# Supplementary material for: Global fingerprint of humans on the distribution of Bartonella bacteria in mammals
Source: PLoS Negl Trop Dis. 2018 Nov 15;12(11):e0006865. doi: 10.1371/journal.pntd.0006865 (PMC6237287; doi:10.1371/journal.pntd.0006865)
Supplement: S1 File — (XLSX) [file pntd.0006865.s007.xlsx]

## Sheet: Data
id	source	references	host	host order	host type	Ectoparasite host	EctoHost	Continent	Notes	In_tree	Rationale
KX024503.1	uncultured Bartonella sp	Pereira,A.M., Walker,R., Bittencourt,P., Machado,R.Z., Benevenute,J.L., Amaral,R.B., Goncalves,L.R. and Andre,M.R., Molecular Detection and Characterization of Bartonella spp. Infecting Domestic Cats from Chile, Unpublished ; Pereira,A.M., Walker,R., Bittencourt,P., Machado,R.Z., Benevenute,J.L., Amaral,R.B., Goncalves,L.R. and Andre,M.R., Direct Submission, Submitted (06-APR-2016) Imunoparasitol…	domestic cat	Carnivora	Domestic animal		Carnivora	South America		1
KX578719.1	uncultured Bartonella sp	Sousa,K.C.M., Amaral,R.B., Herrera,H.M., Santos,F.M., Pinto,P.C.E.A., Mantins,T.F., Macedo,G.C., Campos,J.B., Rocha,F.L., Battesti,D.B., Machado,R.Z., Costa,M.T. and Andre,M.R., Molecular detection and characterization of Bartonella sp. in wild rodents from Pantanal region, Brazil, Unpublished ; Sousa,K.C.M., Amaral,R.B., Herrera,H.M., Santos,F.M., Pinto,P.C.E.A., Mantins,T.F., Macedo,G.C., Campo…	Oecomys mamorae	Rodentia	Rodent		Rodentia	South America		1
KX827420.1	uncultured Bartonella sp	Sousa,K.C.M., Amaral,R.B., Herrera,H.M., Santos,F.M., Pinto,P.C.E.A., Martins,T.F., Macedo,G.C., Campos,J.B., Rocha,F.L., Battesti,D.B., Machado,R.Z., Costa,M.T. and Andre,M.R., Molecular detection and characterization of Bartonella sp. in wild rodents from Pantanal region, Brazil, Unpublished ; Sousa,K.C.M., Amaral,R.B., Herrera,H.M., Santos,F.M., Pinto,P.C.E.A., Martins,T.F., Macedo,G.C., Campo…	Oecomys mamorae	Rodentia	Rodent		Rodentia	South America		1
LXYS01000003.1	Bartonella apis	Engel,P., Comparative genomics of Bartonella apis, Unpublished ; Engel,P., Direct Submission, Submitted (29-DEC-2016) Department of Fundamental Microbiology, University of Lausanne, Batiment Biophore, Lausanne 1015, Switzerland	Apis mellifera (Western honey bee)	Hymenoptera	Insect		Hymenoptera	North America		1
LXYT01000003.1	Bartonella apis	Engel,P., Comparative genomics of Bartonella apis, Unpublished ; Engel,P., Direct Submission, Submitted (29-DEC-2016) Department of Fundamental Microbiology, University of Lausanne, Batiment Biophore, Lausanne 1015, Switzerland	Apis mellifera (Western honey bee)	Hymenoptera	Insect		Hymenoptera	North America		1
MG701233.1	Bartonella melophagi	Liu,Y. and Zhao,L., First report of sheep keds (Melophagus ovinus) in Taklamakan Desert carrying Bartonella melophagi and Wolbachia supergroups F, Unpublished ; Liu,Y. and Zhao,L., Direct Submission, Submitted (17-DEC-2017) College of Animal Science, Tarim University, No. 705 Hongqiao Road, Aral, china 843300, China	Melophagus ovinus (sheep ked)	Diptera	Ectoparasite	Sheep	Artiodactyla	Asia		1
KU292569.1	Bartonella rochalimae	Gilbert,A., Fox,K., Osikowicz,L. and Kosoy,M., Bartonella rochalimae and B. vinsonii subsp. berkhoffii in wild carnivores from Colorado, Unpublished ; Bai,Y., Direct Submission, Submitted (11-DEC-2015) DVBD, CDC, 3156 Rampart Road, Fort Collins, CO 80521, USA	Canis latrans	Carnivora	Domestic animal		Carnivora	North America		1
KU292570.1	Bartonella rochalimae	Gilbert,A., Fox,K., Osikowicz,L. and Kosoy,M., Bartonella rochalimae and B. vinsonii subsp. berkhoffii in wild carnivores from Colorado, Unpublished ; Bai,Y., Direct Submission, Submitted (11-DEC-2015) DVBD, CDC, 3156 Rampart Road, Fort Collins, CO 80521, USA	Mephitis mephitis	Carnivora	Wild		Carnivora	North America		1
KU292571.1	Bartonella rochalimae	Gilbert,A., Fox,K., Osikowicz,L. and Kosoy,M., Bartonella rochalimae and B. vinsonii subsp. berkhoffii in wild carnivores from Colorado, Unpublished ; Bai,Y., Direct Submission, Submitted (11-DEC-2015) DVBD, CDC, 3156 Rampart Road, Fort Collins, CO 80521, USA	Procyon lotor	Carnivora	Wild		Carnivora	North America		1
KY356753.1	uncultured Bartonella sp	Ikeda,P., Seki,M.C., Carrasco,A.O.T., Rudiak,L.V., Miranda,J.M.D., Goncalves,S.M.M., Hoppe,E.G.L., Albuquerque,A.C.A., Teixeira,M.M.G., Passos,C.E., Werther,K., Machado,R.Z. and Andre,M.R., Evidence and molecular characterization of Bartonella spp. and hemoplasmas in neotropical bats in Brazil, Epidemiol. Infect., 1-15 (2017) In press ; Ikeda,P., Seki,M.C., Carrasco,A.O.T., Rudiak,L.V., Miranda,J…	bat	Chiroptera	bat		Chiroptera	South America		1
MG027944.1	Bartonella coopersplainsensis	Peterson,A.C., Ghersi,B.M., Alda,F., Firth,C., Frye,M.J., Bai,Y., Osikowicz,L.M., Riegel,C., Lipkin,W.I., Kosoy,M.Y. and Blum,M.J., Rodent-Borne Bartonella Infection Varies According to Host Species Within and Among Cities, Ecohealth 14 (4), 771-782 (2017) ; Peterson,A.C., Direct Submission, Submitted (03-OCT-2017) Museum of Natural Science, Louisiana State University, 119 F, 119 Foster Hall, Bat…	Rattus rattus; isolate 43739	Rodentia	rodent		Rodentia	North America		1
KY273623.1	uncultured Bartonella sp	Sousa,K.C.M., Amaral,R.B., Herrera,H.M., Santos,F.M., Macedo,G.C., Rocha,F.L., Pinto,P.C.E.A., Martins,T.F., Battesti,D.B., Machado,R.Z. and Andre,M.R., Molecular detection and characterization of Bartonella sp. in wild rodents from Pantanal region, Brazil, Unpublished ; Sousa,K.C.M., Amaral,R.B., Herrera,H.M., Santos,F.M., Macedo,G.C., Rocha,F.L., Pinto,P.C.E.A., Martins,T.F., Battesti,D.B., Mac…	Oecomys mamorae	Rodentia	Rodent		Rodentia	South America		1
KY304482.1	uncultured Bartonella sp	Sousa,K.C.M., Amaral,R.B., Herrera,H.M., Santos,F.M., Macedo,G.C., Rocha,F.L., Pinto,P.C.E.A., Martins,T.F., Battesti,D.B., Machado,R.Z. and Andre,M.R., Molecular detection and characterization of Bartonella sp. in wild rodents from Pantanal region, Brazil, Unpublished ; Sousa,K.C.M., Amaral,R.B., Herrera,H.M., Santos,F.M., Macedo,G.C., Rocha,F.L., Pinto,P.C.E.A., Martins,T.F., Battesti,D.B., Mac…	Polygenis (P.) bohlsi bohlsi	Siphonaptera	Ectoparasite	rodent	Rodentia	South America		1
KY041982.1	uncultured Bartonella sp	Stuckey,M.J., Boulouis,H.-J., Cliquet,F., Picard-Meyer,E., Servat,A., Arechiga-Ceballos,N., Echevarria,J.E. and Chomel,B.B., Potentially zoonotic Bartonella detected in bats from France and Spain, Unpublished ; Stuckey,M.J., Boulouis,H.-J. and Chomel,B.B., Direct Submission, Submitted (26-OCT-2016) Population Health and Reproduction, school of Veterinary Medicine, UC Davis, 1089 Veterinary Medici…	Pipistrellus nathusii	Chiroptera	Bat		Chiroptera	Europe		1
KY041983.1	uncultured Bartonella sp	Stuckey,M.J., Boulouis,H.-J., Cliquet,F., Picard-Meyer,E., Servat,A., Arechiga-Ceballos,N., Echevarria,J.E. and Chomel,B.B., Potentially zoonotic Bartonella detected in bats from France and Spain, Unpublished ; Stuckey,M.J., Boulouis,H.-J. and Chomel,B.B., Direct Submission, Submitted (26-OCT-2016) Population Health and Reproduction, school of Veterinary Medicine, UC Davis, 1089 Veterinary Medici…	Pipistrellus nathusii	Chiroptera	Bat		Chiroptera	Europe		1
KY041984.1	uncultured Bartonella sp	Stuckey,M.J., Boulouis,H.-J., Cliquet,F., Picard-Meyer,E., Servat,A., Arechiga-Ceballos,N., Echevarria,J.E. and Chomel,B.B., Potentially zoonotic Bartonella detected in bats from France and Spain, Unpublished ; Stuckey,M.J., Boulouis,H.-J. and Chomel,B.B., Direct Submission, Submitted (26-OCT-2016) Population Health and Reproduction, school of Veterinary Medicine, UC Davis, 1089 Veterinary Medici…	Pipistrellus nathusii	Chiroptera	Bat		Chiroptera	Europe		1
KY041985.1	uncultured Bartonella sp	Stuckey,M.J., Boulouis,H.-J., Cliquet,F., Picard-Meyer,E., Servat,A., Arechiga-Ceballos,N., Echevarria,J.E. and Chomel,B.B., Potentially zoonotic Bartonella detected in bats from France and Spain, Unpublished ; Stuckey,M.J., Boulouis,H.-J. and Chomel,B.B., Direct Submission, Submitted (26-OCT-2016) Population Health and Reproduction, school of Veterinary Medicine, UC Davis, 1089 Veterinary Medici…	Myotis daubentonii	Chiroptera	bat		Chiroptera	Europe		1
KY041986.1	uncultured Bartonella sp	Stuckey,M.J., Boulouis,H.-J., Cliquet,F., Picard-Meyer,E., Servat,A., Arechiga-Ceballos,N., Echevarria,J.E. and Chomel,B.B., Potentially zoonotic Bartonella detected in bats from France and Spain, Unpublished ; Stuckey,M.J., Boulouis,H.-J. and Chomel,B.B., Direct Submission, Submitted (26-OCT-2016) Population Health and Reproduction, school of Veterinary Medicine, UC Davis, 1089 Veterinary Medici…	Myotis mystacinus	Chiroptera	bat		Chiroptera	Europe		1
KY041987.1	uncultured Bartonella sp	Stuckey,M.J., Boulouis,H.-J., Cliquet,F., Picard-Meyer,E., Servat,A., Arechiga-Ceballos,N., Echevarria,J.E. and Chomel,B.B., Potentially zoonotic Bartonella detected in bats from France and Spain, Unpublished ; Stuckey,M.J., Boulouis,H.-J. and Chomel,B.B., Direct Submission, Submitted (26-OCT-2016) Population Health and Reproduction, school of Veterinary Medicine, UC Davis, 1089 Veterinary Medici…	Pipistrellus nathusii	Chiroptera	Bat		Chiroptera	Europe		1
KY041988.1	uncultured Bartonella sp	Stuckey,M.J., Boulouis,H.-J., Cliquet,F., Picard-Meyer,E., Servat,A., Arechiga-Ceballos,N., Echevarria,J.E. and Chomel,B.B., Potentially zoonotic Bartonella detected in bats from France and Spain, Unpublished ; Stuckey,M.J., Boulouis,H.-J. and Chomel,B.B., Direct Submission, Submitted (26-OCT-2016) Population Health and Reproduction, school of Veterinary Medicine, UC Davis, 1089 Veterinary Medici…	Pipistrellus nathusii	Chiroptera	Bat		Chiroptera	Europe		1
KY041989.1	uncultured Bartonella sp	Stuckey,M.J., Boulouis,H.-J., Cliquet,F., Picard-Meyer,E., Servat,A., Arechiga-Ceballos,N., Echevarria,J.E. and Chomel,B.B., Potentially zoonotic Bartonella detected in bats from France and Spain, Unpublished ; Stuckey,M.J., Boulouis,H.-J. and Chomel,B.B., Direct Submission, Submitted (26-OCT-2016) Population Health and Reproduction, school of Veterinary Medicine, UC Davis, 1089 Veterinary Medici…	Myotis daubentonii	Chiroptera	bat		Chiroptera	Europe		1
KY041991.1	uncultured Bartonella sp	Stuckey,M.J., Boulouis,H.-J., Cliquet,F., Picard-Meyer,E., Servat,A., Arechiga-Ceballos,N., Echevarria,J.E. and Chomel,B.B., Potentially zoonotic Bartonella detected in bats from France and Spain, Unpublished ; Stuckey,M.J., Boulouis,H.-J. and Chomel,B.B., Direct Submission, Submitted (26-OCT-2016) Population Health and Reproduction, school of Veterinary Medicine, UC Davis, 1089 Veterinary Medici…	Nyctalus noctula	Chiroptera	bat		Chiroptera	Europe		1
MF045770.1	Bartonella sp	Zhao,S., Yin,X., Wang,Y. and Chen,C., Direct Submission, Submitted (04-MAY-2017) School of Medicine, Shihezi University, North Two Road, Shihezi, Xinjiang Uygur Autonomous Region 832000, China	Urocitellus undulatus	Rodentia	rodent		Rodentia	Asia		1
MF045771.1	Bartonella sp	Zhao,S., Yin,X., Wang,Y. and Chen,C., Direct Submission, Submitted (04-MAY-2017) School of Medicine, Shihezi University, North Two Road, Shihezi, Xinjiang Uygur Autonomous Region 832000, China	Marmota baibacina	Rodentia	Rodent		Rodentia	Asia		1
KF021602.1	uncultured Bartonella sp	Martin-Alonso,A., Foronda,P. and Quispe-Ricalde,M.A., Bartonellosis in rodents from Peru, Unpublished ; Martin-Alonso,A., Foronda,P. and Quispe-Ricalde,M.A., Direct Submission, Submitted (09-MAY-2013) University Institute of Tropical Diseases and Public Health of the Canary Islands, University of La Laguna, Avda. Astrofisico Francisco Sanchez s/n, La Laguna, Santa Cruz de Tenerife 38203, Spain	Hylaeamys perenensis	Rodentia	Rodent		Rodentia	South America		1
KF021604.1	uncultured Bartonella sp	Martin-Alonso,A., Foronda,P. and Quispe-Ricalde,M.A., Bartonellosis in rodents from Peru, Unpublished ; Martin-Alonso,A., Foronda,P. and Quispe-Ricalde,M.A., Direct Submission, Submitted (09-MAY-2013) University Institute of Tropical Diseases and Public Health of the Canary Islands, University of La Laguna, Avda. Astrofisico Francisco Sanchez s/n, La Laguna, Santa Cruz de Tenerife 38203, Spain	Hylaeamys perenensis	Rodentia	Rodent		Rodentia	South America		1
KP126468.1	Bartonella sp	Zouari,S., Khrouf,F., M'ghirbi,Y., Rhim,A. and Bouattour,A., Molecular detection of Bartonella spp. in fleas in Tunisia, Unpublished ; Zouari,S., khrouf,F., M'ghirbi,Y., Rhim,A. and Bouattour,A., Direct Submission, Submitted (10-NOV-2014) Laboratory of Epidemiology and Veterinary Microbiology, Medical Entomology Service, Pasteur Institute of Tunisia, 13 Place Pasteur BP 74 Belvedere, Tunis 1002, …	dog	Carnivora	Domestic animal		Carnivora	Africa		1
KP126470.1	Bartonella sp	Zouari,S., Khrouf,F., M'ghirbi,Y., Rhim,A. and Bouattour,A., Molecular detection of Bartonella spp. in fleas in Tunisia, Unpublished ; Zouari,S., khrouf,F., M'ghirbi,Y., Rhim,A. and Bouattour,A., Direct Submission, Submitted (10-NOV-2014) Laboratory of Epidemiology and Veterinary Microbiology, Medical Entomology Service, Pasteur Institute of Tunisia, 13 Place Pasteur BP 74 Belvedere, Tunis 1002, …	dog	Carnivora	Domestic animal		Carnivora	Africa		1
KP126473.1	Bartonella sp	Zouari,S., Khrouf,F., M'ghirbi,Y., Rhim,A. and Bouattour,A., Molecular detection of Bartonella spp. in fleas in Tunisia, Unpublished ; Zouari,S., khrouf,F., M'ghirbi,Y., Rhim,A. and Bouattour,A., Direct Submission, Submitted (10-NOV-2014) Laboratory of Epidemiology and Veterinary Microbiology, Medical Entomology Service, Pasteur Institute of Tunisia, 13 Place Pasteur BP 74 Belvedere, Tunis 1002, …	dog	Carnivora	Domestic animal		Carnivora	Africa		1
KP857587.1	uncultured Bartonella sp	Martin-Alonso,A., Houemenou,G., Abreu-Yanes,E., Valladares,B., Feliu,C. and Foronda,P., Bartonella spp. in Small Mammals, Benin, Vector Borne Zoonotic Dis. 16 (4), 229-237 (2016) ; Martin-Alonso,A. Sr., Abreu-Yanes,E., Martin-Carrillo,N., Foronda,P. and Bonnet,G., Direct Submission, Submitted (24-FEB-2015) University Institute of Tropical Diseases and Public Health of the Canary Islands, Universi…	Rattus norvegicus	Rodentia	rodent		Rodentia	Africa		1
KR107234.1	uncultured Bartonella sp	Martin-Alonso,A., Houemenou,G., Abreu-Yanes,E., Valladares,B., Feliu,C. and Foronda,P., Bartonella spp. in Small Mammals, Benin, Vector Borne Zoonotic Dis. 16 (4), 229-237 (2016) ; Martin-Alonso,A., Abre,E., Martin-Carrillo,N., Foronda,P. and Houemenou,G., Direct Submission, Submitted (14-APR-2015) University Institute of Tropical Diseases and Public Health of the Canary Islands, University of La…	Mastomys natalensis	Rodentia	Rodent		Rodentia	Africa		1
KR822802.1	uncultured Bartonella sp	Lilley,T.M., Veikkolainen,V. and Pulliainen,A.T., Molecular Detection of Candidatus Bartonella hemsundetiensis in Bats, Vector Borne Zoonotic Dis. 15 (11), 706-708 (2015) ; Pulliainen,A., Direct Submission, Submitted (18-MAY-2015) Medical Biochemistry and Genetics, University of Turku, Kiinamyllynkatu 10, Turku 20520, Finland		Chiroptera	bat		Chiroptera	Europe		1
KT324560.1	Bartonella sp. L1026	Klangthong,K., Promsthaporn,S., Leepitakrat,S., Schuster,A.L., McCardle,P.W., Kosoy,M. and Takhampunya,R., The Distribution and Diversity of Bartonella Species in Rodents and Their Ectoparasites across Thailand, PLoS ONE 10 (10), E0140856 (2015) ; Klangthong,K., Promsthaporn,S., Leepitakrat,S., Schuster,A.L., McCardle,P.W., Kosoy,M. and Takhampunya,R., Direct Submission, Submitted (23-JUL-2015) D…	louse	Louse	Ectoparasite	Rodent	Rodentia	Asia		1
KT324563.1	Bartonella phoceensis	Klangthong,K., Promsthaporn,S., Leepitakrat,S., Schuster,A.L., McCardle,P.W., Kosoy,M. and Takhampunya,R., The Distribution and Diversity of Bartonella Species in Rodents and Their Ectoparasites across Thailand, PLoS ONE 10 (10), E0140856 (2015) ; Klangthong,K., Promsthaporn,S., Leepitakrat,S., Schuster,A.L., McCardle,P.W., Kosoy,M. and Takhampunya,R., Direct Submission, Submitted (23-JUL-2015) D…	louse	Louse	Ectoparasite	Rodent	Rodentia	Asia		1
KT324576.1	Bartonella sp. F1644	Klangthong,K., Promsthaporn,S., Leepitakrat,S., Schuster,A.L., McCardle,P.W., Kosoy,M. and Takhampunya,R., The Distribution and Diversity of Bartonella Species in Rodents and Their Ectoparasites across Thailand, PLoS ONE 10 (10), E0140856 (2015) ; Klangthong,K., Promsthaporn,S., Leepitakrat,S., Schuster,A.L., McCardle,P.W., Kosoy,M. and Takhampunya,R., Direct Submission, Submitted (23-JUL-2015) D…	flea	Siphonaptera	Ectoparasite	Rodent	Rodentia	Asia		1
KT324577.1	Bartonella rattimassiliensis	Klangthong,K., Promsthaporn,S., Leepitakrat,S., Schuster,A.L., McCardle,P.W., Kosoy,M. and Takhampunya,R., The Distribution and Diversity of Bartonella Species in Rodents and Their Ectoparasites across Thailand, PLoS ONE 10 (10), E0140856 (2015) ; Klangthong,K., Promsthaporn,S., Leepitakrat,S., Schuster,A.L., McCardle,P.W., Kosoy,M. and Takhampunya,R., Direct Submission, Submitted (23-JUL-2015) D…	louse	Louse	Ectoparasite	Rodent	Rodentia	Asia		1
KT324581.1	Bartonella tribocorum	Klangthong,K., Promsthaporn,S., Leepitakrat,S., Schuster,A.L., McCardle,P.W., Kosoy,M. and Takhampunya,R., The Distribution and Diversity of Bartonella Species in Rodents and Their Ectoparasites across Thailand, PLoS ONE 10 (10), E0140856 (2015) ; Klangthong,K., Promsthaporn,S., Leepitakrat,S., Schuster,A.L., McCardle,P.W., Kosoy,M. and Takhampunya,R., Direct Submission, Submitted (23-JUL-2015) D…	flea	Siphonaptera	Ectoparasite	Rodent	Rodentia	Asia		1
KT326176.1	uncultured Bartonella sp	Sanchez-Montes,S., Guzman-Cornejo,C., Herrera-Montalvo,G., Richman,A., Flores-Martinez,J.J., Garcia-Ruiz,G.F., Berzunza-Cruz,M., Gaytan-Colin,P., Perez-Montfort,R. and Becker,I., Presence of Bartonella sp. in the sucking louse Hoplopleura hirsuta collected from hispid cotton rats (Sigmodon hispidus) in Mexico, Unpublished ; Sanchez-Montes,S., Guzman-Cornejo,C., Herrera-Montalvo,G., Richman,A., Fl…	Hoplopleura hirsuta	Louse	Ectoparasite	Rodent	Rodentia	Central America		1
KT326177.1	uncultured Bartonella sp	Sanchez-Montes,S., Guzman-Cornejo,C., Herrera-Montalvo,G., Richman,A., Flores-Martinez,J.J., Garcia-Ruiz,G.F., Berzunza-Cruz,M., Gaytan-Colin,P., Perez-Montfort,R. and Becker,I., Presence of Bartonella sp. in the sucking louse Hoplopleura hirsuta collected from hispid cotton rats (Sigmodon hispidus) in Mexico, Unpublished ; Sanchez-Montes,S., Guzman-Cornejo,C., Herrera-Montalvo,G., Richman,A., Fl…	Hoplopleura hirsuta	Louse	Ectoparasite	Rodent	Rodentia	Central America		1
KT326178.1	uncultured Bartonella sp	Sanchez-Montes,S., Guzman-Cornejo,C., Herrera-Montalvo,G., Richman,A., Flores-Martinez,J.J., Garcia-Ruiz,G.F., Berzunza-Cruz,M., Gaytan-Colin,P., Perez-Montfort,R. and Becker,I., Presence of Bartonella sp. in the sucking louse Hoplopleura hirsuta collected from hispid cotton rats (Sigmodon hispidus) in Mexico, Unpublished ; Sanchez-Montes,S., Guzman-Cornejo,C., Herrera-Montalvo,G., Richman,A., Fl…	Hoplopleura hirsuta	Louse	Ectoparasite	Rodent	Rodentia	Central America		1
KT327028.1	Bartonella sp. B29881	Malania,L., Bartonella species in rodents from the country of Georgia and characterization of Bartonella strains isolated from the Libyan jird (Meriones libycus), Unpublished ; Bai,Y., Direct Submission, Submitted (21-JUL-2015) DVBD, CDC, 3156 Rampart Road, Fort Collins, CO 80521, USA	Meriones libycus	Rodentia	Rodent		Rodentia	Eurasia		1
KT445915.1	Bartonella grahamii	Rao,H.X., Yu,J., Guo,P., Ma,Y.C., Liu,Q.Y., Jiao,M., Ma,Z.W., Ge,H., Wang,C.X., Song,X.P., Shi,Y. and Li,D.M., Bartonella Species Detected in the Plateau Pikas (Ochotona curzoiae) from Qinghai Plateau in China, Biomed. Environ. Sci. 28 (9), 674-678 (2015) ; Rao,H.X., Li,D.M. and Shi,Y., Direct Submission, Submitted (19-AUG-2015) Qinghai Center for Disease Control and Prevention, Institute for Com…	Ochotona curzoniae (plateau pika)	Lagomorpha	Wild		Lagomorpha	Asia		1
KT445919.1	Bartonella taylorii	Rao,H.X., Yu,J., Guo,P., Ma,Y.C., Liu,Q.Y., Jiao,M., Ma,Z.W., Ge,H., Wang,C.X., Song,X.P., Shi,Y. and Li,D.M., Bartonella Species Detected in the Plateau Pikas (Ochotona curzoiae) from Qinghai Plateau in China, Biomed. Environ. Sci. 28 (9), 674-678 (2015) ; Rao,H.X., Li,D.M. and Shi,Y., Direct Submission, Submitted (19-AUG-2015) Qinghai Center for Disease Control and Prevention, Institute for Com…	Ochotona curzoniae (plateau pika)	Lagomorpha	Wild		Lagomorpha	Asia		1
KT445920.1	Bartonella grahamii	Rao,H.X., Yu,J., Guo,P., Ma,Y.C., Liu,Q.Y., Jiao,M., Ma,Z.W., Ge,H., Wang,C.X., Song,X.P., Shi,Y. and Li,D.M., Bartonella Species Detected in the Plateau Pikas (Ochotona curzoiae) from Qinghai Plateau in China, Biomed. Environ. Sci. 28 (9), 674-678 (2015) ; Rao,H.X., Li,D.M. and Shi,Y., Direct Submission, Submitted (19-AUG-2015) Qinghai Center for Disease Control and Prevention, Institute for Com…	Ochotona curzoniae (plateau pika)	Lagomorpha	Wild		Lagomorpha	Asia		1
KT751143.1	Bartonella symbiont of Penicillidia leptothrinax	Wilkinson,D.A., Duron,O., Cordonin,C., Gomard,Y., Ramasindrazana,B., Mavingui,P., Goodman,S.M. and Tortosa,P., The bacteriome of bat flies (Nycteribiidae) from the Malagasy region: a community shaped by host ecology, bacterial transmission mode, and host-vector specificity, Appl. Environ. Microbiol. (2016) In press ; Wilkinson,D.A. and Tortosa,P., Direct Submission, Submitted (04-SEP-2015) DYSIIS…	Penicillidia leptothrinax	Diptera	Ectoparasite	Bat	Chiroptera	Africa		1
KT751145.1	Bartonella symbiont of Penicillidia leptothrinax	Wilkinson,D.A., Duron,O., Cordonin,C., Gomard,Y., Ramasindrazana,B., Mavingui,P., Goodman,S.M. and Tortosa,P., The bacteriome of bat flies (Nycteribiidae) from the Malagasy region: a community shaped by host ecology, bacterial transmission mode, and host-vector specificity, Appl. Environ. Microbiol. (2016) In press ; Wilkinson,D.A. and Tortosa,P., Direct Submission, Submitted (04-SEP-2015) DYSIIS…	Penicillidia leptothrinax	Diptera	Ectoparasite	Bat	Chiroptera	Africa		1
KT751147.1	Bartonella symbiont of Basilia (Paracyclopodia) sp	Wilkinson,D.A., Duron,O., Cordonin,C., Gomard,Y., Ramasindrazana,B., Mavingui,P., Goodman,S.M. and Tortosa,P., The bacteriome of bat flies (Nycteribiidae) from the Malagasy region: a community shaped by host ecology, bacterial transmission mode, and host-vector specificity, Appl. Environ. Microbiol. (2016) In press ; Wilkinson,D.A. and Tortosa,P., Direct Submission, Submitted (04-SEP-2015) DYSIIS…	Basilia (Paracyclopodia) sp.	Diptera	Ectoparasite	bat	Chiroptera	Africa		1
KT751148.1	Bartonella symbiont of Cyclopodia dubia	Wilkinson,D.A., Duron,O., Cordonin,C., Gomard,Y., Ramasindrazana,B., Mavingui,P., Goodman,S.M. and Tortosa,P., The bacteriome of bat flies (Nycteribiidae) from the Malagasy region: a community shaped by host ecology, bacterial transmission mode, and host-vector specificity, Appl. Environ. Microbiol. (2016) In press ; Wilkinson,D.A. and Tortosa,P., Direct Submission, Submitted (04-SEP-2015) DYSIIS…	Cyclopodia dubia	Diptera	Ectoparasite	bat	Chiroptera	Africa		1
KT751153.1	Bartonella symbiont of Penicillidia leptothrinax	Wilkinson,D.A., Duron,O., Cordonin,C., Gomard,Y., Ramasindrazana,B., Mavingui,P., Goodman,S.M. and Tortosa,P., The bacteriome of bat flies (Nycteribiidae) from the Malagasy region: a community shaped by host ecology, bacterial transmission mode, and host-vector specificity, Appl. Environ. Microbiol. (2016) In press ; Wilkinson,D.A. and Tortosa,P., Direct Submission, Submitted (04-SEP-2015) DYSIIS…	Penicillidia leptothrinax	Diptera	Ectoparasite	Bat	Chiroptera	Africa		1
KT751154.1	Bartonella symbiont of Penicillidia cf. fulvida	Wilkinson,D.A., Duron,O., Cordonin,C., Gomard,Y., Ramasindrazana,B., Mavingui,P., Goodman,S.M. and Tortosa,P., The bacteriome of bat flies (Nycteribiidae) from the Malagasy region: a community shaped by host ecology, bacterial transmission mode, and host-vector specificity, Appl. Environ. Microbiol. (2016) In press ; Wilkinson,D.A. and Tortosa,P., Direct Submission, Submitted (04-SEP-2015) DYSIIS…	Penicillidia cf. fulvida	Diptera	Ectoparasite	Bat	Chiroptera	Africa		1
KT751155.1	Bartonella symbiont of Nycteribia stylidiopsis	Wilkinson,D.A., Duron,O., Cordonin,C., Gomard,Y., Ramasindrazana,B., Mavingui,P., Goodman,S.M. and Tortosa,P., The bacteriome of bat flies (Nycteribiidae) from the Malagasy region: a community shaped by host ecology, bacterial transmission mode, and host-vector specificity, Appl. Environ. Microbiol. (2016) In press ; Wilkinson,D.A. and Tortosa,P., Direct Submission, Submitted (04-SEP-2015) DYSIIS…	Nycteribia stylidiopsis	Diptera	Ectoparasite	bat	Chiroptera	Africa		1
KT751156.1	Bartonella symbiont of Eucampsipoda theodori	Wilkinson,D.A., Duron,O., Cordonin,C., Gomard,Y., Ramasindrazana,B., Mavingui,P., Goodman,S.M. and Tortosa,P., The bacteriome of bat flies (Nycteribiidae) from the Malagasy region: a community shaped by host ecology, bacterial transmission mode, and host-vector specificity, Appl. Environ. Microbiol. (2016) In press ; Wilkinson,D.A. and Tortosa,P., Direct Submission, Submitted (04-SEP-2015) DYSIIS…	Eucampsipoda theodori	Diptera	Ectoparasite	bat	Chiroptera	Africa		1
KT751157.1	Bartonella symbiont of Basilia (Paracyclopodia) sp	Wilkinson,D.A., Duron,O., Cordonin,C., Gomard,Y., Ramasindrazana,B., Mavingui,P., Goodman,S.M. and Tortosa,P., The bacteriome of bat flies (Nycteribiidae) from the Malagasy region: a community shaped by host ecology, bacterial transmission mode, and host-vector specificity, Appl. Environ. Microbiol. (2016) In press ; Wilkinson,D.A. and Tortosa,P., Direct Submission, Submitted (04-SEP-2015) DYSIIS…	Basilia (Paracyclopodia) sp.	Diptera	Ectoparasite	bat	Chiroptera	Africa		1
KT807804.1	uncultured Bartonella sp	Lopez-Perez,A.M., Osikowicz,L.M., Bai,Y., Montenieri,J., Rubio,A.V., Suzan,G., Gage,K.L. and Kosoy,M., Prevalence and phylogenetic analysis of Bartonella species in blood and fleas from wild carnivores in northwestern Mexico, Unpublished ; Lopez-Perez,A.M., Osikowicz,L.M., Bai,Y., Montenieri,J., Rubio,A.V., Suzan,G., Gage,K.L. and Kosoy,M., Direct Submission, Submitted (20-SEP-2015) Departamento …	Pulex simulans	Siphonaptera	Ectoparasite	Carnivore	Carnivora	Central America		1
KT807805.1	uncultured Bartonella sp	Lopez-Perez,A.M., Osikowicz,L.M., Bai,Y., Montenieri,J., Rubio,A.V., Suzan,G., Gage,K.L. and Kosoy,M., Prevalence and phylogenetic analysis of Bartonella species in blood and fleas from wild carnivores in northwestern Mexico, Unpublished ; Lopez-Perez,A.M., Osikowicz,L.M., Bai,Y., Montenieri,J., Rubio,A.V., Suzan,G., Gage,K.L. and Kosoy,M., Direct Submission, Submitted (20-SEP-2015) Departamento …	Pulex simulans	Siphonaptera	Ectoparasite	Carnivore	Carnivora	Central America		1
KT807806.1	uncultured Bartonella sp	Lopez-Perez,A.M., Osikowicz,L.M., Bai,Y., Montenieri,J., Rubio,A.V., Suzan,G., Gage,K.L. and Kosoy,M., Prevalence and phylogenetic analysis of Bartonella species in blood and fleas from wild carnivores in northwestern Mexico, Unpublished ; Lopez-Perez,A.M., Osikowicz,L.M., Bai,Y., Montenieri,J., Rubio,A.V., Suzan,G., Gage,K.L. and Kosoy,M., Direct Submission, Submitted (20-SEP-2015) Departamento …	Pulex simulans	Siphonaptera	Ectoparasite	Carnivore	Carnivora	Central America		1
KU292567.1	Bartonella vinsonii subsp. berkhoffii	Gilbert,A., Fox,K., Osikowicz,L. and Kosoy,M., Bartonella rochalimae and B. vinsonii subsp. berkhoffii in wild carnivores from Colorado, Unpublished ; Bai,Y., Direct Submission, Submitted (11-DEC-2015) DVBD, CDC, 3156 Rampart Road, Fort Collins, CO 80521, USA	Canis latrans	Carnivora	Domestic animal		Carnivora	North America		1
KU292568.1	Bartonella vinsonii subsp. berkhoffii	Gilbert,A., Fox,K., Osikowicz,L. and Kosoy,M., Bartonella rochalimae and B. vinsonii subsp. berkhoffii in wild carnivores from Colorado, Unpublished ; Bai,Y., Direct Submission, Submitted (11-DEC-2015) DVBD, CDC, 3156 Rampart Road, Fort Collins, CO 80521, USA	Vulpes vulpes	Carnivora	Wild		Carnivora	North America		1
KU859873.1	Bartonella bovis	Dahmani,M., Sambou,M., Scandola,P., Raoult,D., Fenollar,F. and Mediannikov,O., Bartonella bovis and Candidatus Bartonella davousti in cattle from Senegal, Unpublished ; Dahmani,M., Sambou,M., Scandola,P., Raoult,D., Fenollar,F. and Mediannikov,O., Direct Submission, Submitted (29-FEB-2016) Aix-Marseille University, Research Unit of Emerging Infectious and Tropical Diseases (URMITE) UMR CNRS 7278 …	bovine	Artiodactyla	Domestic animal		Artiodactyla	Africa		1
KU859874.1	Bartonella bovis	Dahmani,M., Sambou,M., Scandola,P., Raoult,D., Fenollar,F. and Mediannikov,O., Bartonella bovis and Candidatus Bartonella davousti in cattle from Senegal, Unpublished ; Dahmani,M., Sambou,M., Scandola,P., Raoult,D., Fenollar,F. and Mediannikov,O., Direct Submission, Submitted (29-FEB-2016) Aix-Marseille University, Research Unit of Emerging Infectious and Tropical Diseases (URMITE) UMR CNRS 7278 …	bovine	Artiodactyla	Domestic animal		Artiodactyla	Africa		1
KU859875.1	Bartonella bovis	Dahmani,M., Sambou,M., Scandola,P., Raoult,D., Fenollar,F. and Mediannikov,O., Bartonella bovis and Candidatus Bartonella davousti in cattle from Senegal, Unpublished ; Dahmani,M., Sambou,M., Scandola,P., Raoult,D., Fenollar,F. and Mediannikov,O., Direct Submission, Submitted (29-FEB-2016) Aix-Marseille University, Research Unit of Emerging Infectious and Tropical Diseases (URMITE) UMR CNRS 7278 …	bovine	Artiodactyla	Domestic animal		Artiodactyla	Africa		1
KU859877.1	Bartonella sp. BvS12	Dahmani,M., Sambou,M., Scandola,P., Raoult,D., Fenollar,F. and Mediannikov,O., Bartonella bovis and Candidatus Bartonella davousti in cattle from Senegal, Unpublished ; Dahmani,M., Sambou,M., Scandola,P., Raoult,D., Fenollar,F. and Mediannikov,O., Direct Submission, Submitted (29-FEB-2016) Aix-Marseille University, Research Unit of Emerging Infectious and Tropical Diseases (URMITE) UMR CNRS 7278 …	bovine	Artiodactyla	Domestic animal		Artiodactyla	Africa		1
KU859878.1	Bartonella sp. BvS14	Dahmani,M., Sambou,M., Scandola,P., Raoult,D., Fenollar,F. and Mediannikov,O., Bartonella bovis and Candidatus Bartonella davousti in cattle from Senegal, Unpublished ; Dahmani,M., Sambou,M., Scandola,P., Raoult,D., Fenollar,F. and Mediannikov,O., Direct Submission, Submitted (29-FEB-2016) Aix-Marseille University, Research Unit of Emerging Infectious and Tropical Diseases (URMITE) UMR CNRS 7278 …	bovine	Artiodactyla	Domestic animal		Artiodactyla	Africa		1
KX000252.1	uncultured Bartonella sp	Yang,Y., Wang,J., Wang,J., Wang,W., Zhao,T., Cai,J. and Xu,B., Molecular investigation of Bartonella in hard ticks from Xizang Autonomous Region of China, Unpublished ; Yang,Y., Wang,J., Wang,J., Wang,W., Zhao,T., Cai,J. and Xu,B., Direct Submission, Submitted (30-MAR-2016) Chinese Academy of Inspection and Quarantine, Health Quarantine Institute, A3, North Gaobeidian Road, Chaoyang District, Bei…	tick	Ixodida	Ectoparasite		Other_ecto	Asia		1
KX086714.1	uncultured Bartonella sp	Goncalves,L.R., Favacho,A.R.M., Roque,A.L.R., Mendes,N.S., Junior,O.L.F., Benevenute,J.L., Herrera,H.M., D'Andrea,P.S., Lemos,E.R.S., Machado,R.Z. and Andre,M.R., Bartonella species are associated with 1 wild and synanthropic rodents in different Brazilian biomes, Appl. Environ. Microbiol. (2016) In press ; Goncalves,L.R., Roque,A.L.R., Mendes,N.S., Lemos,E.R.S., Favacho,A.R.M., Junior,O.L.F., He…	rodent	Rodentia	rodent		Rodentia	South America		1
KX086715.1	uncultured Bartonella sp	Goncalves,L.R., Favacho,A.R.M., Roque,A.L.R., Mendes,N.S., Junior,O.L.F., Benevenute,J.L., Herrera,H.M., D'Andrea,P.S., Lemos,E.R.S., Machado,R.Z. and Andre,M.R., Bartonella species are associated with 1 wild and synanthropic rodents in different Brazilian biomes, Appl. Environ. Microbiol. (2016) In press ; Goncalves,L.R., Roque,A.L.R., Mendes,N.S., Lemos,E.R.S., Favacho,A.R.M., Junior,O.L.F., He…	rodent	Rodentia	rodent		Rodentia	South America		1
KX086716.1	uncultured Bartonella sp	Goncalves,L.R., Favacho,A.R.M., Roque,A.L.R., Mendes,N.S., Junior,O.L.F., Benevenute,J.L., Herrera,H.M., D'Andrea,P.S., Lemos,E.R.S., Machado,R.Z. and Andre,M.R., Bartonella species are associated with 1 wild and synanthropic rodents in different Brazilian biomes, Appl. Environ. Microbiol. (2016) In press ; Goncalves,L.R., Roque,A.L.R., Mendes,N.S., Lemos,E.R.S., Favacho,A.R.M., Junior,O.L.F., He…	rodent	Rodentia	rodent		Rodentia	South America		1
KX086717.1	uncultured Bartonella sp	Goncalves,L.R., Favacho,A.R.M., Roque,A.L.R., Mendes,N.S., Junior,O.L.F., Benevenute,J.L., Herrera,H.M., D'Andrea,P.S., Lemos,E.R.S., Machado,R.Z. and Andre,M.R., Bartonella species are associated with 1 wild and synanthropic rodents in different Brazilian biomes, Appl. Environ. Microbiol. (2016) In press ; Goncalves,L.R., Roque,A.L.R., Mendes,N.S., Lemos,E.R.S., Favacho,A.R.M., Junior,O.L.F., He…	rodent	Rodentia	rodent		Rodentia	South America		1
KX086718.1	uncultured Bartonella sp	Goncalves,L.R., Favacho,A.R.M., Roque,A.L.R., Mendes,N.S., Junior,O.L.F., Benevenute,J.L., Herrera,H.M., D'Andrea,P.S., Lemos,E.R.S., Machado,R.Z. and Andre,M.R., Bartonella species are associated with 1 wild and synanthropic rodents in different Brazilian biomes, Appl. Environ. Microbiol. (2016) In press ; Goncalves,L.R., Roque,A.L.R., Mendes,N.S., Lemos,E.R.S., Favacho,A.R.M., Junior,O.L.F., He…	rodent	Rodentia	rodent		Rodentia	South America		1
KX086719.1	uncultured Bartonella sp	Goncalves,L.R., Favacho,A.R.M., Roque,A.L.R., Mendes,N.S., Junior,O.L.F., Benevenute,J.L., Herrera,H.M., D'Andrea,P.S., Lemos,E.R.S., Machado,R.Z. and Andre,M.R., Bartonella species are associated with 1 wild and synanthropic rodents in different Brazilian biomes, Appl. Environ. Microbiol. (2016) In press ; Goncalves,L.R., Roque,A.L.R., Mendes,N.S., Lemos,E.R.S., Favacho,A.R.M., Junior,O.L.F., He…	rodent	Rodentia	rodent		Rodentia	South America		1
KX086720.1	uncultured Bartonella sp	Goncalves,L.R., Favacho,A.R.M., Roque,A.L.R., Mendes,N.S., Junior,O.L.F., Benevenute,J.L., Herrera,H.M., D'Andrea,P.S., Lemos,E.R.S., Machado,R.Z. and Andre,M.R., Bartonella species are associated with 1 wild and synanthropic rodents in different Brazilian biomes, Appl. Environ. Microbiol. (2016) In press ; Goncalves,L.R., Roque,A.L.R., Mendes,N.S., Lemos,E.R.S., Favacho,A.R.M., Junior,O.L.F., He…	rodent	Rodentia	rodent		Rodentia	South America		1
KX086721.1	uncultured Bartonella sp	Goncalves,L.R., Favacho,A.R.M., Roque,A.L.R., Mendes,N.S., Junior,O.L.F., Benevenute,J.L., Herrera,H.M., D'Andrea,P.S., Lemos,E.R.S., Machado,R.Z. and Andre,M.R., Bartonella species are associated with 1 wild and synanthropic rodents in different Brazilian biomes, Appl. Environ. Microbiol. (2016) In press ; Goncalves,L.R., Roque,A.L.R., Mendes,N.S., Lemos,E.R.S., Favacho,A.R.M., Junior,O.L.F., He…	rodent	Rodentia	rodent		Rodentia	South America		1
KX086724.1	uncultured Bartonella sp	Goncalves,L.R., Favacho,A.R.M., Roque,A.L.R., Mendes,N.S., Junior,O.L.F., Benevenute,J.L., Herrera,H.M., D'Andrea,P.S., Lemos,E.R.S., Machado,R.Z. and Andre,M.R., Bartonella species are associated with 1 wild and synanthropic rodents in different Brazilian biomes, Appl. Environ. Microbiol. (2016) In press ; Goncalves,L.R., Roque,A.L.R., Mendes,N.S., Lemos,E.R.S., Favacho,A.R.M., Junior,O.L.F., He…	rodent	Rodentia	rodent		Rodentia	South America		1
KX086725.1	uncultured Bartonella sp	Goncalves,L.R., Favacho,A.R.M., Roque,A.L.R., Mendes,N.S., Junior,O.L.F., Benevenute,J.L., Herrera,H.M., D'Andrea,P.S., Lemos,E.R.S., Machado,R.Z. and Andre,M.R., Bartonella species are associated with 1 wild and synanthropic rodents in different Brazilian biomes, Appl. Environ. Microbiol. (2016) In press ; Goncalves,L.R., Roque,A.L.R., Mendes,N.S., Lemos,E.R.S., Favacho,A.R.M., Junior,O.L.F., He…	rodent	Rodentia	rodent		Rodentia	South America		1
KX086726.1	uncultured Bartonella sp	Goncalves,L.R., Favacho,A.R.M., Roque,A.L.R., Mendes,N.S., Junior,O.L.F., Benevenute,J.L., Herrera,H.M., D'Andrea,P.S., Lemos,E.R.S., Machado,R.Z. and Andre,M.R., Bartonella species are associated with 1 wild and synanthropic rodents in different Brazilian biomes, Appl. Environ. Microbiol. (2016) In press ; Goncalves,L.R., Roque,A.L.R., Mendes,N.S., Lemos,E.R.S., Favacho,A.R.M., Junior,O.L.F., He…	rodent	Rodentia	rodent		Rodentia	South America		1
KX086729.1	uncultured Bartonella sp	Goncalves,L.R., Favacho,A.R.M., Roque,A.L.R., Mendes,N.S., Junior,O.L.F., Benevenute,J.L., Herrera,H.M., D'Andrea,P.S., Lemos,E.R.S., Machado,R.Z. and Andre,M.R., Bartonella species are associated with 1 wild and synanthropic rodents in different Brazilian biomes, Appl. Environ. Microbiol. (2016) In press ; Goncalves,L.R., Roque,A.L.R., Mendes,N.S., Lemos,E.R.S., Favacho,A.R.M., Junior,O.L.F., He…	rodent	Rodentia	rodent		Rodentia	South America		1
KX086731.1	uncultured Bartonella sp	Goncalves,L.R., Favacho,A.R.M., Roque,A.L.R., Mendes,N.S., Junior,O.L.F., Benevenute,J.L., Herrera,H.M., D'Andrea,P.S., Lemos,E.R.S., Machado,R.Z. and Andre,M.R., Bartonella species are associated with 1 wild and synanthropic rodents in different Brazilian biomes, Appl. Environ. Microbiol. (2016) In press ; Goncalves,L.R., Roque,A.L.R., Mendes,N.S., Lemos,E.R.S., Favacho,A.R.M., Junior,O.L.F., He…	rodent	Rodentia	rodent		Rodentia	South America		1
KX086732.1	uncultured Bartonella sp	Goncalves,L.R., Favacho,A.R.M., Roque,A.L.R., Mendes,N.S., Junior,O.L.F., Benevenute,J.L., Herrera,H.M., D'Andrea,P.S., Lemos,E.R.S., Machado,R.Z. and Andre,M.R., Bartonella species are associated with 1 wild and synanthropic rodents in different Brazilian biomes, Appl. Environ. Microbiol. (2016) In press ; Goncalves,L.R., Roque,A.L.R., Mendes,N.S., Lemos,E.R.S., Favacho,A.R.M., Junior,O.L.F., He…	rodent	Rodentia	rodent		Rodentia	South America		1
KX267681.1	uncultured Bartonella sp	Kraljik,J. and Paziewska-Harris,A., The role of flea community composition in establishing Bartonella diversity, Unpublished ; Kraljik,J. and Paziewska-Harris,A., Direct Submission, Submitted (15-MAY-2016) Department of Vector Borne Diseases, Institute of Parasitology SAS, Hlinkova 3, Kosice 04001, Slovakia	Clethrionomys glareolus	Rodentia	Rodent		Rodentia	Europe		1
KX267682.1	uncultured Bartonella sp	Kraljik,J. and Paziewska-Harris,A., The role of flea community composition in establishing Bartonella diversity, Unpublished ; Kraljik,J. and Paziewska-Harris,A., Direct Submission, Submitted (15-MAY-2016) Department of Vector Borne Diseases, Institute of Parasitology SAS, Hlinkova 3, Kosice 04001, Slovakia	Microtus arvalis	Rodentia	Rodent		Rodentia	Europe		1
KX270232.1	uncultured Bartonella sp	Rozental,T., Ferreira,M.S., Guterres,A., Mares-Guia,M.A., Teixeira,B.R., Goncalves,J., Bonvicino,C.R., D'Andrea,P.S. and de Lemos,E.R., Zoonotic pathogens in Atlantic Forest wild rodents in Brazil: Bartonella and Coxiella infections, Acta Trop. 168, 64-73 (2017) ; Rozental,T., Guterres,A. and Lemos,E.R.S., Direct Submission, Submitted (20-MAY-2016) LHR, Laboratorio de Hantaviroses e Rickettsioses…	Nectomys squamipes	Rodentia	rodent		Rodentia	South America		1
KX270234.1	uncultured Bartonella sp	Rozental,T., Ferreira,M.S., Guterres,A., Mares-Guia,M.A., Teixeira,B.R., Goncalves,J., Bonvicino,C.R., D'Andrea,P.S. and de Lemos,E.R., Zoonotic pathogens in Atlantic Forest wild rodents in Brazil: Bartonella and Coxiella infections, Acta Trop. 168, 64-73 (2017) ; Rozental,T., Guterres,A. and Lemos,E.R.S., Direct Submission, Submitted (20-MAY-2016) LHR, Laboratorio de Hantaviroses e Rickettsioses…	Oxymycterus dasytrichus	Rodentia	Rodent		Rodentia	South America		1
KX270235.1	uncultured Bartonella sp	Rozental,T., Ferreira,M.S., Guterres,A., Mares-Guia,M.A., Teixeira,B.R., Goncalves,J., Bonvicino,C.R., D'Andrea,P.S. and de Lemos,E.R., Zoonotic pathogens in Atlantic Forest wild rodents in Brazil: Bartonella and Coxiella infections, Acta Trop. 168, 64-73 (2017) ; Rozental,T., Guterres,A. and Lemos,E.R.S., Direct Submission, Submitted (20-MAY-2016) LHR, Laboratorio de Hantaviroses e Rickettsioses…	Oxymycterus dasytrichus	Rodentia	Rodent		Rodentia	South America		1
KX270236.1	uncultured Bartonella sp	Rozental,T., Ferreira,M.S., Guterres,A., Mares-Guia,M.A., Teixeira,B.R., Goncalves,J., Bonvicino,C.R., D'Andrea,P.S. and de Lemos,E.R., Zoonotic pathogens in Atlantic Forest wild rodents in Brazil: Bartonella and Coxiella infections, Acta Trop. 168, 64-73 (2017) ; Rozental,T., Guterres,A. and Lemos,E.R.S., Direct Submission, Submitted (20-MAY-2016) LHR, Laboratorio de Hantaviroses e Rickettsioses…	Oxymycterus dasytrichus	Rodentia	Rodent		Rodentia	South America		1
KX270237.1	uncultured Bartonella sp	Rozental,T., Ferreira,M.S., Guterres,A., Mares-Guia,M.A., Teixeira,B.R., Goncalves,J., Bonvicino,C.R., D'Andrea,P.S. and de Lemos,E.R., Zoonotic pathogens in Atlantic Forest wild rodents in Brazil: Bartonella and Coxiella infections, Acta Trop. 168, 64-73 (2017) ; Rozental,T., Guterres,A. and Lemos,E.R.S., Direct Submission, Submitted (23-MAY-2016) LHR, Laboratorio de Hantaviroses e Rickettsioses…	Delomys dorsalis	Rodentia	Rodent		Rodentia	South America		1
KX270242.1	uncultured Bartonella sp	Rozental,T., Ferreira,M.S., Guterres,A., Mares-Guia,M.A., Teixeira,B.R., Goncalves,J., Bonvicino,C.R., D'Andrea,P.S. and de Lemos,E.R., Zoonotic pathogens in Atlantic Forest wild rodents in Brazil: Bartonella and Coxiella infections, Acta Trop. 168, 64-73 (2017) ; Rozental,T., Guterres,A. and Lemos,E.R.S., Direct Submission, Submitted (23-MAY-2016) LHR, Laboratorio de Hantaviroses e Rickettsioses…	Akodon cursor	Rodentia	Rodent		Rodentia	South America		1
KX270247.1	uncultured Bartonella sp	Rozental,T., Ferreira,M.S., Guterres,A., Mares-Guia,M.A., Teixeira,B.R., Goncalves,J., Bonvicino,C.R., D'Andrea,P.S. and de Lemos,E.R., Zoonotic pathogens in Atlantic Forest wild rodents in Brazil: Bartonella and Coxiella infections, Acta Trop. 168, 64-73 (2017) ; Rozental,T., Guterres,A. and Lemos,E.R.S., Direct Submission, Submitted (23-MAY-2016) LHR, Laboratorio de Hantaviroses e Rickettsioses…	Akodon sp.	Rodentia	Rodent		Rodentia	South America		1
KX270250.1	uncultured Bartonella sp	Rozental,T., Ferreira,M.S., Guterres,A., Mares-Guia,M.A., Teixeira,B.R., Goncalves,J., Bonvicino,C.R., D'Andrea,P.S. and de Lemos,E.R., Zoonotic pathogens in Atlantic Forest wild rodents in Brazil: Bartonella and Coxiella infections, Acta Trop. 168, 64-73 (2017) ; Rozental,T., Guterres,A. and Lemos,E.R.S., Direct Submission, Submitted (23-MAY-2016) LHR, Laboratorio de Hantaviroses e Rickettsioses…	Euryoryzomys russatus	Rodentia	rodent		Rodentia	South America		1
KX270251.1	uncultured Bartonella sp	Rozental,T., Ferreira,M.S., Guterres,A., Mares-Guia,M.A., Teixeira,B.R., Goncalves,J., Bonvicino,C.R., D'Andrea,P.S. and de Lemos,E.R., Zoonotic pathogens in Atlantic Forest wild rodents in Brazil: Bartonella and Coxiella infections, Acta Trop. 168, 64-73 (2017) ; Rozental,T., Guterres,A. and Lemos,E.R.S., Direct Submission, Submitted (23-MAY-2016) LHR, Laboratorio de Hantaviroses e Rickettsioses…	Euryoryzomys russatus	Rodentia	rodent		Rodentia	South America		1
KX270252.1	uncultured Bartonella sp	Rozental,T., Ferreira,M.S., Guterres,A., Mares-Guia,M.A., Teixeira,B.R., Goncalves,J., Bonvicino,C.R., D'Andrea,P.S. and de Lemos,E.R., Zoonotic pathogens in Atlantic Forest wild rodents in Brazil: Bartonella and Coxiella infections, Acta Trop. 168, 64-73 (2017) ; Rozental,T., Guterres,A. and Lemos,E.R.S., Direct Submission, Submitted (23-MAY-2016) LHR, Laboratorio de Hantaviroses e Rickettsioses…	Euryoryzomys russatus	Rodentia	rodent		Rodentia	South America		1
KX270254.1	uncultured Bartonella sp	Rozental,T., Ferreira,M.S., Guterres,A., Mares-Guia,M.A., Teixeira,B.R., Goncalves,J., Bonvicino,C.R., D'Andrea,P.S. and de Lemos,E.R., Zoonotic pathogens in Atlantic Forest wild rodents in Brazil: Bartonella and Coxiella infections, Acta Trop. 168, 64-73 (2017) ; Rozental,T., Guterres,A. and Lemos,E.R.S., Direct Submission, Submitted (23-MAY-2016) LHR, Laboratorio de Hantaviroses e Rickettsioses…	Euryoryzomys russatus	Rodentia	rodent		Rodentia	South America		1
KX300107.1	Bartonella sp	Urushadze,L., Bai,Y., Osikowicz,L., McKee,C., Sidamonidze,K., Putkaradze,D., Imnadze,P., Kandaurov,A., Kuzmin,I. and Kosoy,M., Prevalence, diversity, and host associations of Bartonella strains in bats from Georgia (Caucasus), PLoS Negl Trop Dis 11 (4), E0005428 (2017) ; Urushadze,L., Direct Submission, Submitted (23-MAY-2016) Virology, Molecular Biology and Genome Research, National Center for D…	Myotis blythii	Chiroptera	bat		Chiroptera	Middle East		1
KX300112.1	Bartonella sp	Urushadze,L., Bai,Y., Osikowicz,L., McKee,C., Sidamonidze,K., Putkaradze,D., Imnadze,P., Kandaurov,A., Kuzmin,I. and Kosoy,M., Prevalence, diversity, and host associations of Bartonella strains in bats from Georgia (Caucasus), PLoS Negl Trop Dis 11 (4), E0005428 (2017) ; Urushadze,L., Direct Submission, Submitted (23-MAY-2016) Virology, Molecular Biology and Genome Research, National Center for D…	Myotis blythii	Chiroptera	bat		Chiroptera	Middle East		1
KX300117.1	Bartonella sp	Urushadze,L., Bai,Y., Osikowicz,L., McKee,C., Sidamonidze,K., Putkaradze,D., Imnadze,P., Kandaurov,A., Kuzmin,I. and Kosoy,M., Prevalence, diversity, and host associations of Bartonella strains in bats from Georgia (Caucasus), PLoS Negl Trop Dis 11 (4), E0005428 (2017) ; Urushadze,L., Direct Submission, Submitted (23-MAY-2016) Virology, Molecular Biology and Genome Research, National Center for D…	Myotis blythii	Chiroptera	bat		Chiroptera	Middle East		1
KX300123.1	Bartonella sp	Urushadze,L., Bai,Y., Osikowicz,L., McKee,C., Sidamonidze,K., Putkaradze,D., Imnadze,P., Kandaurov,A., Kuzmin,I. and Kosoy,M., Prevalence, diversity, and host associations of Bartonella strains in bats from Georgia (Caucasus), PLoS Negl Trop Dis 11 (4), E0005428 (2017) ; Urushadze,L., Direct Submission, Submitted (23-MAY-2016) Virology, Molecular Biology and Genome Research, National Center for D…	Myotis blythii	Chiroptera	bat		Chiroptera	Middle East		1
KX300136.1	Bartonella sp	Urushadze,L., Bai,Y., Osikowicz,L., McKee,C., Sidamonidze,K., Putkaradze,D., Imnadze,P., Kandaurov,A., Kuzmin,I. and Kosoy,M., Prevalence, diversity, and host associations of Bartonella strains in bats from Georgia (Caucasus), PLoS Negl Trop Dis 11 (4), E0005428 (2017) ; Urushadze,L., Direct Submission, Submitted (23-MAY-2016) Virology, Molecular Biology and Genome Research, National Center for D…	Myotis blythii	Chiroptera	bat		Chiroptera	Middle East		1
KX300140.1	Bartonella sp	Urushadze,L., Bai,Y., Osikowicz,L., McKee,C., Sidamonidze,K., Putkaradze,D., Imnadze,P., Kandaurov,A., Kuzmin,I. and Kosoy,M., Prevalence, diversity, and host associations of Bartonella strains in bats from Georgia (Caucasus), PLoS Negl Trop Dis 11 (4), E0005428 (2017) ; Urushadze,L., Direct Submission, Submitted (23-MAY-2016) Virology, Molecular Biology and Genome Research, National Center for D…	Myotis blythii	Chiroptera	bat		Chiroptera	Middle East		1
KX300145.1	Bartonella sp	Urushadze,L., Bai,Y., Osikowicz,L., McKee,C., Sidamonidze,K., Putkaradze,D., Imnadze,P., Kandaurov,A., Kuzmin,I. and Kosoy,M., Prevalence, diversity, and host associations of Bartonella strains in bats from Georgia (Caucasus), PLoS Negl Trop Dis 11 (4), E0005428 (2017) ; Urushadze,L., Direct Submission, Submitted (23-MAY-2016) Virology, Molecular Biology and Genome Research, National Center for D…	Myotis emarginatus	Chiroptera	bat		Chiroptera	Middle East		1
KX300149.1	Bartonella sp	Urushadze,L., Bai,Y., Osikowicz,L., McKee,C., Sidamonidze,K., Putkaradze,D., Imnadze,P., Kandaurov,A., Kuzmin,I. and Kosoy,M., Prevalence, diversity, and host associations of Bartonella strains in bats from Georgia (Caucasus), PLoS Negl Trop Dis 11 (4), E0005428 (2017) ; Urushadze,L., Direct Submission, Submitted (23-MAY-2016) Virology, Molecular Biology and Genome Research, National Center for D…	Myotis emarginatus	Chiroptera	bat		Chiroptera	Middle East		1
KX300154.1	Bartonella sp	Urushadze,L., Bai,Y., Osikowicz,L., McKee,C., Sidamonidze,K., Putkaradze,D., Imnadze,P., Kandaurov,A., Kuzmin,I. and Kosoy,M., Prevalence, diversity, and host associations of Bartonella strains in bats from Georgia (Caucasus), PLoS Negl Trop Dis 11 (4), E0005428 (2017) ; Urushadze,L., Direct Submission, Submitted (23-MAY-2016) Virology, Molecular Biology and Genome Research, National Center for D…	Myotis emarginatus	Chiroptera	bat		Chiroptera	Middle East		1
KX300158.1	Bartonella sp	Urushadze,L., Bai,Y., Osikowicz,L., McKee,C., Sidamonidze,K., Putkaradze,D., Imnadze,P., Kandaurov,A., Kuzmin,I. and Kosoy,M., Prevalence, diversity, and host associations of Bartonella strains in bats from Georgia (Caucasus), PLoS Negl Trop Dis 11 (4), E0005428 (2017) ; Urushadze,L., Direct Submission, Submitted (23-MAY-2016) Virology, Molecular Biology and Genome Research, National Center for D…	Rhinolophus euryale	Chiroptera	bat		Chiroptera	Middle East		1
KX300165.1	Bartonella sp	Urushadze,L., Bai,Y., Osikowicz,L., McKee,C., Sidamonidze,K., Putkaradze,D., Imnadze,P., Kandaurov,A., Kuzmin,I. and Kosoy,M., Prevalence, diversity, and host associations of Bartonella strains in bats from Georgia (Caucasus), PLoS Negl Trop Dis 11 (4), E0005428 (2017) ; Urushadze,L., Direct Submission, Submitted (23-MAY-2016) Virology, Molecular Biology and Genome Research, National Center for D…	Rhinolophus ferrumequinum	Chiroptera	bat		Chiroptera	Middle East		1
KX300169.1	Bartonella sp	Urushadze,L., Bai,Y., Osikowicz,L., McKee,C., Sidamonidze,K., Putkaradze,D., Imnadze,P., Kandaurov,A., Kuzmin,I. and Kosoy,M., Prevalence, diversity, and host associations of Bartonella strains in bats from Georgia (Caucasus), PLoS Negl Trop Dis 11 (4), E0005428 (2017) ; Urushadze,L., Direct Submission, Submitted (23-MAY-2016) Virology, Molecular Biology and Genome Research, National Center for D…	Rhinolophus ferrumequinum	Chiroptera	bat		Chiroptera	Middle East		1
KX300179.1	Bartonella sp	Urushadze,L., Bai,Y., Osikowicz,L., McKee,C., Sidamonidze,K., Putkaradze,D., Imnadze,P., Kandaurov,A., Kuzmin,I. and Kosoy,M., Prevalence, diversity, and host associations of Bartonella strains in bats from Georgia (Caucasus), PLoS Negl Trop Dis 11 (4), E0005428 (2017) ; Urushadze,L., Direct Submission, Submitted (23-MAY-2016) Virology, Molecular Biology and Genome Research, National Center for D…	Pipistrellus pygmaeus	Chiroptera	Bat		Chiroptera	Middle East		1
KX300192.1	Bartonella sp	Urushadze,L., Bai,Y., Osikowicz,L., McKee,C., Sidamonidze,K., Putkaradze,D., Imnadze,P., Kandaurov,A., Kuzmin,I. and Kosoy,M., Prevalence, diversity, and host associations of Bartonella strains in bats from Georgia (Caucasus), PLoS Negl Trop Dis 11 (4), E0005428 (2017) ; Urushadze,L., Direct Submission, Submitted (23-MAY-2016) Virology, Molecular Biology and Genome Research, National Center for D…	Miniopterus schreibersii	Chiroptera	bat		Chiroptera	Middle East		1
KX300195.1	Bartonella sp	Urushadze,L., Bai,Y., Osikowicz,L., McKee,C., Sidamonidze,K., Putkaradze,D., Imnadze,P., Kandaurov,A., Kuzmin,I. and Kosoy,M., Prevalence, diversity, and host associations of Bartonella strains in bats from Georgia (Caucasus), PLoS Negl Trop Dis 11 (4), E0005428 (2017) ; Urushadze,L., Direct Submission, Submitted (23-MAY-2016) Virology, Molecular Biology and Genome Research, National Center for D…	Miniopterus schreibersii	Chiroptera	bat		Chiroptera	Middle East		1
KX300200.1	Bartonella sp	Urushadze,L., Bai,Y., Osikowicz,L., McKee,C., Sidamonidze,K., Putkaradze,D., Imnadze,P., Kandaurov,A., Kuzmin,I. and Kosoy,M., Prevalence, diversity, and host associations of Bartonella strains in bats from Georgia (Caucasus), PLoS Negl Trop Dis 11 (4), E0005428 (2017) ; Urushadze,L., Direct Submission, Submitted (23-MAY-2016) Virology, Molecular Biology and Genome Research, National Center for D…	Eptesicus serotinus	Chiroptera	bat		Chiroptera	Middle East		1
KX499329.1	Bartonella koehlerae subsp. koehlerae	Molia,S., Kasten,R.W., Stuckey,M.J., Boulouis,H.J., Allen,J., Borgo,G.M., Koehler,J.E., Chang,C.C. and Chomel,B.B., Isolation of Bartonella henselae, Bartonella koehlerae subsp. koehlerae, Bartonella koehlerae subsp. bothieri and a new subspecies of B. koehlerae from free-ranging lions (Panthera leo) from South Africa, cheetahs (Acinonyx jubatus) from Namibia and captive cheetahs from California,…	Panthera leo	Carnivora	Wild		Carnivora	Africa		1
KX499330.1	Bartonella koehlerae subsp. bothieri	Molia,S., Kasten,R.W., Stuckey,M.J., Boulouis,H.J., Allen,J., Borgo,G.M., Koehler,J.E., Chang,C.C. and Chomel,B.B., Isolation of Bartonella henselae, Bartonella koehlerae subsp. koehlerae, Bartonella koehlerae subsp. bothieri and a new subspecies of B. koehlerae from free-ranging lions (Panthera leo) from South Africa, cheetahs (Acinonyx jubatus) from Namibia and captive cheetahs from California,…	Acinonyx jubatus	Carnivora	Wild		Carnivora	Africa		1
KX549996.1	Bartonella sp	Cheng,C., Direct Submission, Submitted (14-JUL-2016) Heilongjiang International Travel Healthcare Center, Heilongjiang Entry-Exit Inspection and Quarantine Bureau, No. 9, Ganshui Road, Nangang District, Harbin, Heilongjiang 150010, China	Apodemus agrarius	Rodentia	Rodent		Rodentia	Asia		1
KX550000.1	Bartonella sp	Cheng,C., Direct Submission, Submitted (14-JUL-2016) Heilongjiang International Travel Healthcare Center, Heilongjiang Entry-Exit Inspection and Quarantine Bureau, No. 9, Ganshui Road, Nangang District, Harbin, Heilongjiang 150010, China	Apodemus agrarius	Rodentia	Rodent		Rodentia	Asia		1
KX572889.1	uncultured Bartonella sp	Zhao,S., Yin,X., Li,H. and Wang,Y., Direct Submission, Submitted (12-JUL-2016) School of Medicine, Shihezi University, North Two Road, Shihezi, Xinjiang Uygur Autonomous Region 832000, China	Xenopsylla minax	Siphonaptera	Ectoparasite		Other_ecto	Asia		1
KX572890.1	uncultured Bartonella sp	Zhao,S., Yin,X., Li,H. and Wang,Y., Direct Submission, Submitted (12-JUL-2016) School of Medicine, Shihezi University, North Two Road, Shihezi, Xinjiang Uygur Autonomous Region 832000, China	Xenopsylla minax	Siphonaptera	Ectoparasite		Other_ecto	Asia		1
KX655808.1	uncultured Bartonella sp	Han,H.-J., Wen,H.-L., Zhao,L. and Yu,X.-J., Novel Bartonella spp. in Insectivorous Bats, China, Unpublished ; Han,H.-J., Wen,H.-L., Zhao,L. and Yu,X.-J., Direct Submission, Submitted (04-AUG-2016) Dpartment of Epidemiology, Schoool of Public Health, Shandong University, Wenhua West Road No. 44, Jinan City, Shandong Province 250012, China	Myotis fimbriatus	Chiroptera	bat		Chiroptera	Asia		1
KX655811.1	uncultured Bartonella sp	Han,H.-J., Wen,H.-L., Zhao,L. and Yu,X.-J., Novel Bartonella spp. in Insectivorous Bats, China, Unpublished ; Han,H.-J., Wen,H.-L., Zhao,L. and Yu,X.-J., Direct Submission, Submitted (04-AUG-2016) Dpartment of Epidemiology, Schoool of Public Health, Shandong University, Wenhua West Road No. 44, Jinan City, Shandong Province 250012, China	Myotis ricketti	Chiroptera	bat		Chiroptera	Asia		1
KX655812.1	uncultured Bartonella sp	Han,H.-J., Wen,H.-L., Zhao,L. and Yu,X.-J., Novel Bartonella spp. in Insectivorous Bats, China, Unpublished ; Han,H.-J., Wen,H.-L., Zhao,L. and Yu,X.-J., Direct Submission, Submitted (04-AUG-2016) Dpartment of Epidemiology, Schoool of Public Health, Shandong University, Wenhua West Road No. 44, Jinan City, Shandong Province 250012, China	Myotis pequinius	Chiroptera	bat		Chiroptera	Asia		1
KX655813.1	uncultured Bartonella sp	Han,H.-J., Wen,H.-L., Zhao,L. and Yu,X.-J., Novel Bartonella spp. in Insectivorous Bats, China, Unpublished ; Han,H.-J., Wen,H.-L., Zhao,L. and Yu,X.-J., Direct Submission, Submitted (04-AUG-2016) Dpartment of Epidemiology, Schoool of Public Health, Shandong University, Wenhua West Road No. 44, Jinan City, Shandong Province 250012, China	Myotis fimbriatus	Chiroptera	bat		Chiroptera	Asia		1
KX655815.1	uncultured Bartonella sp	Han,H.-J., Wen,H.-L., Zhao,L. and Yu,X.-J., Novel Bartonella spp. in Insectivorous Bats, China, Unpublished ; Han,H.-J., Wen,H.-L., Zhao,L. and Yu,X.-J., Direct Submission, Submitted (04-AUG-2016) Dpartment of Epidemiology, Schoool of Public Health, Shandong University, Wenhua West Road No. 44, Jinan City, Shandong Province 250012, China	Myotis pequinius	Chiroptera	bat		Chiroptera	Asia		1
KX655816.1	uncultured Bartonella sp	Han,H.-J., Wen,H.-L., Zhao,L. and Yu,X.-J., Novel Bartonella spp. in Insectivorous Bats, China, Unpublished ; Han,H.-J., Wen,H.-L., Zhao,L. and Yu,X.-J., Direct Submission, Submitted (04-AUG-2016) Dpartment of Epidemiology, Schoool of Public Health, Shandong University, Wenhua West Road No. 44, Jinan City, Shandong Province 250012, China	Myotis pequinius	Chiroptera	bat		Chiroptera	Asia		1
KX655818.1	uncultured Bartonella sp	Han,H.-J., Wen,H.-L., Zhao,L. and Yu,X.-J., Novel Bartonella spp. in Insectivorous Bats, China, Unpublished ; Han,H.-J., Wen,H.-L., Zhao,L. and Yu,X.-J., Direct Submission, Submitted (04-AUG-2016) Dpartment of Epidemiology, Schoool of Public Health, Shandong University, Wenhua West Road No. 44, Jinan City, Shandong Province 250012, China	Rhinolophus pusillus	Chiroptera	bat		Chiroptera	Asia		1
KX655819.1	uncultured Bartonella sp	Han,H.-J., Wen,H.-L., Zhao,L. and Yu,X.-J., Novel Bartonella spp. in Insectivorous Bats, China, Unpublished ; Han,H.-J., Wen,H.-L., Zhao,L. and Yu,X.-J., Direct Submission, Submitted (04-AUG-2016) Dpartment of Epidemiology, Schoool of Public Health, Shandong University, Wenhua West Road No. 44, Jinan City, Shandong Province 250012, China	Myotis pequinius	Chiroptera	bat		Chiroptera	Asia		1
KX655821.1	uncultured Bartonella sp	Han,H.-J., Wen,H.-L., Zhao,L. and Yu,X.-J., Novel Bartonella spp. in Insectivorous Bats, China, Unpublished ; Han,H.-J., Wen,H.-L., Zhao,L. and Yu,X.-J., Direct Submission, Submitted (04-AUG-2016) Dpartment of Epidemiology, Schoool of Public Health, Shandong University, Wenhua West Road No. 44, Jinan City, Shandong Province 250012, China	Myotis fimbriatus	Chiroptera	bat		Chiroptera	Asia		1
KX655822.1	uncultured Bartonella sp	Han,H.-J., Wen,H.-L., Zhao,L. and Yu,X.-J., Novel Bartonella spp. in Insectivorous Bats, China, Unpublished ; Han,H.-J., Wen,H.-L., Zhao,L. and Yu,X.-J., Direct Submission, Submitted (04-AUG-2016) Dpartment of Epidemiology, Schoool of Public Health, Shandong University, Wenhua West Road No. 44, Jinan City, Shandong Province 250012, China	Myotis fimbriatus	Chiroptera	bat		Chiroptera	Asia		1
KX655824.1	uncultured Bartonella sp	Han,H.-J., Wen,H.-L., Zhao,L. and Yu,X.-J., Novel Bartonella spp. in Insectivorous Bats, China, Unpublished ; Han,H.-J., Wen,H.-L., Zhao,L. and Yu,X.-J., Direct Submission, Submitted (04-AUG-2016) Dpartment of Epidemiology, Schoool of Public Health, Shandong University, Wenhua West Road No. 44, Jinan City, Shandong Province 250012, China	Rhinolophus pusillus	Chiroptera	bat		Chiroptera	Asia		1
KX655825.1	uncultured Bartonella sp	Han,H.-J., Wen,H.-L., Zhao,L. and Yu,X.-J., Novel Bartonella spp. in Insectivorous Bats, China, Unpublished ; Han,H.-J., Wen,H.-L., Zhao,L. and Yu,X.-J., Direct Submission, Submitted (04-AUG-2016) Dpartment of Epidemiology, Schoool of Public Health, Shandong University, Wenhua West Road No. 44, Jinan City, Shandong Province 250012, China	Myotis pequinius	Chiroptera	bat		Chiroptera	Asia		1
KX655827.1	uncultured Bartonella sp	Han,H.-J., Wen,H.-L., Zhao,L. and Yu,X.-J., Novel Bartonella spp. in Insectivorous Bats, China, Unpublished ; Han,H.-J., Wen,H.-L., Zhao,L. and Yu,X.-J., Direct Submission, Submitted (04-AUG-2016) Dpartment of Epidemiology, Schoool of Public Health, Shandong University, Wenhua West Road No. 44, Jinan City, Shandong Province 250012, China	Myotis fimbriatus	Chiroptera	bat		Chiroptera	Asia		1
KX655828.1	uncultured Bartonella sp	Han,H.-J., Wen,H.-L., Zhao,L. and Yu,X.-J., Novel Bartonella spp. in Insectivorous Bats, China, Unpublished ; Han,H.-J., Wen,H.-L., Zhao,L. and Yu,X.-J., Direct Submission, Submitted (04-AUG-2016) Dpartment of Epidemiology, Schoool of Public Health, Shandong University, Wenhua West Road No. 44, Jinan City, Shandong Province 250012, China	Myotis pequinius	Chiroptera	bat		Chiroptera	Asia		1
KX655829.1	uncultured Bartonella sp	Han,H.-J., Wen,H.-L., Zhao,L. and Yu,X.-J., Novel Bartonella spp. in Insectivorous Bats, China, Unpublished ; Han,H.-J., Wen,H.-L., Zhao,L. and Yu,X.-J., Direct Submission, Submitted (04-AUG-2016) Dpartment of Epidemiology, Schoool of Public Health, Shandong University, Wenhua West Road No. 44, Jinan City, Shandong Province 250012, China	Myotis fimbriatus	Chiroptera	bat		Chiroptera	Asia		1
KX655832.1	uncultured Bartonella sp	Han,H.-J., Wen,H.-L., Zhao,L. and Yu,X.-J., Novel Bartonella spp. in Insectivorous Bats, China, Unpublished ; Han,H.-J., Wen,H.-L., Zhao,L. and Yu,X.-J., Direct Submission, Submitted (04-AUG-2016) Dpartment of Epidemiology, Schoool of Public Health, Shandong University, Wenhua West Road No. 44, Jinan City, Shandong Province 250012, China	Myotis fimbriatus	Chiroptera	bat		Chiroptera	Asia		1
KX655833.1	uncultured Bartonella sp	Han,H.-J., Wen,H.-L., Zhao,L. and Yu,X.-J., Novel Bartonella spp. in Insectivorous Bats, China, Unpublished ; Han,H.-J., Wen,H.-L., Zhao,L. and Yu,X.-J., Direct Submission, Submitted (04-AUG-2016) Dpartment of Epidemiology, Schoool of Public Health, Shandong University, Wenhua West Road No. 44, Jinan City, Shandong Province 250012, China	Myotis pequinius	Chiroptera	bat		Chiroptera	Asia		1
KX655834.1	uncultured Bartonella sp	Han,H.-J., Wen,H.-L., Zhao,L. and Yu,X.-J., Novel Bartonella spp. in Insectivorous Bats, China, Unpublished ; Han,H.-J., Wen,H.-L., Zhao,L. and Yu,X.-J., Direct Submission, Submitted (04-AUG-2016) Dpartment of Epidemiology, Schoool of Public Health, Shandong University, Wenhua West Road No. 44, Jinan City, Shandong Province 250012, China	Myotis fimbriatus	Chiroptera	bat		Chiroptera	Asia		1
KX655835.1	uncultured Bartonella sp	Han,H.-J., Wen,H.-L., Zhao,L. and Yu,X.-J., Novel Bartonella spp. in Insectivorous Bats, China, Unpublished ; Han,H.-J., Wen,H.-L., Zhao,L. and Yu,X.-J., Direct Submission, Submitted (04-AUG-2016) Dpartment of Epidemiology, Schoool of Public Health, Shandong University, Wenhua West Road No. 44, Jinan City, Shandong Province 250012, China	Myotis pequinius	Chiroptera	bat		Chiroptera	Asia		1
KX655836.1	uncultured Bartonella sp	Han,H.-J., Wen,H.-L., Zhao,L. and Yu,X.-J., Novel Bartonella spp. in Insectivorous Bats, China, Unpublished ; Han,H.-J., Wen,H.-L., Zhao,L. and Yu,X.-J., Direct Submission, Submitted (04-AUG-2016) Dpartment of Epidemiology, Schoool of Public Health, Shandong University, Wenhua West Road No. 44, Jinan City, Shandong Province 250012, China	Myotis pequinius	Chiroptera	bat		Chiroptera	Asia		1
KX655838.1	uncultured Bartonella sp	Han,H.-J., Wen,H.-L., Zhao,L. and Yu,X.-J., Novel Bartonella spp. in Insectivorous Bats, China, Unpublished ; Han,H.-J., Wen,H.-L., Zhao,L. and Yu,X.-J., Direct Submission, Submitted (04-AUG-2016) Dpartment of Epidemiology, Schoool of Public Health, Shandong University, Wenhua West Road No. 44, Jinan City, Shandong Province 250012, China	Rhinolophus ferrumequinum	Chiroptera	bat		Chiroptera	Asia		1
KX655841.1	uncultured Bartonella sp	Han,H.-J., Wen,H.-L., Zhao,L. and Yu,X.-J., Novel Bartonella spp. in Insectivorous Bats, China, Unpublished ; Han,H.-J., Wen,H.-L., Zhao,L. and Yu,X.-J., Direct Submission, Submitted (04-AUG-2016) Dpartment of Epidemiology, Schoool of Public Health, Shandong University, Wenhua West Road No. 44, Jinan City, Shandong Province 250012, China	Myotis pequinius	Chiroptera	bat		Chiroptera	Asia		1
KX807171.1	uncultured Bartonella sp	Lilley,T.M., Wilson,C.A., Bernard,R.F., Wilcox,E.V., Vesterinen,E.J., Webber,Q.M.R., Kurpiers,L., Prokkola,J.M., Ejotre,I., Kurta,A., Field,K.A., Reeder,D.M. and Pulliainen,A.T., Molecular Detection of Candidatus Bartonella mayotimonensis in North American Bats, Vector Borne Zoonotic Dis. (2017) In press ; Pulliainen,A., Direct Submission, Submitted (31-AUG-2016) Medical Biochemistry and Genetics…		Chiroptera	bat		Chiroptera	North America		1
KX807172.1	uncultured Bartonella sp	Lilley,T.M., Wilson,C.A., Bernard,R.F., Wilcox,E.V., Vesterinen,E.J., Webber,Q.M.R., Kurpiers,L., Prokkola,J.M., Ejotre,I., Kurta,A., Field,K.A., Reeder,D.M. and Pulliainen,A.T., Molecular Detection of Candidatus Bartonella mayotimonensis in North American Bats, Vector Borne Zoonotic Dis. (2017) In press ; Pulliainen,A., Direct Submission, Submitted (31-AUG-2016) Medical Biochemistry and Genetics…		Chiroptera	bat		Chiroptera	North America		1
KX807177.1	uncultured Bartonella sp	Lilley,T.M., Wilson,C.A., Bernard,R.F., Willcox,E.V., Vesterinen,E.J., Webber,Q.M., Kurpiers,L., Prokkola,J.M., Ejotre,I., Kurta,A., Field,K.A., Reeder,D.M. and Pulliainen,A.T., Molecular Detection of Candidatus Bartonella mayotimonensis in North American Bats, Vector Borne Zoonotic Dis. 17 (4), 243-246 (2017) ; Pulliainen,A., Direct Submission, Submitted (31-AUG-2016) Medical Biochemistry and Ge…		Chiroptera	bat		Chiroptera	North America		1
KX807181.1	uncultured Bartonella sp	Lilley,T.M., Wilson,C.A., Bernard,R.F., Willcox,E.V., Vesterinen,E.J., Webber,Q.M., Kurpiers,L., Prokkola,J.M., Ejotre,I., Kurta,A., Field,K.A., Reeder,D.M. and Pulliainen,A.T., Molecular Detection of Candidatus Bartonella mayotimonensis in North American Bats, Vector Borne Zoonotic Dis. 17 (4), 243-246 (2017) ; Pulliainen,A., Direct Submission, Submitted (31-AUG-2016) Medical Biochemistry and Ge…		Chiroptera	bat		Chiroptera	North America		1
KY041981.1	uncultured Bartonella sp	Stuckey,M.J., Boulouis,H.-J., Cliquet,F., Picard-Meyer,E., Servat,A., Arechiga-Ceballos,N., Echevarria,J.E. and Chomel,B.B., Potentially zoonotic Bartonella detected in bats from France and Spain, Unpublished ; Stuckey,M.J., Boulouis,H.-J. and Chomel,B.B., Direct Submission, Submitted (26-OCT-2016) Population Health and Reproduction, school of Veterinary Medicine, UC Davis, 1089 Veterinary Medici…		Chiroptera	bat		Chiroptera	Europe		1
KY041990.1	uncultured Bartonella sp	Stuckey,M.J., Boulouis,H.-J., Cliquet,F., Picard-Meyer,E., Servat,A., Arechiga-Ceballos,N., Echevarria,J.E. and Chomel,B.B., Potentially zoonotic Bartonella detected in bats from France and Spain, Unpublished ; Stuckey,M.J., Boulouis,H.-J. and Chomel,B.B., Direct Submission, Submitted (26-OCT-2016) Population Health and Reproduction, school of Veterinary Medicine, UC Davis, 1089 Veterinary Medici…	Pipistrellus nathusii	Chiroptera	Bat		Chiroptera	Europe		1
KY041992.1	uncultured Bartonella sp	Stuckey,M.J., Boulouis,H.-J., Cliquet,F., Picard-Meyer,E., Servat,A., Arechiga-Ceballos,N., Echevarria,J.E. and Chomel,B.B., Potentially zoonotic Bartonella detected in bats from France and Spain, Unpublished ; Stuckey,M.J., Boulouis,H.-J. and Chomel,B.B., Direct Submission, Submitted (26-OCT-2016) Population Health and Reproduction, school of Veterinary Medicine, UC Davis, 1089 Veterinary Medici…	Nyctalus noctula	Chiroptera	bat		Chiroptera	Europe		1
KY224151.1	uncultured Bartonella sp	Liu,D., Chen,C. and Wang,Y., Direct Submission, Submitted (21-NOV-2016) College of Animal Science and Technology, Shihezi University, North Three Road, Shihezi, Xinjiang Uygur Autonomous Region 832000, China	Melophagus ovinus	Artiodactyla	Domestic animal		Artiodactyla	Asia		1
KY232190.1	Bartonella sp. KP263	McKee,C.D., Kosoy,M.Y., Bai,Y., Osikowicz,L.M., Franka,R., Gilbert,A.T., Boonmar,S., Rupprecht,C.E. and Peruski,L.F., Diversity and phylogenetic relationships among Bartonella strains from Thai bats, PLoS ONE 12 (7), E0181696 (2017) ; McKee,C.D., Kosoy,M.Y., Bai,Y., Osikowicz,L.M., Franka,R., Gilbert,A.T., Boonmar,S., Rupprecht,C.E. and Peruski,L.F., Direct Submission, Submitted (23-NOV-2016) Div…	Hipposideros larvatus	Chiroptera	bat		Chiroptera	Asia		1
KY232194.1	Bartonella sp. KP283b	McKee,C.D., Kosoy,M.Y., Bai,Y., Osikowicz,L.M., Franka,R., Gilbert,A.T., Boonmar,S., Rupprecht,C.E. and Peruski,L.F., Diversity and phylogenetic relationships among Bartonella strains from Thai bats, PLoS ONE 12 (7), E0181696 (2017) ; McKee,C.D., Kosoy,M.Y., Bai,Y., Osikowicz,L.M., Franka,R., Gilbert,A.T., Boonmar,S., Rupprecht,C.E. and Peruski,L.F., Direct Submission, Submitted (23-NOV-2016) Div…	Taphozous melanopogon	Chiroptera	bat		Chiroptera	Asia		1
KY232195.1	Bartonella sp. KP293b	McKee,C.D., Kosoy,M.Y., Bai,Y., Osikowicz,L.M., Franka,R., Gilbert,A.T., Boonmar,S., Rupprecht,C.E. and Peruski,L.F., Diversity and phylogenetic relationships among Bartonella strains from Thai bats, PLoS ONE 12 (7), E0181696 (2017) ; McKee,C.D., Kosoy,M.Y., Bai,Y., Osikowicz,L.M., Franka,R., Gilbert,A.T., Boonmar,S., Rupprecht,C.E. and Peruski,L.F., Direct Submission, Submitted (23-NOV-2016) Div…	Hipposideros larvatus	Chiroptera	bat		Chiroptera	Asia		1
KY232196.1	Bartonella sp. SK128	McKee,C.D., Kosoy,M.Y., Bai,Y., Osikowicz,L.M., Franka,R., Gilbert,A.T., Boonmar,S., Rupprecht,C.E. and Peruski,L.F., Diversity and phylogenetic relationships among Bartonella strains from Thai bats, PLoS ONE 12 (7), E0181696 (2017) ; McKee,C.D., Kosoy,M.Y., Bai,Y., Osikowicz,L.M., Franka,R., Gilbert,A.T., Boonmar,S., Rupprecht,C.E. and Peruski,L.F., Direct Submission, Submitted (23-NOV-2016) Div…	Chaerephon plicatus	Chiroptera	bat		Chiroptera	Asia		1
KY232201.1	Bartonella sp. SK165	McKee,C.D., Kosoy,M.Y., Bai,Y., Osikowicz,L.M., Franka,R., Gilbert,A.T., Boonmar,S., Rupprecht,C.E. and Peruski,L.F., Diversity and phylogenetic relationships among Bartonella strains from Thai bats, PLoS ONE 12 (7), E0181696 (2017) ; McKee,C.D., Kosoy,M.Y., Bai,Y., Osikowicz,L.M., Franka,R., Gilbert,A.T., Boonmar,S., Rupprecht,C.E. and Peruski,L.F., Direct Submission, Submitted (23-NOV-2016) Div…	Chaerephon plicatus	Chiroptera	bat		Chiroptera	Asia		1
KY232204.1	Bartonella sp. SK170	McKee,C.D., Kosoy,M.Y., Bai,Y., Osikowicz,L.M., Franka,R., Gilbert,A.T., Boonmar,S., Rupprecht,C.E. and Peruski,L.F., Diversity and phylogenetic relationships among Bartonella strains from Thai bats, PLoS ONE 12 (7), E0181696 (2017) ; McKee,C.D., Kosoy,M.Y., Bai,Y., Osikowicz,L.M., Franka,R., Gilbert,A.T., Boonmar,S., Rupprecht,C.E. and Peruski,L.F., Direct Submission, Submitted (23-NOV-2016) Div…	Chaerephon plicatus	Chiroptera	bat		Chiroptera	Asia		1
KY232208.1	Bartonella sp. SK194	McKee,C.D., Kosoy,M.Y., Bai,Y., Osikowicz,L.M., Franka,R., Gilbert,A.T., Boonmar,S., Rupprecht,C.E. and Peruski,L.F., Diversity and phylogenetic relationships among Bartonella strains from Thai bats, PLoS ONE 12 (7), E0181696 (2017) ; McKee,C.D., Kosoy,M.Y., Bai,Y., Osikowicz,L.M., Franka,R., Gilbert,A.T., Boonmar,S., Rupprecht,C.E. and Peruski,L.F., Direct Submission, Submitted (23-NOV-2016) Div…	Chaerephon plicatus	Chiroptera	bat		Chiroptera	Asia		1
KY232212.1	Bartonella sp. KK182	McKee,C.D., Kosoy,M.Y., Bai,Y., Osikowicz,L.M., Franka,R., Gilbert,A.T., Boonmar,S., Rupprecht,C.E. and Peruski,L.F., Diversity and phylogenetic relationships among Bartonella strains from Thai bats, PLoS ONE 12 (7), E0181696 (2017) ; McKee,C.D., Kosoy,M.Y., Bai,Y., Osikowicz,L.M., Franka,R., Gilbert,A.T., Boonmar,S., Rupprecht,C.E. and Peruski,L.F., Direct Submission, Submitted (23-NOV-2016) Div…	Hipposideros armiger	Chiroptera	bat		Chiroptera	Asia		1
KY232218.1	Bartonella sp. KP277	McKee,C.D., Kosoy,M.Y., Bai,Y., Osikowicz,L.M., Franka,R., Gilbert,A.T., Boonmar,S., Rupprecht,C.E. and Peruski,L.F., Diversity and phylogenetic relationships among Bartonella strains from Thai bats, PLoS ONE 12 (7), E0181696 (2017) ; McKee,C.D., Kosoy,M.Y., Bai,Y., Osikowicz,L.M., Franka,R., Gilbert,A.T., Boonmar,S., Rupprecht,C.E. and Peruski,L.F., Direct Submission, Submitted (23-NOV-2016) Div…	Hipposideros larvatus	Chiroptera	bat		Chiroptera	Asia		1
KY232222.1	Bartonella sp. CR224	McKee,C.D., Kosoy,M.Y., Bai,Y., Osikowicz,L.M., Franka,R., Gilbert,A.T., Boonmar,S., Rupprecht,C.E. and Peruski,L.F., Diversity and phylogenetic relationships among Bartonella strains from Thai bats, PLoS ONE 12 (7), E0181696 (2017) ; McKee,C.D., Kosoy,M.Y., Bai,Y., Osikowicz,L.M., Franka,R., Gilbert,A.T., Boonmar,S., Rupprecht,C.E. and Peruski,L.F., Direct Submission, Submitted (23-NOV-2016) Div…	Hipposideros fulvus	Chiroptera	bat		Chiroptera	Asia		1
KY304483.1	uncultured Bartonella sp	Sousa,K.C.M., Amaral,R.B., Herrera,H.M., Santos,F.M., Macedo,G.C., Rocha,F.L., Pinto,P.C.E.A., Martins,T.F., Battesti,D.B., Machado,R.Z. and Andre,M.R., Molecular detection and characterization of Bartonella sp. in wild rodents from Pantanal region, Brazil, Unpublished ; Sousa,K.C.M., Amaral,R.B., Herrera,H.M., Santos,F.M., Macedo,G.C., Rocha,F.L., Pinto,P.C.E.A., Martins,T.F., Battesti,D.B., Mac…	Polygenis (P.) bohlsi bohlsi	Siphonaptera	Ectoparasite	rodent	Rodentia	South America		1
KY356754.1	uncultured Bartonella sp	Ikeda,P., Seki,M.C., Carrasco,A.O.T., Rudiak,L.V., Miranda,J.M.D., Goncalves,S.M.M., Hoppe,E.G.L., Albuquerque,A.C.A., Teixeira,M.M.G., Passos,C.E., Werther,K., Machado,R.Z. and Andre,M.R., Evidence and molecular characterization of Bartonella spp. and hemoplasmas in neotropical bats in Brazil, Epidemiol. Infect., 1-15 (2017) In press ; Ikeda,P., Seki,M.C., Carrasco,A.O.T., Rudiak,L.V., Miranda,J…	bat	Chiroptera	bat		Chiroptera	South America		1
KY560218.1	uncultured Bartonella sp	Abreu-Yanes,E., Martin-Alonso,A., Martin-Carrillo,N., Livia,K.G., Marrero-Gagliardi,A., Valladares,B., Feliu,C. and Foronda,P., Bartonella in Rodents and Ectoparasites in the Canary Islands, Spain: New Insights into Host-Vector-Pathogen Relationships, Microb. Ecol. (2017) In press ; Martin-Alonso,A., Abreu-Yanes,E. and Foronda,P., Direct Submission, Submitted (01-FEB-2017) University Institute of…	flea	Siphonaptera	Ectoparasite	Rodent	Rodentia	Europe		1
KY629827.1	Bartonella sp	Stuckey,M.J., Chomel,B.B., Galvez-Romero,G., Olave-Leyva,J.I., Obregon-Morales,C., Moreno-Sandoval,H., Arechiga-Ceballos,N., Salas-Rojas,M. and Aguilar-Setien,A., Bartonella Infection in Hematophagous, Insectivorous, and Phytophagous Bat Populations of Central Mexico and the Yucatan Peninsula, Am. J. Trop. Med. Hyg. (2017) In press ; Stuckey,M.J., Chomel,B.B., Galvez-Romero,G., Olave-Leyva,J.I., …	Desmodus rotundus	Chiroptera	bat		Chiroptera	Central America		1
KY629828.1	Bartonella sp	Stuckey,M.J., Chomel,B.B., Galvez-Romero,G., Olave-Leyva,J.I., Obregon-Morales,C., Moreno-Sandoval,H., Arechiga-Ceballos,N., Salas-Rojas,M. and Aguilar-Setien,A., Bartonella Infection in Hematophagous, Insectivorous, and Phytophagous Bat Populations of Central Mexico and the Yucatan Peninsula, Am. J. Trop. Med. Hyg. (2017) In press ; Stuckey,M.J., Chomel,B.B., Galvez-Romero,G., Olave-Leyva,J.I., …	Pteronotus parnellii	Chiroptera	Bat		Chiroptera	Central America		1
KY629842.1	Bartonella sp	Stuckey,M.J., Chomel,B.B., Galvez-Romero,G., Olave-Leyva,J.I., Obregon-Morales,C., Moreno-Sandoval,H., Arechiga-Ceballos,N., Salas-Rojas,M. and Aguilar-Setien,A., Bartonella Infection in Hematophagous, Insectivorous, and Phytophagous Bat Populations of Central Mexico and the Yucatan Peninsula, Am. J. Trop. Med. Hyg. (2017) In press ; Stuckey,M.J., Chomel,B.B., Galvez-Romero,G., Olave-Leyva,J.I., …	Desmodus rotundus	Chiroptera	bat		Chiroptera	Central America		1
KY629845.1	Bartonella sp	Stuckey,M.J., Chomel,B.B., Galvez-Romero,G., Olave-Leyva,J.I., Obregon-Morales,C., Moreno-Sandoval,H., Arechiga-Ceballos,N., Salas-Rojas,M. and Aguilar-Setien,A., Bartonella Infection in Hematophagous, Insectivorous, and Phytophagous Bat Populations of Central Mexico and the Yucatan Peninsula, Am. J. Trop. Med. Hyg. (2017) In press ; Stuckey,M.J., Chomel,B.B., Galvez-Romero,G., Olave-Leyva,J.I., …	Desmodus rotundus	Chiroptera	bat		Chiroptera	Central America		1
KY629849.1	Bartonella sp	Stuckey,M.J., Chomel,B.B., Galvez-Romero,G., Olave-Leyva,J.I., Obregon-Morales,C., Moreno-Sandoval,H., Arechiga-Ceballos,N., Salas-Rojas,M. and Aguilar-Setien,A., Bartonella Infection in Hematophagous, Insectivorous, and Phytophagous Bat Populations of Central Mexico and the Yucatan Peninsula, Am. J. Trop. Med. Hyg. (2017) In press ; Stuckey,M.J., Chomel,B.B., Galvez-Romero,G., Olave-Leyva,J.I., …	Desmodus rotundus	Chiroptera	bat		Chiroptera	Central America		1
KY629851.1	Bartonella sp	Stuckey,M.J., Chomel,B.B., Galvez-Romero,G., Olave-Leyva,J.I., Obregon-Morales,C., Moreno-Sandoval,H., Arechiga-Ceballos,N., Salas-Rojas,M. and Aguilar-Setien,A., Bartonella Infection in Hematophagous, Insectivorous, and Phytophagous Bat Populations of Central Mexico and the Yucatan Peninsula, Am. J. Trop. Med. Hyg. (2017) In press ; Stuckey,M.J., Chomel,B.B., Galvez-Romero,G., Olave-Leyva,J.I., …	Desmodus rotundus	Chiroptera	bat		Chiroptera	Central America		1
KY629856.1	Bartonella sp	Stuckey,M.J., Chomel,B.B., Galvez-Romero,G., Olave-Leyva,J.I., Obregon-Morales,C., Moreno-Sandoval,H., Arechiga-Ceballos,N., Salas-Rojas,M. and Aguilar-Setien,A., Bartonella Infection in Hematophagous, Insectivorous, and Phytophagous Bat Populations of Central Mexico and the Yucatan Peninsula, Am. J. Trop. Med. Hyg. (2017) In press ; Stuckey,M.J., Chomel,B.B., Galvez-Romero,G., Olave-Leyva,J.I., …	Pteronotus parnellii	Chiroptera	Bat		Chiroptera	Central America		1
KY629857.1	Bartonella sp	Stuckey,M.J., Chomel,B.B., Galvez-Romero,G., Olave-Leyva,J.I., Obregon-Morales,C., Moreno-Sandoval,H., Arechiga-Ceballos,N., Salas-Rojas,M. and Aguilar-Setien,A., Bartonella Infection in Hematophagous, Insectivorous, and Phytophagous Bat Populations of Central Mexico and the Yucatan Peninsula, Am. J. Trop. Med. Hyg. (2017) In press ; Stuckey,M.J., Chomel,B.B., Galvez-Romero,G., Olave-Leyva,J.I., …	Desmodus rotundus	Chiroptera	bat		Chiroptera	Central America		1
KY629859.1	Bartonella sp	Stuckey,M.J., Chomel,B.B., Galvez-Romero,G., Olave-Leyva,J.I., Obregon-Morales,C., Moreno-Sandoval,H., Arechiga-Ceballos,N., Salas-Rojas,M. and Aguilar-Setien,A., Bartonella Infection in Hematophagous, Insectivorous, and Phytophagous Bat Populations of Central Mexico and the Yucatan Peninsula, Am. J. Trop. Med. Hyg. (2017) In press ; Stuckey,M.J., Chomel,B.B., Galvez-Romero,G., Olave-Leyva,J.I., …	Desmodus rotundus	Chiroptera	bat		Chiroptera	Central America		1
KY629867.1	Bartonella sp	Stuckey,M.J., Chomel,B.B., Galvez-Romero,G., Olave-Leyva,J.I., Obregon-Morales,C., Moreno-Sandoval,H., Arechiga-Ceballos,N., Salas-Rojas,M. and Aguilar-Setien,A., Bartonella Infection in Hematophagous, Insectivorous, and Phytophagous Bat Populations of Central Mexico and the Yucatan Peninsula, Am. J. Trop. Med. Hyg. (2017) In press ; Stuckey,M.J., Chomel,B.B., Galvez-Romero,G., Olave-Leyva,J.I., …	Desmodus rotundus	Chiroptera	bat		Chiroptera	Central America		1
KY629876.1	Bartonella sp	Stuckey,M.J., Chomel,B.B., Galvez-Romero,G., Olave-Leyva,J.I., Obregon-Morales,C., Moreno-Sandoval,H., Arechiga-Ceballos,N., Salas-Rojas,M. and Aguilar-Setien,A., Bartonella Infection in Hematophagous, Insectivorous, and Phytophagous Bat Populations of Central Mexico and the Yucatan Peninsula, Am. J. Trop. Med. Hyg. (2017) In press ; Stuckey,M.J., Chomel,B.B., Galvez-Romero,G., Olave-Leyva,J.I., …	Desmodus rotundus	Chiroptera	bat		Chiroptera	Central America		1
KY629880.1	Bartonella sp	Stuckey,M.J., Chomel,B.B., Galvez-Romero,G., Olave-Leyva,J.I., Obregon-Morales,C., Moreno-Sandoval,H., Arechiga-Ceballos,N., Salas-Rojas,M. and Aguilar-Setien,A., Bartonella Infection in Hematophagous, Insectivorous, and Phytophagous Bat Populations of Central Mexico and the Yucatan Peninsula, Am. J. Trop. Med. Hyg. (2017) In press ; Stuckey,M.J., Chomel,B.B., Galvez-Romero,G., Olave-Leyva,J.I., …	Balantiopteryx plicata	Chiroptera	bat		Chiroptera	Central America		1
KY629881.1	Bartonella sp	Stuckey,M.J., Chomel,B.B., Galvez-Romero,G., Olave-Leyva,J.I., Obregon-Morales,C., Moreno-Sandoval,H., Arechiga-Ceballos,N., Salas-Rojas,M. and Aguilar-Setien,A., Bartonella Infection in Hematophagous, Insectivorous, and Phytophagous Bat Populations of Central Mexico and the Yucatan Peninsula, Am. J. Trop. Med. Hyg. (2017) In press ; Stuckey,M.J., Chomel,B.B., Galvez-Romero,G., Olave-Leyva,J.I., …	Pteronotus parnellii	Chiroptera	Bat		Chiroptera	Central America		1
KY629883.1	Bartonella sp	Stuckey,M.J., Chomel,B.B., Galvez-Romero,G., Olave-Leyva,J.I., Obregon-Morales,C., Moreno-Sandoval,H., Arechiga-Ceballos,N., Salas-Rojas,M. and Aguilar-Setien,A., Bartonella Infection in Hematophagous, Insectivorous, and Phytophagous Bat Populations of Central Mexico and the Yucatan Peninsula, Am. J. Trop. Med. Hyg. (2017) In press ; Stuckey,M.J., Chomel,B.B., Galvez-Romero,G., Olave-Leyva,J.I., …	Pteronotus parnellii	Chiroptera	Bat		Chiroptera	Central America		1
KY629884.1	Bartonella sp	Stuckey,M.J., Chomel,B.B., Galvez-Romero,G., Olave-Leyva,J.I., Obregon-Morales,C., Moreno-Sandoval,H., Arechiga-Ceballos,N., Salas-Rojas,M. and Aguilar-Setien,A., Bartonella Infection in Hematophagous, Insectivorous, and Phytophagous Bat Populations of Central Mexico and the Yucatan Peninsula, Am. J. Trop. Med. Hyg. (2017) In press ; Stuckey,M.J., Chomel,B.B., Galvez-Romero,G., Olave-Leyva,J.I., …	Pteronotus parnellii	Chiroptera	Bat		Chiroptera	Central America		1
KY629885.1	Bartonella sp	Stuckey,M.J., Chomel,B.B., Galvez-Romero,G., Olave-Leyva,J.I., Obregon-Morales,C., Moreno-Sandoval,H., Arechiga-Ceballos,N., Salas-Rojas,M. and Aguilar-Setien,A., Bartonella Infection in Hematophagous, Insectivorous, and Phytophagous Bat Populations of Central Mexico and the Yucatan Peninsula, Am. J. Trop. Med. Hyg. (2017) In press ; Stuckey,M.J., Chomel,B.B., Galvez-Romero,G., Olave-Leyva,J.I., …	Pteronotus parnellii	Chiroptera	Bat		Chiroptera	Central America		1
KY888210.1	uncultured Bartonella sp	McKee,C., Osikowicz,L., Schwedhelm,T., Bai,Y., Castle,K. and Kosoy,M., Survey of parasitic bacteria in bat bugs, Colorado, Unpublished ; McKee,C., Direct Submission, Submitted (05-APR-2017) Division of Vector-Borne Diseases, Bacterial Diseases Branch, Centers for Disease Control and Prevention, 3156 Rampart Road, Fort Collins, CO 80521, USA	Eptesicus fuscus	Chiroptera	bat		Chiroptera	North America		1
KY913637.1	Bartonella sp	Muller,A., Rodriguez,E., Walker,R., Bittencourt,P., Goncalves,L.R., Machado,R.Z. and Andre,M.R., Molecular detection and characterization of Rickettsia spp. and Bartonella spp. in fleas collected from domestic cats in Valdivia, Southern Chile, Unpublished ; Muller,A., Rodriguez,E., Walker,R., Bittencourt,P., Goncalves,L.R., Machado,R.Z. and Andre,M.R., Direct Submission, Submitted (30-MAR-2017) P…	fleas	Siphonaptera	Ectoparasite	cat	Carnivora	South America		1
MF443355.1	uncultured Bartonella sp	Bai,Y. and Osikowicz,L., Detection of bacterial agents in fleas from a plague-endemic region of Uganda, Unpublished ; Bai,Y. and Osikowicz,L., Direct Submission, Submitted (06-JUL-2017) DVBD, CDC, 3156 Rampart Road, Fort Collins, CO 80521, USA	Dinopsyllus lypusus	Siphonaptera	Ectoparasite		Other_ecto	Africa		1
MF443356.1	uncultured Bartonella sp	Bai,Y. and Osikowicz,L., Detection of bacterial agents in fleas from a plague-endemic region of Uganda, Unpublished ; Bai,Y. and Osikowicz,L., Direct Submission, Submitted (06-JUL-2017) DVBD, CDC, 3156 Rampart Road, Fort Collins, CO 80521, USA	Ctenophthalmus calceatus cabirus	Siphonaptera	Ectoparasite		Other_ecto	Africa		1
MF443357.1	uncultured Bartonella sp	Bai,Y. and Osikowicz,L., Detection of bacterial agents in fleas from a plague-endemic region of Uganda, Unpublished ; Bai,Y. and Osikowicz,L., Direct Submission, Submitted (06-JUL-2017) DVBD, CDC, 3156 Rampart Road, Fort Collins, CO 80521, USA	Ctenophthalmus calceatus cabirus	Siphonaptera	Ectoparasite		Other_ecto	Africa		1
MF443358.1	uncultured Bartonella sp	Bai,Y. and Osikowicz,L., Detection of bacterial agents in fleas from a plague-endemic region of Uganda, Unpublished ; Bai,Y. and Osikowicz,L., Direct Submission, Submitted (06-JUL-2017) DVBD, CDC, 3156 Rampart Road, Fort Collins, CO 80521, USA	Afristivalius torvus	Siphonaptera	Ectoparasite	NOT SURE CHECK PAPER	Other_ecto	Africa		1
MF443361.1	uncultured Bartonella sp	Bai,Y. and Osikowicz,L., Detection of bacterial agents in fleas from a plague-endemic region of Uganda, Unpublished ; Bai,Y. and Osikowicz,L., Direct Submission, Submitted (06-JUL-2017) DVBD, CDC, 3156 Rampart Road, Fort Collins, CO 80521, USA	Dinopsyllus lypusus	Siphonaptera	Ectoparasite		Other_ecto	Africa		1
MF443362.1	uncultured Bartonella sp	Bai,Y. and Osikowicz,L., Detection of bacterial agents in fleas from a plague-endemic region of Uganda, Unpublished ; Bai,Y. and Osikowicz,L., Direct Submission, Submitted (06-JUL-2017) DVBD, CDC, 3156 Rampart Road, Fort Collins, CO 80521, USA	Dinopsyllus lypusus	Siphonaptera	Ectoparasite		Other_ecto	Africa		1
MF443363.1	uncultured Bartonella sp	Bai,Y. and Osikowicz,L., Detection of bacterial agents in fleas from a plague-endemic region of Uganda, Unpublished ; Bai,Y. and Osikowicz,L., Direct Submission, Submitted (06-JUL-2017) DVBD, CDC, 3156 Rampart Road, Fort Collins, CO 80521, USA	Dinopsyllus lypusus	Siphonaptera	Ectoparasite		Other_ecto	Africa		1
MF443364.1	uncultured Bartonella sp	Bai,Y. and Osikowicz,L., Detection of bacterial agents in fleas from a plague-endemic region of Uganda, Unpublished ; Bai,Y. and Osikowicz,L., Direct Submission, Submitted (06-JUL-2017) DVBD, CDC, 3156 Rampart Road, Fort Collins, CO 80521, USA	Xenopsylla cheopis	Siphonaptera	Ectoparasite		Other_ecto	Africa		1
MF443365.1	uncultured Bartonella sp	Bai,Y. and Osikowicz,L., Detection of bacterial agents in fleas from a plague-endemic region of Uganda, Unpublished ; Bai,Y. and Osikowicz,L., Direct Submission, Submitted (06-JUL-2017) DVBD, CDC, 3156 Rampart Road, Fort Collins, CO 80521, USA	Xenopsylla cheopis	Siphonaptera	Ectoparasite		Other_ecto	Africa		1
MF443366.1	uncultured Bartonella sp	Bai,Y. and Osikowicz,L., Detection of bacterial agents in fleas from a plague-endemic region of Uganda, Unpublished ; Bai,Y. and Osikowicz,L., Direct Submission, Submitted (06-JUL-2017) DVBD, CDC, 3156 Rampart Road, Fort Collins, CO 80521, USA	Ctenophthalmus calceatus cabirus	Siphonaptera	Ectoparasite		Other_ecto	Africa		1
MF467757.1	Bartonella sp	Stuckey,M.J., Chomel,B.B., Olave-Leyva,J.I., Galvez-Romero,G., Obregon-Morales,C., Salas-Rojas,M., Moreno-Sandoval,H., Arechiga-Ceballos,N., Garcia-Baltazar,A. and Aguilar-Setien,A., Dynamics of Bartonella infection in a common vampire bat (Desmodus rotundus) colony in Mexico, Unpublished ; Stuckey,M.J., Chomel,B.B., Olave-Leyva,J.I., Galvez-Romero,G., Obregon-Morales,C., Salas-Rojas,M., Moreno-S…	Desmodus rotundus	Chiroptera	bat		Chiroptera	Central America		1
MF467775.1	Bartonella sp	Stuckey,M.J., Chomel,B.B., Olave-Leyva,J.I., Galvez-Romero,G., Obregon-Morales,C., Salas-Rojas,M., Moreno-Sandoval,H., Arechiga-Ceballos,N., Garcia-Baltazar,A. and Aguilar-Setien,A., Dynamics of Bartonella infection in a common vampire (Desmodus rotundus) colony in Mexico, Unpublished ; Stuckey,M.J., Chomel,B.B., Olave-Leyva,J.I., Galvez-Romero,G., Obregon-Morales,C., Salas-Rojas,M., Moreno-Sando…	Desmodus rotundus	Chiroptera	bat		Chiroptera	Central America		1
MF988059.1	Bartonella sp	Moskaluk,A.E., Stuckey,M.J., Jaffe,D.A., Kasten,R.W., Aguilar-Setien,A., Olave-Leyva,J.I., Galvez-Romero,G., Obregon-Morales,C., Salas-Rojas,M., Garcia-Flores,M.M., Arechiga-Ceballos,N., Garcia-Baltazar,A. and Chomel,B.B., Molecular detection of Bartonella species in blood-feeding bat flies from Mexico, Unpublished ; Moskaluk,A.E., Stuckey,M.J., Jaffe,D.A., Kasten,R.W., Aguilar-Setien,A., Olave-L…	bat fly	Diptera	Ectoparasite	bat	Chiroptera	Central America		1
MF988061.1	Bartonella sp	Moskaluk,A.E., Stuckey,M.J., Jaffe,D.A., Kasten,R.W., Aguilar-Setien,A., Olave-Leyva,J.I., Galvez-Romero,G., Obregon-Morales,C., Salas-Rojas,M., Garcia-Flores,M.M., Arechiga-Ceballos,N., Garcia-Baltazar,A. and Chomel,B.B., Molecular detection of Bartonella species in blood-feeding bat flies from Mexico, Unpublished ; Moskaluk,A.E., Stuckey,M.J., Jaffe,D.A., Kasten,R.W., Aguilar-Setien,A., Olave-L…	bat fly	Diptera	Ectoparasite	bat	Chiroptera	Central America		1
MF988063.1	Bartonella sp	Moskaluk,A.E., Stuckey,M.J., Jaffe,D.A., Kasten,R.W., Aguilar-Setien,A., Olave-Leyva,J.I., Galvez-Romero,G., Obregon-Morales,C., Salas-Rojas,M., Garcia-Flores,M.M., Arechiga-Ceballos,N., Garcia-Baltazar,A. and Chomel,B.B., Molecular detection of Bartonella species in blood-feeding bat flies from Mexico, Unpublished ; Moskaluk,A.E., Stuckey,M.J., Jaffe,D.A., Kasten,R.W., Aguilar-Setien,A., Olave-L…	bat fly	Diptera	Ectoparasite	bat	Chiroptera	Central America		1
MF988066.1	Bartonella sp	Moskaluk,A.E., Stuckey,M.J., Jaffe,D.A., Kasten,R.W., Aguilar-Setien,A., Olave-Leyva,J.I., Galvez-Romero,G., Obregon-Morales,C., Salas-Rojas,M., Garcia-Flores,M.M., Arechiga-Ceballos,N., Garcia-Baltazar,A. and Chomel,B.B., Molecular detection of Bartonella species in blood-feeding bat flies from Mexico, Unpublished ; Moskaluk,A.E., Stuckey,M.J., Jaffe,D.A., Kasten,R.W., Aguilar-Setien,A., Olave-L…	bat fly	Diptera	Ectoparasite	bat	Chiroptera	Central America		1
MF988074.1	Bartonella sp	Moskaluk,A.E., Stuckey,M.J., Jaffe,D.A., Kasten,R.W., Aguilar-Setien,A., Olave-Leyva,J.I., Galvez-Romero,G., Obregon-Morales,C., Salas-Rojas,M., Garcia-Flores,M.M., Arechiga-Ceballos,N., Garcia-Baltazar,A. and Chomel,B.B., Molecular detection of Bartonella species in blood-feeding bat flies from Mexico, Unpublished ; Moskaluk,A.E., Stuckey,M.J., Jaffe,D.A., Kasten,R.W., Aguilar-Setien,A., Olave-L…	bat fly	Diptera	Ectoparasite	bat	Chiroptera	Central America		1
MF988075.1	Bartonella sp	Moskaluk,A.E., Stuckey,M.J., Jaffe,D.A., Kasten,R.W., Aguilar-Setien,A., Olave-Leyva,J.I., Galvez-Romero,G., Obregon-Morales,C., Salas-Rojas,M., Garcia-Flores,M.M., Arechiga-Ceballos,N., Garcia-Baltazar,A. and Chomel,B.B., Molecular detection of Bartonella species in blood-feeding bat flies from Mexico, Unpublished ; Moskaluk,A.E., Stuckey,M.J., Jaffe,D.A., Kasten,R.W., Aguilar-Setien,A., Olave-L…	bat fly	Diptera	Ectoparasite	bat	Chiroptera	Central America		1
MF988077.1	Bartonella sp	Moskaluk,A.E., Stuckey,M.J., Jaffe,D.A., Kasten,R.W., Aguilar-Setien,A., Olave-Leyva,J.I., Galvez-Romero,G., Obregon-Morales,C., Salas-Rojas,M., Garcia-Flores,M.M., Arechiga-Ceballos,N., Garcia-Baltazar,A. and Chomel,B.B., Molecular detection of Bartonella species in blood-feeding bat flies from Mexico, Unpublished ; Moskaluk,A.E., Stuckey,M.J., Jaffe,D.A., Kasten,R.W., Aguilar-Setien,A., Olave-L…	bat fly	Diptera	Ectoparasite	bat	Chiroptera	Central America		1
MF988085.1	Bartonella sp	Moskaluk,A.E., Stuckey,M.J., Jaffe,D.A., Kasten,R.W., Aguilar-Setien,A., Olave-Leyva,J.I., Galvez-Romero,G., Obregon-Morales,C., Salas-Rojas,M., Garcia-Flores,M.M., Arechiga-Ceballos,N., Garcia-Baltazar,A. and Chomel,B.B., Molecular detection of Bartonella species in blood-feeding bat flies from Mexico, Unpublished ; Moskaluk,A.E., Stuckey,M.J., Jaffe,D.A., Kasten,R.W., Aguilar-Setien,A., Olave-L…	bat fly	Diptera	Ectoparasite	bat	Chiroptera	Central America		1
MF988087.1	Bartonella sp	Moskaluk,A.E., Stuckey,M.J., Jaffe,D.A., Kasten,R.W., Aguilar-Setien,A., Olave-Leyva,J.I., Galvez-Romero,G., Obregon-Morales,C., Salas-Rojas,M., Garcia-Flores,M.M., Arechiga-Ceballos,N., Garcia-Baltazar,A. and Chomel,B.B., Molecular detection of Bartonella species in blood-feeding bat flies from Mexico, Unpublished ; Moskaluk,A.E., Stuckey,M.J., Jaffe,D.A., Kasten,R.W., Aguilar-Setien,A., Olave-L…	bat fly	Diptera	Ectoparasite	bat	Chiroptera	Central America		1
MG027917.1	Bartonella tribocorum	Peterson,A.C., Ghersi,B.M., Alda,F., Firth,C., Frye,M.J., Bai,Y., Osikowicz,L.M., Riegel,C., Lipkin,W.I., Kosoy,M.Y. and Blum,M.J., Rodent-Borne Bartonella Infection Varies According to Host Species Within and Among Cities, Ecohealth 14 (4), 771-782 (2017) ; Peterson,A.C., Direct Submission, Submitted (03-OCT-2017) Museum of Natural Science, Louisiana State University, 119 F, 119 Foster Hall, Bat…	Rattus norvegicus; isolate 227	Rodentia	rodent		Rodentia	North America		1
MG027928.1	Bartonella coopersplainsensis	Peterson,A.C., Ghersi,B.M., Alda,F., Firth,C., Frye,M.J., Bai,Y., Osikowicz,L.M., Riegel,C., Lipkin,W.I., Kosoy,M.Y. and Blum,M.J., Rodent-Borne Bartonella Infection Varies According to Host Species Within and Among Cities, Ecohealth 14 (4), 771-782 (2017) ; Peterson,A.C., Direct Submission, Submitted (03-OCT-2017) Museum of Natural Science, Louisiana State University, 119 F, 119 Foster Hall, Bat…	Rattus rattus; isolate 43741	Rodentia	rodent		Rodentia	North America		1
MG027954.1	Bartonella tribocorum	Peterson,A.C., Ghersi,B.M., Alda,F., Firth,C., Frye,M.J., Bai,Y., Osikowicz,L.M., Riegel,C., Lipkin,W.I., Kosoy,M.Y. and Blum,M.J., Rodent-Borne Bartonella Infection Varies According to Host Species Within and Among Cities, Ecohealth 14 (4), 771-782 (2017) ; Peterson,A.C., Direct Submission, Submitted (03-OCT-2017) Museum of Natural Science, Louisiana State University, 119 F, 119 Foster Hall, Bat…	Rattus norvegicus; isolate 44814	Rodentia	rodent		Rodentia	North America		1
MG027962.1	Bartonella tribocorum	Peterson,A.C., Ghersi,B.M., Alda,F., Firth,C., Frye,M.J., Bai,Y., Osikowicz,L.M., Riegel,C., Lipkin,W.I., Kosoy,M.Y. and Blum,M.J., Rodent-Borne Bartonella Infection Varies According to Host Species Within and Among Cities, Ecohealth 14 (4), 771-782 (2017) ; Peterson,A.C., Direct Submission, Submitted (03-OCT-2017) Museum of Natural Science, Louisiana State University, 119 F, 119 Foster Hall, Bat…	Rattus norvegicus; isolate 44834	Rodentia	rodent		Rodentia	North America		1
MG027976.1	Bartonella rochalimae	Peterson,A.C., Ghersi,B.M., Alda,F., Firth,C., Frye,M.J., Bai,Y., Osikowicz,L.M., Riegel,C., Lipkin,W.I., Kosoy,M.Y. and Blum,M.J., Rodent-Borne Bartonella Infection Varies According to Host Species Within and Among Cities, Ecohealth 14 (4), 771-782 (2017) ; Peterson,A.C., Direct Submission, Submitted (03-OCT-2017) Museum of Natural Science, Louisiana State University, 119 F, 119 Foster Hall, Bat…	Rattus norvegicus; isolate 763	Rodentia	rodent		Rodentia	North America		1
MG027977.1	Bartonella tribocorum	Peterson,A.C., Ghersi,B.M., Alda,F., Firth,C., Frye,M.J., Bai,Y., Osikowicz,L.M., Riegel,C., Lipkin,W.I., Kosoy,M.Y. and Blum,M.J., Rodent-Borne Bartonella Infection Varies According to Host Species Within and Among Cities, Ecohealth 14 (4), 771-782 (2017) ; Peterson,A.C., Direct Submission, Submitted (03-OCT-2017) Museum of Natural Science, Louisiana State University, 119 F, 119 Foster Hall, Bat…	Rattus norvegicus; isolate 787	Rodentia	rodent		Rodentia	North America		1
MG027986.1	Bartonella rochalimae	Peterson,A.C., Ghersi,B.M., Alda,F., Firth,C., Frye,M.J., Bai,Y., Osikowicz,L.M., Riegel,C., Lipkin,W.I., Kosoy,M.Y. and Blum,M.J., Rodent-Borne Bartonella Infection Varies According to Host Species Within and Among Cities, Ecohealth 14 (4), 771-782 (2017) ; Peterson,A.C., Direct Submission, Submitted (03-OCT-2017) Museum of Natural Science, Louisiana State University, 119 F, 119 Foster Hall, Bat…	Rattus norvegicus; isolate 222	Rodentia	rodent		Rodentia	North America		1
MG027997.1	Bartonella elizabethae	Peterson,A.C., Ghersi,B.M., Alda,F., Firth,C., Frye,M.J., Bai,Y., Osikowicz,L.M., Riegel,C., Lipkin,W.I., Kosoy,M.Y. and Blum,M.J., Rodent-Borne Bartonella Infection Varies According to Host Species Within and Among Cities, Ecohealth 14 (4), 771-782 (2017) ; Peterson,A.C., Direct Submission, Submitted (03-OCT-2017) Museum of Natural Science, Louisiana State University, 119 F, 119 Foster Hall, Bat…	Rattus norvegicus; isolate 766	Rodentia	rodent		Rodentia	North America		1
KJ170234	Bartonella clarridgeiae	Andre,M.R., Denardi,N.C.B., Sousa,K.C.M., Goncalvez,L.R., Henrique,P.C., Ontivero,C.R.G.R., Gonzalez,I.H.L., Nery,C.V.C., Chagas,C.R.F., Monticelli,C. and Machado,R.Z., Arthropod-borne pathogens circulating in free-roaming domestic cats in a zoo environment in Brazil, Unpublished ; Andre,M.R., Denardi,N.C.B., Sousa,K.C.M., Goncalvez,L.R., Henrique,P.C., Ontivero,C.R.G.R., Gonzalez,I.H.L., Nery,C.…	Domestic cat	Carnivora	Domestic animal	NA	Carnivora	South America		1
KJ170235	Bartonella henselae	Andre,M.R., Denardi,N.C.B., Sousa,K.C.M., Goncalvez,L.R., Henrique,P.C., Ontivero,C.R.G.R., Gonzalez,I.H.L., Nery,C.V.C., Chagas,C.R.F., Monticelli,C. and Machado,R.Z., Arthropod-borne pathogens circulating in free-roaming domestic cats in a zoo environment in Brazil, Unpublished ; Andre,M.R., Denardi,N.C.B., Sousa,K.C.M., Goncalvez,L.R., Henrique,P.C., Ontivero,C.R.G.R., Gonzalez,I.H.L., Nery,C.…	Domestic cat	Carnivora	Domestic animal	NA	Carnivora	South America		1
KJ170238	Bartonella henselae	Andre,M.R., Denardi,N.C.B., Sousa,K.C.M., Goncalvez,L.R., Henrique,P.C., Ontivero,C.R.G.R., Gonzalez,I.H.L., Nery,C.V.C., Chagas,C.R.F., Monticelli,C. and Machado,R.Z., Arthropod-borne pathogens circulating in free-roaming domestic cats in a zoo environment in Brazil, Unpublished ; Andre,M.R., Denardi,N.C.B., Sousa,K.C.M., Goncalvez,L.R., Henrique,P.C., Ontivero,C.R.G.R., Gonzalez,I.H.L., Nery,C.…	Domestic cat	Carnivora	Domestic animal	NA	Carnivora	South America		1
KJ170239	Bartonella clarridgeiae	Andre,M.R., Denardi,N.C.B., Sousa,K.C.M., Goncalvez,L.R., Henrique,P.C., Ontivero,C.R.G.R., Gonzalez,I.H.L., Nery,C.V.C., Chagas,C.R.F., Monticelli,C. and Machado,R.Z., Arthropod-borne pathogens circulating in free-roaming domestic cats in a zoo environment in Brazil, Unpublished ; Andre,M.R., Denardi,N.C.B., Sousa,K.C.M., Goncalvez,L.R., Henrique,P.C., Ontivero,C.R.G.R., Gonzalez,I.H.L., Nery,C.…	Domestic cat	Carnivora	Domestic animal	NA	Carnivora	South America		1
KM215690	Bartonella chomelii	Antequera-Gomez,M.L., Lozano-Almendral,L., Barandika,J.F., Gonzalez-Martin-Nino,R.M., Rodriguez-Moreno,I., Garcia-Perez,A.L. and Gil,H., Bartonella chomelii Is the Most Frequent Species Infecting Cattle Grazing in Communal Mountain Pastures in Spain, Appl. Environ. Microbiol. 81 (2), 623-629 (2015) ; Antequera-Gomez,M.L., Lozano-Almendral,L., Gonzalez-Martin-Nino,R.M., Rodriguez-Moreno,I., Garcia…	cattle	Artiodactyla	Domestic animal	NA	Artiodactyla	Europe	Spain	1
KM215691	Bartonella chomelii	Antequera-Gomez,M.L., Lozano-Almendral,L., Barandika,J.F., Gonzalez-Martin-Nino,R.M., Rodriguez-Moreno,I., Garcia-Perez,A.L. and Gil,H., Bartonella chomelii Is the Most Frequent Species Infecting Cattle Grazing in Communal Mountain Pastures in Spain, Appl. Environ. Microbiol. 81 (2), 623-629 (2015) ; Antequera-Gomez,M.L., Lozano-Almendral,L., Gonzalez-Martin-Nino,R.M., Rodriguez-Moreno,I., Garcia…	cattle	Artiodactyla	Domestic animal	NA	Artiodactyla	Europe	Spain	1
KM215692	Bartonella chomelii	Antequera-Gomez,M.L., Lozano-Almendral,L., Barandika,J.F., Gonzalez-Martin-Nino,R.M., Rodriguez-Moreno,I., Garcia-Perez,A.L. and Gil,H., Bartonella chomelii Is the Most Frequent Species Infecting Cattle Grazing in Communal Mountain Pastures in Spain, Appl. Environ. Microbiol. 81 (2), 623-629 (2015) ; Antequera-Gomez,M.L., Lozano-Almendral,L., Gonzalez-Martin-Nino,R.M., Rodriguez-Moreno,I., Garcia…	cattle	Artiodactyla	Domestic animal	NA	Artiodactyla	Europe	Spain	1
KM215693	Bartonella chomelii	Antequera-Gomez,M.L., Lozano-Almendral,L., Barandika,J.F., Gonzalez-Martin-Nino,R.M., Rodriguez-Moreno,I., Garcia-Perez,A.L. and Gil,H., Bartonella chomelii Is the Most Frequent Species Infecting Cattle Grazing in Communal Mountain Pastures in Spain, Appl. Environ. Microbiol. 81 (2), 623-629 (2015) ; Antequera-Gomez,M.L., Lozano-Almendral,L., Gonzalez-Martin-Nino,R.M., Rodriguez-Moreno,I., Garcia…	cattle	Artiodactyla	Domestic animal	NA	Artiodactyla	Europe	Spain	1
HM167503	Bartonella capreoli	Bai,Y., Cross,P.C., Malania,L. and Kosoy,M., Isolation of Bartonella capreoli from elk, Vet. Microbiol. 148 (2-4), 329-332 (2011) ; Bai,Y. and Kosoy,M., Direct Submission, Submitted (30-APR-2010) DVBD, CDC, 3156 Rampart Road, Fort Collins, CO 80521, USA	elk	Artiodactyla	Wild animal	NA	Artiodactyla	North America	Wyoming	1
FJ946845	Bartonella quintana	Bai,Y., Kosoy,M.Y., Boonmar,S., Sawatwong,P., Sangmaneedet,S. and Peruski,L.F., Enrichment culture and molecular identification of diverse Bartonella species in stray dogs, Vet. Microbiol. 146 (3-4), 314-319 (2010) ; Bai,Y., Kosoy,M. and Peruski,L., Direct Submission, Submitted (20-APR-2009) DVBID, CDC, 3150 Rampart Road, Fort Collins, CO 80521, USA	dog	Carnivora	Domestic animal	NA	Carnivora	Asia	Thailand	1
FJ946849	Bartonella elizabethae	Bai,Y., Kosoy,M.Y., Boonmar,S., Sawatwong,P., Sangmaneedet,S. and Peruski,L.F., Enrichment culture and molecular identification of diverse Bartonella species in stray dogs, Vet. Microbiol. 146 (3-4), 314-319 (2010) ; Bai,Y., Kosoy,M. and Peruski,L., Direct Submission, Submitted (20-APR-2009) DVBID, CDC, 3150 Rampart Road, Fort Collins, CO 80521, USA	dog	Carnivora	Domestic animal	NA	Carnivora	Asia	Thailand	1
KF199895	Bartonella bovis	Bai,Y., Malania,L., Alvarez Castillo,D., Moran,D., Boonmar,S., Chanlun,A., Suksawat,F., Maruyama,S., Knobel,D. and Kosoy,M., Global Distribution of Bartonella Infections in Domestic Bovine and Characterization of Bartonella bovis Strains Using Multi-Locus Sequence Typing, PLoS ONE 8 (11), E80894 (2013) ; Bai,Y. and Kosoy,M., Direct Submission, Submitted (06-JUN-2013) DVBD, CDC, 3156 Rampart Road,…	cattle	Artiodactyla	Domestic animal	NA	Artiodactyla			1
KF199896	Bartonella bovis	Bai,Y., Malania,L., Alvarez Castillo,D., Moran,D., Boonmar,S., Chanlun,A., Suksawat,F., Maruyama,S., Knobel,D. and Kosoy,M., Global Distribution of Bartonella Infections in Domestic Bovine and Characterization of Bartonella bovis Strains Using Multi-Locus Sequence Typing, PLoS ONE 8 (11), E80894 (2013) ; Bai,Y. and Kosoy,M., Direct Submission, Submitted (06-JUN-2013) DVBD, CDC, 3156 Rampart Road,…	cattle	Artiodactyla	Domestic animal	NA	Artiodactyla			1
KF199897	Bartonella bovis	Bai,Y., Malania,L., Alvarez Castillo,D., Moran,D., Boonmar,S., Chanlun,A., Suksawat,F., Maruyama,S., Knobel,D. and Kosoy,M., Global Distribution of Bartonella Infections in Domestic Bovine and Characterization of Bartonella bovis Strains Using Multi-Locus Sequence Typing, PLoS ONE 8 (11), E80894 (2013) ; Bai,Y. and Kosoy,M., Direct Submission, Submitted (06-JUN-2013) DVBD, CDC, 3156 Rampart Road,…	cattle	Artiodactyla	Domestic animal	NA	Artiodactyla			1
KF199898	Bartonella bovis	Bai,Y., Malania,L., Alvarez Castillo,D., Moran,D., Boonmar,S., Chanlun,A., Suksawat,F., Maruyama,S., Knobel,D. and Kosoy,M., Global Distribution of Bartonella Infections in Domestic Bovine and Characterization of Bartonella bovis Strains Using Multi-Locus Sequence Typing, PLoS ONE 8 (11), E80894 (2013) ; Bai,Y. and Kosoy,M., Direct Submission, Submitted (06-JUN-2013) DVBD, CDC, 3156 Rampart Road,…	water buffalo	Artiodactyla	Domestic animal	NA	Artiodactyla	Asia	Thailand	1
KF199899	Bartonella bovis	Bai,Y., Malania,L., Alvarez Castillo,D., Moran,D., Boonmar,S., Chanlun,A., Suksawat,F., Maruyama,S., Knobel,D. and Kosoy,M., Global Distribution of Bartonella Infections in Domestic Bovine and Characterization of Bartonella bovis Strains Using Multi-Locus Sequence Typing, PLoS ONE 8 (11), E80894 (2013) ; Bai,Y. and Kosoy,M., Direct Submission, Submitted (06-JUN-2013) DVBD, CDC, 3156 Rampart Road,…	water buffalo	Artiodactyla	Domestic animal	NA	Artiodactyla	Asia	Thailand	1
AY589563	Bartonella sp. Rr7684bgl	Bai,Y., Montgomery,S. and Kosoy,M., Diversity of Bartonella Bacteria in Small Mammals from Bangladesh, Unpublished ; Bai,Y., Montgomery,S. and Kosoy,M., Direct Submission, Submitted (02-APR-2004) EEA, CDC, Rampart, Fort Collins, CO 80521, USA	Rattus rattus	Rodentia	Rodent	NA	Rodentia	Asia		1
CP001562	Bartonella grahamii as4aup	Berglund,E.C., Frank,A.C., Calteau,A., Vinnere Pettersson,O., Granberg,F., Eriksson,A.S., Naslund,K., Holmberg,M., Lindroos,H. and Andersson,S.G., Run-off replication of host-adaptability genes is associated with gene transfer agents in the genome of mouse-infecting Bartonella grahamii, PLoS Genet. 5 (7), E1000546 (2009) ; Berglund,E.C., Frank,A.C., Calteau,A., Vinnere Pettersson,O., Granberg,F.,…	Deer mouse or wood mouse	Rodentia	Rodent	NA	Rodentia	Europe		1
AF293392	Bartonella capreoli	Bermond,D., Boulouis,H.J., Heller,R., Van,L.G., Monteil,H., Chomel,B.B., Sander,A., Dehio,C. and Piemont,Y., Bartonella bovis Bermond et al. sp. nov. and Bartonella capreoli sp. nov., isolated from European ruminants, Int. J. Syst. Evol. Microbiol. 52 (Pt 2), 383-390 (2002) ; Bermond,D., Boulouis,H.-J., Heller,R., Van Laere,G., Dehio,C., Chomel,B.B., Sander,A. and Piemont,Y., Bartonella weissi sp…	Roe deer	Artiodactyla	wild animal	NA	Artiodactyla	Europe		1
AF293394	Bartonella bovis 91-4	Bermond,D., Boulouis,H.J., Heller,R., Van,L.G., Monteil,H., Chomel,B.B., Sander,A., Dehio,C. and Piemont,Y., Bartonella bovis Bermond et al. sp. nov. and Bartonella capreoli sp. nov., isolated from European ruminants, Int. J. Syst. Evol. Microbiol. 52 (Pt 2), 383-390 (2002) ; Bermond,D., Boulouis,H.-J., Heller,R., Van Laere,G., Dehio,C., Monteil,H., Chomel,B.B., Sander,A. and Piemont,Y., Bartonel…	cow	Artiodactyla	Domestic animal	NA	Artiodactyla	Europe		1
JN172055	uncultured Bartonella sp	Billeter,S.A., Hayman,D.T., Peel,A.J., Baker,K., Wood,J.L., Cunningham,A., Suu-Ire,R., Dittmar,K. and Kosoy,M.Y., Bartonella species in Bat flies (Diptera: Nycteribiidae) from western Africa, Parasitology 139 (3), 324-329 (2012) ; Billeter,S.A., Hayman,D.T.S., Peel,A.J., Baker,K., Wood,J.L.N., Cunningham,A., Dittmar,K. and Kosoy,M.Y., Direct Submission, Submitted (21-JUN-2011) Division of Vector …	Eidolon helvum	Chiroptera	Bat	NA	Chiroptera	Africa		1
JN172068	uncultured Bartonella sp	Billeter,S.A., Hayman,D.T., Peel,A.J., Baker,K., Wood,J.L., Cunningham,A., Suu-Ire,R., Dittmar,K. and Kosoy,M.Y., Bartonella species in Bat flies (Diptera: Nycteribiidae) from western Africa, Parasitology 139 (3), 324-329 (2012) ; Billeter,S.A., Hayman,D.T.S., Peel,A.J., Baker,K., Wood,J.L.N., Cunningham,A., Dittmar,K. and Kosoy,M.Y., Direct Submission, Submitted (21-JUN-2011) Division of Vector …	Eidolon helvum	Chiroptera	Bat	NA	Chiroptera	Africa		1
Z70013	Bartonella taylorii	Birtles,R.J. and Raoult,D., Comparison of partial citrate synthase gene (gltA) sequences for phylogenetic analysis of Bartonella species, Int. J. Syst. Bacteriol. 46 (4), 891-897 (1996) ; Birtles,R.J., Direct Submission, Submitted (18-MAR-1996) R.J. Birtles, UNITE DES RICKETTSIES, CNRS EP J0054, Fac. de Medicine, 27, bd Jean Moulin, F-13385 Marseille Cedex 5, FRANCE ; Birtles,R.J., Direct Submiss…		Rodentia	Rodent	NA	Rodentia			1
AJ871611	uncultured Bartonella sp	Birtles,R.J., Direct Submission, Submitted (04-JAN-2005) Birtles R.J., Veterinary Pathology, University of Liverpool, Leahurst, Chester High Rd, Neston, Cheshire, CH64 4EF, UNITED KINGDOM	Pipistrellus sp.	Chiroptera	Bat	NA	Chiroptera	Asia	Taiwan	1
AJ871612	uncultured Bartonella sp	Birtles,R.J., Direct Submission, Submitted (04-JAN-2005) Birtles R.J., Veterinary Pathology, University of Liverpool, Leahurst, Chester High Rd, Neston, Cheshire, CH64 4EF, UNITED KINGDOM	Myotis mystacinus	Chiroptera	Bat	NA	Chiroptera	Europe		1
AJ871613	uncultured Bartonella sp	Birtles,R.J., Direct Submission, Submitted (04-JAN-2005) Birtles R.J., Veterinary Pathology, University of Liverpool, Leahurst, Chester High Rd, Neston, Cheshire, CH64 4EF, UNITED KINGDOM	Myotis daubentonii	Chiroptera	Bat	NA	Chiroptera	Eurasia		1
AJ871614	uncultured Bartonella sp	Birtles,R.J., Direct Submission, Submitted (04-JAN-2005) Birtles R.J., Veterinary Pathology, University of Liverpool, Leahurst, Chester High Rd, Neston, Cheshire, CH64 4EF, UNITED KINGDOM	Pipistrellus sp.	Chiroptera	Bat	NA	Chiroptera	Asia	Taiwan	1
AJ871615	uncultured Bartonella sp	Birtles,R.J., Direct Submission, Submitted (04-JAN-2005) Birtles R.J., Veterinary Pathology, University of Liverpool, Leahurst, Chester High Rd, Neston, Cheshire, CH64 4EF, UNITED KINGDOM	Nyctalus noctula	Chiroptera	Bat	NA	Chiroptera	Europe		1
KC178618	Bartonella ancashensis	Blazes,D.L., Mullins,K., Smoak,B.L., Jiang,J., Canal,E., Solorzano,N., Hall,E., Meza,R., Maguina,C., Myers,T., Richards,A.L. and Laughlin,L., Novel Bartonella agent as cause of verruga peruana, Emerging Infect. Dis. 19 (7), 1111-1114 (2013) ; Blazes,D.L., Mullins,K.E., Smoak,B.L., Jiang,J., Canal,E., Solorzano,N., Hall,E., Meza,R., Maguina,C., Myers,T., Richards,A.L. and Laughlin,L., Direct Submi…	Homo sapiens	Primates	human	NA	Primates	South America		1
AY114111	Bartonella bacilliformis	Chamberlin,J., Laughlin,L.W., Romero,S., Solorzano,N., Gordon,S., Andre,R.G., Pachas,P., Friedman,H., Ponce,C. and Watts,D., Epidemiology of endemic Bartonella bacilliformis: a prospective cohort study in a Peruvian mountain valley community, J. Infect. Dis. 186 (7), 983-990 (2002) ; Chamberlin,J., Laughlin,L.W., Romero,S., Solorzano,N., Gordon,S., Andre,R.G., Pachas,P., Friedman,H., Ponce,C. and…	Human	Primates	human	NA	Primates	South America		1
AY114115	Bartonella bacilliformis	Chamberlin,J., Laughlin,L.W., Romero,S., Solorzano,N., Gordon,S., Andre,R.G., Pachas,P., Friedman,H., Ponce,C. and Watts,D., Epidemiology of endemic Bartonella bacilliformis: a prospective cohort study in a Peruvian mountain valley community, J. Infect. Dis. 186 (7), 983-990 (2002) ; Chamberlin,J., Laughlin,L.W., Romero,S., Solorzano,N., Gordon,S., Andre,R.G., Pachas,P., Friedman,H., Ponce,C. and…	Human	Primates	human	NA	Primates	South America		1
AY114116	Bartonella bacilliformis	Chamberlin,J., Laughlin,L.W., Romero,S., Solorzano,N., Gordon,S., Andre,R.G., Pachas,P., Friedman,H., Ponce,C. and Watts,D., Epidemiology of endemic Bartonella bacilliformis: a prospective cohort study in a Peruvian mountain valley community, J. Infect. Dis. 186 (7), 983-990 (2002) ; Chamberlin,J., Laughlin,L.W., Romero,S., Solorzano,N., Gordon,S., Andre,R.G., Pachas,P., Friedman,H., Ponce,C. and…	Human	Primates	human	NA	Primates	South America		1
AY114118	Bartonella bacilliformis	Chamberlin,J., Laughlin,L.W., Romero,S., Solorzano,N., Gordon,S., Andre,R.G., Pachas,P., Friedman,H., Ponce,C. and Watts,D., Epidemiology of endemic Bartonella bacilliformis: a prospective cohort study in a Peruvian mountain valley community, J. Infect. Dis. 186 (7), 983-990 (2002) ; Chamberlin,J., Laughlin,L.W., Romero,S., Solorzano,N., Gordon,S., Andre,R.G., Pachas,P., Friedman,H., Ponce,C. and…	Human	Primates	human	NA	Primates	South America		1
KF246521.2	Bartonella koehlerae subsp. boulouisii	Chomel,B.B., Molia,S., Kasten,R.W., Borgo,G.M., Stuckey,M.J., Maruyama,S., Chang,C.C., Haddad,N. and Koehler,J.E., Isolation of Bartonella henselae and Two New Bartonella Subspecies, Bartonellakoehlerae Subspecies boulouisii subsp. nov. and Bartonella koehlerae Subspecies bothieri subsp. nov. from Free-Ranging Californian Mountain Lions and Bobcats, PLoS ONE 11 (3), E0148299 (2016) ; Borgo,G.M., …	Puma concolor	Carnivora	wild animal	NA	Carnivora	North America		1
KF246524.2	Bartonella koehlerae subsp. bothieri	Chomel,B.B., Molia,S., Kasten,R.W., Borgo,G.M., Stuckey,M.J., Maruyama,S., Chang,C.C., Haddad,N. and Koehler,J.E., Isolation of Bartonella henselae and Two New Bartonella Subspecies, Bartonellakoehlerae Subspecies boulouisii subsp. nov. and Bartonella koehlerae Subspecies bothieri subsp. nov. from Free-Ranging Californian Mountain Lions and Bobcats, PLoS ONE 11 (3), E0148299 (2016) ; Borgo,G.M., …	Lynx rufus	Carnivora	Wild animal	NA	Carnivora	North America		1
U84386	Bartonella clarridgeiae	Clarridge,J.E. III, Raich,T.J., Pirwani,D., Simon,B., Tsai,L., Rodriguez-Barradas,M.C., Regnery,R., Zollo,A., Jones,D.C. and Rambo,C., Strategy to detect and identify Bartonella species in routine clinical laboratory yields Bartonella henselae from human immunodeficiency virus-positive patient and unique Bartonella strain from his cat, J. Clin. Microbiol. 33 (8), 2107-2113 (1995) ; Jones,D.C., Ko…	cat	Carnivora	Domestic animal	NA	Carnivora	North America		1
AJ278183	Bartonella schoenbuchensis R1	Dehio,C., Lanz,C., Pohl,R., Behrens,P., Bermond,D., Piemont,Y., Pelz,K. and Sander,A., Bartonella schoenbuchii sp. nov., isolated from the blood of wild roe deer, Int. J. Syst. Evol. Microbiol. 51 (PT 4), 1557-1565 (2001) ; Dehio,C., Direct Submission, Submitted (22-MAY-2000) Dehio C., Molecular Microbiology, Biozentrum of the University of Basel, Klingelbergstrasse 70, CH-4056 Basel, SWITZERLAND	roe deer	Artiodactyla	Wild animal	NA	Artiodactyla	Europe		1
AJ278184	Bartonella schoenbuchensis	Dehio,C., Lanz,C., Pohl,R., Behrens,P., Bermond,D., Piemont,Y., Pelz,K. and Sander,A., Bartonella schoenbuchii sp. nov., isolated from the blood of wild roe deer, Int. J. Syst. Evol. Microbiol. 51 (PT 4), 1557-1565 (2001) ; Dehio,C., Direct Submission, Submitted (22-MAY-2000) Dehio C., Molecular Microbiology, Biozentrum of the University of Basel, Klingelbergstrasse 70, CH-4056 Basel, SWITZERLAND	roe deer	Artiodactyla	Wild animal	NA	Artiodactyla	Europe		1
AJ278185	Bartonella schoenbuchensis	Dehio,C., Lanz,C., Pohl,R., Behrens,P., Bermond,D., Piemont,Y., Pelz,K. and Sander,A., Bartonella schoenbuchii sp. nov., isolated from the blood of wild roe deer, Int. J. Syst. Evol. Microbiol. 51 (PT 4), 1557-1565 (2001) ; Dehio,C., Direct Submission, Submitted (22-MAY-2000) Dehio C., Molecular Microbiology, Biozentrum of the University of Basel, Klingelbergstrasse 70, CH-4056 Basel, SWITZERLAND	roe deer	Artiodactyla	Wild animal	NA	Artiodactyla	Europe		1
AJ278186	Bartonella schoenbuchensis	Dehio,C., Lanz,C., Pohl,R., Behrens,P., Bermond,D., Piemont,Y., Pelz,K. and Sander,A., Bartonella schoenbuchii sp. nov., isolated from the blood of wild roe deer, Int. J. Syst. Evol. Microbiol. 51 (PT 4), 1557-1565 (2001) ; Dehio,C., Direct Submission, Submitted (22-MAY-2000) Dehio C., Molecular Microbiology, Biozentrum of the University of Basel, Klingelbergstrasse 70, CH-4056 Basel, SWITZERLAND	roe deer	Artiodactyla	Wild animal	NA	Artiodactyla	Europe		1
AJ564632	Bartonella schoenbuchensis	Dehio,C., Sauder,U. and Hiestand,R., Isolation of Bartonella schoenbuchensis from Lipoptena cervi, a blood-sucking arthropod causing deer ked dermatitis, J. Clin. Microbiol. 42 (11), 5320-5323 (2004) ; Dehio,C., Direct Submission, Submitted (29-MAY-2003) Dehio C., Molecular Microbiology, Biozentrum, University of Basel, Klingelbergstrasse 70, Basel, CH-4056, SWITZERLAND	deer ked	Hippoboscidae	Ectoparasite	Deer	Artiodactyla	Europe		1
AJ564633	Bartonella schoenbuchensis	Dehio,C., Sauder,U. and Hiestand,R., Isolation of Bartonella schoenbuchensis from Lipoptena cervi, a blood-sucking arthropod causing deer ked dermatitis, J. Clin. Microbiol. 42 (11), 5320-5323 (2004) ; Dehio,C., Direct Submission, Submitted (29-MAY-2003) Dehio C., Molecular Microbiology, Biozentrum, University of Basel, Klingelbergstrasse 70, Basel, CH-4056, SWITZERLAND	deer ked	Hippoboscidae	Ectoparasite	Deer	Artiodactyla	Europe		1
AJ564634	Bartonella schoenbuchensis	Dehio,C., Sauder,U. and Hiestand,R., Isolation of Bartonella schoenbuchensis from Lipoptena cervi, a blood-sucking arthropod causing deer ked dermatitis, J. Clin. Microbiol. 42 (11), 5320-5323 (2004) ; Dehio,C., Direct Submission, Submitted (29-MAY-2003) Dehio C., Molecular Microbiology, Biozentrum, University of Basel, Klingelbergstrasse 70, Basel, CH-4056, SWITZERLAND	deer ked	Hippoboscidae	Ectoparasite	Deer	Artiodactyla	Europe		1
AJ564635	Bartonella schoenbuchensis	Dehio,C., Sauder,U. and Hiestand,R., Isolation of Bartonella schoenbuchensis from Lipoptena cervi, a blood-sucking arthropod causing deer ked dermatitis, J. Clin. Microbiol. 42 (11), 5320-5323 (2004) ; Dehio,C., Direct Submission, Submitted (29-MAY-2003) Dehio C., Molecular Microbiology, Biozentrum, University of Basel, Klingelbergstrasse 70, Basel, CH-4056, SWITZERLAND	deer ked	Hippoboscidae	Ectoparasite	Deer	Artiodactyla	Europe		1
AJ439406	Bartonella henselae	Dillon,B., Valenzuela,J., Don,R., Blanckenberg,D., Wigney,D.I., Malik,R., Morris,A.J., Robson,J.M. and Iredell,J., Limited diversity among human isolates of Bartonella henselae, J. Clin. Microbiol. 40 (12), 4691-4699 (2002) ; Dillon,B.B., Direct Submission, Submitted (18-MAR-2002) Dillon B.B., Infectious Diseases, Westmead Hospital, Level 3, ICPMR Building, Institute Road, Westmead, NSW, 2145, AU…	Human	Primates	human	NA	Primates	Australia		1
HQ012580	Bartonella henselae	Diniz,P.P.V.P., Braga,M.S.C.O., Andre,M.R. and Machado,R.Z., Bartonella bacteremia in feral cats in Sao Luis, Maranhao State, Brazil, Unpublished ; Diniz,P.P.V.P., Braga,M.S.C.O., Andre,M.R. and Machado,R.Z., Direct Submission, Submitted (03-AUG-2010) College of Veterinary Medicine, Western University of Health Sciences, 309 East Second Street, BVCC room 206, Pomona, CA 91766-1854, USA	Felis catus; FCAV:MA:Cat169	Carnivora	Domestic animal	NA	Carnivora	South America		1
FN645454	Bartonella clarridgeiae 73	Engel,P., Salzburger,W., Liesch,M., Chang,C.C., Maruyama,S., Lanz,C., Calteau,A., Lajus,A., Medigue,C., Schuster,S.C. and Dehio,C., Parallel evolution of a type IV secretion system in radiating lineages of the host-restricted bacterial pathogen Bartonella, PLoS Genet. 7 (2), E1001296 (2011) ; Engel,P., Direct Submission, Submitted (25-NOV-2009) Engel P., Biozentrum, University of Basel, Infection…	Cat	Carnivora	Domestic animal	NA	Carnivora	Europe	France	1
FN645459	Bartonella rochalimae ATCC BAA-1498	Engel,P., Salzburger,W., Liesch,M., Chang,C.C., Maruyama,S., Lanz,C., Calteau,A., Lajus,A., Medigue,C., Schuster,S.C. and Dehio,C., Parallel evolution of a type IV secretion system in radiating lineages of the host-restricted bacterial pathogen Bartonella, PLoS Genet. 7 (2), E1001296 (2011) ; Engel,P., Direct Submission, Submitted (25-NOV-2009) Engel P., Infection Biology, Biozentrum, University …	dog/fox	Carnivora	Domestic animal	NA	Carnivora	North America	California	1
FN645507	Bartonella schoenbuchensis R1	Engel,P., Salzburger,W., Liesch,M., Chang,C.C., Maruyama,S., Lanz,C., Calteau,A., Lajus,A., Medigue,C., Schuster,S.C. and Dehio,C., Parallel evolution of a type IV secretion system in radiating lineages of the host-restricted bacterial pathogen Bartonella, PLoS Genet. 7 (2), E1001296 (2011) ; Engel,P., Direct Submission, Submitted (26-NOV-2009) Engel P., Biozentrum, University of Basel, Infection…	deer	Artiodactyla	Wild animal	NA	Artiodactyla	Europe	presumably	1
DQ683195	Bartonella rochalimae ATCC BAA-1498	Eremeeva,M.E., Gerns,H.L., Lydi,S.L., Goo,J.S., Ryan,E.T., Mathew,S.S., Ferraro,M.J., Holden,J.M., Nicholson,W.L., Dasch,G.A. and Koehler,J.E., Bacteremia, fever, and splenomegaly caused by a newly recognized bartonella species, N. Engl. J. Med. 356 (23), 2381-2387 (2007) ; Eremeeva,M.E., Direct Submission, Submitted (10-JUN-2006) Viral and Rickettsial Zoonoses Branch, DVRD/NCID/CDC, 1600 Clifton…	Homo sapiens	Primates	human	NA	Primates	South Americ	American traveler to peru	1
KL407334	Bartonella koehlerae C-29	Feldgarden,M., Kirby,J., Kosoy,M., Birtles,R., Probert,W.S., Chiaraviglio,L., Walker,B., Young,S.K., Zeng,Q., Gargeya,S., Fitzgerald,M., Haas,B., Abouelleil,A., Alvarado,L., Arachchi,H.M., Berlin,A.M., Chapman,S.B., Goldberg,J., Griggs,A., Gujja,S., Hansen,M., Howarth,C., Imamovic,A., Larimer,J., McCowen,C., Montmayeur,A., Murphy,C., Neiman,D., Pearson,M., Priest,M., Roberts,A., Saif,S., Shea,T.,…	cat	Carnivora	Domestic animal	NA	Carnivora			1
KL407337	Bartonella rochalimae ATCC BAA-1498	Feldgarden,M., Kirby,J., Kosoy,M., Birtles,R., Probert,W.S., Chiaraviglio,L., Walker,B., Young,S.K., Zeng,Q., Gargeya,S., Fitzgerald,M., Haas,B., Abouelleil,A., Alvarado,L., Arachchi,H.M., Berlin,A.M., Chapman,S.B., Goldberg,J., Griggs,A., Gujja,S., Hansen,M., Howarth,C., Imamovic,A., Larimer,J., McCowen,C., Montmayeur,A., Murphy,C., Neiman,D., Pearson,M., Priest,M., Roberts,A., Saif,S., Shea,T.,…	Homo sapiens	Primates	human	NA	Primates	South America		1
KL411701	Bartonella henselae str. Zeus	Feldgarden,M., Kirby,J., Kosoy,M., Birtles,R., Probert,W.S., Chiaraviglio,L., Walker,B., Young,S.K., Zeng,Q., Gargeya,S., Fitzgerald,M., Haas,B., Abouelleil,A., Alvarado,L., Arachchi,H.M., Berlin,A.M., Chapman,S.B., Goldberg,J., Griggs,A., Gujja,S., Hansen,M., Howarth,C., Imamovic,A., Larimer,J., McCowen,C., Montmayeur,A., Murphy,C., Neiman,D., Pearson,M., Priest,M., Roberts,A., Saif,S., Shea,T.,…	cat	Carnivora	Domestic animal	NA	Carnivora			1
KL411717	Bartonella henselae JK 53	Feldgarden,M., Kirby,J., Kosoy,M., Birtles,R., Probert,W.S., Chiaraviglio,L., Walker,B., Young,S.K., Zeng,Q., Gargeya,S., Fitzgerald,M., Haas,B., Abouelleil,A., Alvarado,L., Arachchi,H.M., Berlin,A.M., Chapman,S.B., Goldberg,J., Griggs,A., Gujja,S., Hansen,M., Howarth,C., Imamovic,A., Larimer,J., McCowen,C., Montmayeur,A., Murphy,C., Neiman,D., Pearson,M., Priest,M., Roberts,A., Saif,S., Shea,T.,…	Homo sapiens	Primates	human	NA	Primates	South America		1
JF429495	Bartonella tribocorum	Gundi,V.A., Billeter,S.A., Rood,M.P. and Kosoy,M.Y., Bartonella spp. in Rats and Zoonoses, Los Angeles, California, USA, Emerging Infect. Dis. 18 (4), 631-633 (2012) ; Gundi,V.A.K.B., Billeter,S.A., Rood,M. and Kosoy,M.Y., Direct Submission, Submitted (18-FEB-2011) Division of Vector-Borne Infectious Diseases, Centers for Disease Control and Prevention, 3150 Rampart Road, Fort Collins, CO 80521, …	Rattus norvegicus	Rodentia	Rodent	NA	Rodentia	North America		1
JF429496	uncultured Bartonella sp	Gundi,V.A., Billeter,S.A., Rood,M.P. and Kosoy,M.Y., Bartonella spp. in Rats and Zoonoses, Los Angeles, California, USA, Emerging Infect. Dis. 18 (4), 631-633 (2012) ; Gundi,V.A.K.B., Billeter,S.A., Rood,M. and Kosoy,M.Y., Direct Submission, Submitted (18-FEB-2011) Division of Vector-Borne Infectious Diseases, Centers for Disease Control and Prevention, 3150 Rampart Road, Fort Collins, CO 80521, …	Rattus norvegicus	Rodentia	Rodent	NA	Rodentia	North America		1
JF429497	Bartonella tribocorum	Gundi,V.A., Billeter,S.A., Rood,M.P. and Kosoy,M.Y., Bartonella spp. in Rats and Zoonoses, Los Angeles, California, USA, Emerging Infect. Dis. 18 (4), 631-633 (2012) ; Gundi,V.A.K.B., Billeter,S.A., Rood,M. and Kosoy,M.Y., Direct Submission, Submitted (18-FEB-2011) Division of Vector-Borne Infectious Diseases, Centers for Disease Control and Prevention, 3150 Rampart Road, Fort Collins, CO 80521, …	Rattus norvegicus	Rodentia	Rodent	NA	Rodentia	North America		1
JF429498	Bartonella tribocorum	Gundi,V.A., Billeter,S.A., Rood,M.P. and Kosoy,M.Y., Bartonella spp. in Rats and Zoonoses, Los Angeles, California, USA, Emerging Infect. Dis. 18 (4), 631-633 (2012) ; Gundi,V.A.K.B., Billeter,S.A., Rood,M. and Kosoy,M.Y., Direct Submission, Submitted (18-FEB-2011) Division of Vector-Borne Infectious Diseases, Centers for Disease Control and Prevention, 3150 Rampart Road, Fort Collins, CO 80521, …	Rattus norvegicus	Rodentia	Rodent	NA	Rodentia	North America		1
JF429499	uncultured Bartonella sp	Gundi,V.A., Billeter,S.A., Rood,M.P. and Kosoy,M.Y., Bartonella spp. in Rats and Zoonoses, Los Angeles, California, USA, Emerging Infect. Dis. 18 (4), 631-633 (2012) ; Gundi,V.A.K.B., Billeter,S.A., Rood,M. and Kosoy,M.Y., Direct Submission, Submitted (18-FEB-2011) Division of Vector-Borne Infectious Diseases, Centers for Disease Control and Prevention, 3150 Rampart Road, Fort Collins, CO 80521, …	Rattus norvegicus	Rodentia	Rodent	NA	Rodentia	North America		1
JF429500	uncultured Bartonella sp	Gundi,V.A., Billeter,S.A., Rood,M.P. and Kosoy,M.Y., Bartonella spp. in Rats and Zoonoses, Los Angeles, California, USA, Emerging Infect. Dis. 18 (4), 631-633 (2012) ; Gundi,V.A.K.B., Billeter,S.A., Rood,M. and Kosoy,M.Y., Direct Submission, Submitted (18-FEB-2011) Division of Vector-Borne Infectious Diseases, Centers for Disease Control and Prevention, 3150 Rampart Road, Fort Collins, CO 80521, …	Rattus norvegicus	Rodentia	Rodent	NA	Rodentia	North America		1
JF429501	Bartonella tribocorum	Gundi,V.A., Billeter,S.A., Rood,M.P. and Kosoy,M.Y., Bartonella spp. in Rats and Zoonoses, Los Angeles, California, USA, Emerging Infect. Dis. 18 (4), 631-633 (2012) ; Gundi,V.A.K.B., Billeter,S.A., Rood,M. and Kosoy,M.Y., Direct Submission, Submitted (18-FEB-2011) Division of Vector-Borne Infectious Diseases, Centers for Disease Control and Prevention, 3150 Rampart Road, Fort Collins, CO 80521, …	Rattus norvegicus	Rodentia	Rodent	NA	Rodentia	North America		1
JF429502	uncultured Bartonella sp	Gundi,V.A., Billeter,S.A., Rood,M.P. and Kosoy,M.Y., Bartonella spp. in Rats and Zoonoses, Los Angeles, California, USA, Emerging Infect. Dis. 18 (4), 631-633 (2012) ; Gundi,V.A.K.B., Billeter,S.A., Rood,M. and Kosoy,M.Y., Direct Submission, Submitted (18-FEB-2011) Division of Vector-Borne Infectious Diseases, Centers for Disease Control and Prevention, 3150 Rampart Road, Fort Collins, CO 80521, …	Rattus norvegicus	Rodentia	Rodent	NA	Rodentia	North America		1
JF429503	Bartonella tribocorum	Gundi,V.A., Billeter,S.A., Rood,M.P. and Kosoy,M.Y., Bartonella spp. in Rats and Zoonoses, Los Angeles, California, USA, Emerging Infect. Dis. 18 (4), 631-633 (2012) ; Gundi,V.A.K.B., Billeter,S.A., Rood,M. and Kosoy,M.Y., Direct Submission, Submitted (18-FEB-2011) Division of Vector-Borne Infectious Diseases, Centers for Disease Control and Prevention, 3150 Rampart Road, Fort Collins, CO 80521, …	Rattus norvegicus	Rodentia	Rodent	NA	Rodentia	North America		1
JF429504	Bartonella tribocorum	Gundi,V.A., Billeter,S.A., Rood,M.P. and Kosoy,M.Y., Bartonella spp. in Rats and Zoonoses, Los Angeles, California, USA, Emerging Infect. Dis. 18 (4), 631-633 (2012) ; Gundi,V.A.K.B., Billeter,S.A., Rood,M. and Kosoy,M.Y., Direct Submission, Submitted (18-FEB-2011) Division of Vector-Borne Infectious Diseases, Centers for Disease Control and Prevention, 3150 Rampart Road, Fort Collins, CO 80521, …	Rattus norvegicus	Rodentia	Rodent	NA	Rodentia	North America		1
JF429505	Bartonella tribocorum	Gundi,V.A., Billeter,S.A., Rood,M.P. and Kosoy,M.Y., Bartonella spp. in Rats and Zoonoses, Los Angeles, California, USA, Emerging Infect. Dis. 18 (4), 631-633 (2012) ; Gundi,V.A.K.B., Billeter,S.A., Rood,M. and Kosoy,M.Y., Direct Submission, Submitted (18-FEB-2011) Division of Vector-Borne Infectious Diseases, Centers for Disease Control and Prevention, 3150 Rampart Road, Fort Collins, CO 80521, …	Rattus norvegicus	Rodentia	Rodent	NA	Rodentia	North America		1
JF429506	Bartonella tribocorum	Gundi,V.A., Billeter,S.A., Rood,M.P. and Kosoy,M.Y., Bartonella spp. in Rats and Zoonoses, Los Angeles, California, USA, Emerging Infect. Dis. 18 (4), 631-633 (2012) ; Gundi,V.A.K.B., Billeter,S.A., Rood,M. and Kosoy,M.Y., Direct Submission, Submitted (18-FEB-2011) Division of Vector-Borne Infectious Diseases, Centers for Disease Control and Prevention, 3150 Rampart Road, Fort Collins, CO 80521, …	Rattus norvegicus	Rodentia	Rodent	NA	Rodentia	North America		1
JF429507	Bartonella tribocorum	Gundi,V.A., Billeter,S.A., Rood,M.P. and Kosoy,M.Y., Bartonella spp. in Rats and Zoonoses, Los Angeles, California, USA, Emerging Infect. Dis. 18 (4), 631-633 (2012) ; Gundi,V.A.K.B., Billeter,S.A., Rood,M. and Kosoy,M.Y., Direct Submission, Submitted (18-FEB-2011) Division of Vector-Borne Infectious Diseases, Centers for Disease Control and Prevention, 3150 Rampart Road, Fort Collins, CO 80521, …	Rattus norvegicus	Rodentia	Rodent	NA	Rodentia	North America		1
JF429508	Bartonella tribocorum	Gundi,V.A., Billeter,S.A., Rood,M.P. and Kosoy,M.Y., Bartonella spp. in Rats and Zoonoses, Los Angeles, California, USA, Emerging Infect. Dis. 18 (4), 631-633 (2012) ; Gundi,V.A.K.B., Billeter,S.A., Rood,M. and Kosoy,M.Y., Direct Submission, Submitted (18-FEB-2011) Division of Vector-Borne Infectious Diseases, Centers for Disease Control and Prevention, 3150 Rampart Road, Fort Collins, CO 80521, …	Rattus norvegicus	Rodentia	Rodent	NA	Rodentia	North America		1
JF429509	Bartonella tribocorum	Gundi,V.A., Billeter,S.A., Rood,M.P. and Kosoy,M.Y., Bartonella spp. in Rats and Zoonoses, Los Angeles, California, USA, Emerging Infect. Dis. 18 (4), 631-633 (2012) ; Gundi,V.A.K.B., Billeter,S.A., Rood,M. and Kosoy,M.Y., Direct Submission, Submitted (18-FEB-2011) Division of Vector-Borne Infectious Diseases, Centers for Disease Control and Prevention, 3150 Rampart Road, Fort Collins, CO 80521, …	Rattus norvegicus	Rodentia	Rodent	NA	Rodentia	North America		1
JF429510	Bartonella tribocorum	Gundi,V.A., Billeter,S.A., Rood,M.P. and Kosoy,M.Y., Bartonella spp. in Rats and Zoonoses, Los Angeles, California, USA, Emerging Infect. Dis. 18 (4), 631-633 (2012) ; Gundi,V.A.K.B., Billeter,S.A., Rood,M. and Kosoy,M.Y., Direct Submission, Submitted (18-FEB-2011) Division of Vector-Borne Infectious Diseases, Centers for Disease Control and Prevention, 3150 Rampart Road, Fort Collins, CO 80521, …	Rattus norvegicus	Rodentia	Rodent	NA	Rodentia	North America		1
JF429512	Bartonella tribocorum	Gundi,V.A., Billeter,S.A., Rood,M.P. and Kosoy,M.Y., Bartonella spp. in Rats and Zoonoses, Los Angeles, California, USA, Emerging Infect. Dis. 18 (4), 631-633 (2012) ; Gundi,V.A.K.B., Billeter,S.A., Rood,M. and Kosoy,M.Y., Direct Submission, Submitted (18-FEB-2011) Division of Vector-Borne Infectious Diseases, Centers for Disease Control and Prevention, 3150 Rampart Road, Fort Collins, CO 80521, …	Rattus norvegicus	Rodentia	Rodent	NA	Rodentia	North America		1
JF429513	uncultured Bartonella sp	Gundi,V.A., Billeter,S.A., Rood,M.P. and Kosoy,M.Y., Bartonella spp. in Rats and Zoonoses, Los Angeles, California, USA, Emerging Infect. Dis. 18 (4), 631-633 (2012) ; Gundi,V.A.K.B., Billeter,S.A., Rood,M. and Kosoy,M.Y., Direct Submission, Submitted (18-FEB-2011) Division of Vector-Borne Infectious Diseases, Centers for Disease Control and Prevention, 3150 Rampart Road, Fort Collins, CO 80521, …	Rattus norvegicus	Rodentia	Rodent	NA	Rodentia	North America		1
JF429514	uncultured Bartonella sp	Gundi,V.A., Billeter,S.A., Rood,M.P. and Kosoy,M.Y., Bartonella spp. in Rats and Zoonoses, Los Angeles, California, USA, Emerging Infect. Dis. 18 (4), 631-633 (2012) ; Gundi,V.A.K.B., Billeter,S.A., Rood,M. and Kosoy,M.Y., Direct Submission, Submitted (18-FEB-2011) Division of Vector-Borne Infectious Diseases, Centers for Disease Control and Prevention, 3150 Rampart Road, Fort Collins, CO 80521, …	Rattus norvegicus	Rodentia	Rodent	NA	Rodentia	North America		1
JF429515	uncultured Bartonella sp	Gundi,V.A., Billeter,S.A., Rood,M.P. and Kosoy,M.Y., Bartonella spp. in Rats and Zoonoses, Los Angeles, California, USA, Emerging Infect. Dis. 18 (4), 631-633 (2012) ; Gundi,V.A.K.B., Billeter,S.A., Rood,M. and Kosoy,M.Y., Direct Submission, Submitted (18-FEB-2011) Division of Vector-Borne Infectious Diseases, Centers for Disease Control and Prevention, 3150 Rampart Road, Fort Collins, CO 80521, …	Rattus norvegicus	Rodentia	Rodent	NA	Rodentia	North America		1
JF429516	Bartonella tribocorum	Gundi,V.A., Billeter,S.A., Rood,M.P. and Kosoy,M.Y., Bartonella spp. in Rats and Zoonoses, Los Angeles, California, USA, Emerging Infect. Dis. 18 (4), 631-633 (2012) ; Gundi,V.A.K.B., Billeter,S.A., Rood,M. and Kosoy,M.Y., Direct Submission, Submitted (18-FEB-2011) Division of Vector-Borne Infectious Diseases, Centers for Disease Control and Prevention, 3150 Rampart Road, Fort Collins, CO 80521, …	Rattus norvegicus	Rodentia	Rodent	NA	Rodentia	North America		1
JF429517	Bartonella tribocorum	Gundi,V.A., Billeter,S.A., Rood,M.P. and Kosoy,M.Y., Bartonella spp. in Rats and Zoonoses, Los Angeles, California, USA, Emerging Infect. Dis. 18 (4), 631-633 (2012) ; Gundi,V.A.K.B., Billeter,S.A., Rood,M. and Kosoy,M.Y., Direct Submission, Submitted (18-FEB-2011) Division of Vector-Borne Infectious Diseases, Centers for Disease Control and Prevention, 3150 Rampart Road, Fort Collins, CO 80521, …	Rattus norvegicus	Rodentia	Rodent	NA	Rodentia	North America		1
JF429518	Bartonella tribocorum	Gundi,V.A., Billeter,S.A., Rood,M.P. and Kosoy,M.Y., Bartonella spp. in Rats and Zoonoses, Los Angeles, California, USA, Emerging Infect. Dis. 18 (4), 631-633 (2012) ; Gundi,V.A.K.B., Billeter,S.A., Rood,M. and Kosoy,M.Y., Direct Submission, Submitted (18-FEB-2011) Division of Vector-Borne Infectious Diseases, Centers for Disease Control and Prevention, 3150 Rampart Road, Fort Collins, CO 80521, …	Rattus norvegicus	Rodentia	Rodent	NA	Rodentia	North America		1
JF429520	Bartonella tribocorum	Gundi,V.A., Billeter,S.A., Rood,M.P. and Kosoy,M.Y., Bartonella spp. in Rats and Zoonoses, Los Angeles, California, USA, Emerging Infect. Dis. 18 (4), 631-633 (2012) ; Gundi,V.A.K.B., Billeter,S.A., Rood,M. and Kosoy,M.Y., Direct Submission, Submitted (18-FEB-2011) Division of Vector-Borne Infectious Diseases, Centers for Disease Control and Prevention, 3150 Rampart Road, Fort Collins, CO 80521, …	Rattus norvegicus	Rodentia	Rodent	NA	Rodentia	North America		1
JF429522	uncultured Bartonella sp	Gundi,V.A., Billeter,S.A., Rood,M.P. and Kosoy,M.Y., Bartonella spp. in Rats and Zoonoses, Los Angeles, California, USA, Emerging Infect. Dis. 18 (4), 631-633 (2012) ; Gundi,V.A.K.B., Billeter,S.A., Rood,M. and Kosoy,M.Y., Direct Submission, Submitted (18-FEB-2011) Division of Vector-Borne Infectious Diseases, Centers for Disease Control and Prevention, 3150 Rampart Road, Fort Collins, CO 80521, …	Rattus norvegicus	Rodentia	Rodent	NA	Rodentia	North America		1
JF429523	uncultured Bartonella sp	Gundi,V.A., Billeter,S.A., Rood,M.P. and Kosoy,M.Y., Bartonella spp. in Rats and Zoonoses, Los Angeles, California, USA, Emerging Infect. Dis. 18 (4), 631-633 (2012) ; Gundi,V.A.K.B., Billeter,S.A., Rood,M. and Kosoy,M.Y., Direct Submission, Submitted (18-FEB-2011) Division of Vector-Borne Infectious Diseases, Centers for Disease Control and Prevention, 3150 Rampart Road, Fort Collins, CO 80521, …	Rattus norvegicus	Rodentia	Rodent	NA	Rodentia	North America		1
JF429524	uncultured Bartonella sp	Gundi,V.A., Billeter,S.A., Rood,M.P. and Kosoy,M.Y., Bartonella spp. in Rats and Zoonoses, Los Angeles, California, USA, Emerging Infect. Dis. 18 (4), 631-633 (2012) ; Gundi,V.A.K.B., Billeter,S.A., Rood,M. and Kosoy,M.Y., Direct Submission, Submitted (18-FEB-2011) Division of Vector-Borne Infectious Diseases, Centers for Disease Control and Prevention, 3150 Rampart Road, Fort Collins, CO 80521, …	Rattus norvegicus	Rodentia	Rodent	NA	Rodentia	North America		1
JF429525	uncultured Bartonella sp	Gundi,V.A., Billeter,S.A., Rood,M.P. and Kosoy,M.Y., Bartonella spp. in Rats and Zoonoses, Los Angeles, California, USA, Emerging Infect. Dis. 18 (4), 631-633 (2012) ; Gundi,V.A.K.B., Billeter,S.A., Rood,M. and Kosoy,M.Y., Direct Submission, Submitted (18-FEB-2011) Division of Vector-Borne Infectious Diseases, Centers for Disease Control and Prevention, 3150 Rampart Road, Fort Collins, CO 80521, …	Rattus norvegicus	Rodentia	Rodent	NA	Rodentia	North America		1
JF429526	uncultured Bartonella sp	Gundi,V.A., Billeter,S.A., Rood,M.P. and Kosoy,M.Y., Bartonella spp. in Rats and Zoonoses, Los Angeles, California, USA, Emerging Infect. Dis. 18 (4), 631-633 (2012) ; Gundi,V.A.K.B., Billeter,S.A., Rood,M. and Kosoy,M.Y., Direct Submission, Submitted (18-FEB-2011) Division of Vector-Borne Infectious Diseases, Centers for Disease Control and Prevention, 3150 Rampart Road, Fort Collins, CO 80521, …	Rattus norvegicus	Rodentia	Rodent	NA	Rodentia	North America		1
JF429527	uncultured Bartonella sp	Gundi,V.A., Billeter,S.A., Rood,M.P. and Kosoy,M.Y., Bartonella spp. in Rats and Zoonoses, Los Angeles, California, USA, Emerging Infect. Dis. 18 (4), 631-633 (2012) ; Gundi,V.A.K.B., Billeter,S.A., Rood,M. and Kosoy,M.Y., Direct Submission, Submitted (18-FEB-2011) Division of Vector-Borne Infectious Diseases, Centers for Disease Control and Prevention, 3150 Rampart Road, Fort Collins, CO 80521, …	Rattus norvegicus	Rodentia	Rodent	NA	Rodentia	North America		1
JF429528	uncultured Bartonella sp	Gundi,V.A., Billeter,S.A., Rood,M.P. and Kosoy,M.Y., Bartonella spp. in Rats and Zoonoses, Los Angeles, California, USA, Emerging Infect. Dis. 18 (4), 631-633 (2012) ; Gundi,V.A.K.B., Billeter,S.A., Rood,M. and Kosoy,M.Y., Direct Submission, Submitted (18-FEB-2011) Division of Vector-Borne Infectious Diseases, Centers for Disease Control and Prevention, 3150 Rampart Road, Fort Collins, CO 80521, …	Rattus norvegicus	Rodentia	Rodent	NA	Rodentia	North America		1
JF429529	uncultured Bartonella sp	Gundi,V.A., Billeter,S.A., Rood,M.P. and Kosoy,M.Y., Bartonella spp. in Rats and Zoonoses, Los Angeles, California, USA, Emerging Infect. Dis. 18 (4), 631-633 (2012) ; Gundi,V.A.K.B., Billeter,S.A., Rood,M. and Kosoy,M.Y., Direct Submission, Submitted (18-FEB-2011) Division of Vector-Borne Infectious Diseases, Centers for Disease Control and Prevention, 3150 Rampart Road, Fort Collins, CO 80521, …	Rattus norvegicus	Rodentia	Rodent	NA	Rodentia	North America		1
JF429530	uncultured Bartonella sp	Gundi,V.A., Billeter,S.A., Rood,M.P. and Kosoy,M.Y., Bartonella spp. in Rats and Zoonoses, Los Angeles, California, USA, Emerging Infect. Dis. 18 (4), 631-633 (2012) ; Gundi,V.A.K.B., Billeter,S.A., Rood,M. and Kosoy,M.Y., Direct Submission, Submitted (18-FEB-2011) Division of Vector-Borne Infectious Diseases, Centers for Disease Control and Prevention, 3150 Rampart Road, Fort Collins, CO 80521, …	Rattus norvegicus	Rodentia	Rodent	NA	Rodentia	North America		1
JF429531	uncultured Bartonella sp	Gundi,V.A., Billeter,S.A., Rood,M.P. and Kosoy,M.Y., Bartonella spp. in Rats and Zoonoses, Los Angeles, California, USA, Emerging Infect. Dis. 18 (4), 631-633 (2012) ; Gundi,V.A.K.B., Billeter,S.A., Rood,M. and Kosoy,M.Y., Direct Submission, Submitted (18-FEB-2011) Division of Vector-Borne Infectious Diseases, Centers for Disease Control and Prevention, 3150 Rampart Road, Fort Collins, CO 80521, …	Rattus norvegicus	Rodentia	Rodent	NA	Rodentia	North America		1
JF429532	Bartonella tribocorum	Gundi,V.A., Billeter,S.A., Rood,M.P. and Kosoy,M.Y., Bartonella spp. in Rats and Zoonoses, Los Angeles, California, USA, Emerging Infect. Dis. 18 (4), 631-633 (2012) ; Gundi,V.A.K.B., Billeter,S.A., Rood,M. and Kosoy,M.Y., Direct Submission, Submitted (18-FEB-2011) Division of Vector-Borne Infectious Diseases, Centers for Disease Control and Prevention, 3150 Rampart Road, Fort Collins, CO 80521, …	Rattus norvegicus	Rodentia	Rodent	NA	Rodentia	North America		1
JF429533	uncultured Bartonella sp	Gundi,V.A., Billeter,S.A., Rood,M.P. and Kosoy,M.Y., Bartonella spp. in Rats and Zoonoses, Los Angeles, California, USA, Emerging Infect. Dis. 18 (4), 631-633 (2012) ; Gundi,V.A.K.B., Billeter,S.A., Rood,M. and Kosoy,M.Y., Direct Submission, Submitted (18-FEB-2011) Division of Vector-Borne Infectious Diseases, Centers for Disease Control and Prevention, 3150 Rampart Road, Fort Collins, CO 80521, …	Rattus norvegicus	Rodentia	Rodent	NA	Rodentia	North America		1
JF429534	Bartonella tribocorum	Gundi,V.A., Billeter,S.A., Rood,M.P. and Kosoy,M.Y., Bartonella spp. in Rats and Zoonoses, Los Angeles, California, USA, Emerging Infect. Dis. 18 (4), 631-633 (2012) ; Gundi,V.A.K.B., Billeter,S.A., Rood,M. and Kosoy,M.Y., Direct Submission, Submitted (18-FEB-2011) Division of Vector-Borne Infectious Diseases, Centers for Disease Control and Prevention, 3150 Rampart Road, Fort Collins, CO 80521, …	Rattus norvegicus	Rodentia	Rodent	NA	Rodentia	North America		1
JF429535	uncultured Bartonella sp	Gundi,V.A., Billeter,S.A., Rood,M.P. and Kosoy,M.Y., Bartonella spp. in Rats and Zoonoses, Los Angeles, California, USA, Emerging Infect. Dis. 18 (4), 631-633 (2012) ; Gundi,V.A.K.B., Billeter,S.A., Rood,M. and Kosoy,M.Y., Direct Submission, Submitted (18-FEB-2011) Division of Vector-Borne Infectious Diseases, Centers for Disease Control and Prevention, 3150 Rampart Road, Fort Collins, CO 80521, …	Rattus norvegicus	Rodentia	Rodent	NA	Rodentia	North America		1
JF429536	Bartonella tribocorum	Gundi,V.A., Billeter,S.A., Rood,M.P. and Kosoy,M.Y., Bartonella spp. in Rats and Zoonoses, Los Angeles, California, USA, Emerging Infect. Dis. 18 (4), 631-633 (2012) ; Gundi,V.A.K.B., Billeter,S.A., Rood,M. and Kosoy,M.Y., Direct Submission, Submitted (18-FEB-2011) Division of Vector-Borne Infectious Diseases, Centers for Disease Control and Prevention, 3150 Rampart Road, Fort Collins, CO 80521, …	Rattus norvegicus	Rodentia	Rodent	NA	Rodentia	North America		1
JF429537	uncultured Bartonella sp	Gundi,V.A., Billeter,S.A., Rood,M.P. and Kosoy,M.Y., Bartonella spp. in Rats and Zoonoses, Los Angeles, California, USA, Emerging Infect. Dis. 18 (4), 631-633 (2012) ; Gundi,V.A.K.B., Billeter,S.A., Rood,M. and Kosoy,M.Y., Direct Submission, Submitted (18-FEB-2011) Division of Vector-Borne Infectious Diseases, Centers for Disease Control and Prevention, 3150 Rampart Road, Fort Collins, CO 80521, …	Rattus norvegicus	Rodentia	Rodent	NA	Rodentia	North America		1
JF429538	Bartonella tribocorum	Gundi,V.A., Billeter,S.A., Rood,M.P. and Kosoy,M.Y., Bartonella spp. in Rats and Zoonoses, Los Angeles, California, USA, Emerging Infect. Dis. 18 (4), 631-633 (2012) ; Gundi,V.A.K.B., Billeter,S.A., Rood,M. and Kosoy,M.Y., Direct Submission, Submitted (18-FEB-2011) Division of Vector-Borne Infectious Diseases, Centers for Disease Control and Prevention, 3150 Rampart Road, Fort Collins, CO 80521, …	Rattus norvegicus	Rodentia	Rodent	NA	Rodentia	North America		1
JF429539	Bartonella tribocorum	Gundi,V.A., Billeter,S.A., Rood,M.P. and Kosoy,M.Y., Bartonella spp. in Rats and Zoonoses, Los Angeles, California, USA, Emerging Infect. Dis. 18 (4), 631-633 (2012) ; Gundi,V.A.K.B., Billeter,S.A., Rood,M. and Kosoy,M.Y., Direct Submission, Submitted (18-FEB-2011) Division of Vector-Borne Infectious Diseases, Centers for Disease Control and Prevention, 3150 Rampart Road, Fort Collins, CO 80521, …	Rattus norvegicus	Rodentia	Rodent	NA	Rodentia	North America		1
JF429540	Bartonella tribocorum	Gundi,V.A., Billeter,S.A., Rood,M.P. and Kosoy,M.Y., Bartonella spp. in Rats and Zoonoses, Los Angeles, California, USA, Emerging Infect. Dis. 18 (4), 631-633 (2012) ; Gundi,V.A.K.B., Billeter,S.A., Rood,M. and Kosoy,M.Y., Direct Submission, Submitted (18-FEB-2011) Division of Vector-Borne Infectious Diseases, Centers for Disease Control and Prevention, 3150 Rampart Road, Fort Collins, CO 80521, …	Rattus norvegicus	Rodentia	Rodent	NA	Rodentia	North America		1
JF429542	Bartonella tribocorum	Gundi,V.A., Billeter,S.A., Rood,M.P. and Kosoy,M.Y., Bartonella spp. in Rats and Zoonoses, Los Angeles, California, USA, Emerging Infect. Dis. 18 (4), 631-633 (2012) ; Gundi,V.A.K.B., Billeter,S.A., Rood,M. and Kosoy,M.Y., Direct Submission, Submitted (18-FEB-2011) Division of Vector-Borne Infectious Diseases, Centers for Disease Control and Prevention, 3150 Rampart Road, Fort Collins, CO 80521, …	Rattus norvegicus	Rodentia	Rodent	NA	Rodentia	North America		1
JF429543	Bartonella tribocorum	Gundi,V.A., Billeter,S.A., Rood,M.P. and Kosoy,M.Y., Bartonella spp. in Rats and Zoonoses, Los Angeles, California, USA, Emerging Infect. Dis. 18 (4), 631-633 (2012) ; Gundi,V.A.K.B., Billeter,S.A., Rood,M. and Kosoy,M.Y., Direct Submission, Submitted (18-FEB-2011) Division of Vector-Borne Infectious Diseases, Centers for Disease Control and Prevention, 3150 Rampart Road, Fort Collins, CO 80521, …	Rattus norvegicus	Rodentia	Rodent	NA	Rodentia	North America		1
JF429544	Bartonella tribocorum	Gundi,V.A., Billeter,S.A., Rood,M.P. and Kosoy,M.Y., Bartonella spp. in Rats and Zoonoses, Los Angeles, California, USA, Emerging Infect. Dis. 18 (4), 631-633 (2012) ; Gundi,V.A.K.B., Billeter,S.A., Rood,M. and Kosoy,M.Y., Direct Submission, Submitted (18-FEB-2011) Division of Vector-Borne Infectious Diseases, Centers for Disease Control and Prevention, 3150 Rampart Road, Fort Collins, CO 80521, …	Rattus norvegicus	Rodentia	Rodent	NA	Rodentia	North America		1
JF429545	Bartonella tribocorum	Gundi,V.A., Billeter,S.A., Rood,M.P. and Kosoy,M.Y., Bartonella spp. in Rats and Zoonoses, Los Angeles, California, USA, Emerging Infect. Dis. 18 (4), 631-633 (2012) ; Gundi,V.A.K.B., Billeter,S.A., Rood,M. and Kosoy,M.Y., Direct Submission, Submitted (18-FEB-2011) Division of Vector-Borne Infectious Diseases, Centers for Disease Control and Prevention, 3150 Rampart Road, Fort Collins, CO 80521, …	Rattus norvegicus	Rodentia	Rodent	NA	Rodentia	North America		1
JF429546	Bartonella tribocorum	Gundi,V.A., Billeter,S.A., Rood,M.P. and Kosoy,M.Y., Bartonella spp. in Rats and Zoonoses, Los Angeles, California, USA, Emerging Infect. Dis. 18 (4), 631-633 (2012) ; Gundi,V.A.K.B., Billeter,S.A., Rood,M. and Kosoy,M.Y., Direct Submission, Submitted (18-FEB-2011) Division of Vector-Borne Infectious Diseases, Centers for Disease Control and Prevention, 3150 Rampart Road, Fort Collins, CO 80521, …	Rattus norvegicus	Rodentia	Rodent	NA	Rodentia	North America		1
JF429547	Bartonella tribocorum	Gundi,V.A., Billeter,S.A., Rood,M.P. and Kosoy,M.Y., Bartonella spp. in Rats and Zoonoses, Los Angeles, California, USA, Emerging Infect. Dis. 18 (4), 631-633 (2012) ; Gundi,V.A.K.B., Billeter,S.A., Rood,M. and Kosoy,M.Y., Direct Submission, Submitted (18-FEB-2011) Division of Vector-Borne Infectious Diseases, Centers for Disease Control and Prevention, 3150 Rampart Road, Fort Collins, CO 80521, …	Rattus norvegicus	Rodentia	Rodent	NA	Rodentia	North America		1
JF429548	uncultured Bartonella sp	Gundi,V.A., Billeter,S.A., Rood,M.P. and Kosoy,M.Y., Bartonella spp. in Rats and Zoonoses, Los Angeles, California, USA, Emerging Infect. Dis. 18 (4), 631-633 (2012) ; Gundi,V.A.K.B., Billeter,S.A., Rood,M. and Kosoy,M.Y., Direct Submission, Submitted (18-FEB-2011) Division of Vector-Borne Infectious Diseases, Centers for Disease Control and Prevention, 3150 Rampart Road, Fort Collins, CO 80521, …	Rattus norvegicus	Rodentia	Rodent	NA	Rodentia	North America		1
JF429549	uncultured Bartonella sp	Gundi,V.A., Billeter,S.A., Rood,M.P. and Kosoy,M.Y., Bartonella spp. in Rats and Zoonoses, Los Angeles, California, USA, Emerging Infect. Dis. 18 (4), 631-633 (2012) ; Gundi,V.A.K.B., Billeter,S.A., Rood,M. and Kosoy,M.Y., Direct Submission, Submitted (18-FEB-2011) Division of Vector-Borne Infectious Diseases, Centers for Disease Control and Prevention, 3150 Rampart Road, Fort Collins, CO 80521, …	Rattus norvegicus	Rodentia	Rodent	NA	Rodentia	North America		1
JF429550	uncultured Bartonella sp	Gundi,V.A., Billeter,S.A., Rood,M.P. and Kosoy,M.Y., Bartonella spp. in Rats and Zoonoses, Los Angeles, California, USA, Emerging Infect. Dis. 18 (4), 631-633 (2012) ; Gundi,V.A.K.B., Billeter,S.A., Rood,M. and Kosoy,M.Y., Direct Submission, Submitted (18-FEB-2011) Division of Vector-Borne Infectious Diseases, Centers for Disease Control and Prevention, 3150 Rampart Road, Fort Collins, CO 80521, …	Rattus norvegicus	Rodentia	Rodent	NA	Rodentia	North America		1
JF429551	uncultured Bartonella sp	Gundi,V.A., Billeter,S.A., Rood,M.P. and Kosoy,M.Y., Bartonella spp. in Rats and Zoonoses, Los Angeles, California, USA, Emerging Infect. Dis. 18 (4), 631-633 (2012) ; Gundi,V.A.K.B., Billeter,S.A., Rood,M. and Kosoy,M.Y., Direct Submission, Submitted (18-FEB-2011) Division of Vector-Borne Infectious Diseases, Centers for Disease Control and Prevention, 3150 Rampart Road, Fort Collins, CO 80521, …	Rattus norvegicus	Rodentia	Rodent	NA	Rodentia	North America		1
JF429552	uncultured Bartonella sp	Gundi,V.A., Billeter,S.A., Rood,M.P. and Kosoy,M.Y., Bartonella spp. in Rats and Zoonoses, Los Angeles, California, USA, Emerging Infect. Dis. 18 (4), 631-633 (2012) ; Gundi,V.A.K.B., Billeter,S.A., Rood,M. and Kosoy,M.Y., Direct Submission, Submitted (18-FEB-2011) Division of Vector-Borne Infectious Diseases, Centers for Disease Control and Prevention, 3150 Rampart Road, Fort Collins, CO 80521, …	Rattus norvegicus	Rodentia	Rodent	NA	Rodentia	North America		1
JF429553	uncultured Bartonella sp	Gundi,V.A., Billeter,S.A., Rood,M.P. and Kosoy,M.Y., Bartonella spp. in Rats and Zoonoses, Los Angeles, California, USA, Emerging Infect. Dis. 18 (4), 631-633 (2012) ; Gundi,V.A.K.B., Billeter,S.A., Rood,M. and Kosoy,M.Y., Direct Submission, Submitted (18-FEB-2011) Division of Vector-Borne Infectious Diseases, Centers for Disease Control and Prevention, 3150 Rampart Road, Fort Collins, CO 80521, …	Rattus norvegicus	Rodentia	Rodent	NA	Rodentia	North America		1
JF429554	uncultured Bartonella sp	Gundi,V.A., Billeter,S.A., Rood,M.P. and Kosoy,M.Y., Bartonella spp. in Rats and Zoonoses, Los Angeles, California, USA, Emerging Infect. Dis. 18 (4), 631-633 (2012) ; Gundi,V.A.K.B., Billeter,S.A., Rood,M. and Kosoy,M.Y., Direct Submission, Submitted (18-FEB-2011) Division of Vector-Borne Infectious Diseases, Centers for Disease Control and Prevention, 3150 Rampart Road, Fort Collins, CO 80521, …	Rattus norvegicus	Rodentia	Rodent	NA	Rodentia	North America		1
JF429555	uncultured Bartonella sp	Gundi,V.A., Billeter,S.A., Rood,M.P. and Kosoy,M.Y., Bartonella spp. in Rats and Zoonoses, Los Angeles, California, USA, Emerging Infect. Dis. 18 (4), 631-633 (2012) ; Gundi,V.A.K.B., Billeter,S.A., Rood,M. and Kosoy,M.Y., Direct Submission, Submitted (18-FEB-2011) Division of Vector-Borne Infectious Diseases, Centers for Disease Control and Prevention, 3150 Rampart Road, Fort Collins, CO 80521, …	Rattus norvegicus	Rodentia	Rodent	NA	Rodentia	North America		1
JF429556	uncultured Bartonella sp	Gundi,V.A., Billeter,S.A., Rood,M.P. and Kosoy,M.Y., Bartonella spp. in Rats and Zoonoses, Los Angeles, California, USA, Emerging Infect. Dis. 18 (4), 631-633 (2012) ; Gundi,V.A.K.B., Billeter,S.A., Rood,M. and Kosoy,M.Y., Direct Submission, Submitted (18-FEB-2011) Division of Vector-Borne Infectious Diseases, Centers for Disease Control and Prevention, 3150 Rampart Road, Fort Collins, CO 80521, …	Rattus norvegicus	Rodentia	Rodent	NA	Rodentia	North America		1
JF429557	Bartonella tribocorum	Gundi,V.A., Billeter,S.A., Rood,M.P. and Kosoy,M.Y., Bartonella spp. in Rats and Zoonoses, Los Angeles, California, USA, Emerging Infect. Dis. 18 (4), 631-633 (2012) ; Gundi,V.A.K.B., Billeter,S.A., Rood,M. and Kosoy,M.Y., Direct Submission, Submitted (18-FEB-2011) Division of Vector-Borne Infectious Diseases, Centers for Disease Control and Prevention, 3150 Rampart Road, Fort Collins, CO 80521, …	Rattus norvegicus	Rodentia	Rodent	NA	Rodentia	North America		1
JF429559	uncultured Bartonella sp	Gundi,V.A., Billeter,S.A., Rood,M.P. and Kosoy,M.Y., Bartonella spp. in Rats and Zoonoses, Los Angeles, California, USA, Emerging Infect. Dis. 18 (4), 631-633 (2012) ; Gundi,V.A.K.B., Billeter,S.A., Rood,M. and Kosoy,M.Y., Direct Submission, Submitted (18-FEB-2011) Division of Vector-Borne Infectious Diseases, Centers for Disease Control and Prevention, 3150 Rampart Road, Fort Collins, CO 80521, …	Rattus norvegicus	Rodentia	Rodent	NA	Rodentia	North America		1
JF429560	uncultured Bartonella sp	Gundi,V.A., Billeter,S.A., Rood,M.P. and Kosoy,M.Y., Bartonella spp. in Rats and Zoonoses, Los Angeles, California, USA, Emerging Infect. Dis. 18 (4), 631-633 (2012) ; Gundi,V.A.K.B., Billeter,S.A., Rood,M. and Kosoy,M.Y., Direct Submission, Submitted (18-FEB-2011) Division of Vector-Borne Infectious Diseases, Centers for Disease Control and Prevention, 3150 Rampart Road, Fort Collins, CO 80521, …	Rattus norvegicus	Rodentia	Rodent	NA	Rodentia	North America		1
JF429561	uncultured Bartonella sp	Gundi,V.A., Billeter,S.A., Rood,M.P. and Kosoy,M.Y., Bartonella spp. in Rats and Zoonoses, Los Angeles, California, USA, Emerging Infect. Dis. 18 (4), 631-633 (2012) ; Gundi,V.A.K.B., Billeter,S.A., Rood,M. and Kosoy,M.Y., Direct Submission, Submitted (18-FEB-2011) Division of Vector-Borne Infectious Diseases, Centers for Disease Control and Prevention, 3150 Rampart Road, Fort Collins, CO 80521, …	Rattus norvegicus	Rodentia	Rodent	NA	Rodentia	North America		1
JF429562	uncultured Bartonella sp	Gundi,V.A., Billeter,S.A., Rood,M.P. and Kosoy,M.Y., Bartonella spp. in Rats and Zoonoses, Los Angeles, California, USA, Emerging Infect. Dis. 18 (4), 631-633 (2012) ; Gundi,V.A.K.B., Billeter,S.A., Rood,M. and Kosoy,M.Y., Direct Submission, Submitted (18-FEB-2011) Division of Vector-Borne Infectious Diseases, Centers for Disease Control and Prevention, 3150 Rampart Road, Fort Collins, CO 80521, …	Rattus norvegicus	Rodentia	Rodent	NA	Rodentia	North America		1
JF429563	uncultured Bartonella sp	Gundi,V.A., Billeter,S.A., Rood,M.P. and Kosoy,M.Y., Bartonella spp. in Rats and Zoonoses, Los Angeles, California, USA, Emerging Infect. Dis. 18 (4), 631-633 (2012) ; Gundi,V.A.K.B., Billeter,S.A., Rood,M. and Kosoy,M.Y., Direct Submission, Submitted (18-FEB-2011) Division of Vector-Borne Infectious Diseases, Centers for Disease Control and Prevention, 3150 Rampart Road, Fort Collins, CO 80521, …	Rattus norvegicus	Rodentia	Rodent	NA	Rodentia	North America		1
JF429564	Bartonella tribocorum	Gundi,V.A., Billeter,S.A., Rood,M.P. and Kosoy,M.Y., Bartonella spp. in Rats and Zoonoses, Los Angeles, California, USA, Emerging Infect. Dis. 18 (4), 631-633 (2012) ; Gundi,V.A.K.B., Billeter,S.A., Rood,M. and Kosoy,M.Y., Direct Submission, Submitted (18-FEB-2011) Division of Vector-Borne Infectious Diseases, Centers for Disease Control and Prevention, 3150 Rampart Road, Fort Collins, CO 80521, …	Rattus norvegicus	Rodentia	Rodent	NA	Rodentia	North America		1
JF429565	uncultured Bartonella sp	Gundi,V.A., Billeter,S.A., Rood,M.P. and Kosoy,M.Y., Bartonella spp. in Rats and Zoonoses, Los Angeles, California, USA, Emerging Infect. Dis. 18 (4), 631-633 (2012) ; Gundi,V.A.K.B., Billeter,S.A., Rood,M. and Kosoy,M.Y., Direct Submission, Submitted (18-FEB-2011) Division of Vector-Borne Infectious Diseases, Centers for Disease Control and Prevention, 3150 Rampart Road, Fort Collins, CO 80521, …	Rattus norvegicus	Rodentia	Rodent	NA	Rodentia	North America		1
JF429566	uncultured Bartonella sp	Gundi,V.A., Billeter,S.A., Rood,M.P. and Kosoy,M.Y., Bartonella spp. in Rats and Zoonoses, Los Angeles, California, USA, Emerging Infect. Dis. 18 (4), 631-633 (2012) ; Gundi,V.A.K.B., Billeter,S.A., Rood,M. and Kosoy,M.Y., Direct Submission, Submitted (18-FEB-2011) Division of Vector-Borne Infectious Diseases, Centers for Disease Control and Prevention, 3150 Rampart Road, Fort Collins, CO 80521, …	Rattus norvegicus	Rodentia	Rodent	NA	Rodentia	North America		1
JF429567	Bartonella tribocorum	Gundi,V.A., Billeter,S.A., Rood,M.P. and Kosoy,M.Y., Bartonella spp. in Rats and Zoonoses, Los Angeles, California, USA, Emerging Infect. Dis. 18 (4), 631-633 (2012) ; Gundi,V.A.K.B., Billeter,S.A., Rood,M. and Kosoy,M.Y., Direct Submission, Submitted (18-FEB-2011) Division of Vector-Borne Infectious Diseases, Centers for Disease Control and Prevention, 3150 Rampart Road, Fort Collins, CO 80521, …	Rattus norvegicus	Rodentia	Rodent	NA	Rodentia	North America		1
JF429568	uncultured Bartonella sp	Gundi,V.A., Billeter,S.A., Rood,M.P. and Kosoy,M.Y., Bartonella spp. in Rats and Zoonoses, Los Angeles, California, USA, Emerging Infect. Dis. 18 (4), 631-633 (2012) ; Gundi,V.A.K.B., Billeter,S.A., Rood,M. and Kosoy,M.Y., Direct Submission, Submitted (18-FEB-2011) Division of Vector-Borne Infectious Diseases, Centers for Disease Control and Prevention, 3150 Rampart Road, Fort Collins, CO 80521, …	Rattus norvegicus	Rodentia	Rodent	NA	Rodentia	North America		1
JF429569	uncultured Bartonella sp	Gundi,V.A., Billeter,S.A., Rood,M.P. and Kosoy,M.Y., Bartonella spp. in Rats and Zoonoses, Los Angeles, California, USA, Emerging Infect. Dis. 18 (4), 631-633 (2012) ; Gundi,V.A.K.B., Billeter,S.A., Rood,M. and Kosoy,M.Y., Direct Submission, Submitted (18-FEB-2011) Division of Vector-Borne Infectious Diseases, Centers for Disease Control and Prevention, 3150 Rampart Road, Fort Collins, CO 80521, …	Rattus norvegicus	Rodentia	Rodent	NA	Rodentia	North America		1
JF429570	uncultured Bartonella sp	Gundi,V.A., Billeter,S.A., Rood,M.P. and Kosoy,M.Y., Bartonella spp. in Rats and Zoonoses, Los Angeles, California, USA, Emerging Infect. Dis. 18 (4), 631-633 (2012) ; Gundi,V.A.K.B., Billeter,S.A., Rood,M. and Kosoy,M.Y., Direct Submission, Submitted (18-FEB-2011) Division of Vector-Borne Infectious Diseases, Centers for Disease Control and Prevention, 3150 Rampart Road, Fort Collins, CO 80521, …	Rattus norvegicus	Rodentia	Rodent	NA	Rodentia	North America		1
JF429571	uncultured Bartonella sp	Gundi,V.A., Billeter,S.A., Rood,M.P. and Kosoy,M.Y., Bartonella spp. in Rats and Zoonoses, Los Angeles, California, USA, Emerging Infect. Dis. 18 (4), 631-633 (2012) ; Gundi,V.A.K.B., Billeter,S.A., Rood,M. and Kosoy,M.Y., Direct Submission, Submitted (18-FEB-2011) Division of Vector-Borne Infectious Diseases, Centers for Disease Control and Prevention, 3150 Rampart Road, Fort Collins, CO 80521, …	Rattus norvegicus	Rodentia	Rodent	NA	Rodentia	North America		1
JF429572	uncultured Bartonella sp	Gundi,V.A., Billeter,S.A., Rood,M.P. and Kosoy,M.Y., Bartonella spp. in Rats and Zoonoses, Los Angeles, California, USA, Emerging Infect. Dis. 18 (4), 631-633 (2012) ; Gundi,V.A.K.B., Billeter,S.A., Rood,M. and Kosoy,M.Y., Direct Submission, Submitted (18-FEB-2011) Division of Vector-Borne Infectious Diseases, Centers for Disease Control and Prevention, 3150 Rampart Road, Fort Collins, CO 80521, …	Rattus norvegicus	Rodentia	Rodent	NA	Rodentia	North America		1
JF429573	Bartonella tribocorum	Gundi,V.A., Billeter,S.A., Rood,M.P. and Kosoy,M.Y., Bartonella spp. in Rats and Zoonoses, Los Angeles, California, USA, Emerging Infect. Dis. 18 (4), 631-633 (2012) ; Gundi,V.A.K.B., Billeter,S.A., Rood,M. and Kosoy,M.Y., Direct Submission, Submitted (18-FEB-2011) Division of Vector-Borne Infectious Diseases, Centers for Disease Control and Prevention, 3150 Rampart Road, Fort Collins, CO 80521, …	Rattus norvegicus	Rodentia	Rodent	NA	Rodentia	North America		1
JF429574	Bartonella tribocorum	Gundi,V.A., Billeter,S.A., Rood,M.P. and Kosoy,M.Y., Bartonella spp. in Rats and Zoonoses, Los Angeles, California, USA, Emerging Infect. Dis. 18 (4), 631-633 (2012) ; Gundi,V.A.K.B., Billeter,S.A., Rood,M. and Kosoy,M.Y., Direct Submission, Submitted (18-FEB-2011) Division of Vector-Borne Infectious Diseases, Centers for Disease Control and Prevention, 3150 Rampart Road, Fort Collins, CO 80521, …	Rattus norvegicus	Rodentia	Rodent	NA	Rodentia	North America		1
JF429576	uncultured Bartonella sp	Gundi,V.A., Billeter,S.A., Rood,M.P. and Kosoy,M.Y., Bartonella spp. in Rats and Zoonoses, Los Angeles, California, USA, Emerging Infect. Dis. 18 (4), 631-633 (2012) ; Gundi,V.A.K.B., Billeter,S.A., Rood,M. and Kosoy,M.Y., Direct Submission, Submitted (18-FEB-2011) Division of Vector-Borne Infectious Diseases, Centers for Disease Control and Prevention, 3150 Rampart Road, Fort Collins, CO 80521, …	Rattus norvegicus	Rodentia	Rodent	NA	Rodentia	North America		1
JF429577	uncultured Bartonella sp	Gundi,V.A., Billeter,S.A., Rood,M.P. and Kosoy,M.Y., Bartonella spp. in Rats and Zoonoses, Los Angeles, California, USA, Emerging Infect. Dis. 18 (4), 631-633 (2012) ; Gundi,V.A.K.B., Billeter,S.A., Rood,M. and Kosoy,M.Y., Direct Submission, Submitted (18-FEB-2011) Division of Vector-Borne Infectious Diseases, Centers for Disease Control and Prevention, 3150 Rampart Road, Fort Collins, CO 80521, …	Rattus norvegicus	Rodentia	Rodent	NA	Rodentia	North America		1
JF429578	uncultured Bartonella sp	Gundi,V.A., Billeter,S.A., Rood,M.P. and Kosoy,M.Y., Bartonella spp. in Rats and Zoonoses, Los Angeles, California, USA, Emerging Infect. Dis. 18 (4), 631-633 (2012) ; Gundi,V.A.K.B., Billeter,S.A., Rood,M. and Kosoy,M.Y., Direct Submission, Submitted (18-FEB-2011) Division of Vector-Borne Infectious Diseases, Centers for Disease Control and Prevention, 3150 Rampart Road, Fort Collins, CO 80521, …	Rattus norvegicus	Rodentia	Rodent	NA	Rodentia	North America		1
JF429579	uncultured Bartonella sp	Gundi,V.A., Billeter,S.A., Rood,M.P. and Kosoy,M.Y., Bartonella spp. in Rats and Zoonoses, Los Angeles, California, USA, Emerging Infect. Dis. 18 (4), 631-633 (2012) ; Gundi,V.A.K.B., Billeter,S.A., Rood,M. and Kosoy,M.Y., Direct Submission, Submitted (18-FEB-2011) Division of Vector-Borne Infectious Diseases, Centers for Disease Control and Prevention, 3150 Rampart Road, Fort Collins, CO 80521, …	Rattus norvegicus	Rodentia	Rodent	NA	Rodentia	North America		1
JF429580	uncultured Bartonella sp	Gundi,V.A., Billeter,S.A., Rood,M.P. and Kosoy,M.Y., Bartonella spp. in Rats and Zoonoses, Los Angeles, California, USA, Emerging Infect. Dis. 18 (4), 631-633 (2012) ; Gundi,V.A.K.B., Billeter,S.A., Rood,M. and Kosoy,M.Y., Direct Submission, Submitted (18-FEB-2011) Division of Vector-Borne Infectious Diseases, Centers for Disease Control and Prevention, 3150 Rampart Road, Fort Collins, CO 80521, …	Rattus norvegicus	Rodentia	Rodent	NA	Rodentia	North America		1
JF429582	uncultured Bartonella sp	Gundi,V.A., Billeter,S.A., Rood,M.P. and Kosoy,M.Y., Bartonella spp. in Rats and Zoonoses, Los Angeles, California, USA, Emerging Infect. Dis. 18 (4), 631-633 (2012) ; Gundi,V.A.K.B., Billeter,S.A., Rood,M. and Kosoy,M.Y., Direct Submission, Submitted (18-FEB-2011) Division of Vector-Borne Infectious Diseases, Centers for Disease Control and Prevention, 3150 Rampart Road, Fort Collins, CO 80521, …	Rattus norvegicus	Rodentia	Rodent	NA	Rodentia	North America		1
JF429583	Bartonella queenslandensis	Gundi,V.A., Billeter,S.A., Rood,M.P. and Kosoy,M.Y., Bartonella spp. in Rats and Zoonoses, Los Angeles, California, USA, Emerging Infect. Dis. 18 (4), 631-633 (2012) ; Gundi,V.A.K.B., Billeter,S.A., Rood,M. and Kosoy,M.Y., Direct Submission, Submitted (18-FEB-2011) Division of Vector-Borne Infectious Diseases, Centers for Disease Control and Prevention, 3150 Rampart Road, Fort Collins, CO 80521, …	Rattus norvegicus	Rodentia	Rodent	NA	Rodentia	North America		1
JF429584	Bartonella sp. LA06-184B	Gundi,V.A., Billeter,S.A., Rood,M.P. and Kosoy,M.Y., Bartonella spp. in Rats and Zoonoses, Los Angeles, California, USA, Emerging Infect. Dis. 18 (4), 631-633 (2012) ; Gundi,V.A.K.B., Billeter,S.A., Rood,M. and Kosoy,M.Y., Direct Submission, Submitted (18-FEB-2011) Division of Vector-Borne Infectious Diseases, Centers for Disease Control and Prevention, 3150 Rampart Road, Fort Collins, CO 80521, …	Rattus norvegicus	Rodentia	Rodent	NA	Rodentia	North America		1
JF429585	Bartonella sp. LA04-86A	Gundi,V.A., Billeter,S.A., Rood,M.P. and Kosoy,M.Y., Bartonella spp. in Rats and Zoonoses, Los Angeles, California, USA, Emerging Infect. Dis. 18 (4), 631-633 (2012) ; Gundi,V.A.K.B., Billeter,S.A., Rood,M. and Kosoy,M.Y., Direct Submission, Submitted (18-FEB-2011) Division of Vector-Borne Infectious Diseases, Centers for Disease Control and Prevention, 3150 Rampart Road, Fort Collins, CO 80521, …	Rattus norvegicus	Rodentia	Rodent	NA	Rodentia	North America		1
JF429587	Bartonella sp. LA06-178	Gundi,V.A., Billeter,S.A., Rood,M.P. and Kosoy,M.Y., Bartonella spp. in Rats and Zoonoses, Los Angeles, California, USA, Emerging Infect. Dis. 18 (4), 631-633 (2012) ; Gundi,V.A.K.B., Billeter,S.A., Rood,M. and Kosoy,M.Y., Direct Submission, Submitted (18-FEB-2011) Division of Vector-Borne Infectious Diseases, Centers for Disease Control and Prevention, 3150 Rampart Road, Fort Collins, CO 80521, …	Rattus norvegicus	Rodentia	Rodent	NA	Rodentia	North America		1
JF429588	uncultured Bartonella sp	Gundi,V.A., Billeter,S.A., Rood,M.P. and Kosoy,M.Y., Bartonella spp. in Rats and Zoonoses, Los Angeles, California, USA, Emerging Infect. Dis. 18 (4), 631-633 (2012) ; Gundi,V.A.K.B., Billeter,S.A., Rood,M. and Kosoy,M.Y., Direct Submission, Submitted (18-FEB-2011) Division of Vector-Borne Infectious Diseases, Centers for Disease Control and Prevention, 3150 Rampart Road, Fort Collins, CO 80521, …	Rattus norvegicus	Rodentia	Rodent	NA	Rodentia	North America		1
JF429589	uncultured Bartonella sp	Gundi,V.A., Billeter,S.A., Rood,M.P. and Kosoy,M.Y., Bartonella spp. in Rats and Zoonoses, Los Angeles, California, USA, Emerging Infect. Dis. 18 (4), 631-633 (2012) ; Gundi,V.A.K.B., Billeter,S.A., Rood,M. and Kosoy,M.Y., Direct Submission, Submitted (18-FEB-2011) Division of Vector-Borne Infectious Diseases, Centers for Disease Control and Prevention, 3150 Rampart Road, Fort Collins, CO 80521, …	Rattus norvegicus	Rodentia	Rodent	NA	Rodentia	North America		1
JF429590	Bartonella rochalimae	Gundi,V.A., Billeter,S.A., Rood,M.P. and Kosoy,M.Y., Bartonella spp. in Rats and Zoonoses, Los Angeles, California, USA, Emerging Infect. Dis. 18 (4), 631-633 (2012) ; Gundi,V.A.K.B., Billeter,S.A., Rood,M. and Kosoy,M.Y., Direct Submission, Submitted (18-FEB-2011) Division of Vector-Borne Infectious Diseases, Centers for Disease Control and Prevention, 3150 Rampart Road, Fort Collins, CO 80521, …	Rattus norvegicus	Rodentia	Rodent	NA	Rodentia	North America		1
JF429591	uncultured Bartonella sp	Gundi,V.A., Billeter,S.A., Rood,M.P. and Kosoy,M.Y., Bartonella spp. in Rats and Zoonoses, Los Angeles, California, USA, Emerging Infect. Dis. 18 (4), 631-633 (2012) ; Gundi,V.A.K.B., Billeter,S.A., Rood,M. and Kosoy,M.Y., Direct Submission, Submitted (18-FEB-2011) Division of Vector-Borne Infectious Diseases, Centers for Disease Control and Prevention, 3150 Rampart Road, Fort Collins, CO 80521, …	Rattus norvegicus	Rodentia	Rodent	NA	Rodentia	North America		1
JF429592	uncultured Bartonella sp	Gundi,V.A., Billeter,S.A., Rood,M.P. and Kosoy,M.Y., Bartonella spp. in Rats and Zoonoses, Los Angeles, California, USA, Emerging Infect. Dis. 18 (4), 631-633 (2012) ; Gundi,V.A.K.B., Billeter,S.A., Rood,M. and Kosoy,M.Y., Direct Submission, Submitted (18-FEB-2011) Division of Vector-Borne Infectious Diseases, Centers for Disease Control and Prevention, 3150 Rampart Road, Fort Collins, CO 80521, …	Rattus norvegicus	Rodentia	Rodent	NA	Rodentia	North America		1
JF429593	uncultured Bartonella sp	Gundi,V.A., Billeter,S.A., Rood,M.P. and Kosoy,M.Y., Bartonella spp. in Rats and Zoonoses, Los Angeles, California, USA, Emerging Infect. Dis. 18 (4), 631-633 (2012) ; Gundi,V.A.K.B., Billeter,S.A., Rood,M. and Kosoy,M.Y., Direct Submission, Submitted (18-FEB-2011) Division of Vector-Borne Infectious Diseases, Centers for Disease Control and Prevention, 3150 Rampart Road, Fort Collins, CO 80521, …	Rattus norvegicus	Rodentia	Rodent	NA	Rodentia	North America		1
JF429594	uncultured Bartonella sp	Gundi,V.A., Billeter,S.A., Rood,M.P. and Kosoy,M.Y., Bartonella spp. in Rats and Zoonoses, Los Angeles, California, USA, Emerging Infect. Dis. 18 (4), 631-633 (2012) ; Gundi,V.A.K.B., Billeter,S.A., Rood,M. and Kosoy,M.Y., Direct Submission, Submitted (18-FEB-2011) Division of Vector-Borne Infectious Diseases, Centers for Disease Control and Prevention, 3150 Rampart Road, Fort Collins, CO 80521, …	Rattus norvegicus	Rodentia	Rodent	NA	Rodentia	North America		1
JF429595	uncultured Bartonella sp	Gundi,V.A., Billeter,S.A., Rood,M.P. and Kosoy,M.Y., Bartonella spp. in Rats and Zoonoses, Los Angeles, California, USA, Emerging Infect. Dis. 18 (4), 631-633 (2012) ; Gundi,V.A.K.B., Billeter,S.A., Rood,M. and Kosoy,M.Y., Direct Submission, Submitted (18-FEB-2011) Division of Vector-Borne Infectious Diseases, Centers for Disease Control and Prevention, 3150 Rampart Road, Fort Collins, CO 80521, …	Rattus norvegicus	Rodentia	Rodent	NA	Rodentia	North America		1
JF429596	uncultured Bartonella sp	Gundi,V.A., Billeter,S.A., Rood,M.P. and Kosoy,M.Y., Bartonella spp. in Rats and Zoonoses, Los Angeles, California, USA, Emerging Infect. Dis. 18 (4), 631-633 (2012) ; Gundi,V.A.K.B., Billeter,S.A., Rood,M. and Kosoy,M.Y., Direct Submission, Submitted (18-FEB-2011) Division of Vector-Borne Infectious Diseases, Centers for Disease Control and Prevention, 3150 Rampart Road, Fort Collins, CO 80521, …	Rattus norvegicus	Rodentia	Rodent	NA	Rodentia	North America		1
JF429597	uncultured Bartonella sp	Gundi,V.A., Billeter,S.A., Rood,M.P. and Kosoy,M.Y., Bartonella spp. in Rats and Zoonoses, Los Angeles, California, USA, Emerging Infect. Dis. 18 (4), 631-633 (2012) ; Gundi,V.A.K.B., Billeter,S.A., Rood,M. and Kosoy,M.Y., Direct Submission, Submitted (18-FEB-2011) Division of Vector-Borne Infectious Diseases, Centers for Disease Control and Prevention, 3150 Rampart Road, Fort Collins, CO 80521, …	Rattus norvegicus	Rodentia	Rodent	NA	Rodentia	North America		1
JF429598	Bartonella rochalimae	Gundi,V.A., Billeter,S.A., Rood,M.P. and Kosoy,M.Y., Bartonella spp. in Rats and Zoonoses, Los Angeles, California, USA, Emerging Infect. Dis. 18 (4), 631-633 (2012) ; Gundi,V.A.K.B., Billeter,S.A., Rood,M. and Kosoy,M.Y., Direct Submission, Submitted (18-FEB-2011) Division of Vector-Borne Infectious Diseases, Centers for Disease Control and Prevention, 3150 Rampart Road, Fort Collins, CO 80521, …	Rattus norvegicus	Rodentia	Rodent	NA	Rodentia	North America		1
JF429599	Bartonella rochalimae	Gundi,V.A., Billeter,S.A., Rood,M.P. and Kosoy,M.Y., Bartonella spp. in Rats and Zoonoses, Los Angeles, California, USA, Emerging Infect. Dis. 18 (4), 631-633 (2012) ; Gundi,V.A.K.B., Billeter,S.A., Rood,M. and Kosoy,M.Y., Direct Submission, Submitted (18-FEB-2011) Division of Vector-Borne Infectious Diseases, Centers for Disease Control and Prevention, 3150 Rampart Road, Fort Collins, CO 80521, …	Rattus norvegicus	Rodentia	Rodent	NA	Rodentia	North America		1
JF429600	uncultured Bartonella sp	Gundi,V.A., Billeter,S.A., Rood,M.P. and Kosoy,M.Y., Bartonella spp. in Rats and Zoonoses, Los Angeles, California, USA, Emerging Infect. Dis. 18 (4), 631-633 (2012) ; Gundi,V.A.K.B., Billeter,S.A., Rood,M. and Kosoy,M.Y., Direct Submission, Submitted (18-FEB-2011) Division of Vector-Borne Infectious Diseases, Centers for Disease Control and Prevention, 3150 Rampart Road, Fort Collins, CO 80521, …	Rattus norvegicus	Rodentia	Rodent	NA	Rodentia	North America		1
JF429601	uncultured Bartonella sp	Gundi,V.A., Billeter,S.A., Rood,M.P. and Kosoy,M.Y., Bartonella spp. in Rats and Zoonoses, Los Angeles, California, USA, Emerging Infect. Dis. 18 (4), 631-633 (2012) ; Gundi,V.A.K.B., Billeter,S.A., Rood,M. and Kosoy,M.Y., Direct Submission, Submitted (18-FEB-2011) Division of Vector-Borne Infectious Diseases, Centers for Disease Control and Prevention, 3150 Rampart Road, Fort Collins, CO 80521, …	Rattus norvegicus	Rodentia	Rodent	NA	Rodentia	North America		1
JF429602	Bartonella rochalimae	Gundi,V.A., Billeter,S.A., Rood,M.P. and Kosoy,M.Y., Bartonella spp. in Rats and Zoonoses, Los Angeles, California, USA, Emerging Infect. Dis. 18 (4), 631-633 (2012) ; Gundi,V.A.K.B., Billeter,S.A., Rood,M. and Kosoy,M.Y., Direct Submission, Submitted (18-FEB-2011) Division of Vector-Borne Infectious Diseases, Centers for Disease Control and Prevention, 3150 Rampart Road, Fort Collins, CO 80521, …	Rattus norvegicus	Rodentia	Rodent	NA	Rodentia	North America		1
JF429603	uncultured Bartonella sp	Gundi,V.A., Billeter,S.A., Rood,M.P. and Kosoy,M.Y., Bartonella spp. in Rats and Zoonoses, Los Angeles, California, USA, Emerging Infect. Dis. 18 (4), 631-633 (2012) ; Gundi,V.A.K.B., Billeter,S.A., Rood,M. and Kosoy,M.Y., Direct Submission, Submitted (18-FEB-2011) Division of Vector-Borne Infectious Diseases, Centers for Disease Control and Prevention, 3150 Rampart Road, Fort Collins, CO 80521, …	Rattus norvegicus	Rodentia	Rodent	NA	Rodentia	North America		1
JF429604	uncultured Bartonella sp	Gundi,V.A., Billeter,S.A., Rood,M.P. and Kosoy,M.Y., Bartonella spp. in Rats and Zoonoses, Los Angeles, California, USA, Emerging Infect. Dis. 18 (4), 631-633 (2012) ; Gundi,V.A.K.B., Billeter,S.A., Rood,M. and Kosoy,M.Y., Direct Submission, Submitted (18-FEB-2011) Division of Vector-Borne Infectious Diseases, Centers for Disease Control and Prevention, 3150 Rampart Road, Fort Collins, CO 80521, …	Rattus norvegicus	Rodentia	Rodent	NA	Rodentia	North America		1
JF429605	uncultured Bartonella sp	Gundi,V.A., Billeter,S.A., Rood,M.P. and Kosoy,M.Y., Bartonella spp. in Rats and Zoonoses, Los Angeles, California, USA, Emerging Infect. Dis. 18 (4), 631-633 (2012) ; Gundi,V.A.K.B., Billeter,S.A., Rood,M. and Kosoy,M.Y., Direct Submission, Submitted (18-FEB-2011) Division of Vector-Borne Infectious Diseases, Centers for Disease Control and Prevention, 3150 Rampart Road, Fort Collins, CO 80521, …	Rattus norvegicus	Rodentia	Rodent	NA	Rodentia	North America		1
JF429606	uncultured Bartonella sp	Gundi,V.A., Billeter,S.A., Rood,M.P. and Kosoy,M.Y., Bartonella spp. in Rats and Zoonoses, Los Angeles, California, USA, Emerging Infect. Dis. 18 (4), 631-633 (2012) ; Gundi,V.A.K.B., Billeter,S.A., Rood,M. and Kosoy,M.Y., Direct Submission, Submitted (18-FEB-2011) Division of Vector-Borne Infectious Diseases, Centers for Disease Control and Prevention, 3150 Rampart Road, Fort Collins, CO 80521, …	Rattus norvegicus	Rodentia	Rodent	NA	Rodentia	North America		1
JF429607	uncultured Bartonella sp	Gundi,V.A., Billeter,S.A., Rood,M.P. and Kosoy,M.Y., Bartonella spp. in Rats and Zoonoses, Los Angeles, California, USA, Emerging Infect. Dis. 18 (4), 631-633 (2012) ; Gundi,V.A.K.B., Billeter,S.A., Rood,M. and Kosoy,M.Y., Direct Submission, Submitted (18-FEB-2011) Division of Vector-Borne Infectious Diseases, Centers for Disease Control and Prevention, 3150 Rampart Road, Fort Collins, CO 80521, …	Rattus norvegicus	Rodentia	Rodent	NA	Rodentia	North America		1
JF429608	uncultured Bartonella sp	Gundi,V.A., Billeter,S.A., Rood,M.P. and Kosoy,M.Y., Bartonella spp. in Rats and Zoonoses, Los Angeles, California, USA, Emerging Infect. Dis. 18 (4), 631-633 (2012) ; Gundi,V.A.K.B., Billeter,S.A., Rood,M. and Kosoy,M.Y., Direct Submission, Submitted (18-FEB-2011) Division of Vector-Borne Infectious Diseases, Centers for Disease Control and Prevention, 3150 Rampart Road, Fort Collins, CO 80521, …	Rattus norvegicus	Rodentia	Rodent	NA	Rodentia	North America		1
JF429609	uncultured Bartonella sp	Gundi,V.A., Billeter,S.A., Rood,M.P. and Kosoy,M.Y., Bartonella spp. in Rats and Zoonoses, Los Angeles, California, USA, Emerging Infect. Dis. 18 (4), 631-633 (2012) ; Gundi,V.A.K.B., Billeter,S.A., Rood,M. and Kosoy,M.Y., Direct Submission, Submitted (18-FEB-2011) Division of Vector-Borne Infectious Diseases, Centers for Disease Control and Prevention, 3150 Rampart Road, Fort Collins, CO 80521, …	Rattus norvegicus	Rodentia	Rodent	NA	Rodentia	North America		1
JF429610	uncultured Bartonella sp	Gundi,V.A., Billeter,S.A., Rood,M.P. and Kosoy,M.Y., Bartonella spp. in Rats and Zoonoses, Los Angeles, California, USA, Emerging Infect. Dis. 18 (4), 631-633 (2012) ; Gundi,V.A.K.B., Billeter,S.A., Rood,M. and Kosoy,M.Y., Direct Submission, Submitted (18-FEB-2011) Division of Vector-Borne Infectious Diseases, Centers for Disease Control and Prevention, 3150 Rampart Road, Fort Collins, CO 80521, …	Rattus norvegicus	Rodentia	Rodent	NA	Rodentia	North America		1
JF429611	uncultured Bartonella sp	Gundi,V.A., Billeter,S.A., Rood,M.P. and Kosoy,M.Y., Bartonella spp. in Rats and Zoonoses, Los Angeles, California, USA, Emerging Infect. Dis. 18 (4), 631-633 (2012) ; Gundi,V.A.K.B., Billeter,S.A., Rood,M. and Kosoy,M.Y., Direct Submission, Submitted (18-FEB-2011) Division of Vector-Borne Infectious Diseases, Centers for Disease Control and Prevention, 3150 Rampart Road, Fort Collins, CO 80521, …	Rattus norvegicus	Rodentia	Rodent	NA	Rodentia	North America		1
JF429612	uncultured Bartonella sp	Gundi,V.A., Billeter,S.A., Rood,M.P. and Kosoy,M.Y., Bartonella spp. in Rats and Zoonoses, Los Angeles, California, USA, Emerging Infect. Dis. 18 (4), 631-633 (2012) ; Gundi,V.A.K.B., Billeter,S.A., Rood,M. and Kosoy,M.Y., Direct Submission, Submitted (18-FEB-2011) Division of Vector-Borne Infectious Diseases, Centers for Disease Control and Prevention, 3150 Rampart Road, Fort Collins, CO 80521, …	Rattus norvegicus	Rodentia	Rodent	NA	Rodentia	North America		1
JF429613	uncultured Bartonella sp	Gundi,V.A., Billeter,S.A., Rood,M.P. and Kosoy,M.Y., Bartonella spp. in Rats and Zoonoses, Los Angeles, California, USA, Emerging Infect. Dis. 18 (4), 631-633 (2012) ; Gundi,V.A.K.B., Billeter,S.A., Rood,M. and Kosoy,M.Y., Direct Submission, Submitted (18-FEB-2011) Division of Vector-Borne Infectious Diseases, Centers for Disease Control and Prevention, 3150 Rampart Road, Fort Collins, CO 80521, …	Rattus norvegicus	Rodentia	Rodent	NA	Rodentia	North America		1
JF429614	uncultured Bartonella sp	Gundi,V.A., Billeter,S.A., Rood,M.P. and Kosoy,M.Y., Bartonella spp. in Rats and Zoonoses, Los Angeles, California, USA, Emerging Infect. Dis. 18 (4), 631-633 (2012) ; Gundi,V.A.K.B., Billeter,S.A., Rood,M. and Kosoy,M.Y., Direct Submission, Submitted (18-FEB-2011) Division of Vector-Borne Infectious Diseases, Centers for Disease Control and Prevention, 3150 Rampart Road, Fort Collins, CO 80521, …	Rattus norvegicus	Rodentia	Rodent	NA	Rodentia	North America		1
JF429615	uncultured Bartonella sp	Gundi,V.A., Billeter,S.A., Rood,M.P. and Kosoy,M.Y., Bartonella spp. in Rats and Zoonoses, Los Angeles, California, USA, Emerging Infect. Dis. 18 (4), 631-633 (2012) ; Gundi,V.A.K.B., Billeter,S.A., Rood,M. and Kosoy,M.Y., Direct Submission, Submitted (18-FEB-2011) Division of Vector-Borne Infectious Diseases, Centers for Disease Control and Prevention, 3150 Rampart Road, Fort Collins, CO 80521, …	Rattus norvegicus	Rodentia	Rodent	NA	Rodentia	North America		1
JF429616	uncultured Bartonella sp	Gundi,V.A., Billeter,S.A., Rood,M.P. and Kosoy,M.Y., Bartonella spp. in Rats and Zoonoses, Los Angeles, California, USA, Emerging Infect. Dis. 18 (4), 631-633 (2012) ; Gundi,V.A.K.B., Billeter,S.A., Rood,M. and Kosoy,M.Y., Direct Submission, Submitted (18-FEB-2011) Division of Vector-Borne Infectious Diseases, Centers for Disease Control and Prevention, 3150 Rampart Road, Fort Collins, CO 80521, …	Rattus norvegicus	Rodentia	Rodent	NA	Rodentia	North America		1
JF429617	uncultured Bartonella sp	Gundi,V.A., Billeter,S.A., Rood,M.P. and Kosoy,M.Y., Bartonella spp. in Rats and Zoonoses, Los Angeles, California, USA, Emerging Infect. Dis. 18 (4), 631-633 (2012) ; Gundi,V.A.K.B., Billeter,S.A., Rood,M. and Kosoy,M.Y., Direct Submission, Submitted (18-FEB-2011) Division of Vector-Borne Infectious Diseases, Centers for Disease Control and Prevention, 3150 Rampart Road, Fort Collins, CO 80521, …	Rattus norvegicus	Rodentia	Rodent	NA	Rodentia	North America		1
JF429618	uncultured Bartonella sp	Gundi,V.A., Billeter,S.A., Rood,M.P. and Kosoy,M.Y., Bartonella spp. in Rats and Zoonoses, Los Angeles, California, USA, Emerging Infect. Dis. 18 (4), 631-633 (2012) ; Gundi,V.A.K.B., Billeter,S.A., Rood,M. and Kosoy,M.Y., Direct Submission, Submitted (18-FEB-2011) Division of Vector-Borne Infectious Diseases, Centers for Disease Control and Prevention, 3150 Rampart Road, Fort Collins, CO 80521, …	Rattus norvegicus	Rodentia	Rodent	NA	Rodentia	North America		1
JF429619	uncultured Bartonella sp	Gundi,V.A., Billeter,S.A., Rood,M.P. and Kosoy,M.Y., Bartonella spp. in Rats and Zoonoses, Los Angeles, California, USA, Emerging Infect. Dis. 18 (4), 631-633 (2012) ; Gundi,V.A.K.B., Billeter,S.A., Rood,M. and Kosoy,M.Y., Direct Submission, Submitted (18-FEB-2011) Division of Vector-Borne Infectious Diseases, Centers for Disease Control and Prevention, 3150 Rampart Road, Fort Collins, CO 80521, …	Rattus norvegicus	Rodentia	Rodent	NA	Rodentia	North America		1
JF429620	uncultured Bartonella sp	Gundi,V.A., Billeter,S.A., Rood,M.P. and Kosoy,M.Y., Bartonella spp. in Rats and Zoonoses, Los Angeles, California, USA, Emerging Infect. Dis. 18 (4), 631-633 (2012) ; Gundi,V.A.K.B., Billeter,S.A., Rood,M. and Kosoy,M.Y., Direct Submission, Submitted (18-FEB-2011) Division of Vector-Borne Infectious Diseases, Centers for Disease Control and Prevention, 3150 Rampart Road, Fort Collins, CO 80521, …	Rattus norvegicus	Rodentia	Rodent	NA	Rodentia	North America		1
JF429621	uncultured Bartonella sp	Gundi,V.A., Billeter,S.A., Rood,M.P. and Kosoy,M.Y., Bartonella spp. in Rats and Zoonoses, Los Angeles, California, USA, Emerging Infect. Dis. 18 (4), 631-633 (2012) ; Gundi,V.A.K.B., Billeter,S.A., Rood,M. and Kosoy,M.Y., Direct Submission, Submitted (18-FEB-2011) Division of Vector-Borne Infectious Diseases, Centers for Disease Control and Prevention, 3150 Rampart Road, Fort Collins, CO 80521, …	Rattus norvegicus	Rodentia	Rodent	NA	Rodentia	North America		1
JF429622	uncultured Bartonella sp	Gundi,V.A., Billeter,S.A., Rood,M.P. and Kosoy,M.Y., Bartonella spp. in Rats and Zoonoses, Los Angeles, California, USA, Emerging Infect. Dis. 18 (4), 631-633 (2012) ; Gundi,V.A.K.B., Billeter,S.A., Rood,M. and Kosoy,M.Y., Direct Submission, Submitted (18-FEB-2011) Division of Vector-Borne Infectious Diseases, Centers for Disease Control and Prevention, 3150 Rampart Road, Fort Collins, CO 80521, …	Rattus norvegicus	Rodentia	Rodent	NA	Rodentia	North America		1
JF429623	uncultured Bartonella sp	Gundi,V.A., Billeter,S.A., Rood,M.P. and Kosoy,M.Y., Bartonella spp. in Rats and Zoonoses, Los Angeles, California, USA, Emerging Infect. Dis. 18 (4), 631-633 (2012) ; Gundi,V.A.K.B., Billeter,S.A., Rood,M. and Kosoy,M.Y., Direct Submission, Submitted (18-FEB-2011) Division of Vector-Borne Infectious Diseases, Centers for Disease Control and Prevention, 3150 Rampart Road, Fort Collins, CO 80521, …	Rattus norvegicus	Rodentia	Rodent	NA	Rodentia	North America		1
JF429624	uncultured Bartonella sp	Gundi,V.A., Billeter,S.A., Rood,M.P. and Kosoy,M.Y., Bartonella spp. in Rats and Zoonoses, Los Angeles, California, USA, Emerging Infect. Dis. 18 (4), 631-633 (2012) ; Gundi,V.A.K.B., Billeter,S.A., Rood,M. and Kosoy,M.Y., Direct Submission, Submitted (18-FEB-2011) Division of Vector-Borne Infectious Diseases, Centers for Disease Control and Prevention, 3150 Rampart Road, Fort Collins, CO 80521, …	Rattus norvegicus	Rodentia	Rodent	NA	Rodentia	North America		1
JF429625	uncultured Bartonella sp	Gundi,V.A., Billeter,S.A., Rood,M.P. and Kosoy,M.Y., Bartonella spp. in Rats and Zoonoses, Los Angeles, California, USA, Emerging Infect. Dis. 18 (4), 631-633 (2012) ; Gundi,V.A.K.B., Billeter,S.A., Rood,M. and Kosoy,M.Y., Direct Submission, Submitted (18-FEB-2011) Division of Vector-Borne Infectious Diseases, Centers for Disease Control and Prevention, 3150 Rampart Road, Fort Collins, CO 80521, …	Rattus norvegicus	Rodentia	Rodent	NA	Rodentia	North America		1
AY515125	Bartonella rattimassiliensis	Gundi,V.A., Davoust,B., Khamis,A., Boni,M., Raoult,D. and La Scola,B., Isolation of Bartonella rattimassiliensis sp. nov. and Bartonella phoceensis sp. nov. from European Rattus norvegicus, J. Clin. Microbiol. 42 (8), 3816-3818 (2004) ; Khamis,A. and La Scola,B., Direct Submission, Submitted (30-DEC-2003) CNRS UMR 6020, Unite des Rickettsies, 27 bd Jean Moulin, Marseille 13385, France	Rat	Rodentia	Rodent	NA	Rodentia	Europe		1
EU111794	Bartonella rattaustraliani	Gundi,V.A., Taylor,C., Raoult,D. and La Scola,B., Bartonella rattaustraliani sp. nov., Bartonella queenslandensis sp. nov. and Bartonella coopersplainsensis sp. nov., identified in Australian rats, Int. J. Syst. Evol. Microbiol. 59 (PT 12), 2956-2961 (2009) ; Gundi,V.A.K.B., Taylor,C., Raoult,D. and La Scola,B., Direct Submission, Submitted (21-AUG-2007) Unite des Rickettsies, CNRS UMR 6020, IFR …	rat	Rodentia	Rodent	NA	Rodentia	Australia		1
EU111795	Bartonella rattaustraliani	Gundi,V.A., Taylor,C., Raoult,D. and La Scola,B., Bartonella rattaustraliani sp. nov., Bartonella queenslandensis sp. nov. and Bartonella coopersplainsensis sp. nov., identified in Australian rats, Int. J. Syst. Evol. Microbiol. 59 (PT 12), 2956-2961 (2009) ; Gundi,V.A.K.B., Taylor,C., Raoult,D. and La Scola,B., Direct Submission, Submitted (21-AUG-2007) Unite des Rickettsies, CNRS UMR 6020, IFR …	rat	Rodentia	Rodent	NA	Rodentia	Australia		1
EU111796	Bartonella rattaustraliani	Gundi,V.A., Taylor,C., Raoult,D. and La Scola,B., Bartonella rattaustraliani sp. nov., Bartonella queenslandensis sp. nov. and Bartonella coopersplainsensis sp. nov., identified in Australian rats, Int. J. Syst. Evol. Microbiol. 59 (PT 12), 2956-2961 (2009) ; Gundi,V.A.K.B., Taylor,C., Raoult,D. and La Scola,B., Direct Submission, Submitted (21-AUG-2007) Unite des Rickettsies, CNRS UMR 6020, IFR …	rat	Rodentia	Rodent	NA	Rodentia	Australia		1
EU111797	Bartonella rattaustraliani	Gundi,V.A., Taylor,C., Raoult,D. and La Scola,B., Bartonella rattaustraliani sp. nov., Bartonella queenslandensis sp. nov. and Bartonella coopersplainsensis sp. nov., identified in Australian rats, Int. J. Syst. Evol. Microbiol. 59 (PT 12), 2956-2961 (2009) ; Gundi,V.A.K.B., Taylor,C., Raoult,D. and La Scola,B., Direct Submission, Submitted (21-AUG-2007) Unite des Rickettsies, CNRS UMR 6020, IFR …	rat	Rodentia	Rodent	NA	Rodentia	Australia		1
EU111798	Bartonella queenslandensis	Gundi,V.A., Taylor,C., Raoult,D. and La Scola,B., Bartonella rattaustraliani sp. nov., Bartonella queenslandensis sp. nov. and Bartonella coopersplainsensis sp. nov., identified in Australian rats, Int. J. Syst. Evol. Microbiol. 59 (PT 12), 2956-2961 (2009) ; Gundi,V.A.K.B., Taylor,C., Raoult,D. and La Scola,B., Direct Submission, Submitted (21-AUG-2007) Unite des Rickettsies, CNRS UMR 6020, IFR …	rat	Rodentia	Rodent	NA	Rodentia	Australia		1
EU111800	Bartonella queenslandensis	Gundi,V.A., Taylor,C., Raoult,D. and La Scola,B., Bartonella rattaustraliani sp. nov., Bartonella queenslandensis sp. nov. and Bartonella coopersplainsensis sp. nov., identified in Australian rats, Int. J. Syst. Evol. Microbiol. 59 (PT 12), 2956-2961 (2009) ; Gundi,V.A.K.B., Taylor,C., Raoult,D. and La Scola,B., Direct Submission, Submitted (21-AUG-2007) Unite des Rickettsies, CNRS UMR 6020, IFR …	rat	Rodentia	Rodent	NA	Rodentia	Australia		1
EU111801	Bartonella queenslandensis	Gundi,V.A., Taylor,C., Raoult,D. and La Scola,B., Bartonella rattaustraliani sp. nov., Bartonella queenslandensis sp. nov. and Bartonella coopersplainsensis sp. nov., identified in Australian rats, Int. J. Syst. Evol. Microbiol. 59 (PT 12), 2956-2961 (2009) ; Gundi,V.A.K.B., Taylor,C., Raoult,D. and La Scola,B., Direct Submission, Submitted (21-AUG-2007) Unite des Rickettsies, CNRS UMR 6020, IFR …	rat	Rodentia	Rodent	NA	Rodentia	Australia		1
EU111802	Bartonella queenslandensis AUST/NH15	Gundi,V.A., Taylor,C., Raoult,D. and La Scola,B., Bartonella rattaustraliani sp. nov., Bartonella queenslandensis sp. nov. and Bartonella coopersplainsensis sp. nov., identified in Australian rats, Int. J. Syst. Evol. Microbiol. 59 (PT 12), 2956-2961 (2009) ; Gundi,V.A.K.B., Taylor,C., Raoult,D. and La Scola,B., Direct Submission, Submitted (21-AUG-2007) Unite des Rickettsies, CNRS UMR 6020, IFR …	rat	Rodentia	Rodent	NA	Rodentia	Australia		1
AGWA01000006	Bartonella bovis 91-4	Guy,L., Nystedt,B., Toft,C., Zaremba-Niedzwiedzka,K., Berglund,E.C., Granberg,F., Naslund,K., Eriksson,A.S. and Andersson,S.G., A gene transfer agent and a dynamic repertoire of secretion systems hold the keys to the explosive radiation of the emerging pathogen bartonella, PLoS Genet. 9 (3), E1003393 (2013) ; Guy,L., Nystedt,B., Toft,C., Zaremba,K., Berglund,E.C., Bjursell,M.K., Granberg,F., Nasl…	Bos taurus	Artiodactyla	Domestic animal	NA	Artiodactyla	Europe	France	1
AGWB01000003	Bartonella bovis m02	Guy,L., Nystedt,B., Toft,C., Zaremba-Niedzwiedzka,K., Berglund,E.C., Granberg,F., Naslund,K., Eriksson,A.S. and Andersson,S.G., A gene transfer agent and a dynamic repertoire of secretion systems hold the keys to the explosive radiation of the emerging pathogen bartonella, PLoS Genet. 9 (3), E1003393 (2013) ; Guy,L., Nystedt,B., Toft,C., Zaremba,K., Berglund,E.C., Bjursell,M.K., Granberg,F., Nasl…	Alces alces	Artiodactyla	Wild	NA	Artiodactyla	Europe	Sweden	1
AGWC01000004	Bartonella schoenbuchensis m07a	Guy,L., Nystedt,B., Toft,C., Zaremba-Niedzwiedzka,K., Berglund,E.C., Granberg,F., Naslund,K., Eriksson,A.S. and Andersson,S.G., A gene transfer agent and a dynamic repertoire of secretion systems hold the keys to the explosive radiation of the emerging pathogen bartonella, PLoS Genet. 9 (3), E1003393 (2013) ; Guy,L., Nystedt,B., Toft,C., Zaremba,K., Berglund,E.C., Bjursell,M.K., Granberg,F., Nasl…	Alces alces	Artiodactyla	Wild	NA	Artiodactyla	Europe	Sweden	1
CM001844	Bartonella bovis 91-4	Guy,L., Nystedt,B., Toft,C., Zaremba-Niedzwiedzka,K., Berglund,E.C., Granberg,F., Naslund,K., Eriksson,A.S. and Andersson,S.G., A gene transfer agent and a dynamic repertoire of secretion systems hold the keys to the explosive radiation of the emerging pathogen bartonella, PLoS Genet. 9 (3), E1003393 (2013) ; Guy,L., Nystedt,B., Toft,C., Zaremba,K., Berglund,E.C., Bjursell,M.K., Granberg,F., Nasl…	Bos taurus	Artiodactyla	Domestic animal	NA	Artiodactyla	Europe	France	1
CP003123	Bartonella australis Aust/NH1	Guy,L., Nystedt,B., Toft,C., Zaremba-Niedzwiedzka,K., Berglund,E.C., Granberg,F., Naslund,K., Eriksson,A.S. and Andersson,S.G., A gene transfer agent and a dynamic repertoire of secretion systems hold the keys to the explosive radiation of the emerging pathogen bartonella, PLoS Genet. 9 (3), E1003393 (2013) ; Guy,L., Nystedt,B., Toft,C., Zaremba,K., Berglund,E.C., Bjursell,M.K., Granberg,F., Nasl…	Macropus giganteus	Diprodontia	Wild animal	NA	Diprodontia	Australia		1
CP003124	Bartonella vinsonii subsp. berkhoffii str. Winnie	Guy,L., Nystedt,B., Toft,C., Zaremba-Niedzwiedzka,K., Berglund,E.C., Granberg,F., Naslund,K., Eriksson,A.S. and Andersson,S.G., A gene transfer agent and a dynamic repertoire of secretion systems hold the keys to the explosive radiation of the emerging pathogen bartonella, PLoS Genet. 9 (3), E1003393 (2013) ; Guy,L., Nystedt,B., Toft,C., Zaremba,K., Berglund,E.C., Bjursell,M.K., Granberg,F., Nasl…	Canis lupus familiaris	Carnivora	Domestic animal	NA	Carnivora	North America	USA	1
KB915625	Bartonella bovis m02	Guy,L., Nystedt,B., Toft,C., Zaremba-Niedzwiedzka,K., Berglund,E.C., Granberg,F., Naslund,K., Eriksson,A.S. and Andersson,S.G., A gene transfer agent and a dynamic repertoire of secretion systems hold the keys to the explosive radiation of the emerging pathogen bartonella, PLoS Genet. 9 (3), E1003393 (2013) ; Guy,L., Nystedt,B., Toft,C., Zaremba,K., Berglund,E.C., Bjursell,M.K., Granberg,F., Nasl…	Alces alces	Artiodactyla	Wild	NA	Artiodactyla	Europe	Sweden	1
KB915628	Bartonella schoenbuchensis m07a	Guy,L., Nystedt,B., Toft,C., Zaremba-Niedzwiedzka,K., Berglund,E.C., Granberg,F., Naslund,K., Eriksson,A.S. and Andersson,S.G., A gene transfer agent and a dynamic repertoire of secretion systems hold the keys to the explosive radiation of the emerging pathogen bartonella, PLoS Genet. 9 (3), E1003393 (2013) ; Guy,L., Nystedt,B., Toft,C., Zaremba,K., Berglund,E.C., Bjursell,M.K., Granberg,F., Nasl…	Alces alces	Artiodactyla	Wild	NA	Artiodactyla	Europe	Sweden	1
KB915632	Bartonella vinsonii subsp. berkhoffii str. Tweed	Guy,L., Nystedt,B., Toft,C., Zaremba-Niedzwiedzka,K., Berglund,E.C., Granberg,F., Naslund,K., Eriksson,A.S. and Andersson,S.G., A gene transfer agent and a dynamic repertoire of secretion systems hold the keys to the explosive radiation of the emerging pathogen bartonella, PLoS Genet. 9 (3), E1003393 (2013) ; Guy,L., Nystedt,B., Toft,C., Zaremba,K., Berglund,E.C., Bjursell,M.K., Granberg,F., Nasl…	Canis lupus familiaris	Carnivora	Domestic animal	NA	Carnivora	North America	USA	1
AF478356	Bartonella bacilliformis	Hambuch,T.M., Handley,S.A., Ellis,B., Chamberlin,J., Romero,S. and Regnery,R., Population genetic analysis of Bartonella bacilliformis isolates from areas of peru where Carrion's disease is endemic and epidemic, J. Clin. Microbiol. 42 (8), 3675-3680 (2004) ; Hambuch,T.M., Handley,S., Ellis,B., Chamberlin,J., Romero,S. and Regnery,R., Direct Submission, Submitted (30-JAN-2002) Viral and Rickettsia…	Homo sapiens	Primates	human	NA	Primates	South America		1
AF478357	Bartonella bacilliformis	Hambuch,T.M., Handley,S.A., Ellis,B., Chamberlin,J., Romero,S. and Regnery,R., Population genetic analysis of Bartonella bacilliformis isolates from areas of peru where Carrion's disease is endemic and epidemic, J. Clin. Microbiol. 42 (8), 3675-3680 (2004) ; Hambuch,T.M., Handley,S., Ellis,B., Chamberlin,J., Romero,S. and Regnery,R., Direct Submission, Submitted (30-JAN-2002) Viral and Rickettsia…	Homo sapiens	Primates	human	NA	Primates	South America		1
JQ009384	Bartonella henselae	Huang,R., Detection of Bartonella species in feline and canine of different sources, China, Unpublished ; Huang,R., Direct Submission, Submitted (20-OCT-2011) National Institute for Communicable Disease, Chinese Center for Disease Control and Prevention, No. 155, Changping District, Beijing 102206, China						Asia		1
HQ014627	Bartonella quintana	Huang,R., Liu,Q., Li,G., Li,D., Song,X., Birtles,R.J. and Zhao,F., Bartonella quintana Infections in Captive Monkeys, China, Emerging Infect. Dis. 17 (9), 1707-1709 (2011) ; Huang,R. and Liu,Q., Direct Submission, Submitted (04-AUG-2010) National Institute for Communicable Disease, Chinese Center for Disease Control and Prevention, No. 155, Changping District, Beijing 102206, China		Primates	Domestic animal	NA	Primates	Asia		1
AB529500	Bartonella grahamii	Inoue,K., Kabeya,H. and Maruyama,S., Bartonella spp. in Korea, Published Only in Database (2009) ; Inoue,K., Kabeya,H. and Maruyama,S., Direct Submission, Submitted (21-OCT-2009) Contact:Hidenori Kabeya Nihon university, College of bioresource sciences, Department of veterinary medicine; 1866, Kameino, Fujisawa, Kanagawa 252-8510, Japan	Apodemus agrarius	Rodentia	Rodent	NA	Rodentia	Eurasia		1
AB426653	Bartonella grahamii	Inoue,K., Kabeya,H., Kosoy,M.Y., Bai,Y., Smirnov,G., McColl,D., Artsob,H. and Maruyama,S., Evolutional and geographical relationships of Bartonella grahamii isolates from wild Rodents by multi-locus sequencing analysis, Microb. Ecol. 57 (3), 534-541 (2009) ; Inoue,K., Kabeya,H., Kosoy,M.Y., Bai,Y., Smirnov,G., McColl,D., Artsob,H. and Maruyama,S., Direct Submission, Submitted (05-MAR-2008) Contac…	Apodemus speciosus	Rodentia	Rodent	NA	Rodentia	Asia		1
AB426654	Bartonella grahamii	Inoue,K., Kabeya,H., Kosoy,M.Y., Bai,Y., Smirnov,G., McColl,D., Artsob,H. and Maruyama,S., Evolutional and geographical relationships of Bartonella grahamii isolates from wild Rodents by multi-locus sequencing analysis, Microb. Ecol. 57 (3), 534-541 (2009) ; Inoue,K., Kabeya,H., Kosoy,M.Y., Bai,Y., Smirnov,G., McColl,D., Artsob,H. and Maruyama,S., Direct Submission, Submitted (05-MAR-2008) Contac…	Myodes gapperi	Rodentia	Rodent	NA	Rodentia	North America		1
AB426655	Bartonella grahamii	Inoue,K., Kabeya,H., Kosoy,M.Y., Bai,Y., Smirnov,G., McColl,D., Artsob,H. and Maruyama,S., Evolutional and geographical relationships of Bartonella grahamii isolates from wild Rodents by multi-locus sequencing analysis, Microb. Ecol. 57 (3), 534-541 (2009) ; Inoue,K., Kabeya,H., Kosoy,M.Y., Bai,Y., Smirnov,G., McColl,D., Artsob,H. and Maruyama,S., Direct Submission, Submitted (05-MAR-2008) Contac…	Microtus ochrogaster	Rodentia	Rodent	NA	Rodentia	Asia		1
AB426656	Bartonella grahamii	Inoue,K., Kabeya,H., Kosoy,M.Y., Bai,Y., Smirnov,G., McColl,D., Artsob,H. and Maruyama,S., Evolutional and geographical relationships of Bartonella grahamii isolates from wild Rodents by multi-locus sequencing analysis, Microb. Ecol. 57 (3), 534-541 (2009) ; Inoue,K., Kabeya,H., Kosoy,M.Y., Bai,Y., Smirnov,G., McColl,D., Artsob,H. and Maruyama,S., Direct Submission, Submitted (05-MAR-2008) Contac…	Microtus ochrogaster	Rodentia	Rodent	NA	Rodentia	Asia		1
AB444976	Bartonella jaculi	Inoue,K., Maruyama,S., Kabeya,H., Hagiya,K., Izumi,Y., Une,Y. and Yoshikawa,Y., Exotic small mammals as potential reservoirs of zoonotic Bartonella spp, Emerging Infect. Dis. 15 (4), 526-532 (2009) ; Inoue,K., Kabeya,H. and Maruyama,S., Direct Submission, Submitted (05-JUL-2008) Contact:Hidenori Kabeya Nihon university, College of bioresource sciences department of veterinary medicine; 1866, Kame…	Jaculus orientalis	Rodentia	Rodent	NA	Rodentia	Africa		1
U28072	Bartonella elizabethae	Jones,D.C., Regnery,R. and Bowen,M., Bartonella Species Characterization: Citrate Synthase (gltA) PCR Product Sequence Analysis, Unpublished ; Jones,D.C., Direct Submission, Submitted (31-MAY-1995) Dana C. Jones, CID/DVRD/VRZB, CDC, 1600 Clifton Rd., Atlanta, GA 30333, USA	Isolated from rats, patients (but could cause disease in dogs)	Rodentia	Rodent	NA	Rodentia			1
U28073	Bartonella quintana	Jones,D.C., Regnery,R. and Bowen,M., Bartonella Species Characterization: Citrate Synthase (gltA) PCR Product Sequence Analysis, Unpublished ; Jones,D.C., Direct Submission, Submitted (31-MAY-1995) Dana C. Jones, CID/DVRD/VRZB, CDC, 1600 Clifton Rd., Atlanta, GA 30333, USA								1
GU056198	Bartonella rattimassiliensis	kamani,J., Baneth,G., Gutierrez,R., Nachum-Biala,Y., Salant,H., Mumcuoglu,K.Y. and Harrus,S., Molecular screening of Ctenocephalides felis fleas collected from stray cats in the Jerusalem District, Israel, for Bartonella spp., Rickettsia spp. and Coxiella	dog tick	Ixodida	Ectoparasite	Dog	Carnivora	Asia	Bartonella Infection in Shelter Cats and Dogs and Their Ectoparasites	1
KT315730.2	Bartonella apis	Kesnerova,L., Moritz,R. and Engel,P., Bartonella apis sp. nov., a honey bee gut symbiont of the class Alphaproteobacteria, Int. J. Syst. Evol. Microbiol. (2015) In press ; Kesnerova,L., Moritz,R. and Engel,P., Direct Submission, Submitted (17-JUL-2015) Department of Fundamental Microbiology, University of Lausanne, Biophore, Lausanne, Vaud CH-1015, Switzerland ; Kesnerova,L., Moritz,R. and Engel,…	Apis mellifera	Hymenoptera	Insect	NA	Hymenoptera	North America	Connecticut	1
KT315731.2	Bartonella apis	Kesnerova,L., Moritz,R. and Engel,P., Bartonella apis sp. nov., a honey bee gut symbiont of the class Alphaproteobacteria, Int. J. Syst. Evol. Microbiol. (2015) In press ; Kesnerova,L., Moritz,R. and Engel,P., Direct Submission, Submitted (17-JUL-2015) Department of Fundamental Microbiology, University of Lausanne, Biophore, Lausanne, Vaud CH-1015, Switzerland ; Kesnerova,L., Moritz,R. and Engel,…	Apis mellifera	Hymenoptera	Insect	NA	Hymenoptera	North America	Connecticut	1
KT852960	uncultured Rhizobiales bacterium	Kesnerova,L., Moritz,R. and Engel,P., Bartonella apis sp. nov., a honey bee gut symbiont of the class Alphaproteobacteria, Int. J. Syst. Evol. Microbiol. (2015) In press ; Kesnerova,L., Moritz,R. and Engel,P., Direct Submission, Submitted (28-SEP-2015) Department of Fundamental Microbiology, University of Lausanne, Biophore, Lausanne, Vaud CH-1015, Switzerland	Harpegnathos saltator	Hymenoptera	Insect	NA	Hymenoptera	Asia		1
KR733182	Bartonella bovis	Kho,K.L., Koh,F.X., Jaafar,T., Hassan Nizam,Q.N. and Tay,S.T., Prevalence and molecular heterogeneity of Bartonella bovis in cattle and Haemaphysalis bispinosa ticks in Peninsular Malaysia, BMC Vet. Res. 11, 153 (2015) ; Kho,K.L., Koh,F.X. and Tay,S.T., Direct Submission, Submitted (14-MAY-2015) Medical Microbiology, University of Malaya, Faculty of Medicine, Kuala Lumpur, KL 50603, Malaysia	cattle	Artiodactyla	Domestic animal	NA	Artiodactyla	Asia	Malaysia	1
KR733183	Bartonella bovis	Kho,K.L., Koh,F.X., Jaafar,T., Hassan Nizam,Q.N. and Tay,S.T., Prevalence and molecular heterogeneity of Bartonella bovis in cattle and Haemaphysalis bispinosa ticks in Peninsular Malaysia, BMC Vet. Res. 11, 153 (2015) ; Kho,K.L., Koh,F.X. and Tay,S.T., Direct Submission, Submitted (14-MAY-2015) Medical Microbiology, University of Malaya, Faculty of Medicine, Kuala Lumpur, KL 50603, Malaysia	cattle	Artiodactyla	Domestic animal	NA	Artiodactyla	Asia	Malaysia	1
KR733184	Bartonella bovis	Kho,K.L., Koh,F.X., Jaafar,T., Hassan Nizam,Q.N. and Tay,S.T., Prevalence and molecular heterogeneity of Bartonella bovis in cattle and Haemaphysalis bispinosa ticks in Peninsular Malaysia, BMC Vet. Res. 11, 153 (2015) ; Kho,K.L., Koh,F.X. and Tay,S.T., Direct Submission, Submitted (14-MAY-2015) Medical Microbiology, University of Malaya, Faculty of Medicine, Kuala Lumpur, KL 50603, Malaysia	cattle	Artiodactyla	Domestic animal	NA	Artiodactyla	Asia	Malaysia	1
EU549693	Bartonella sp. ED377	Kosoy,M. and Morway,C., Bartonella in Rodent fleas from New Mexico, Unpublished ; Kosoy,M. and Morway,C., Direct Submission, Submitted (06-MAR-2008) DVBID, CDC, 3150 Rampart Road, Fort Collins, CO 80521, USA	Orchopeas sexdentatus (flea) collected from Neotoma micropus (woodrat)	Siphonaptera	Ectoparasite	Rodent	Rodentia	North America		1
GQ200859	Bartonella henselae	Kosoy,M., Bai,Y., Sheff,K., Morway,C., Baggett,H., Maloney,S.A., Boonmar,S., Bhengsri,S., Dowell,S.F., Sitdhirasdr,A., Lerdthusnee,K., Richardson,J. and Peruski,L.F., Identification of Bartonella infections in febrile human patients from Thailand and their potential animal reservoirs, Am. J. Trop. Med. Hyg. 82 (6), 1140-1145 (2010) ; Kosoy,M., Bai,Y. and Peruski,L., Direct Submission, Submitted (…	Homo sapiens	Primates	human	NA	Primates	Asia		1
GQ225709	Bartonella henselae	Kosoy,M., Bai,Y., Sheff,K., Morway,C., Baggett,H., Maloney,S.A., Boonmar,S., Bhengsri,S., Dowell,S.F., Sitdhirasdr,A., Lerdthusnee,K., Richardson,J. and Peruski,L.F., Identification of Bartonella infections in febrile human patients from Thailand and their potential animal reservoirs, Am. J. Trop. Med. Hyg. 82 (6), 1140-1145 (2010) ; Kosoy,M., Bai,Y. and Sheff,K., Direct Submission, Submitted (28…	Homo sapiens	Primates	human	NA	Primates	Asia		1
GQ225710	Bartonella elizabethae	Kosoy,M., Bai,Y., Sheff,K., Morway,C., Baggett,H., Maloney,S.A., Boonmar,S., Bhengsri,S., Dowell,S.F., Sitdhirasdr,A., Lerdthusnee,K., Richardson,J. and Peruski,L.F., Identification of Bartonella infections in febrile human patients from Thailand and their potential animal reservoirs, Am. J. Trop. Med. Hyg. 82 (6), 1140-1145 (2010) ; Kosoy,M., Bai,Y. and Sheff,K., Direct Submission, Submitted (28…	Homo sapiens	Primates	human	NA	Primates	Asia		1
JF523414	Bartonella elizabethae	Kosoy,M., Hoang,L. and Bai,Y., Bartonella elizabethae in rats and in a shrew from Vietnam, Unpublished ; Kosoy,M., Hoang,L. and Bai,Y., Direct Submission, Submitted (10-MAR-2011) Division of Vector-Borne Diseases, CDC, 3150 Rampart Road, Fort Collins, CO 80521, USA	Suncus murinus (Asian house shrew)	Eulipotyphla	wild animal	NA	Eulipotyphla	Asia		1
AY724768	Bartonella melophagi	Kosoy,M.Y., Sheff,K.W. and Irkhin,A.I., Isolation and identification of a new Bartonella species from a sheep ked, Unpublished ; Kosoy,M.Y., Sheff,K.W. and Irkhin,A.I., Direct Submission, Submitted (13-AUG-2004) DVBID, CDC, Rampart Road Foothills Campus, Fort Collins, CO 80521, USA	Melophagus ovinus; sheep ked	Hippoboscidae	Ectoparasite	sheep	Artiodactyla			1
FJ492802	Bartonella henselae	Li,D. and Liu,Q., The investigation of Bartonella infection in China, Unpublished ; Li,D. and Liu,Q., Direct Submission, Submitted (26-NOV-2008) Department of Vector Biology and Control, Institute for Communicable Disease Control and Prevention, Chinese Center for Disease Control and Prevention, P.O. Box 5, Changping, Beijing 102206, China	cat	Carnivora	Domestic animal	NA	Carnivora	Asia		1
EU770616	Bartonella clarridgeiae	Li,D., Song,X. and Liu,Q., Genetic characteristic of Bartonella clarridgeiae from China, Unpublished ; Li,D., Song,X. and Liu,Q., Direct Submission, Submitted (29-MAY-2008) Department of Vector Biology and Control, Chinese Institute for Communicable Disease Control and Prevention, P.O. Box 5, Changping, Beijing 102206, China	cat	Carnivora	Domestic animal	NA	Carnivora	Asia		1
FJ464185	Bartonella henselae	Li,D., Song,X., Liu,Q., Zhang,J., Shi,X., Liu,X. and Li,G., The investigation of Bartonella infection in China, Unpublished ; Li,D., Liu,X., Liu,Q. and Song,X., Direct Submission, Submitted (18-OCT-2008) Department of Vector Biology and Control, Institute for Communicable Disease Control and Prevention, Chinese Center for Disease Control and Prevention, P.O. Box 5, Changping, Beijing 102206, China	cat	Carnivora	Domestic animal	NA	Carnivora	Asia		1
FJ464187	Bartonella henselae	Li,D., Song,X., Liu,Q., Zhang,J., Shi,X., Liu,X. and Li,G., The investigation of Bartonella infection in China, Unpublished ; Li,D., Liu,X., Liu,Q. and Song,X., Direct Submission, Submitted (18-OCT-2008) Department of Vector Biology and Control, Institute for Communicable Disease Control and Prevention, Chinese Center for Disease Control and Prevention, P.O. Box 5, Changping, Beijing 102206, China	cat	Carnivora	Domestic animal	NA	Carnivora	Asia		1
FJ464188	Bartonella henselae	Li,D., Song,X., Liu,Q., Zhang,J., Shi,X., Liu,X. and Li,G., The investigation of Bartonella infection in China, Unpublished ; Li,D., Liu,X., Liu,Q. and Song,X., Direct Submission, Submitted (18-OCT-2008) Department of Vector Biology and Control, Institute for Communicable Disease Control and Prevention, Chinese Center for Disease Control and Prevention, P.O. Box 5, Changping, Beijing 102206, China	cat	Carnivora	Domestic animal	NA	Carnivora	Asia		1
FJ464193	Bartonella henselae	Li,D., Song,X., Liu,Q., Zhang,J., Shi,X., Liu,X. and Li,G., The investigation of Bartonella infection in China, Unpublished ; Li,D., Liu,X., Liu,Q. and Song,X., Direct Submission, Submitted (18-OCT-2008) Department of Vector Biology and Control, Institute for Communicable Disease Control and Prevention, Chinese Center for Disease Control and Prevention, P.O. Box 5, Changping, Beijing 102206, China	cat	Carnivora	Domestic animal	NA	Carnivora	Asia		1
FJ464197	Bartonella henselae	Li,D., Song,X., Liu,Q., Zhang,J., Shi,X., Liu,X. and Li,G., The investigation of Bartonella infection in China, Unpublished ; Li,D., Liu,X., Liu,Q. and Song,X., Direct Submission, Submitted (18-OCT-2008) Department of Vector Biology and Control, Institute for Communicable Disease Control and Prevention, Chinese Center for Disease Control and Prevention, P.O. Box 5, Changping, Beijing 102206, China	cat	Carnivora	Domestic animal	NA	Carnivora	Asia		1
FJ464224	Bartonella henselae	Li,D., Song,X., Liu,Q., Zhang,J., Shi,X., Liu,X. and Li,G., The investigation of Bartonella infection in China, Unpublished ; Li,D., Song,X. and Liu,Q., Direct Submission, Submitted (21-OCT-2008) Department of Vector Biology and Control, Institute for Communicable Disease Control and Prevention, Chinese Center for Disease Control and Prevention, P.O. Box 5, Changping, Beijing 102206, China	cat	Carnivora	Domestic animal	NA	Carnivora	Asia		1
FJ464225	Bartonella henselae	Li,D., Song,X., Liu,Q., Zhang,J., Shi,X., Liu,X. and Li,G., The investigation of Bartonella infection in China, Unpublished ; Li,D., Song,X. and Liu,Q., Direct Submission, Submitted (21-OCT-2008) Department of Vector Biology and Control, Institute for Communicable Disease Control and Prevention, Chinese Center for Disease Control and Prevention, P.O. Box 5, Changping, Beijing 102206, China	cat	Carnivora	Domestic animal	NA	Carnivora	Asia		1
FJ464230	Bartonella henselae	Li,D., Song,X., Liu,Q., Zhang,J., Shi,X., Liu,X. and Li,G., The investigation of Bartonella infection in China, Unpublished ; Li,D., Song,X. and Liu,Q., Direct Submission, Submitted (21-OCT-2008) Department of Vector Biology and Control, Institute for Communicable Disease Control and Prevention, Chinese Center for Disease Control and Prevention, P.O. Box 5, Changping, Beijing 102206, China	cat	Carnivora	Domestic animal	NA	Carnivora	Asia		1
KF133830	Bartonella henselae	Li,D., The cellular fatty acids profiles of Bartonella species, Unpublished ; Li,D., Direct Submission, Submitted (22-MAY-2013) Department of Vector Biology and Control, Institute for Communicable Disease Control and Prevention, Chinese Center for Disease Control and Prevention, P.O. Box 5, Changping, Beijing, Beijing 102206, China	cat	Carnivora	Domestic animal	NA	Carnivora	Asia		1
CP003784	Bartonella quintana RM-11	Li,H., Tong,Y., Huang,Y., Bai,J., Yang,H., Liu,W. and Cao,W., Complete Genome Sequence of Bartonella quintana, a Bacterium Isolated from Rhesus Macaques, J. Bacteriol. 194 (22), 6347 (2012) ; Li,H., Liu,W., Huang,Y., Tong,Y., Yang,H. and Cao,W., Direct Submission, Submitted (21-AUG-2012) Institute of Microbiology and Epidemiology, State Key Laboratory of Pathogen and Biosecurity, 20 Dong-Da Stree…	Rhesus macaque	Primates	wild animal	NA	Primates	Asia	China	1
GU056188	Bartonella henselae	Lin,C.-C., Tsai,Y.-L., Lin,J.-W. and Chang,C.-C., Epidemiological study of vector-borne pathogens in ectoparasites from stray animals, Unpublished ; Lin,C.-C., Tsai,Y.-L., Lin,J.-W. and Chang,C.-C., Direct Submission, Submitted (01-SEP-2009) Graduate Institute of Microbiology and Public Health, National Chung Hsing University, 250 Guoguang Rd., South Dist., Taichung City 402, Taiwan, R.O.C.	cat or cat ectoparasite	Carnivora	Domestic animal	NA	Carnivora	Asia		1
GU056189	Bartonella clarridgeiae	Lin,C.-C., Tsai,Y.-L., Lin,J.-W. and Chang,C.-C., Epidemiological study of vector-borne pathogens in ectoparasites from stray animals, Unpublished ; Lin,C.-C., Tsai,Y.-L., Lin,J.-W. and Chang,C.-C., Direct Submission, Submitted (01-SEP-2009) Graduate Institute of Microbiology and Public Health, National Chung Hsing University, 250 Guoguang Rd., South Dist., Taichung City 402, Taiwan, R.O.C.	cat or cat ectoparasite	Carnivora	Domestic animal	NA	Carnivora	Asia		1
GU056192	Bartonella elizabethae	Lin,C.-C., Tsai,Y.-L., Lin,J.-W. and Chang,C.-C., Epidemiological study of vector-borne pathogens in ectoparasites from stray animals, Unpublished ; Lin,C.-C., Tsai,Y.-L., Lin,J.-W. and Chang,C.-C., Direct Submission, Submitted (01-SEP-2009) Graduate Institute of Microbiology and Public Health, National Chung Hsing University, 250 Guoguang Rd., South Dist., Taichung City 402, Taiwan, R.O.C.	dog tick	Ixodida	Ectoparasite	Dog	Carnivora	Asia	Bartonella Infection in Shelter Cats and Dogs and Their Ectoparasites	1
GU056193	Bartonella elizabethae	Lin,C.-C., Tsai,Y.-L., Lin,J.-W. and Chang,C.-C., Epidemiological study of vector-borne pathogens in ectoparasites from stray animals, Unpublished ; Lin,C.-C., Tsai,Y.-L., Lin,J.-W. and Chang,C.-C., Direct Submission, Submitted (01-SEP-2009) Graduate Institute of Microbiology and Public Health, National Chung Hsing University, 250 Guoguang Rd., South Dist., Taichung City 402, Taiwan, R.O.C.	dog tick	Ixodida	Ectoparasite	Dog	Carnivora	Asia	Bartonella Infection in Shelter Cats and Dogs and Their Ectoparasites	1
GU056194	Bartonella grahamii	Lin,C.-C., Tsai,Y.-L., Lin,J.-W. and Chang,C.-C., Epidemiological study of vector-borne pathogens in ectoparasites from stray animals, Unpublished ; Lin,C.-C., Tsai,Y.-L., Lin,J.-W. and Chang,C.-C., Direct Submission, Submitted (01-SEP-2009) Graduate Institute of Microbiology and Public Health, National Chung Hsing University, 250 Guoguang Rd., South Dist., Taichung City 402, Taiwan, R.O.C.	dog tick	Ixodida	Ectoparasite	Dog	Carnivora	Asia	Bartonella Infection in Shelter Cats and Dogs and Their Ectoparasites	1
GU056195	Bartonella grahamii	Lin,C.-C., Tsai,Y.-L., Lin,J.-W. and Chang,C.-C., Epidemiological study of vector-borne pathogens in ectoparasites from stray animals, Unpublished ; Lin,C.-C., Tsai,Y.-L., Lin,J.-W. and Chang,C.-C., Direct Submission, Submitted (01-SEP-2009) Graduate Institute of Microbiology and Public Health, National Chung Hsing University, 250 Guoguang Rd., South Dist., Taichung City 402, Taiwan, R.O.C.	dog tick	Ixodida	Ectoparasite	Dog	Carnivora	Asia	Bartonella Infection in Shelter Cats and Dogs and Their Ectoparasites	1
GU056196	Bartonella grahamii	Lin,C.-C., Tsai,Y.-L., Lin,J.-W. and Chang,C.-C., Epidemiological study of vector-borne pathogens in ectoparasites from stray animals, Unpublished ; Lin,C.-C., Tsai,Y.-L., Lin,J.-W. and Chang,C.-C., Direct Submission, Submitted (01-SEP-2009) Graduate Institute of Microbiology and Public Health, National Chung Hsing University, 250 Guoguang Rd., South Dist., Taichung City 402, Taiwan, R.O.C.	dog tick	Ixodida	Ectoparasite	Dog	Carnivora	Asia	Bartonella Infection in Shelter Cats and Dogs and Their Ectoparasites	1
GU056197	Bartonella phoceensis	Lin,C.-C., Tsai,Y.-L., Lin,J.-W. and Chang,C.-C., Epidemiological study of vector-borne pathogens in ectoparasites from stray animals, Unpublished ; Lin,C.-C., Tsai,Y.-L., Lin,J.-W. and Chang,C.-C., Direct Submission, Submitted (01-SEP-2009) Graduate Institute of Microbiology and Public Health, National Chung Hsing University, 250 Guoguang Rd., South Dist., Taichung City 402, Taiwan, R.O.C.	dog tick	Ixodida	Ectoparasite	Dog	Carnivora	Asia	Bartonella Infection in Shelter Cats and Dogs and Their Ectoparasites	1
GU056199	Bartonella rattimassiliensis	Lin,C.-C., Tsai,Y.-L., Lin,J.-W. and Chang,C.-C., Epidemiological study of vector-borne pathogens in ectoparasites from stray animals, Unpublished ; Lin,C.-C., Tsai,Y.-L., Lin,J.-W. and Chang,C.-C., Direct Submission, Submitted (01-SEP-2009) Graduate Institute of Microbiology and Public Health, National Chung Hsing University, 250 Guoguang Rd., South Dist., Taichung City 402, Taiwan, R.O.C.	dog tick	Ixodida	Ectoparasite	Dog	Carnivora	Asia	Bartonella Infection in Shelter Cats and Dogs and Their Ectoparasites	1
AM294993	Bartonella henselae	Lindroos,H., Vinnere,O., Mira,A., Repsilber,D., Naeslund,K. and Andersson,S.G.E., Whole-Genome Diversity in the Natural Population of Feline and Human Bartonella henselae Strains, Unpublished ; Lindroos,H., Direct Submission, Submitted (26-JUL-2006) Lindroos H., Molecular Evolution, Uppsala University, Norbyvagen 18 C, SE -752 36 UPPSALA, SWEDEN		Primates	human	NA	Primates	Unk		1
AM294994	Bartonella henselae	Lindroos,H., Vinnere,O., Mira,A., Repsilber,D., Naeslund,K. and Andersson,S.G.E., Whole-Genome Diversity in the Natural Population of Feline and Human Bartonella henselae Strains, Unpublished ; Lindroos,H., Direct Submission, Submitted (26-JUL-2006) Lindroos H., Molecular Evolution, Uppsala University, Norbyvagen 18 C, SE -752 36 UPPSALA, SWEDEN		Primates	human	NA	Primates	Unk		1
DQ452936	Bartonella bacilliformis	Lydy,S.L., Eremeeva,M.E., Asnis,D.S., Paddock,C.D., Nicholson,W.L., Silverman,D.J. and Dasch,G.A., Isolation and characterization of Bartonella bacilliformis from a patient traveled to Ecuador, Unpublished ; Lydy,S.L., Eremeeva,M.E., Asnis,D.S., Paddock,C.D., Nicholson,W.L., Silverman,D.J. and Dasch,G.A., Direct Submission, Submitted (18-MAR-2006) Viral and Rickettsial Zoonoses Branch, DVRD/NCID/…	Homo sapiens	Primates	human	NA	Primates	South America		1
DQ452937	Bartonella bacilliformis	Lydy,S.L., Eremeeva,M.E., Asnis,D.S., Paddock,C.D., Nicholson,W.L., Silverman,D.J. and Dasch,G.A., Isolation and characterization of Bartonella bacilliformis from a patient traveled to Ecuador, Unpublished ; Lydy,S.L., Eremeeva,M.E., Asnis,D.S., Paddock,C.D., Nicholson,W.L., Silverman,D.J. and Dasch,G.A., Direct Submission, Submitted (18-MAR-2006) Viral and Rickettsial Zoonoses Branch, DVRD/NCID/…	Homo sapiens	Primates	human	NA	Primates	South America		1
DQ452940	Bartonella bacilliformis	Lydy,S.L., Eremeeva,M.E., Asnis,D.S., Paddock,C.D., Nicholson,W.L., Silverman,D.J. and Dasch,G.A., Isolation and characterization of Bartonella bacilliformis from a patient traveled to Ecuador, Unpublished ; Lydy,S.L., Eremeeva,M.E., Asnis,D.S., Paddock,C.D., Nicholson,W.L., Silverman,D.J. and Dasch,G.A., Direct Submission, Submitted (18-MAR-2006) Viral and Rickettsial Zoonoses Branch, DVRD/NCID/…	Homo sapiens	Primates	human	NA	Primates	South America		1
EF432056	Bartonella bovis	Maillard,R., Petit,E., Chomel,B., Lacroux,C., Schelcher,F., Vayssier-Taussat,M., Haddad,N. and Boulouis,H.J., Endocarditis in cattle caused by Bartonella bovis, Emerging Infect. Dis. 13 (9), 1383-1385 (2007) ; Maillard,R., Petit,E. and Boulouis,H.-J., Direct Submission, Submitted (09-FEB-2007) UMR BIPAR, ENVA, 7 Avenue du Gal de Gaulle, Maisons-Alfort 94704, France	cow	Artiodactyla	Domestic animal	NA	Artiodactyla	Europe		1
AY254308	Bartonella chomelii	Maillard,R., Riegel,P., Barrat,F., Bouillin,C., Thibault,D., Gandoin,C., Halos,L., Demanche,C., Alliot,A., Guillot,J., Piemont,Y., Boulouis,H.-J. and Vayssier-Taussat,M., Bartonella chomelii sp. nov., isolated from French domestic cattle (Bos taurus), Int. J. Syst. Evol. Microbiol. 54 (Pt 1), 215-220 (2004) ; Maillard,R., Riegel,P., Barrat,F., Bouillin,C., Thibault,D., Gandoin,C., Halos,L., Deman…	domestic cattle	Artiodactyla	Domestic animal	NA	Artiodactyla	Europe		1
JN402991	uncultured Bartonella sp	Malania,L., Bai,Y., Tsertsvadze,N., Katsitadze,G., Imnadze,P. and Kosoy,M., Isolation and genetic characterization of Bartonella species from Rodents in Georgia, Unpublished ; Malania,L., Bai,Y. and Kosoy,M., Direct Submission, Submitted (26-JUL-2011) Especially Dangerous Pathogens, National Center For Disease Control and Public Health, 9 M. Asatiani, Tbilisi 0177, Georgia	Meriones libycus	Rodentia	Rodent	NA	Rodentia	Middle East		1
EU979531	Bartonella sp. Cr28647	Matsumoto,K., Cook,J.A., Goethert,H.K. and Telford,S.R. III., Bartonella sp. infection of voles trapped from an interior Alaskan site where ticks are absent, Unpublished ; Matsumoto,K., Cook,J.A., Goethert,H.K. and Telford,S.R. III., Direct Submission, Submitted (27-JUL-2008) Department of Biomedical Sciences, Infectious Diseases, Tufts Cummings School of Veterinary Medicine, 200 Westboro Road, N…	Clethrionomys rutilus (vole)	Rodentia	Rodent	NA	Rodentia	North America		1
EU979534	Bartonella sp. Cr28649	Matsumoto,K., Cook,J.A., Goethert,H.K. and Telford,S.R. III., Bartonella sp. infection of voles trapped from an interior Alaskan site where ticks are absent, Unpublished ; Matsumoto,K., Cook,J.A., Goethert,H.K. and Telford,S.R. III., Direct Submission, Submitted (27-JUL-2008) Department of Biomedical Sciences, Infectious Diseases, Tufts Cummings School of Veterinary Medicine, 200 Westboro Road, N…	Clethrionomys rutilus (vole)	Rodentia	Rodent	NA	Rodentia	North America		1
JN646654	Bartonella chomelii	Mediannikov,O., Davoust,B., Cabre,O., Rolain,J.M. and Raoult,D., Bartonellae in animals and vectors in New Caledonia, Comp. Immunol. Microbiol. Infect. Dis. 34 (6), 497-501 (2011) ; Mediannikov,O., Davoust,B., Cabre,O., Rolain,J.-M. and Raoult,D., Direct Submission, Submitted (06-SEP-2011) UMR198, IRD, 27 Blvd Jean Moulin, Marseille 13385, France	cattle	Artiodactyla	Domestic animal	NA	Artiodactyla	Oceania		1
JN646660	Bartonella henselae	Mediannikov,O., Davoust,B., Cabre,O., Rolain,J.M. and Raoult,D., Bartonellae in animals and vectors in New Caledonia, Comp. Immunol. Microbiol. Infect. Dis. 34 (6), 497-501 (2011) ; Mediannikov,O., Davoust,B., Cabre,O., Rolain,J.-M. and Raoult,D., Direct Submission, Submitted (06-SEP-2011) UMR198, IRD, 27 Blvd Jean Moulin, Marseille 13385, France	Felis catus	Carnivora	Domestic animal	NA	Carnivora	Oceania		1
JN646662	Bartonella henselae	Mediannikov,O., Davoust,B., Cabre,O., Rolain,J.M. and Raoult,D., Bartonellae in animals and vectors in New Caledonia, Comp. Immunol. Microbiol. Infect. Dis. 34 (6), 497-501 (2011) ; Mediannikov,O., Davoust,B., Cabre,O., Rolain,J.-M. and Raoult,D., Direct Submission, Submitted (06-SEP-2011) UMR198, IRD, 27 Blvd Jean Moulin, Marseille 13385, France	Felis catus	Carnivora	Domestic animal	NA	Carnivora	Oceania		1
HM636447	Bartonella massiliensis	Mediannikov,O., Diatta,G., Kasongo,K. and Raoult,D., Identification of Bartonellae in the soft tick species Ornithodoros sonrai in Senegal, Vector Borne Zoonotic Dis. 14 (1), 26-32 (2014) ; Mediannikov,O., Diatta,G., Angelakis,E., Trape,J.-F. and Raoult,D., Direct Submission, Submitted (06-JUL-2010) URMITE, IRD 198, 27 Blvd Jean Moulin, Marseille 13385, France	Ornithodoros sonrai	Ixodida	Ectoparasite	small mammal	Other_ecto	Africa		1
AY584854	Bartonella grahamii	Mediannikov,O., Ivanov,L., Zdanovskaya,N., Vysochina,N., Fournier,P.E., Tarasevich,I. and Raoult,D., Molecular screening of Bartonella species in Rodents from the Russian Far East, Ann. N. Y. Acad. Sci. 1063, 308-311 (2005) ; Mediannikov,O., Ivanov,L.I., Fournier,P.-E. and Raoult,D., Diversity of Bartonella species in Far-Eastern Rodents, Unpublished ; Mediannikov,O., Ivanov,L.I., Fournier,P.-E. …	Apodemus peninsulae	Rodentia	Rodent	NA	Rodentia	Asia		1
AY584855	Bartonella grahamii	Mediannikov,O., Ivanov,L., Zdanovskaya,N., Vysochina,N., Fournier,P.E., Tarasevich,I. and Raoult,D., Molecular screening of Bartonella species in Rodents from the Russian Far East, Ann. N. Y. Acad. Sci. 1063, 308-311 (2005) ; Mediannikov,O., Ivanov,L.I., Fournier,P.-E. and Raoult,D., Diversity of Bartonella species in Far-Eastern Rodents, Unpublished ; Mediannikov,O., Ivanov,L.I., Fournier,P.-E. …	Apodemus agrarius	Rodentia	Rodent	NA	Rodentia	Eurasia		1
AY584856	Bartonella grahamii	Mediannikov,O., Ivanov,L., Zdanovskaya,N., Vysochina,N., Fournier,P.E., Tarasevich,I. and Raoult,D., Molecular screening of Bartonella species in Rodents from the Russian Far East, Ann. N. Y. Acad. Sci. 1063, 308-311 (2005) ; Mediannikov,O., Ivanov,L.I., Fournier,P.-E. and Raoult,D., Diversity of Bartonella species in Far-Eastern Rodents, Unpublished ; Mediannikov,O., Ivanov,L.I., Fournier,P.-E. …	Apodemus agrarius	Rodentia	Rodent	NA	Rodentia	Eurasia		1
AY584857	Bartonella grahamii	Mediannikov,O., Ivanov,L., Zdanovskaya,N., Vysochina,N., Fournier,P.E., Tarasevich,I. and Raoult,D., Molecular screening of Bartonella species in Rodents from the Russian Far East, Ann. N. Y. Acad. Sci. 1063, 308-311 (2005) ; Mediannikov,O., Ivanov,L.I., Fournier,P.-E. and Raoult,D., Diversity of Bartonella species in Far-Eastern Rodents, Unpublished ; Mediannikov,O., Ivanov,L.I., Fournier,P.-E. …	Apodemus agrarius	Rodentia	Rodent	NA	Rodentia	Eurasia		1
DQ394078	Bartonella bovis	Mondin,A., Martini,M., Menandro,M.L. and Pasotto,D., First detection of Bartonella bovis in Italy, Unpublished ; Mondin,A., Martini,M., Menandro,M.L. and Pasotto,D., Direct Submission, Submitted (08-FEB-2006) Public Health, Comparative Pathology and Veterinary Hygiene, University of Padua, Viale dell' Universita', 16, Legnaro, Padova 35020, Italy	Cattle	Artiodactyla	Domestic animal	NA	Artiodactyla	Europe		1
DQ394079	Bartonella bovis	Mondin,A., Martini,M., Menandro,M.L. and Pasotto,D., First detection of Bartonella bovis in Italy, Unpublished ; Mondin,A., Martini,M., Menandro,M.L. and Pasotto,D., Direct Submission, Submitted (08-FEB-2006) Public Health, Comparative Pathology and Veterinary Hygiene, University of Padua, Viale dell' Universita', 16, Legnaro, Padova 35020, Italy	Cattle	Artiodactyla	Domestic animal	NA	Artiodactyla	Europe		1
DQ394080	Bartonella bovis	Mondin,A., Martini,M., Menandro,M.L. and Pasotto,D., First detection of Bartonella bovis in Italy, Unpublished ; Mondin,A., Martini,M., Menandro,M.L. and Pasotto,D., Direct Submission, Submitted (08-FEB-2006) Public Health, Comparative Pathology and Veterinary Hygiene, University of Padua, Viale dell' Universita', 16, Legnaro, Padova 35020, Italy	Cattle	Artiodactyla	Domestic animal	NA	Artiodactyla	Europe		1
DQ394081	Bartonella bovis	Mondin,A., Martini,M., Menandro,M.L. and Pasotto,D., First detection of Bartonella bovis in Italy, Unpublished ; Mondin,A., Martini,M., Menandro,M.L. and Pasotto,D., Direct Submission, Submitted (08-FEB-2006) Public Health, Comparative Pathology and Veterinary Hygiene, University of Padua, Viale dell' Universita', 16, Legnaro, Padova 35020, Italy	Cattle	Artiodactyla	Domestic animal	NA	Artiodactyla	Europe		1
DQ358232	Bartonella bovis	Mondin,A., Martini,M., Menandro,M.L. and Pasotto,D., First detection of Bartonella bovis in Italy, Unpublished ; Mondin,A., Martini,M., Menandro,M.L. and Pasotto,D., Direct Submission, Submitted (11-JAN-2006) Public Health, Comparative Pathology and Veterinary Hygiene Department, University of Padua, Viale dell' Universita', 16, Legnaro, Padova 35020, Italy	Cattle	Artiodactyla	Domestic animal	NA	Artiodactyla	Europe		1
DQ358233	Bartonella bovis	Mondin,A., Martini,M., Menandro,M.L. and Pasotto,D., First detection of Bartonella bovis in Italy, Unpublished ; Mondin,A., Martini,M., Menandro,M.L. and Pasotto,D., Direct Submission, Submitted (11-JAN-2006) Public Health, Comparative Pathology and Veterinary Hygiene Department, University of Padua, Viale dell' Universita', 16, Legnaro, Padova 35020, Italy	Cattle	Artiodactyla	Domestic animal	NA	Artiodactyla	Europe		1
DQ358234	Bartonella bovis	Mondin,A., Martini,M., Menandro,M.L. and Pasotto,D., First detection of Bartonella bovis in Italy, Unpublished ; Mondin,A., Martini,M., Menandro,M.L. and Pasotto,D., Direct Submission, Submitted (11-JAN-2006) Public Health, Comparative Pathology and Veterinary Hygiene Department, University of Padua, Viale dell' Universita', 16, Legnaro, Padova 35020, Italy	Cattle	Artiodactyla	Domestic animal	NA	Artiodactyla	Europe		1
DQ358235	Bartonella bovis	Mondin,A., Martini,M., Menandro,M.L. and Pasotto,D., First detection of Bartonella bovis in Italy, Unpublished ; Mondin,A., Martini,M., Menandro,M.L. and Pasotto,D., Direct Submission, Submitted (11-JAN-2006) Public Health, Comparative Pathology and Veterinary Hygiene Department, University of Padua, Viale dell' Universita', 16, Legnaro, Padova 35020, Italy	Cattle	Artiodactyla	Domestic animal	NA	Artiodactyla	Europe		1
JX416229	uncultured bacterium	Morse,S.F., Olival,K.J., Kosoy,M., Billeter,S., Patterson,B.D., Dick,C.W. and Dittmar,K., Global distribution and genetic diversity of Bartonella in Bat flies (Hippoboscoidea, Streblidae, Nycteribiidae), Infect. Genet. Evol. 12 (8), 1717-1723 (2012) ; Morse,S.F., Olival,K.J., Kosoy,M., Billeter,S., Patterson,B.D., Dick,C.W. and Dittmar,K., Direct Submission, Submitted (20-JUL-2012) Biological Sci…	Eucampsipoda latisternum	Hippoboscidae	Ectoparasite	Bat	Chiroptera	Asia	China	1
JX416230	uncultured bacterium	Morse,S.F., Olival,K.J., Kosoy,M., Billeter,S., Patterson,B.D., Dick,C.W. and Dittmar,K., Global distribution and genetic diversity of Bartonella in Bat flies (Hippoboscoidea, Streblidae, Nycteribiidae), Infect. Genet. Evol. 12 (8), 1717-1723 (2012) ; Morse,S.F., Olival,K.J., Kosoy,M., Billeter,S., Patterson,B.D., Dick,C.W. and Dittmar,K., Direct Submission, Submitted (20-JUL-2012) Biological Sci…	Trichobius sp.	Hippoboscidae	Ectoparasite	Bat	Chiroptera	Caribbean	Puerto Rico	1
JX416232	uncultured bacterium	Morse,S.F., Olival,K.J., Kosoy,M., Billeter,S., Patterson,B.D., Dick,C.W. and Dittmar,K., Global distribution and genetic diversity of Bartonella in Bat flies (Hippoboscoidea, Streblidae, Nycteribiidae), Infect. Genet. Evol. 12 (8), 1717-1723 (2012) ; Morse,S.F., Olival,K.J., Kosoy,M., Billeter,S., Patterson,B.D., Dick,C.W. and Dittmar,K., Direct Submission, Submitted (20-JUL-2012) Biological Sci…	Paratrichobius longicrus	Hippoboscidae	Ectoparasite	Bat	Chiroptera	South America	French Guyana	1
JX416233	uncultured bacterium	Morse,S.F., Olival,K.J., Kosoy,M., Billeter,S., Patterson,B.D., Dick,C.W. and Dittmar,K., Global distribution and genetic diversity of Bartonella in Bat flies (Hippoboscoidea, Streblidae, Nycteribiidae), Infect. Genet. Evol. 12 (8), 1717-1723 (2012) ; Morse,S.F., Olival,K.J., Kosoy,M., Billeter,S., Patterson,B.D., Dick,C.W. and Dittmar,K., Direct Submission, Submitted (20-JUL-2012) Biological Sci…	Strebla mirabilis	Hippoboscidae	Ectoparasite	Bat	Chiroptera	Unk	can't find reference in paper	1
JX416234	uncultured bacterium	Morse,S.F., Olival,K.J., Kosoy,M., Billeter,S., Patterson,B.D., Dick,C.W. and Dittmar,K., Global distribution and genetic diversity of Bartonella in Bat flies (Hippoboscoidea, Streblidae, Nycteribiidae), Infect. Genet. Evol. 12 (8), 1717-1723 (2012) ; Morse,S.F., Olival,K.J., Kosoy,M., Billeter,S., Patterson,B.D., Dick,C.W. and Dittmar,K., Direct Submission, Submitted (20-JUL-2012) Biological Sci…	Lipoptena sp.	Hippoboscidae	Ectoparasite	Bat	Chiroptera	Unk	can't find reference in paper	1
JX416235	uncultured bacterium	Morse,S.F., Olival,K.J., Kosoy,M., Billeter,S., Patterson,B.D., Dick,C.W. and Dittmar,K., Global distribution and genetic diversity of Bartonella in Bat flies (Hippoboscoidea, Streblidae, Nycteribiidae), Infect. Genet. Evol. 12 (8), 1717-1723 (2012) ; Morse,S.F., Olival,K.J., Kosoy,M., Billeter,S., Patterson,B.D., Dick,C.W. and Dittmar,K., Direct Submission, Submitted (20-JUL-2012) Biological Sci…	Lipoptena sp.	Hippoboscidae	Ectoparasite	Bat	Chiroptera	Unk	can't find reference in paper	1
JX416236	uncultured bacterium	Morse,S.F., Olival,K.J., Kosoy,M., Billeter,S., Patterson,B.D., Dick,C.W. and Dittmar,K., Global distribution and genetic diversity of Bartonella in Bat flies (Hippoboscoidea, Streblidae, Nycteribiidae), Infect. Genet. Evol. 12 (8), 1717-1723 (2012) ; Morse,S.F., Olival,K.J., Kosoy,M., Billeter,S., Patterson,B.D., Dick,C.W. and Dittmar,K., Direct Submission, Submitted (20-JUL-2012) Biological Sci…	Trichobius corynorhini	Hippoboscidae	Ectoparasite	Bat	Chiroptera	North America	USA<comma> Virginia	1
JX416237	uncultured bacterium	Morse,S.F., Olival,K.J., Kosoy,M., Billeter,S., Patterson,B.D., Dick,C.W. and Dittmar,K., Global distribution and genetic diversity of Bartonella in Bat flies (Hippoboscoidea, Streblidae, Nycteribiidae), Infect. Genet. Evol. 12 (8), 1717-1723 (2012) ; Morse,S.F., Olival,K.J., Kosoy,M., Billeter,S., Patterson,B.D., Dick,C.W. and Dittmar,K., Direct Submission, Submitted (20-JUL-2012) Biological Sci…	Trichobius sp.	Hippoboscidae	Ectoparasite	Bat	Chiroptera	Caribbean	Dominican Republic	1
JX416238	uncultured bacterium	Morse,S.F., Olival,K.J., Kosoy,M., Billeter,S., Patterson,B.D., Dick,C.W. and Dittmar,K., Global distribution and genetic diversity of Bartonella in Bat flies (Hippoboscoidea, Streblidae, Nycteribiidae), Infect. Genet. Evol. 12 (8), 1717-1723 (2012) ; Morse,S.F., Olival,K.J., Kosoy,M., Billeter,S., Patterson,B.D., Dick,C.W. and Dittmar,K., Direct Submission, Submitted (20-JUL-2012) Biological Sci…	Phthiridium (Stylidia) fraterna	Hippoboscidae	Ectoparasite	Bat	Chiroptera	Asia	Malaysia	1
JX416239	uncultured bacterium	Morse,S.F., Olival,K.J., Kosoy,M., Billeter,S., Patterson,B.D., Dick,C.W. and Dittmar,K., Global distribution and genetic diversity of Bartonella in Bat flies (Hippoboscoidea, Streblidae, Nycteribiidae), Infect. Genet. Evol. 12 (8), 1717-1723 (2012) ; Morse,S.F., Olival,K.J., Kosoy,M., Billeter,S., Patterson,B.D., Dick,C.W. and Dittmar,K., Direct Submission, Submitted (20-JUL-2012) Biological Sci…	Leptocyclopodia sp.	Hippoboscidae	Ectoparasite	Bat	Chiroptera	Asia	Philippines	1
JX416240	uncultured bacterium	Morse,S.F., Olival,K.J., Kosoy,M., Billeter,S., Patterson,B.D., Dick,C.W. and Dittmar,K., Global distribution and genetic diversity of Bartonella in Bat flies (Hippoboscoidea, Streblidae, Nycteribiidae), Infect. Genet. Evol. 12 (8), 1717-1723 (2012) ; Morse,S.F., Olival,K.J., Kosoy,M., Billeter,S., Patterson,B.D., Dick,C.W. and Dittmar,K., Direct Submission, Submitted (20-JUL-2012) Biological Sci…	Lipoptena sp.	Hippoboscidae	Ectoparasite	Bat	Chiroptera	Unk	can't find reference in paper	1
JX416241	uncultured bacterium	Morse,S.F., Olival,K.J., Kosoy,M., Billeter,S., Patterson,B.D., Dick,C.W. and Dittmar,K., Global distribution and genetic diversity of Bartonella in Bat flies (Hippoboscoidea, Streblidae, Nycteribiidae), Infect. Genet. Evol. 12 (8), 1717-1723 (2012) ; Morse,S.F., Olival,K.J., Kosoy,M., Billeter,S., Patterson,B.D., Dick,C.W. and Dittmar,K., Direct Submission, Submitted (20-JUL-2012) Biological Sci…	Basilia nattereri	nycteribiidae	Ectoparasite	Bat	Chiroptera	Europe	Slovenia	1
JX416245	uncultured bacterium	Morse,S.F., Olival,K.J., Kosoy,M., Billeter,S., Patterson,B.D., Dick,C.W. and Dittmar,K., Global distribution and genetic diversity of Bartonella in Bat flies (Hippoboscoidea, Streblidae, Nycteribiidae), Infect. Genet. Evol. 12 (8), 1717-1723 (2012) ; Morse,S.F., Olival,K.J., Kosoy,M., Billeter,S., Patterson,B.D., Dick,C.W. and Dittmar,K., Direct Submission, Submitted (20-JUL-2012) Biological Sci…	Trichobius sp.	Hippoboscidae	Ectoparasite	Bat	Chiroptera	Caribbean	Puerto Rico	1
JX416247	uncultured bacterium	Morse,S.F., Olival,K.J., Kosoy,M., Billeter,S., Patterson,B.D., Dick,C.W. and Dittmar,K., Global distribution and genetic diversity of Bartonella in Bat flies (Hippoboscoidea, Streblidae, Nycteribiidae), Infect. Genet. Evol. 12 (8), 1717-1723 (2012) ; Morse,S.F., Olival,K.J., Kosoy,M., Billeter,S., Patterson,B.D., Dick,C.W. and Dittmar,K., Direct Submission, Submitted (20-JUL-2012) Biological Sci…	Pseudostrebla ribeiroi	Hippoboscidae	Ectoparasite	Bat	Chiroptera	South America	Peru	1
JX416249	uncultured bacterium	Morse,S.F., Olival,K.J., Kosoy,M., Billeter,S., Patterson,B.D., Dick,C.W. and Dittmar,K., Global distribution and genetic diversity of Bartonella in Bat flies (Hippoboscoidea, Streblidae, Nycteribiidae), Infect. Genet. Evol. 12 (8), 1717-1723 (2012) ; Morse,S.F., Olival,K.J., Kosoy,M., Billeter,S., Patterson,B.D., Dick,C.W. and Dittmar,K., Direct Submission, Submitted (20-JUL-2012) Biological Sci…	Trichobius sp.	Hippoboscidae	Ectoparasite	Bat	Chiroptera	Caribbean	Dominican Republic	1
JX416250	uncultured bacterium	Morse,S.F., Olival,K.J., Kosoy,M., Billeter,S., Patterson,B.D., Dick,C.W. and Dittmar,K., Global distribution and genetic diversity of Bartonella in Bat flies (Hippoboscoidea, Streblidae, Nycteribiidae), Infect. Genet. Evol. 12 (8), 1717-1723 (2012) ; Morse,S.F., Olival,K.J., Kosoy,M., Billeter,S., Patterson,B.D., Dick,C.W. and Dittmar,K., Direct Submission, Submitted (20-JUL-2012) Biological Sci…	Trichobius sp.	Hippoboscidae	Ectoparasite	Bat	Chiroptera	Caribbean	Dominican Republic	1
JX416252	uncultured bacterium	Morse,S.F., Olival,K.J., Kosoy,M., Billeter,S., Patterson,B.D., Dick,C.W. and Dittmar,K., Global distribution and genetic diversity of Bartonella in Bat flies (Hippoboscoidea, Streblidae, Nycteribiidae), Infect. Genet. Evol. 12 (8), 1717-1723 (2012) ; Morse,S.F., Olival,K.J., Kosoy,M., Billeter,S., Patterson,B.D., Dick,C.W. and Dittmar,K., Direct Submission, Submitted (20-JUL-2012) Biological Sci…	Phthiridium sp. scissa group	Hippoboscidae	Ectoparasite	Bat	Chiroptera	Asia	Laos	1
JX416253	uncultured bacterium	Morse,S.F., Olival,K.J., Kosoy,M., Billeter,S., Patterson,B.D., Dick,C.W. and Dittmar,K., Global distribution and genetic diversity of Bartonella in Bat flies (Hippoboscoidea, Streblidae, Nycteribiidae), Infect. Genet. Evol. 12 (8), 1717-1723 (2012) ; Morse,S.F., Olival,K.J., Kosoy,M., Billeter,S., Patterson,B.D., Dick,C.W. and Dittmar,K., Direct Submission, Submitted (20-JUL-2012) Biological Sci…	Trichobius sp.	Hippoboscidae	Ectoparasite	Bat	Chiroptera	Caribbean	Dominican Republic	1
JX416255	uncultured bacterium	Morse,S.F., Olival,K.J., Kosoy,M., Billeter,S., Patterson,B.D., Dick,C.W. and Dittmar,K., Global distribution and genetic diversity of Bartonella in Bat flies (Hippoboscoidea, Streblidae, Nycteribiidae), Infect. Genet. Evol. 12 (8), 1717-1723 (2012) ; Morse,S.F., Olival,K.J., Kosoy,M., Billeter,S., Patterson,B.D., Dick,C.W. and Dittmar,K., Direct Submission, Submitted (20-JUL-2012) Biological Sci…	Cyclopodia simulans	Hippoboscidae	Ectoparasite	Bat	Chiroptera	Asia	Philippines	1
JX416256	uncultured bacterium	Morse,S.F., Olival,K.J., Kosoy,M., Billeter,S., Patterson,B.D., Dick,C.W. and Dittmar,K., Global distribution and genetic diversity of Bartonella in Bat flies (Hippoboscoidea, Streblidae, Nycteribiidae), Infect. Genet. Evol. 12 (8), 1717-1723 (2012) ; Morse,S.F., Olival,K.J., Kosoy,M., Billeter,S., Patterson,B.D., Dick,C.W. and Dittmar,K., Direct Submission, Submitted (20-JUL-2012) Biological Sci…	Cyclopodia horsfieldi	Hippoboscidae	Ectoparasite	Bat	Chiroptera	Asia	Malaysia	1
JX416257	uncultured bacterium	Morse,S.F., Olival,K.J., Kosoy,M., Billeter,S., Patterson,B.D., Dick,C.W. and Dittmar,K., Global distribution and genetic diversity of Bartonella in Bat flies (Hippoboscoidea, Streblidae, Nycteribiidae), Infect. Genet. Evol. 12 (8), 1717-1723 (2012) ; Morse,S.F., Olival,K.J., Kosoy,M., Billeter,S., Patterson,B.D., Dick,C.W. and Dittmar,K., Direct Submission, Submitted (20-JUL-2012) Biological Sci…	Cyclopodia horsfieldi	Hippoboscidae	Ectoparasite	Bat	Chiroptera	Asia	Malaysia	1
FJ832097	Bartonella henselae	Ohad,D., Morick,D. and Harrus,S., Molecular detection of Bartonella henselae and B. koehlerae from aortic valves of boxer dogs with infective endocarditis, Unpublished ; Ohad,D., Morick,D. and Harrus,S., Direct Submission, Submitted (11-MAR-2009) Koret Veterinary School, Hebrew University, Hertzel, Rehovot 76100, Israel								1
FJ832088	Bartonella koehlerae	Ohad,D.G., Morick,D., Avidor,B. and Harrus,S., Molecular detection of Bartonella henselae and Bartonella koehlerae from aortic valves of Boxer dogs with infective endocarditis, Vet. Microbiol. 141 (1-2), 182-185 (2010) ; Ohad,D., Morick,D. and Harrus,S., Direct Submission, Submitted (11-MAR-2009) Koret Veterinary School, Hebrew University, Hertzel, Rehovot 76100, Israel	Dog	Carnivora	Domestic animal	NA	Carnivora	Europe	Israel	1
FJ832092	Bartonella henselae	Ohad,D.G., Morick,D., Avidor,B. and Harrus,S., Molecular detection of Bartonella henselae and Bartonella koehlerae from aortic valves of Boxer dogs with infective endocarditis, Vet. Microbiol. 141 (1-2), 182-185 (2010) ; Ohad,D., Morick,D. and Harrus,S., Direct Submission, Submitted (11-MAR-2009) Koret Veterinary School, Hebrew University, Hertzel, Rehovot 76100, Israel	Dog	Carnivora	Domestic animal	NA	Carnivora	Europe	Israel	1
KC633099	Bartonella grahamii	Oksi,J., Rantala,S., Kilpinen,S., Silvennoinen,R., Vornanen,M., Veikkolainen,V., Eerola,E. and Pulliainen,A.T., Cat Scratch Disease Caused by Bartonella grahamii in an Immunocompromised Patient, J. Clin. Microbiol. 51 (8), 2781-2784 (2013) ; Pulliainen,A.T., Direct Submission, Submitted (19-FEB-2013) Medical Biochemistry and Genetics, University of Turku, Kiinamyllynkatu 10, Turku 20520, Finland	human	Primates	human	NA	Primates	Europe		1
GU583843	uncultured bacterium	Padilla,C.P. and Caceres,A.G., Detection of Bartonella spp., Rickettsia spp. and Coxiella burnetii in arthropods collected in rural areas of Peru, Unpublished ; Padilla,C.P. and Caceres,A.G., Direct Submission, Submitted (28-JAN-2010) Laboratorio de Biotecnologia y Biologia Molecular, Instituto Nacional de Salud, Av. Defensores del Morro 2268, Chorrillos, Lima, Lima NL, Peru	Pulex irritans	Siphonaptera	Ectoparasite	mammal	Other_ecto	South America	could be a dog, guinea pig, fox, Detection of Bartonella spp. and Rickettsia spp. in fleas, ticks and lice collected in rural areas of Peru	1
GU583845	uncultured bacterium	Padilla,C.P. and Caceres,A.G., Detection of Bartonella spp., Rickettsia spp. and Coxiella burnetii in arthropods collected in rural areas of Peru, Unpublished ; Padilla,C.P. and Caceres,A.G., Direct Submission, Submitted (28-JAN-2010) Laboratorio de Biotecnologia y Biologia Molecular, Instituto Nacional de Salud, Av. Defensores del Morro 2268, Chorrillos, Lima, Lima NL, Peru	Rhipicephalus sanguineus	Ixodida	Ectoparasite	Dog	Carnivora	South America	could be a dog, guinea pig, fox, Detection of Bartonella spp. and Rickettsia spp. in fleas, ticks and lice collected in rural areas of Peru	1
JX158351	Bartonella elizabethae	Pangjai,D., Maruyama,S., Boonmar,S., Kabeya,H., Sato,S., Nimsuphan,B., Petkanchanapong,W., Wootta,W., Wangroongsarb,P., Boonyareth,M., Preedakoon,P., Saisongkorh,W. and Sawanpanyalert,P., Prevalence of zoonotic Bartonella species among Rodents and shrews in Thailand, Comp. Immunol. Microbiol. Infect. Dis. 37 (2), 109-114 (2014) ; Pangjai,D., Maruyama,S., Boonmar,S., Kabeya,H., Nimsuphan,B., Petka…	Suncus murinus	Eulipotyphla	wild animal	NA	Eulipotyphla	Asia		1
JX158352	Bartonella elizabethae	Pangjai,D., Maruyama,S., Boonmar,S., Kabeya,H., Sato,S., Nimsuphan,B., Petkanchanapong,W., Wootta,W., Wangroongsarb,P., Boonyareth,M., Preedakoon,P., Saisongkorh,W. and Sawanpanyalert,P., Prevalence of zoonotic Bartonella species among Rodents and shrews in Thailand, Comp. Immunol. Microbiol. Infect. Dis. 37 (2), 109-114 (2014) ; Pangjai,D., Maruyama,S., Boonmar,S., Kabeya,H., Nimsuphan,B., Petka…	Rattus norvegicus	Rodentia	Rodent	NA	Rodentia	Asia		1
JX158353	Bartonella elizabethae	Pangjai,D., Maruyama,S., Boonmar,S., Kabeya,H., Sato,S., Nimsuphan,B., Petkanchanapong,W., Wootta,W., Wangroongsarb,P., Boonyareth,M., Preedakoon,P., Saisongkorh,W. and Sawanpanyalert,P., Prevalence of zoonotic Bartonella species among Rodents and shrews in Thailand, Comp. Immunol. Microbiol. Infect. Dis. 37 (2), 109-114 (2014) ; Pangjai,D., Maruyama,S., Boonmar,S., Kabeya,H., Nimsuphan,B., Petka…	Rattus norvegicus	Rodentia	Rodent	NA	Rodentia	Asia		1
JX158354	Bartonella queenslandensis	Pangjai,D., Maruyama,S., Boonmar,S., Kabeya,H., Sato,S., Nimsuphan,B., Petkanchanapong,W., Wootta,W., Wangroongsarb,P., Boonyareth,M., Preedakoon,P., Saisongkorh,W. and Sawanpanyalert,P., Prevalence of zoonotic Bartonella species among Rodents and shrews in Thailand, Comp. Immunol. Microbiol. Infect. Dis. 37 (2), 109-114 (2014) ; Pangjai,D., Maruyama,S., Boonmar,S., Kabeya,H., Nimsuphan,B., Petka…		Rodentia	Rodent	NA	Rodentia	Asia		1
JX158355	Bartonella queenslandensis	Pangjai,D., Maruyama,S., Boonmar,S., Kabeya,H., Sato,S., Nimsuphan,B., Petkanchanapong,W., Wootta,W., Wangroongsarb,P., Boonyareth,M., Preedakoon,P., Saisongkorh,W. and Sawanpanyalert,P., Prevalence of zoonotic Bartonella species among Rodents and shrews in Thailand, Comp. Immunol. Microbiol. Infect. Dis. 37 (2), 109-114 (2014) ; Pangjai,D., Maruyama,S., Boonmar,S., Kabeya,H., Nimsuphan,B., Petka…		Rodentia	Rodent	NA	Rodentia	Asia		1
JX158356	Bartonella queenslandensis	Pangjai,D., Maruyama,S., Boonmar,S., Kabeya,H., Sato,S., Nimsuphan,B., Petkanchanapong,W., Wootta,W., Wangroongsarb,P., Boonyareth,M., Preedakoon,P., Saisongkorh,W. and Sawanpanyalert,P., Prevalence of zoonotic Bartonella species among Rodents and shrews in Thailand, Comp. Immunol. Microbiol. Infect. Dis. 37 (2), 109-114 (2014) ; Pangjai,D., Maruyama,S., Boonmar,S., Kabeya,H., Nimsuphan,B., Petka…		Rodentia	Rodent	NA	Rodentia	Asia		1
JX158357	Bartonella queenslandensis	Pangjai,D., Maruyama,S., Boonmar,S., Kabeya,H., Sato,S., Nimsuphan,B., Petkanchanapong,W., Wootta,W., Wangroongsarb,P., Boonyareth,M., Preedakoon,P., Saisongkorh,W. and Sawanpanyalert,P., Prevalence of zoonotic Bartonella species among Rodents and shrews in Thailand, Comp. Immunol. Microbiol. Infect. Dis. 37 (2), 109-114 (2014) ; Pangjai,D., Maruyama,S., Boonmar,S., Kabeya,H., Nimsuphan,B., Petka…		Rodentia	Rodent	NA	Rodentia	Asia		1
JX158358	Bartonella rattimassiliensis	Pangjai,D., Maruyama,S., Boonmar,S., Kabeya,H., Sato,S., Nimsuphan,B., Petkanchanapong,W., Wootta,W., Wangroongsarb,P., Boonyareth,M., Preedakoon,P., Saisongkorh,W. and Sawanpanyalert,P., Prevalence of zoonotic Bartonella species among Rodents and shrews in Thailand, Comp. Immunol. Microbiol. Infect. Dis. 37 (2), 109-114 (2014) ; Pangjai,D., Maruyama,S., Boonmar,S., Kabeya,H., Nimsuphan,B., Petka…		Rodentia	Rodent	NA	Rodentia	Asia		1
JX158359	Bartonella rattimassiliensis	Pangjai,D., Maruyama,S., Boonmar,S., Kabeya,H., Sato,S., Nimsuphan,B., Petkanchanapong,W., Wootta,W., Wangroongsarb,P., Boonyareth,M., Preedakoon,P., Saisongkorh,W. and Sawanpanyalert,P., Prevalence of zoonotic Bartonella species among Rodents and shrews in Thailand, Comp. Immunol. Microbiol. Infect. Dis. 37 (2), 109-114 (2014) ; Pangjai,D., Maruyama,S., Boonmar,S., Kabeya,H., Nimsuphan,B., Petka…		Rodentia	Rodent	NA	Rodentia	Asia		1
JX158360	Bartonella rattimassiliensis	Pangjai,D., Maruyama,S., Boonmar,S., Kabeya,H., Sato,S., Nimsuphan,B., Petkanchanapong,W., Wootta,W., Wangroongsarb,P., Boonyareth,M., Preedakoon,P., Saisongkorh,W. and Sawanpanyalert,P., Prevalence of zoonotic Bartonella species among Rodents and shrews in Thailand, Comp. Immunol. Microbiol. Infect. Dis. 37 (2), 109-114 (2014) ; Pangjai,D., Maruyama,S., Boonmar,S., Kabeya,H., Nimsuphan,B., Petka…		Rodentia	Rodent	NA	Rodentia	Asia		1
AJ583112	Bartonella sp. AN-nh1	Pretorius,A.M., Beati,L. and Birtles,R.J., Diversity of bartonellae associated with small mammals inhabiting Free State province, South Africa, Int. J. Syst. Evol. Microbiol. 54 (PT 6), 1959-1967 (2004) ; Birtles,R.J., Direct Submission, Submitted (17-SEP-2003) Birtles R.J., Veterinary Pathology, University of Liverpool, Leahurst, Chester High Road, Neston, Cheshire, CH64 4EF, UNITED KINGDOM	Aethomys namaquensis (Namaqua rock rat)	Rodentia	Rodent	NA	Rodentia	Africa		1
AJ583113	Bartonella sp. AN-nh2	Pretorius,A.M., Beati,L. and Birtles,R.J., Diversity of bartonellae associated with small mammals inhabiting Free State province, South Africa, Int. J. Syst. Evol. Microbiol. 54 (PT 6), 1959-1967 (2004) ; Birtles,R.J., Direct Submission, Submitted (17-SEP-2003) Birtles R.J., Veterinary Pathology, University of Liverpool, Leahurst, Chester High Road, Neston, Cheshire, CH64 4EF, UNITED KINGDOM	Aethomys namaquensis (Namaqua rock rat)	Rodentia	Rodent	NA	Rodentia	Africa		1
AJ583114	Bartonella sp. AN-nh3	Pretorius,A.M., Beati,L. and Birtles,R.J., Diversity of bartonellae associated with small mammals inhabiting Free State province, South Africa, Int. J. Syst. Evol. Microbiol. 54 (PT 6), 1959-1967 (2004) ; Birtles,R.J., Direct Submission, Submitted (17-SEP-2003) Birtles R.J., Veterinary Pathology, University of Liverpool, Leahurst, Chester High Road, Neston, Cheshire, CH64 4EF, UNITED KINGDOM	Aethomys namaquensis (Namaqua rock rat)	Rodentia	Rodent	NA	Rodentia	Africa		1
AJ583115	Bartonella sp. AN-tr1	Pretorius,A.M., Beati,L. and Birtles,R.J., Diversity of bartonellae associated with small mammals inhabiting Free State province, South Africa, Int. J. Syst. Evol. Microbiol. 54 (PT 6), 1959-1967 (2004) ; Birtles,R.J., Direct Submission, Submitted (17-SEP-2003) Birtles R.J., Veterinary Pathology, University of Liverpool, Leahurst, Chester High Road, Neston, Cheshire, CH64 4EF, UNITED KINGDOM	Aethomys namaquensis (Namaqua rock rat)	Rodentia	Rodent	NA	Rodentia	Africa		1
AJ583116	Bartonella sp. AN-tr2	Pretorius,A.M., Beati,L. and Birtles,R.J., Diversity of bartonellae associated with small mammals inhabiting Free State province, South Africa, Int. J. Syst. Evol. Microbiol. 54 (PT 6), 1959-1967 (2004) ; Birtles,R.J., Direct Submission, Submitted (17-SEP-2003) Birtles R.J., Veterinary Pathology, University of Liverpool, Leahurst, Chester High Road, Neston, Cheshire, CH64 4EF, UNITED KINGDOM	Aethomys namaquensis (Namaqua rock rat)	Rodentia	Rodent	NA	Rodentia	Africa		1
AJ583117	Bartonella sp. AN-io2	Pretorius,A.M., Beati,L. and Birtles,R.J., Diversity of bartonellae associated with small mammals inhabiting Free State province, South Africa, Int. J. Syst. Evol. Microbiol. 54 (PT 6), 1959-1967 (2004) ; Birtles,R.J., Direct Submission, Submitted (17-SEP-2003) Birtles R.J., Veterinary Pathology, University of Liverpool, Leahurst, Chester High Road, Neston, Cheshire, CH64 4EF, UNITED KINGDOM	Aethomys namaquensis (Namaqua rock rat)	Rodentia	Rodent	NA	Rodentia	Africa		1
AJ583118	Bartonella sp. AN-tr103	Pretorius,A.M., Beati,L. and Birtles,R.J., Diversity of bartonellae associated with small mammals inhabiting Free State province, South Africa, Int. J. Syst. Evol. Microbiol. 54 (PT 6), 1959-1967 (2004) ; Birtles,R.J., Direct Submission, Submitted (17-SEP-2003) Birtles R.J., Veterinary Pathology, University of Liverpool, Leahurst, Chester High Road, Neston, Cheshire, CH64 4EF, UNITED KINGDOM	Aethomys namaquensis (Namaqua rock rat)	Rodentia	Rodent	NA	Rodentia	Africa		1
AJ583119	Bartonella sp. RP-tr109	Pretorius,A.M., Beati,L. and Birtles,R.J., Diversity of bartonellae associated with small mammals inhabiting Free State province, South Africa, Int. J. Syst. Evol. Microbiol. 54 (PT 6), 1959-1967 (2004) ; Birtles,R.J., Direct Submission, Submitted (17-SEP-2003) Birtles R.J., Veterinary Pathology, University of Liverpool, Leahurst, Chester High Road, Neston, Cheshire, CH64 4EF, UNITED KINGDOM	Rhabdomys pumilio (four-striped grass mouse)	Rodentia	Rodent	NA	Rodentia	Africa		1
AJ583120	Bartonella sp. RP-io111	Pretorius,A.M., Beati,L. and Birtles,R.J., Diversity of bartonellae associated with small mammals inhabiting Free State province, South Africa, Int. J. Syst. Evol. Microbiol. 54 (PT 6), 1959-1967 (2004) ; Birtles,R.J., Direct Submission, Submitted (17-SEP-2003) Birtles R.J., Veterinary Pathology, University of Liverpool, Leahurst, Chester High Road, Neston, Cheshire, CH64 4EF, UNITED KINGDOM	Rhabdomys pumilio (four-striped grass mouse)	Rodentia	Rodent	NA	Rodentia	Africa		1
AJ583121	Bartonella sp. RP-io114	Pretorius,A.M., Beati,L. and Birtles,R.J., Diversity of bartonellae associated with small mammals inhabiting Free State province, South Africa, Int. J. Syst. Evol. Microbiol. 54 (PT 6), 1959-1967 (2004) ; Birtles,R.J., Direct Submission, Submitted (17-SEP-2003) Birtles R.J., Veterinary Pathology, University of Liverpool, Leahurst, Chester High Road, Neston, Cheshire, CH64 4EF, UNITED KINGDOM	Rhabdomys pumilio (four-striped grass mouse)	Rodentia	Rodent	NA	Rodentia	Africa		1
AJ583122	Bartonella sp. MN-tr1	Pretorius,A.M., Beati,L. and Birtles,R.J., Diversity of bartonellae associated with small mammals inhabiting Free State province, South Africa, Int. J. Syst. Evol. Microbiol. 54 (PT 6), 1959-1967 (2004) ; Birtles,R.J., Direct Submission, Submitted (17-SEP-2003) Birtles R.J., Veterinary Pathology, University of Liverpool, Leahurst, Chester High Road, Neston, Cheshire, CH64 4EF, UNITED KINGDOM	Mastomys natalensis (African soft-furred rat)	Rodentia	Rodent	NA	Rodentia	Africa		1
AJ583123	Bartonella sp. MN-so1	Pretorius,A.M., Beati,L. and Birtles,R.J., Diversity of bartonellae associated with small mammals inhabiting Free State province, South Africa, Int. J. Syst. Evol. Microbiol. 54 (PT 6), 1959-1967 (2004) ; Birtles,R.J., Direct Submission, Submitted (17-SEP-2003) Birtles R.J., Veterinary Pathology, University of Liverpool, Leahurst, Chester High Road, Neston, Cheshire, CH64 4EF, UNITED KINGDOM	Mastomys natalensis (African soft-furred rat)	Rodentia	Rodent	NA	Rodentia	Africa		1
AJ583124	Bartonella sp. MN-ko1	Pretorius,A.M., Beati,L. and Birtles,R.J., Diversity of bartonellae associated with small mammals inhabiting Free State province, South Africa, Int. J. Syst. Evol. Microbiol. 54 (PT 6), 1959-1967 (2004) ; Birtles,R.J., Direct Submission, Submitted (17-SEP-2003) Birtles R.J., Veterinary Pathology, University of Liverpool, Leahurst, Chester High Road, Neston, Cheshire, CH64 4EF, UNITED KINGDOM	Mastomys natalensis (African soft-furred rat)	Rodentia	Rodent	NA	Rodentia	Africa		1
AJ583125	Bartonella sp. MN-tr4	Pretorius,A.M., Beati,L. and Birtles,R.J., Diversity of bartonellae associated with small mammals inhabiting Free State province, South Africa, Int. J. Syst. Evol. Microbiol. 54 (PT 6), 1959-1967 (2004) ; Birtles,R.J., Direct Submission, Submitted (17-SEP-2003) Birtles R.J., Veterinary Pathology, University of Liverpool, Leahurst, Chester High Road, Neston, Cheshire, CH64 4EF, UNITED KINGDOM	Mastomys natalensis (African soft-furred rat)	Rodentia	Rodent	NA	Rodentia	Africa		1
AJ583126	Bartonella sp. MN-ga6	Pretorius,A.M., Beati,L. and Birtles,R.J., Diversity of bartonellae associated with small mammals inhabiting Free State province, South Africa, Int. J. Syst. Evol. Microbiol. 54 (PT 6), 1959-1967 (2004) ; Birtles,R.J., Direct Submission, Submitted (17-SEP-2003) Birtles R.J., Veterinary Pathology, University of Liverpool, Leahurst, Chester High Road, Neston, Cheshire, CH64 4EF, UNITED KINGDOM	Mastomys natalensis (African soft-furred rat)	Rodentia	Rodent	NA	Rodentia	Africa		1
AJ583127	Bartonella sp. MN-ga18	Pretorius,A.M., Beati,L. and Birtles,R.J., Diversity of bartonellae associated with small mammals inhabiting Free State province, South Africa, Int. J. Syst. Evol. Microbiol. 54 (PT 6), 1959-1967 (2004) ; Birtles,R.J., Direct Submission, Submitted (17-SEP-2003) Birtles R.J., Veterinary Pathology, University of Liverpool, Leahurst, Chester High Road, Neston, Cheshire, CH64 4EF, UNITED KINGDOM	Mastomys natalensis (African soft-furred rat)	Rodentia	Rodent	NA	Rodentia	Africa		1
AJ583128	Bartonella sp. MN-ga8	Pretorius,A.M., Beati,L. and Birtles,R.J., Diversity of bartonellae associated with small mammals inhabiting Free State province, South Africa, Int. J. Syst. Evol. Microbiol. 54 (PT 6), 1959-1967 (2004) ; Birtles,R.J., Direct Submission, Submitted (17-SEP-2003) Birtles R.J., Veterinary Pathology, University of Liverpool, Leahurst, Chester High Road, Neston, Cheshire, CH64 4EF, UNITED KINGDOM	Mastomys natalensis (African soft-furred rat)	Rodentia	Rodent	NA	Rodentia	Africa		1
AJ583129	Bartonella sp. TL-sv1	Pretorius,A.M., Beati,L. and Birtles,R.J., Diversity of bartonellae associated with small mammals inhabiting Free State province, South Africa, Int. J. Syst. Evol. Microbiol. 54 (PT 6), 1959-1967 (2004) ; Birtles,R.J., Direct Submission, Submitted (17-SEP-2003) Birtles R.J., Veterinary Pathology, University of Liverpool, Leahurst, Chester High Road, Neston, Cheshire, CH64 4EF, UNITED KINGDOM	Tatera leucogaster (Bushveld Gerbil)	Rodentia	Rodent	NA	Rodentia	Africa		1
AJ583130	Bartonella sp. TL-sv4	Pretorius,A.M., Beati,L. and Birtles,R.J., Diversity of bartonellae associated with small mammals inhabiting Free State province, South Africa, Int. J. Syst. Evol. Microbiol. 54 (PT 6), 1959-1967 (2004) ; Birtles,R.J., Direct Submission, Submitted (17-SEP-2003) Birtles R.J., Veterinary Pathology, University of Liverpool, Leahurst, Chester High Road, Neston, Cheshire, CH64 4EF, UNITED KINGDOM	Tatera leucogaster (Bushveld Gerbil)	Rodentia	Rodent	NA	Rodentia	Africa		1
AJ583131	Bartonella sp. TL-sv6	Pretorius,A.M., Beati,L. and Birtles,R.J., Diversity of bartonellae associated with small mammals inhabiting Free State province, South Africa, Int. J. Syst. Evol. Microbiol. 54 (PT 6), 1959-1967 (2004) ; Birtles,R.J., Direct Submission, Submitted (17-SEP-2003) Birtles R.J., Veterinary Pathology, University of Liverpool, Leahurst, Chester High Road, Neston, Cheshire, CH64 4EF, UNITED KINGDOM	Tatera leucogaster (Bushveld Gerbil)	Rodentia	Rodent	NA	Rodentia	Africa		1
AJ583132	Bartonella sp. SC-tr1	Pretorius,A.M., Beati,L. and Birtles,R.J., Diversity of bartonellae associated with small mammals inhabiting Free State province, South Africa, Int. J. Syst. Evol. Microbiol. 54 (PT 6), 1959-1967 (2004) ; Birtles,R.J., Direct Submission, Submitted (17-SEP-2003) Birtles R.J., Veterinary Pathology, University of Liverpool, Leahurst, Chester High Road, Neston, Cheshire, CH64 4EF, UNITED KINGDOM	Saccostomus campestris (pouched mouse)	Rodentia	Rodent	NA	Rodentia	Africa		1
AJ583133	Bartonella sp. TL-sv2	Pretorius,A.M., Beati,L. and Birtles,R.J., Diversity of bartonellae associated with small mammals inhabiting Free State province, South Africa, Int. J. Syst. Evol. Microbiol. 54 (PT 6), 1959-1967 (2004) ; Birtles,R.J., Direct Submission, Submitted (17-SEP-2003) Birtles R.J., Veterinary Pathology, University of Liverpool, Leahurst, Chester High Road, Neston, Cheshire, CH64 4EF, UNITED KINGDOM	Tatera leucogaster (Bushveld Gerbil)	Rodentia	Rodent	NA	Rodentia	Africa		1
AJ583134	Bartonella sp. TL-sv3	Pretorius,A.M., Beati,L. and Birtles,R.J., Diversity of bartonellae associated with small mammals inhabiting Free State province, South Africa, Int. J. Syst. Evol. Microbiol. 54 (PT 6), 1959-1967 (2004) ; Birtles,R.J., Direct Submission, Submitted (17-SEP-2003) Birtles R.J., Veterinary Pathology, University of Liverpool, Leahurst, Chester High Road, Neston, Cheshire, CH64 4EF, UNITED KINGDOM	Tatera leucogaster (Bushveld Gerbil)	Rodentia	Rodent	NA	Rodentia	Africa		1
AJ583135	Bartonella sp. TL-sv7	Pretorius,A.M., Beati,L. and Birtles,R.J., Diversity of bartonellae associated with small mammals inhabiting Free State province, South Africa, Int. J. Syst. Evol. Microbiol. 54 (PT 6), 1959-1967 (2004) ; Birtles,R.J., Direct Submission, Submitted (17-SEP-2003) Birtles R.J., Veterinary Pathology, University of Liverpool, Leahurst, Chester High Road, Neston, Cheshire, CH64 4EF, UNITED KINGDOM	Tatera leucogaster (Bushveld Gerbil)	Rodentia	Rodent	NA	Rodentia	Africa		1
AJ583136	Bartonella sp. TL-sv9	Pretorius,A.M., Beati,L. and Birtles,R.J., Diversity of bartonellae associated with small mammals inhabiting Free State province, South Africa, Int. J. Syst. Evol. Microbiol. 54 (PT 6), 1959-1967 (2004) ; Birtles,R.J., Direct Submission, Submitted (17-SEP-2003) Birtles R.J., Veterinary Pathology, University of Liverpool, Leahurst, Chester High Road, Neston, Cheshire, CH64 4EF, UNITED KINGDOM	Tatera leucogaster (Bushveld Gerbil)	Rodentia	Rodent	NA	Rodentia	Africa		1
AJ583111	Bartonella sp. MZ-rn1	Pretorius,A.M., Beati,L. and Birtles,R.J., The diversity of bartonellae associated with small mammals inhabiting Free State Province, South Africa, Unpublished ; Birtles,R.J., Direct Submission, Submitted (17-SEP-2003) Birtles R.J., Veterinary Pathology, University of Liverpool, Leahurst, Chester High Road, Neston, Cheshire, CH64 4EF, UNITED KINGDOM	doesn't appear in the paper							1
HG977196	Bartonella schoenbuchensis	Raoult,D., Genome sequencing of Bartonella spp. isolated from human blood, Unpublished ; GENOMES,U., Direct Submission, Submitted (28-NOV-2013) Fac de medecine, URMITE, 27 Bd J Moulin, 13385 Marseille Cedex 05, FRANCE	human	primates	human	NA	primates	Named		1
KM371089	Bartonella bovis	Rasis,M., Rudoler,N., Schwartz,D. and Giladi,M., Isolation and Characterization of a Bartonella Species from Domesticated Camels (Camelus dromedarius) in Israel, Unpublished ; Rasis,M., Rudoler,N., Schwartz,D. and Giladi,M., Direct Submission, Submitted (19-AUG-2014) The Bernard Pridan Laboratory for Molecular Biology of Infectious Diseases, Tel Aviv Sourasky Medical Center, 6 Weizmann St, Tel Av…	Bos taurus (beef cattle)	Artiodactyla	Domestic animal	NA	Artiodactyla	Europe		1
KJ909820	Bartonella bovis	Rudoler,N., Rasis,M., Sharir,B., Novikov,A., Shapira,G. and Giladi,M., First description of Bartonella bovis in cattle herds in Israel, Vet. Microbiol. 173 (1-2), 110-117 (2014) ; Rudoler,N., Rasis,M., Sharir,B., Novikov,A. and Shapira,G., Direct Submission, Submitted (29-MAY-2014) The Bernard Pridan Laboratory for Molecular Biology of Infectious Diseases, Tel Aviv Sourasky Medical Center, 6 Weiz…	Bos taurus (beef cattle)	Artiodactyla	Domestic animal	NA	Artiodactyla	Europe		1
KJ909821	Bartonella bovis	Rudoler,N., Rasis,M., Sharir,B., Novikov,A., Shapira,G. and Giladi,M., First description of Bartonella bovis in cattle herds in Israel, Vet. Microbiol. 173 (1-2), 110-117 (2014) ; Rudoler,N., Rasis,M., Sharir,B., Novikov,A. and Shapira,G., Direct Submission, Submitted (29-MAY-2014) The Bernard Pridan Laboratory for Molecular Biology of Infectious Diseases, Tel Aviv Sourasky Medical Center, 6 Weiz…	Bos taurus (beef cattle)	Artiodactyla	Domestic animal	NA	Artiodactyla	Europe		1
KJ909823	Bartonella bovis	Rudoler,N., Rasis,M., Sharir,B., Novikov,A., Shapira,G. and Giladi,M., First description of Bartonella bovis in cattle herds in Israel, Vet. Microbiol. 173 (1-2), 110-117 (2014) ; Rudoler,N., Rasis,M., Sharir,B., Novikov,A. and Shapira,G., Direct Submission, Submitted (29-MAY-2014) The Bernard Pridan Laboratory for Molecular Biology of Infectious Diseases, Tel Aviv Sourasky Medical Center, 6 Weiz…	Bos taurus (beef cattle)	Artiodactyla	Domestic animal	NA	Artiodactyla	Europe		1
KJ909824	Bartonella bovis	Rudoler,N., Rasis,M., Sharir,B., Novikov,A., Shapira,G. and Giladi,M., First description of Bartonella bovis in cattle herds in Israel, Vet. Microbiol. 173 (1-2), 110-117 (2014) ; Rudoler,N., Rasis,M., Sharir,B., Novikov,A. and Shapira,G., Direct Submission, Submitted (29-MAY-2014) The Bernard Pridan Laboratory for Molecular Biology of Infectious Diseases, Tel Aviv Sourasky Medical Center, 6 Weiz…	Bos taurus (beef cattle)	Artiodactyla	Domestic animal	NA	Artiodactyla	Europe		1
KJ909825	Bartonella bovis	Rudoler,N., Rasis,M., Sharir,B., Novikov,A., Shapira,G. and Giladi,M., First description of Bartonella bovis in cattle herds in Israel, Vet. Microbiol. 173 (1-2), 110-117 (2014) ; Rudoler,N., Rasis,M., Sharir,B., Novikov,A. and Shapira,G., Direct Submission, Submitted (29-MAY-2014) The Bernard Pridan Laboratory for Molecular Biology of Infectious Diseases, Tel Aviv Sourasky Medical Center, 6 Weiz…	Bos taurus (beef cattle)	Artiodactyla	Domestic animal	NA	Artiodactyla	Europe		1
KJ909826	Bartonella bovis	Rudoler,N., Rasis,M., Sharir,B., Novikov,A., Shapira,G. and Giladi,M., First description of Bartonella bovis in cattle herds in Israel, Vet. Microbiol. 173 (1-2), 110-117 (2014) ; Rudoler,N., Rasis,M., Sharir,B., Novikov,A. and Shapira,G., Direct Submission, Submitted (29-MAY-2014) The Bernard Pridan Laboratory for Molecular Biology of Infectious Diseases, Tel Aviv Sourasky Medical Center, 6 Weiz…	Bos taurus (beef cattle)	Artiodactyla	Domestic animal	NA	Artiodactyla	Europe		1
KJ909827	Bartonella bovis	Rudoler,N., Rasis,M., Sharir,B., Novikov,A., Shapira,G. and Giladi,M., First description of Bartonella bovis in cattle herds in Israel, Vet. Microbiol. 173 (1-2), 110-117 (2014) ; Rudoler,N., Rasis,M., Sharir,B., Novikov,A. and Shapira,G., Direct Submission, Submitted (29-MAY-2014) The Bernard Pridan Laboratory for Molecular Biology of Infectious Diseases, Tel Aviv Sourasky Medical Center, 6 Weiz…	Bos taurus (beef cattle)	Artiodactyla	Domestic animal	NA	Artiodactyla	Europe		1
KJ909828	Bartonella bovis	Rudoler,N., Rasis,M., Sharir,B., Novikov,A., Shapira,G. and Giladi,M., First description of Bartonella bovis in cattle herds in Israel, Vet. Microbiol. 173 (1-2), 110-117 (2014) ; Rudoler,N., Rasis,M., Sharir,B., Novikov,A. and Shapira,G., Direct Submission, Submitted (29-MAY-2014) The Bernard Pridan Laboratory for Molecular Biology of Infectious Diseases, Tel Aviv Sourasky Medical Center, 6 Weiz…	Bos taurus (beef cattle)	Artiodactyla	Domestic animal	NA	Artiodactyla	Europe		1
KJ909829	Bartonella bovis	Rudoler,N., Rasis,M., Sharir,B., Novikov,A., Shapira,G. and Giladi,M., First description of Bartonella bovis in cattle herds in Israel, Vet. Microbiol. 173 (1-2), 110-117 (2014) ; Rudoler,N., Rasis,M., Sharir,B., Novikov,A. and Shapira,G., Direct Submission, Submitted (29-MAY-2014) The Bernard Pridan Laboratory for Molecular Biology of Infectious Diseases, Tel Aviv Sourasky Medical Center, 6 Weiz…	Bos taurus (beef cattle)	Artiodactyla	Domestic animal	NA	Artiodactyla	Europe		1
KJ909830	Bartonella bovis	Rudoler,N., Rasis,M., Sharir,B., Novikov,A., Shapira,G. and Giladi,M., First description of Bartonella bovis in cattle herds in Israel, Vet. Microbiol. 173 (1-2), 110-117 (2014) ; Rudoler,N., Rasis,M., Sharir,B., Novikov,A. and Shapira,G., Direct Submission, Submitted (29-MAY-2014) The Bernard Pridan Laboratory for Molecular Biology of Infectious Diseases, Tel Aviv Sourasky Medical Center, 6 Weiz…	Bos taurus (beef cattle)	Artiodactyla	Domestic animal	NA	Artiodactyla	Europe		1
KJ909831	Bartonella bovis	Rudoler,N., Rasis,M., Sharir,B., Novikov,A., Shapira,G. and Giladi,M., First description of Bartonella bovis in cattle herds in Israel, Vet. Microbiol. 173 (1-2), 110-117 (2014) ; Rudoler,N., Rasis,M., Sharir,B., Novikov,A. and Shapira,G., Direct Submission, Submitted (29-MAY-2014) The Bernard Pridan Laboratory for Molecular Biology of Infectious Diseases, Tel Aviv Sourasky Medical Center, 6 Weiz…	Bos taurus (beef cattle)	Artiodactyla	Domestic animal	NA	Artiodactyla	Europe		1
KJ909832	Bartonella bovis	Rudoler,N., Rasis,M., Sharir,B., Novikov,A., Shapira,G. and Giladi,M., First description of Bartonella bovis in cattle herds in Israel, Vet. Microbiol. 173 (1-2), 110-117 (2014) ; Rudoler,N., Rasis,M., Sharir,B., Novikov,A. and Shapira,G., Direct Submission, Submitted (29-MAY-2014) The Bernard Pridan Laboratory for Molecular Biology of Infectious Diseases, Tel Aviv Sourasky Medical Center, 6 Weiz…	Bos taurus (beef cattle)	Artiodactyla	Domestic animal	NA	Artiodactyla	Europe		1
KJ909833	Bartonella bovis	Rudoler,N., Rasis,M., Sharir,B., Novikov,A., Shapira,G. and Giladi,M., First description of Bartonella bovis in cattle herds in Israel, Vet. Microbiol. 173 (1-2), 110-117 (2014) ; Rudoler,N., Rasis,M., Sharir,B., Novikov,A. and Shapira,G., Direct Submission, Submitted (29-MAY-2014) The Bernard Pridan Laboratory for Molecular Biology of Infectious Diseases, Tel Aviv Sourasky Medical Center, 6 Weiz…	Bos taurus (beef cattle)	Artiodactyla	Domestic animal	NA	Artiodactyla	Europe		1
KJ909835	Bartonella bovis	Rudoler,N., Rasis,M., Sharir,B., Novikov,A., Shapira,G. and Giladi,M., First description of Bartonella bovis in cattle herds in Israel, Vet. Microbiol. 173 (1-2), 110-117 (2014) ; Rudoler,N., Rasis,M., Sharir,B., Novikov,A. and Shapira,G., Direct Submission, Submitted (29-MAY-2014) The Bernard Pridan Laboratory for Molecular Biology of Infectious Diseases, Tel Aviv Sourasky Medical Center, 6 Weiz…	Bos taurus (beef cattle)	Artiodactyla	Domestic animal	NA	Artiodactyla	Europe		1
KJ909836	Bartonella bovis	Rudoler,N., Rasis,M., Sharir,B., Novikov,A., Shapira,G. and Giladi,M., First description of Bartonella bovis in cattle herds in Israel, Vet. Microbiol. 173 (1-2), 110-117 (2014) ; Rudoler,N., Rasis,M., Sharir,B., Novikov,A. and Shapira,G., Direct Submission, Submitted (29-MAY-2014) The Bernard Pridan Laboratory for Molecular Biology of Infectious Diseases, Tel Aviv Sourasky Medical Center, 6 Weiz…	Bos taurus (beef cattle)	Artiodactyla	Domestic animal	NA	Artiodactyla	Europe		1
KJ909837	Bartonella bovis	Rudoler,N., Rasis,M., Sharir,B., Novikov,A., Shapira,G. and Giladi,M., First description of Bartonella bovis in cattle herds in Israel, Vet. Microbiol. 173 (1-2), 110-117 (2014) ; Rudoler,N., Rasis,M., Sharir,B., Novikov,A. and Shapira,G., Direct Submission, Submitted (29-MAY-2014) The Bernard Pridan Laboratory for Molecular Biology of Infectious Diseases, Tel Aviv Sourasky Medical Center, 6 Weiz…	Bos taurus (beef cattle)	Artiodactyla	Domestic animal	NA	Artiodactyla	Europe		1
KJ909838	Bartonella bovis	Rudoler,N., Rasis,M., Sharir,B., Novikov,A., Shapira,G. and Giladi,M., First description of Bartonella bovis in cattle herds in Israel, Vet. Microbiol. 173 (1-2), 110-117 (2014) ; Rudoler,N., Rasis,M., Sharir,B., Novikov,A. and Shapira,G., Direct Submission, Submitted (29-MAY-2014) The Bernard Pridan Laboratory for Molecular Biology of Infectious Diseases, Tel Aviv Sourasky Medical Center, 6 Weiz…	Bos taurus (beef cattle)	Artiodactyla	Domestic animal	NA	Artiodactyla	Europe		1
KJ909839	Bartonella bovis	Rudoler,N., Rasis,M., Sharir,B., Novikov,A., Shapira,G. and Giladi,M., First description of Bartonella bovis in cattle herds in Israel, Vet. Microbiol. 173 (1-2), 110-117 (2014) ; Rudoler,N., Rasis,M., Sharir,B., Novikov,A. and Shapira,G., Direct Submission, Submitted (29-MAY-2014) The Bernard Pridan Laboratory for Molecular Biology of Infectious Diseases, Tel Aviv Sourasky Medical Center, 6 Weiz…	Bos taurus (beef cattle)	Artiodactyla	Domestic animal	NA	Artiodactyla	Europe		1
KJ909840	Bartonella bovis	Rudoler,N., Rasis,M., Sharir,B., Novikov,A., Shapira,G. and Giladi,M., First description of Bartonella bovis in cattle herds in Israel, Vet. Microbiol. 173 (1-2), 110-117 (2014) ; Rudoler,N., Rasis,M., Sharir,B., Novikov,A. and Shapira,G., Direct Submission, Submitted (29-MAY-2014) The Bernard Pridan Laboratory for Molecular Biology of Infectious Diseases, Tel Aviv Sourasky Medical Center, 6 Weiz…	Bos taurus (beef cattle)	Artiodactyla	Domestic animal	NA	Artiodactyla	Europe		1
KJ909841	Bartonella bovis	Rudoler,N., Rasis,M., Sharir,B., Novikov,A., Shapira,G. and Giladi,M., First description of Bartonella bovis in cattle herds in Israel, Vet. Microbiol. 173 (1-2), 110-117 (2014) ; Rudoler,N., Rasis,M., Sharir,B., Novikov,A. and Shapira,G., Direct Submission, Submitted (29-MAY-2014) The Bernard Pridan Laboratory for Molecular Biology of Infectious Diseases, Tel Aviv Sourasky Medical Center, 6 Weiz…	Bos taurus (beef cattle)	Artiodactyla	Domestic animal	NA	Artiodactyla	Europe		1
KJ909842	Bartonella bovis	Rudoler,N., Rasis,M., Sharir,B., Novikov,A., Shapira,G. and Giladi,M., First description of Bartonella bovis in cattle herds in Israel, Vet. Microbiol. 173 (1-2), 110-117 (2014) ; Rudoler,N., Rasis,M., Sharir,B., Novikov,A. and Shapira,G., Direct Submission, Submitted (29-MAY-2014) The Bernard Pridan Laboratory for Molecular Biology of Infectious Diseases, Tel Aviv Sourasky Medical Center, 6 Weiz…	Bos taurus (beef cattle)	Artiodactyla	Domestic animal	NA	Artiodactyla	Europe		1
KJ909843	Bartonella bovis	Rudoler,N., Rasis,M., Sharir,B., Novikov,A., Shapira,G. and Giladi,M., First description of Bartonella bovis in cattle herds in Israel, Vet. Microbiol. 173 (1-2), 110-117 (2014) ; Rudoler,N., Rasis,M., Sharir,B., Novikov,A. and Shapira,G., Direct Submission, Submitted (29-MAY-2014) The Bernard Pridan Laboratory for Molecular Biology of Infectious Diseases, Tel Aviv Sourasky Medical Center, 6 Weiz…	Bos taurus (beef cattle)	Artiodactyla	Domestic animal	NA	Artiodactyla	Europe		1
KJ909844	Bartonella bovis	Rudoler,N., Rasis,M., Sharir,B., Novikov,A., Shapira,G. and Giladi,M., First description of Bartonella bovis in cattle herds in Israel, Vet. Microbiol. 173 (1-2), 110-117 (2014) ; Rudoler,N., Rasis,M., Sharir,B., Novikov,A. and Shapira,G., Direct Submission, Submitted (29-MAY-2014) The Bernard Pridan Laboratory for Molecular Biology of Infectious Diseases, Tel Aviv Sourasky Medical Center, 6 Weiz…	Bos taurus (beef cattle)	Artiodactyla	Domestic animal	NA	Artiodactyla	Europe		1
KJ909845	Bartonella bovis	Rudoler,N., Rasis,M., Sharir,B., Novikov,A., Shapira,G. and Giladi,M., First description of Bartonella bovis in cattle herds in Israel, Vet. Microbiol. 173 (1-2), 110-117 (2014) ; Rudoler,N., Rasis,M., Sharir,B., Novikov,A. and Shapira,G., Direct Submission, Submitted (29-MAY-2014) The Bernard Pridan Laboratory for Molecular Biology of Infectious Diseases, Tel Aviv Sourasky Medical Center, 6 Weiz…	Bos taurus (beef cattle)	Artiodactyla	Domestic animal	NA	Artiodactyla	Europe		1
KJ909846	Bartonella bovis	Rudoler,N., Rasis,M., Sharir,B., Novikov,A., Shapira,G. and Giladi,M., First description of Bartonella bovis in cattle herds in Israel, Vet. Microbiol. 173 (1-2), 110-117 (2014) ; Rudoler,N., Rasis,M., Sharir,B., Novikov,A. and Shapira,G., Direct Submission, Submitted (29-MAY-2014) The Bernard Pridan Laboratory for Molecular Biology of Infectious Diseases, Tel Aviv Sourasky Medical Center, 6 Weiz…	Bos taurus (beef cattle)	Artiodactyla	Domestic animal	NA	Artiodactyla	Europe		1
KJ909847	Bartonella bovis	Rudoler,N., Rasis,M., Sharir,B., Novikov,A., Shapira,G. and Giladi,M., First description of Bartonella bovis in cattle herds in Israel, Vet. Microbiol. 173 (1-2), 110-117 (2014) ; Rudoler,N., Rasis,M., Sharir,B., Novikov,A. and Shapira,G., Direct Submission, Submitted (29-MAY-2014) The Bernard Pridan Laboratory for Molecular Biology of Infectious Diseases, Tel Aviv Sourasky Medical Center, 6 Weiz…	Bos taurus (beef cattle)	Artiodactyla	Domestic animal	NA	Artiodactyla	Europe		1
KJ909848	Bartonella bovis	Rudoler,N., Rasis,M., Sharir,B., Novikov,A., Shapira,G. and Giladi,M., First description of Bartonella bovis in cattle herds in Israel, Vet. Microbiol. 173 (1-2), 110-117 (2014) ; Rudoler,N., Rasis,M., Sharir,B., Novikov,A. and Shapira,G., Direct Submission, Submitted (29-MAY-2014) The Bernard Pridan Laboratory for Molecular Biology of Infectious Diseases, Tel Aviv Sourasky Medical Center, 6 Weiz…	Bos taurus (dairy cattle)	Artiodactyla	Domestic animal	NA	Artiodactyla	Europe		1
KJ909850	Bartonella bovis	Rudoler,N., Rasis,M., Sharir,B., Novikov,A., Shapira,G. and Giladi,M., First description of Bartonella bovis in cattle herds in Israel, Vet. Microbiol. 173 (1-2), 110-117 (2014) ; Rudoler,N., Rasis,M., Sharir,B., Novikov,A. and Shapira,G., Direct Submission, Submitted (29-MAY-2014) The Bernard Pridan Laboratory for Molecular Biology of Infectious Diseases, Tel Aviv Sourasky Medical Center, 6 Weiz…	Bos taurus (dairy cattle)	Artiodactyla	Domestic animal	NA	Artiodactyla	Europe		1
AB602553	Bartonella acomydis	Sato,S., Kabeya,H., Fujinaga,Y., Inoue,K., Une,Y., Yoshikawa,Y. and Maruyama,S., Bartonella jaculi sp. nov., Bartonella callosciuri sp. nov., Bartonella pachyuromydis sp. nov. and Bartonella acomydis sp. nov., isolated from wild Rodentia, Int. J. Syst. Evol. Microbiol. 63 (PT 5), 1734-1740 (2013) ; Sato,S., Kabeya,H., Inoue,K., Fujinaga,Y. and Maruyama,S., Direct Submission, Submitted (30-NOV-201…	Acomys russatus	Rodentia	Rodent	NA	Rodentia	Africa		1
AB674237	Bartonella clarridgeiae	Sato,S., Kabeya,H., Miura,T., Suzuki,K., Bai,Y., Kosoy,M., Sentsui,H., Kariwa,H. and Maruyama,S., Isolation and phylogenetic analysis of Bartonella species from wild carnivores of the suborder Caniformia in Japan, Vet. Microbiol. 161 (1-2), 130-136 (2012) ; Sato,S., Kabeya,H., Miura,T., Suzuki,K., Sentsui,H., Kariwa,H., Bai,Y., Michael,K. and Maruyama,S., Direct Submission, Submitted (03-OCT-2011…	Felis catus	Carnivora	Domestic animal	NA	Carnivora	Asia		1
AB674241	Bartonella washoensis	Sato,S., Kabeya,H., Miura,T., Suzuki,K., Bai,Y., Kosoy,M., Sentsui,H., Kariwa,H. and Maruyama,S., Isolation and phylogenetic analysis of Bartonella species from wild carnivores of the suborder Caniformia in Japan, Vet. Microbiol. 161 (1-2), 130-136 (2012) ; Sato,S., Kabeya,H., Miura,T., Suzuki,K., Sentsui,H., Kariwa,H., Bai,Y., Michael,K. and Maruyama,S., Direct Submission, Submitted (03-OCT-2011…	Spermophilus tridecemlineatus	Rodentia	Rodent	NA	Rodentia	Asia		1
AB703124	Bartonella capreoli	Sato,S., Kabeya,H., Yamazaki,M., Takeno,S., Suzuki,K., Kobayashi,S., Souma,K., Masuko,T., Chomel,B.B. and Maruyama,S., Prevalence and genetic diversity of Bartonella species in sika deer (Cervus nippon) in Japan, Comp. Immunol. Microbiol. Infect. Dis. 35 (6), 575-581 (2012) ; Sato,S., Kabeya,H., Yamazaki,M., Shinako,T. and Maruyama,S., Direct Submission, Submitted (10-MAR-2012) Contact:Hidenori K…	Cervus nippon centralis	Artiodactyla	Wild animal	NA	Artiodactyla	Asia		1
LC031777	Bartonella quintana	Sato,S., Kabeya,H., Yoshino,A., Sekine,W., Suzuki,K., Tamate,H.B., Yamazaki,S., Chomel,B.B. and Maruyama,S., Japanese Macaques (Macaca fuscata) as Natural Reservoir of Bartonella quintana, Emerging Infect. Dis. 21 (12), 2168-2170 (2015) ; Sato,S., Kabeya,H., Yoshino,A., Sekine,W., Suzuki,K., Tamate,H., Higashi,H., Yamazaki,S. and Maruyama,S., Direct Submission, Submitted (27-FEB-2015) Contact:Shi…	Macaca fuscata	Primates	Wild animal	NA	Primates	Asia		1
EU167549	Bartonella sp. T108LN	Sun,J., Liu,Q., Lu,L., Ding,G., Guo,J., Fu,G., Zhang,J., Meng,F., Wu,H., Song,X., Ren,D., Li,D., Guo,Y., Wang,J., Li,G., Liu,J. and Lin,H., Coinfection with four genera of bacteria (Borrelia, Bartonella, Anaplasma, and Ehrlichia) in Haemaphysalis longicornis and Ixodes sinensis ticks from China, Vector Borne Zoonotic Dis. 8 (6), 791-795 (2008) ; Sun,J., Liu,Q. and Song,X., Direct Submission, Subm…		Ixodida	Ectoparasite	rabbit	Lagomorpha	Asia	collected from hares and flagging; Coinfection with Four Genera of Bacteria (Borrelia, Bartonella, Anaplasma, and Ehrlichia) in Haemaphysalis longicornis and Ixodes sinensis Ticks from China	1
EU179228	uncultured Bartonella sp	Sun,J., Liu,Q., Lu,L., Ding,G., Guo,J., Fu,G., Zhang,J., Meng,F., Wu,H., Song,X., Ren,D., Li,D., Guo,Y., Wang,J., Li,G., Liu,J. and Lin,H., Coinfection with four genera of bacteria (Borrelia, Bartonella, Anaplasma, and Ehrlichia) in Haemaphysalis longicornis and Ixodes sinensis ticks from China, Vector Borne Zoonotic Dis. 8 (6), 791-795 (2008) ; Sun,J. and Liu,Q., Direct Submission, Submitted (25…	Haemaphysalis longicornis	Ixodida	Ectoparasite	Unk	Other_ecto	Asia	collected from hares and flagging; Coinfection with Four Genera of Bacteria (Borrelia, Bartonella, Anaplasma, and Ehrlichia) in Haemaphysalis longicornis and Ixodes sinensis Ticks from China	1
AMQK01000007	Bartonella bacilliformis INS	Tarazona,D., Padilla,C., Caceres,O., Montenegro,J.D., Bailon,H., Ventura,G., Mendoza,G., Anaya,E. and Guio,H., Whole Genome Sequencing and Comparative Analysis of Bartonella bacilliformis Strain INS, the Causative Agent of Carrion's Disease, Genome Announc 1 (1), E00053-12 (2013) ; Padilla,C., Tarazona,D., Caceres,O., Montenegro,J., Bailon,H., Ventura,G., Anaya,E., Mendoza,G. and Guio,H., Direct …	Homo sapiens	Primates	human	NA	Primates	South America		1	genome - did not use
JX094278	Bartonella bovis	Welc-Faleciak,R. and Grono,K., The first cases of Bartonella bovis infection in cattle from Central Europe, Vet. Microbiol. 162 (2-4), 954-956 (2013) ; Welc-Faleciak,R. and Grono,K., Direct Submission, Submitted (22-MAY-2012) Department of Parasitology, University of Warsaw, Miecznikowa 1, Warsaw, Mazowieckie 02-096, Poland	Bos taurus	Artiodactyla	Domestic animal	NA	Artiodactyla	Europe		1
EU014267	Bartonella sp. Mo1	Welc-Faleciak,R., Paziewska,A., Bajer,A., Behnke,J.M. and Sinski,E., Bartonella spp. infection in Rodents from different habitats in the Mazury Lake District, Northeast Poland, Vector Borne Zoonotic Dis. 8 (4), 467-474 (2008) ; Welc-Faleciak,R., Paziewska,A., Bajer,A., Behnke,J.M. and Sinski,E., Direct Submission, Submitted (03-JUL-2007) Department of Parasitology, University of Warsaw, Faculty o…	Microtus oeconomus	Rodentia	Rodent	NA	Rodentia	Europe		1
EU014269	Bartonella sp. Mo2	Welc-Faleciak,R., Paziewska,A., Bajer,A., Behnke,J.M. and Sinski,E., Bartonella spp. infection in Rodents from different habitats in the Mazury Lake District, Northeast Poland, Vector Borne Zoonotic Dis. 8 (4), 467-474 (2008) ; Welc-Faleciak,R., Paziewska,A., Bajer,A., Behnke,J.M. and Sinski,E., Direct Submission, Submitted (03-JUL-2007) Department of Parasitology, University of Warsaw, Faculty o…	Microtus oeconomus	Rodentia	Rodent	NA	Rodentia	Europe		1
EU014272	Bartonella sp. Af1	Welc-Faleciak,R., Paziewska,A., Bajer,A., Behnke,J.M. and Sinski,E., Bartonella spp. infection in Rodents from different habitats in the Mazury Lake District, Northeast Poland, Vector Borne Zoonotic Dis. 8 (4), 467-474 (2008) ; Welc-Faleciak,R., Paziewska,A., Bajer,A., Behnke,J.M. and Sinski,E., Direct Submission, Submitted (03-JUL-2007) Department of Parasitology, University of Warsaw, Faculty o…	Apodemus flavicollis	Rodentia	Rodent	NA	Rodentia	Europe		1
EU014273	Bartonella sp. Af2	Welc-Faleciak,R., Paziewska,A., Bajer,A., Behnke,J.M. and Sinski,E., Bartonella spp. infection in Rodents from different habitats in the Mazury Lake District, Northeast Poland, Vector Borne Zoonotic Dis. 8 (4), 467-474 (2008) ; Welc-Faleciak,R., Paziewska,A., Bajer,A., Behnke,J.M. and Sinski,E., Direct Submission, Submitted (03-JUL-2007) Department of Parasitology, University of Warsaw, Faculty o…	Apodemus flavicollis	Rodentia	Rodent	NA	Rodentia	Europe		1
EU014274	Bartonella sp. Mo3	Welc-Faleciak,R., Paziewska,A., Bajer,A., Behnke,J.M. and Sinski,E., Bartonella spp. infection in Rodents from different habitats in the Mazury Lake District, Northeast Poland, Vector Borne Zoonotic Dis. 8 (4), 467-474 (2008) ; Welc-Faleciak,R., Paziewska,A., Bajer,A., Behnke,J.M. and Sinski,E., Direct Submission, Submitted (03-JUL-2007) Department of Parasitology, University of Warsaw, Faculty o…	Microtus oeconomus	Rodentia	Rodent	NA	Rodentia	Europe		1
EU014275	Bartonella sp. Mg1	Welc-Faleciak,R., Paziewska,A., Bajer,A., Behnke,J.M. and Sinski,E., Bartonella spp. infection in Rodents from different habitats in the Mazury Lake District, Northeast Poland, Vector Borne Zoonotic Dis. 8 (4), 467-474 (2008) ; Welc-Faleciak,R., Paziewska,A., Bajer,A., Behnke,J.M. and Sinski,E., Direct Submission, Submitted (03-JUL-2007) Department of Parasitology, University of Warsaw, Faculty o…	Myodes glareolus (Myodes (Clethrionomys) glareolus)	Rodentia	Rodent	NA	Rodentia	Eurasia		1
JQ929915	Bartonella capreoli	Welc-Faleciak,R., Werszko,J., Cydzik,K., Bajer,A., Michalik,J. and Behnke,J.M., Co-infection and genetic diversity of tick-borne pathogens in roe deer from poland, Vector Borne Zoonotic Dis. 13 (5), 277-288 (2013) ; Welc-Faleciak,R., Werszko,J., Cydzik,K., Bajer,A., Michalik,J. and Benhke,J.M., Direct Submission, Submitted (05-APR-2012) Department of Parasitology, University of Warsaw, Miecznikow…	Capreolus capreolus (roe deer)	Artiodactyla	Wild animal	NA	Artiodactyla	Europe		1
AY902179	Bartonella sp. RR0042-1E	Winoto,I., Goethert,H.K. and Wongsrichanalai,C., Bartonella spp. in Rodents and Shrews in the Greater Jakarta Area, Unpublished ; Winoto,I., Goethert,H.K. and Wongsrichanalai,C., Direct Submission, Submitted (21-JAN-2005) Division of Infectious Diseases, Tufts University School of Veterinary Medicine, 200 Westboro Rd., North Grafton, MA 01536, USA	Xenopsylla cheopis	Siphonaptera	Ectoparasite	Rattus tanezumi	Rodentia	Asia		1
AB242280	Bartonella sp. Fuji 12-1	Inoue,K., Maruyama,S., Kabeya,H., Yamada,N., Ohashi,N., Sato,Y., Yukawa,M., Masuzawa,T., Kawamori,F., Kadosaka,T., Takada,N., Fujita,H. and KawaBata,H., Prevalence and genetic diversity of Bartonella species isolated from wild Rodents in Japan, Appl. Environ. Microbiol. 74 (16), 5086-5092 (2008) ; Inoue,K., Kabeya,H. and Maruyama,S., Direct Submission, Submitted (16-NOV-2005) Contact:Hidenori Kab…	Rodent	Rodentia	Rodent	NA	Rodentia	Asia		1
AB242282	Bartonella sp. Aomori 21-1	Inoue,K., Maruyama,S., Kabeya,H., Yamada,N., Ohashi,N., Sato,Y., Yukawa,M., Masuzawa,T., Kawamori,F., Kadosaka,T., Takada,N., Fujita,H. and KawaBata,H., Prevalence and genetic diversity of Bartonella species isolated from wild Rodents in Japan, Appl. Environ. Microbiol. 74 (16), 5086-5092 (2008) ; Inoue,K., Kabeya,H. and Maruyama,S., Direct Submission, Submitted (16-NOV-2005) Contact:Hidenori Kab…	Rodent	Rodentia	Rodent	NA	Rodentia	Asia		1
AB242284	Bartonella sp. Fuji 4-1	Inoue,K., Maruyama,S., Kabeya,H., Yamada,N., Ohashi,N., Sato,Y., Yukawa,M., Masuzawa,T., Kawamori,F., Kadosaka,T., Takada,N., Fujita,H. and KawaBata,H., Prevalence and genetic diversity of Bartonella species isolated from wild Rodents in Japan, Appl. Environ. Microbiol. 74 (16), 5086-5092 (2008) ; Inoue,K., Kabeya,H. and Maruyama,S., Direct Submission, Submitted (16-NOV-2005) Contact:Hidenori Kab…	Rodent	Rodentia	Rodent	NA	Rodentia	Asia		1
AB242286	Bartonella sp. Fuji 6-1	Inoue,K., Kabeya,H. and Maruyama,S., Prevalence of Bartonella species among wild Rodents in Japan, Unpublished ; Inoue,K., Kabeya,H. and Maruyama,S., Direct Submission, Submitted (16-NOV-2005) Hidenori Kabeya, Nihon university, College of bioresource sciences department of veterinary medicine; 1866, Kameino, Fujisawa, Kanagawa 252-8510, Japan (E-mail:kabeya@brs.nihon-u.ac.jp, Tel:81-466-84-3377, …	Rodent	Rodentia	Rodent	NA	Rodentia	Asia		1
AB242287	Bartonella silvatica	Inoue,K., Maruyama,S., Kabeya,H., Yamada,N., Ohashi,N., Sato,Y., Yukawa,M., Masuzawa,T., Kawamori,F., Kadosaka,T., Takada,N., Fujita,H. and KawaBata,H., Prevalence and genetic diversity of Bartonella species isolated from wild Rodents in Japan, Appl. Environ. Microbiol. 74 (16), 5086-5092 (2008) ; Inoue,K., Kabeya,H., Shiratori,H., Ueda,K., Kosoy,M.Y., Chomel,B.B., Boulouis,H.J. and Maruyama,S., …	Rodent	Rodentia	Rodent	NA	Rodentia	Asia		1
AB242289	Bartonella japonica	Inoue,K., Maruyama,S., Kabeya,H., Yamada,N., Ohashi,N., Sato,Y., Yukawa,M., Masuzawa,T., Kawamori,F., Kadosaka,T., Takada,N., Fujita,H. and KawaBata,H., Prevalence and genetic diversity of Bartonella species isolated from wild Rodents in Japan, Appl. Environ. Microbiol. 74 (16), 5086-5092 (2008) ; Inoue,K., Kabeya,H., Shiratori,H., Ueda,K., Kosoy,M.Y., Chomel,B.B., Boulouis,H.J. and Maruyama,S., …	Rodent	Rodentia	Rodent	NA	Rodentia	Asia		1
AB259954	Bartonella sp. Fuji 21-1	Inoue,K., Maruyama,S., Kabeya,H., Yamada,N., Ohashi,N., Sato,Y., Yukawa,M., Masuzawa,T., Kawamori,F., Kadosaka,T., Takada,N., Fujita,H. and KawaBata,H., Prevalence and genetic diversity of Bartonella species isolated from wild Rodents in Japan, Appl. Environ. Microbiol. 74 (16), 5086-5092 (2008) ; Inoue,K., Kabeya,H. and Maruyama,S., Direct Submission, Submitted (23-MAY-2006) Contact:Hidenori Kab…	Rodent	Rodentia	Rodent	NA	Rodentia	Asia		1
AB259955	Bartonella sp. Fuji 9-1	Inoue,K., Maruyama,S., Kabeya,H., Yamada,N., Ohashi,N., Sato,Y., Yukawa,M., Masuzawa,T., Kawamori,F., Kadosaka,T., Takada,N., Fujita,H. and KawaBata,H., Prevalence and genetic diversity of Bartonella species isolated from wild Rodents in Japan, Appl. Environ. Microbiol. 74 (16), 5086-5092 (2008) ; Inoue,K., Kabeya,H. and Maruyama,S., Direct Submission, Submitted (23-MAY-2006) Contact:Hidenori Kab…	Rodent	Rodentia	Rodent	NA	Rodentia	Asia		1
AB259956	Bartonella sp. Aomori 32-1	Inoue,K., Maruyama,S., Kabeya,H., Yamada,N., Ohashi,N., Sato,Y., Yukawa,M., Masuzawa,T., Kawamori,F., Kadosaka,T., Takada,N., Fujita,H. and KawaBata,H., Prevalence and genetic diversity of Bartonella species isolated from wild Rodents in Japan, Appl. Environ. Microbiol. 74 (16), 5086-5092 (2008) ; Inoue,K., Kabeya,H. and Maruyama,S., Direct Submission, Submitted (23-MAY-2006) Contact:Hidenori Kab…	Rodent	Rodentia	Rodent	NA	Rodentia	Asia		1
AB259957	Bartonella sp. Gunma 2-1	Inoue,K., Maruyama,S., Kabeya,H., Yamada,N., Ohashi,N., Sato,Y., Yukawa,M., Masuzawa,T., Kawamori,F., Kadosaka,T., Takada,N., Fujita,H. and KawaBata,H., Prevalence and genetic diversity of Bartonella species isolated from wild Rodents in Japan, Appl. Environ. Microbiol. 74 (16), 5086-5092 (2008) ; Inoue,K., Kabeya,H. and Maruyama,S., Direct Submission, Submitted (23-MAY-2006) Contact:Hidenori Kab…	Rodent	Rodentia	Rodent	NA	Rodentia	Asia		1
AB261693	Bartonella sp. Aomori 36-1	Inoue,K., Maruyama,S., Kabeya,H., Yamada,N., Ohashi,N., Sato,Y., Yukawa,M., Masuzawa,T., Kawamori,F., Kadosaka,T., Takada,N., Fujita,H. and KawaBata,H., Prevalence and genetic diversity of Bartonella species isolated from wild Rodents in Japan, Appl. Environ. Microbiol. 74 (16), 5086-5092 (2008) ; Inoue,K., Kabeya,H. and Maruyama,S., Direct Submission, Submitted (01-JUN-2006) Contact:Hidenori Kab…	Rodent	Rodentia	Rodent	NA	Rodentia	Asia		1
AB290279	Bartonella sp. Fuji 35-1	Inoue,K., Maruyama,S., Kabeya,H., Yamada,N., Ohashi,N., Sato,Y., Yukawa,M., Masuzawa,T., Kawamori,F., Kadosaka,T., Takada,N., Fujita,H. and KawaBata,H., Prevalence and genetic diversity of Bartonella species isolated from wild Rodents in Japan, Appl. Environ. Microbiol. 74 (16), 5086-5092 (2008) ; Inoue,K., Kabeya,H. and Maruyama,S., Direct Submission, Submitted (13-JAN-2007) Contact:Hidenori Kab…	Apodemus argenteus	Rodentia	Rodent	NA	Rodentia	Asia		1
AB290280	Bartonella sp. Okinawa 45-1	Inoue,K., Maruyama,S., Kabeya,H., Yamada,N., Ohashi,N., Sato,Y., Yukawa,M., Masuzawa,T., Kawamori,F., Kadosaka,T., Takada,N., Fujita,H. and KawaBata,H., Prevalence and genetic diversity of Bartonella species isolated from wild Rodents in Japan, Appl. Environ. Microbiol. 74 (16), 5086-5092 (2008) ; Inoue,K., Kabeya,H. and Maruyama,S., Direct Submission, Submitted (13-JAN-2007) Contact:Hidenori Kab…	Rattus rattus	Rodentia	Rodent	NA	Rodentia	Asia		1
AB290281	Bartonella sp. Okinawa 19-1	Inoue,K., Maruyama,S., Kabeya,H., Yamada,N., Ohashi,N., Sato,Y., Yukawa,M., Masuzawa,T., Kawamori,F., Kadosaka,T., Takada,N., Fujita,H. and KawaBata,H., Prevalence and genetic diversity of Bartonella species isolated from wild Rodents in Japan, Appl. Environ. Microbiol. 74 (16), 5086-5092 (2008) ; Inoue,K., Kabeya,H. and Maruyama,S., Direct Submission, Submitted (13-JAN-2007) Contact:Hidenori Kab…	Suncus murinus	Eulipotyphla	wild animal	NA	Eulipotyphla	Asia		1
AB290282	Bartonella sp. Nakanoshima 3-1	Inoue,K., Maruyama,S., Kabeya,H., Yamada,N., Ohashi,N., Sato,Y., Yukawa,M., Masuzawa,T., Kawamori,F., Kadosaka,T., Takada,N., Fujita,H. and KawaBata,H., Prevalence and genetic diversity of Bartonella species isolated from wild Rodents in Japan, Appl. Environ. Microbiol. 74 (16), 5086-5092 (2008) ; Inoue,K., Kabeya,H. and Maruyama,S., Direct Submission, Submitted (13-JAN-2007) Contact:Hidenori Kab…	Rodent	Rodentia	Rodent	NA	Rodentia	Asia		1
AB290283	Bartonella sp. Nakanoshima 4-1	Inoue,K., Maruyama,S., Kabeya,H., Yamada,N., Ohashi,N., Sato,Y., Yukawa,M., Masuzawa,T., Kawamori,F., Kadosaka,T., Takada,N., Fujita,H. and KawaBata,H., Prevalence and genetic diversity of Bartonella species isolated from wild Rodents in Japan, Appl. Environ. Microbiol. 74 (16), 5086-5092 (2008) ; Inoue,K., Kabeya,H. and Maruyama,S., Direct Submission, Submitted (13-JAN-2007) Contact:Hidenori Kab…	Rattus rattus	Rodentia	Rodent	NA	Rodentia	Asia		1
AB290284	Bartonella sp. Yoroshima 11-1	Inoue,K., Maruyama,S., Kabeya,H., Yamada,N., Ohashi,N., Sato,Y., Yukawa,M., Masuzawa,T., Kawamori,F., Kadosaka,T., Takada,N., Fujita,H. and KawaBata,H., Prevalence and genetic diversity of Bartonella species isolated from wild Rodents in Japan, Appl. Environ. Microbiol. 74 (16), 5086-5092 (2008) ; Inoue,K., Kabeya,H. and Maruyama,S., Direct Submission, Submitted (13-JAN-2007) Contact:Hidenori Kab…	Rattus rattus	Rodentia	Rodent	NA	Rodentia	Asia		1
AB290285	Bartonella sp. Yoroshima 17-1	Inoue,K., Maruyama,S., Kabeya,H., Yamada,N., Ohashi,N., Sato,Y., Yukawa,M., Masuzawa,T., Kawamori,F., Kadosaka,T., Takada,N., Fujita,H. and KawaBata,H., Prevalence and genetic diversity of Bartonella species isolated from wild Rodents in Japan, Appl. Environ. Microbiol. 74 (16), 5086-5092 (2008) ; Inoue,K., Kabeya,H. and Maruyama,S., Direct Submission, Submitted (13-JAN-2007) Contact:Hidenori Kab…	Rattus rattus	Rodentia	Rodent	NA	Rodentia	Asia		1
AB290286	Bartonella sp. Nagano 10-1	Inoue,K., Maruyama,S., Kabeya,H., Yamada,N., Ohashi,N., Sato,Y., Yukawa,M., Masuzawa,T., Kawamori,F., Kadosaka,T., Takada,N., Fujita,H. and KawaBata,H., Prevalence and genetic diversity of Bartonella species isolated from wild Rodents in Japan, Appl. Environ. Microbiol. 74 (16), 5086-5092 (2008) ; Inoue,K., Kabeya,H. and Maruyama,S., Direct Submission, Submitted (13-JAN-2007) Contact:Hidenori Kab…	Apodemus speciosus	Rodentia	Rodent	NA	Rodentia	Asia		1
AB290287	Bartonella sp. Nagano 22-1	Inoue,K., Maruyama,S., Kabeya,H., Yamada,N., Ohashi,N., Sato,Y., Yukawa,M., Masuzawa,T., Kawamori,F., Kadosaka,T., Takada,N., Fujita,H. and KawaBata,H., Prevalence and genetic diversity of Bartonella species isolated from wild Rodents in Japan, Appl. Environ. Microbiol. 74 (16), 5086-5092 (2008) ; Inoue,K., Kabeya,H. and Maruyama,S., Direct Submission, Submitted (13-JAN-2007) Contact:Hidenori Kab…	Apodemus speciosus	Rodentia	Rodent	NA	Rodentia	Asia		1
AB290288	Bartonella sp. Shimane 28-1	Inoue,K., Maruyama,S., Kabeya,H., Yamada,N., Ohashi,N., Sato,Y., Yukawa,M., Masuzawa,T., Kawamori,F., Kadosaka,T., Takada,N., Fujita,H. and KawaBata,H., Prevalence and genetic diversity of Bartonella species isolated from wild Rodents in Japan, Appl. Environ. Microbiol. 74 (16), 5086-5092 (2008) ; Inoue,K., Kabeya,H. and Maruyama,S., Direct Submission, Submitted (13-JAN-2007) Contact:Hidenori Kab…	Apodemus speciosus	Rodentia	Rodent	NA	Rodentia	Asia		1
AB290289	Bartonella sp. Nagano 32-1	Inoue,K., Maruyama,S., Kabeya,H., Yamada,N., Ohashi,N., Sato,Y., Yukawa,M., Masuzawa,T., Kawamori,F., Kadosaka,T., Takada,N., Fujita,H. and KawaBata,H., Prevalence and genetic diversity of Bartonella species isolated from wild Rodents in Japan, Appl. Environ. Microbiol. 74 (16), 5086-5092 (2008) ; Inoue,K., Kabeya,H. and Maruyama,S., Direct Submission, Submitted (13-JAN-2007) Contact:Hidenori Kab…	Apodemus argenteus	Rodentia	Rodent	NA	Rodentia	Asia		1
AB290290	Bartonella sp. Nakanoshima 39-1	Inoue,K., Maruyama,S., Kabeya,H., Yamada,N., Ohashi,N., Sato,Y., Yukawa,M., Masuzawa,T., Kawamori,F., Kadosaka,T., Takada,N., Fujita,H. and KawaBata,H., Prevalence and genetic diversity of Bartonella species isolated from wild Rodents in Japan, Appl. Environ. Microbiol. 74 (16), 5086-5092 (2008) ; Inoue,K., Kabeya,H. and Maruyama,S., Direct Submission, Submitted (13-JAN-2007) Contact:Hidenori Kab…	Apodemus speciosus	Rodentia	Rodent	NA	Rodentia	Asia		1
AB290291	Bartonella sp. Tokushima 4-1	Inoue,K., Maruyama,S., Kabeya,H., Yamada,N., Ohashi,N., Sato,Y., Yukawa,M., Masuzawa,T., Kawamori,F., Kadosaka,T., Takada,N., Fujita,H. and KawaBata,H., Prevalence and genetic diversity of Bartonella species isolated from wild Rodents in Japan, Appl. Environ. Microbiol. 74 (16), 5086-5092 (2008) ; Inoue,K., Kabeya,H. and Maruyama,S., Direct Submission, Submitted (13-JAN-2007) Contact:Hidenori Kab…	Apodemus speciosus	Rodentia	Rodent	NA	Rodentia	Asia		1
AB290292	Bartonella sp. Yoroshima 7-2	Inoue,K., Maruyama,S., Kabeya,H., Yamada,N., Ohashi,N., Sato,Y., Yukawa,M., Masuzawa,T., Kawamori,F., Kadosaka,T., Takada,N., Fujita,H. and KawaBata,H., Prevalence and genetic diversity of Bartonella species isolated from wild Rodents in Japan, Appl. Environ. Microbiol. 74 (16), 5086-5092 (2008) ; Inoue,K., Kabeya,H. and Maruyama,S., Direct Submission, Submitted (13-JAN-2007) Contact:Hidenori Kab…	Rattus rattus	Rodentia	Rodent	NA	Rodentia	Asia		1
AB290293	Bartonella sp. Hokkaido 17-1	Inoue,K., Maruyama,S., Kabeya,H., Yamada,N., Ohashi,N., Sato,Y., Yukawa,M., Masuzawa,T., Kawamori,F., Kadosaka,T., Takada,N., Fujita,H. and KawaBata,H., Prevalence and genetic diversity of Bartonella species isolated from wild Rodents in Japan, Appl. Environ. Microbiol. 74 (16), 5086-5092 (2008) ; Inoue,K., Kabeya,H. and Maruyama,S., Direct Submission, Submitted (13-JAN-2007) Contact:Hidenori Kab…	Clethrionomys rufocanus bedfordiae	Rodentia	Rodent	NA	Rodentia	Eurasia		1
AB290294	Bartonella sp. Hokkaido 16-3	Inoue,K., Maruyama,S., Kabeya,H., Yamada,N., Ohashi,N., Sato,Y., Yukawa,M., Masuzawa,T., Kawamori,F., Kadosaka,T., Takada,N., Fujita,H. and KawaBata,H., Prevalence and genetic diversity of Bartonella species isolated from wild Rodents in Japan, Appl. Environ. Microbiol. 74 (16), 5086-5092 (2008) ; Inoue,K., Kabeya,H. and Maruyama,S., Direct Submission, Submitted (13-JAN-2007) Contact:Hidenori Kab…	Clethrionomys rufocanus bedfordiae	Rodentia	Rodent	NA	Rodentia	Eurasia		1
AB290295	Bartonella sp. Nakanoshima 19-1	Inoue,K., Maruyama,S., Kabeya,H., Yamada,N., Ohashi,N., Sato,Y., Yukawa,M., Masuzawa,T., Kawamori,F., Kadosaka,T., Takada,N., Fujita,H. and KawaBata,H., Prevalence and genetic diversity of Bartonella species isolated from wild Rodents in Japan, Appl. Environ. Microbiol. 74 (16), 5086-5092 (2008) ; Inoue,K., Kabeya,H. and Maruyama,S., Direct Submission, Submitted (13-JAN-2007) Contact:Hidenori Kab…	Apodemus speciosus	Rodentia	Rodent	NA	Rodentia	Asia		1
AB290296	Bartonella sp. Nakanoshima 25-1	Inoue,K., Maruyama,S., Kabeya,H., Yamada,N., Ohashi,N., Sato,Y., Yukawa,M., Masuzawa,T., Kawamori,F., Kadosaka,T., Takada,N., Fujita,H. and KawaBata,H., Prevalence and genetic diversity of Bartonella species isolated from wild Rodents in Japan, Appl. Environ. Microbiol. 74 (16), 5086-5092 (2008) ; Inoue,K., Kabeya,H. and Maruyama,S., Direct Submission, Submitted (13-JAN-2007) Contact:Hidenori Kab…	Apodemus speciosus	Rodentia	Rodent	NA	Rodentia	Asia		1
AB290297	Bartonella sp. Nakanoshima 13-1	Inoue,K., Maruyama,S., Kabeya,H., Yamada,N., Ohashi,N., Sato,Y., Yukawa,M., Masuzawa,T., Kawamori,F., Kadosaka,T., Takada,N., Fujita,H. and KawaBata,H., Prevalence and genetic diversity of Bartonella species isolated from wild Rodents in Japan, Appl. Environ. Microbiol. 74 (16), 5086-5092 (2008) ; Inoue,K., Kabeya,H. and Maruyama,S., Direct Submission, Submitted (13-JAN-2007) Contact:Hidenori Kab…	Apodemus speciosus	Rodentia	Rodent	NA	Rodentia	Asia		1
AB444954	Bartonella sp. RJ 26-1	Inoue,K., Maruyama,S., Kabeya,H., Hagiya,K., Izumi,Y., Une,Y. and Yoshikawa,Y., Exotic small mammals as potential reservoirs of zoonotic Bartonella spp, Emerging Infect. Dis. 15 (4), 526-532 (2009) ; Inoue,K., Kabeya,H. and Maruyama,S., Direct Submission, Submitted (05-JUL-2008) Contact:Hidenori Kabeya Nihon university, College of bioresource sciences department of veterinary medicine; 1866, Kame…	Spermophilus richardsoni	Rodentia	Rodent	NA	Rodentia	North America	exotic in Japan	1
AB444955	Bartonella sp. RJ 30-1	Inoue,K., Maruyama,S., Kabeya,H., Hagiya,K., Izumi,Y., Une,Y. and Yoshikawa,Y., Exotic small mammals as potential reservoirs of zoonotic Bartonella spp, Emerging Infect. Dis. 15 (4), 526-532 (2009) ; Inoue,K., Kabeya,H. and Maruyama,S., Direct Submission, Submitted (05-JUL-2008) Contact:Hidenori Kabeya Nihon university, College of bioresource sciences department of veterinary medicine; 1866, Kame…	Spermophilus richardsoni	Rodentia	Rodent	NA	Rodentia	North America	exotic in Japan	1
AB444956	Bartonella sp. CJ 22-1	Inoue,K., Maruyama,S., Kabeya,H., Hagiya,K., Izumi,Y., Une,Y. and Yoshikawa,Y., Exotic small mammals as potential reservoirs of zoonotic Bartonella spp, Emerging Infect. Dis. 15 (4), 526-532 (2009) ; Inoue,K., Kabeya,H. and Maruyama,S., Direct Submission, Submitted (05-JUL-2008) Contact:Hidenori Kabeya Nihon university, College of bioresource sciences department of veterinary medicine; 1866, Kame…	Spermophilus columbianus	Rodentia	Rodent	NA	Rodentia	North America	exotic in Japan	1
AB444957	Bartonella sp. CJ 25-1	Inoue,K., Maruyama,S., Kabeya,H., Hagiya,K., Izumi,Y., Une,Y. and Yoshikawa,Y., Exotic small mammals as potential reservoirs of zoonotic Bartonella spp, Emerging Infect. Dis. 15 (4), 526-532 (2009) ; Inoue,K., Kabeya,H. and Maruyama,S., Direct Submission, Submitted (05-JUL-2008) Contact:Hidenori Kabeya Nihon university, College of bioresource sciences department of veterinary medicine; 1866, Kame…	Spermophilus columbianus	Rodentia	Rodent	NA	Rodentia	North America	exotic in Japan	1
AB444958	Bartonella sp. CJ 24-2	Inoue,K., Maruyama,S., Kabeya,H., Hagiya,K., Izumi,Y., Une,Y. and Yoshikawa,Y., Exotic small mammals as potential reservoirs of zoonotic Bartonella spp, Emerging Infect. Dis. 15 (4), 526-532 (2009) ; Inoue,K., Kabeya,H. and Maruyama,S., Direct Submission, Submitted (05-JUL-2008) Contact:Hidenori Kabeya Nihon university, College of bioresource sciences department of veterinary medicine; 1866, Kame…	Spermophilus columbianus	Rodentia	Rodent	NA	Rodentia	North America	exotic in Japan	1
AB444959	Bartonella sp. RJ 21-1	Inoue,K., Maruyama,S., Kabeya,H., Hagiya,K., Izumi,Y., Une,Y. and Yoshikawa,Y., Exotic small mammals as potential reservoirs of zoonotic Bartonella spp, Emerging Infect. Dis. 15 (4), 526-532 (2009) ; Inoue,K., Kabeya,H. and Maruyama,S., Direct Submission, Submitted (05-JUL-2008) Contact:Hidenori Kabeya Nihon university, College of bioresource sciences department of veterinary medicine; 1866, Kame…	Spermophilus richardsoni	Rodentia	Rodent	NA	Rodentia	North America	exotic in Japan	1
AB444960	Bartonella sp. RJ 31-1	Inoue,K., Maruyama,S., Kabeya,H., Hagiya,K., Izumi,Y., Une,Y. and Yoshikawa,Y., Exotic small mammals as potential reservoirs of zoonotic Bartonella spp, Emerging Infect. Dis. 15 (4), 526-532 (2009) ; Inoue,K., Kabeya,H. and Maruyama,S., Direct Submission, Submitted (05-JUL-2008) Contact:Hidenori Kabeya Nihon university, College of bioresource sciences department of veterinary medicine; 1866, Kame…	Spermophilus richardsoni	Rodentia	Rodent	NA	Rodentia	North America	exotic in Japan	1
AB444961	Bartonella sp. CJ 23-2	Inoue,K., Maruyama,S., Kabeya,H., Hagiya,K., Izumi,Y., Une,Y. and Yoshikawa,Y., Exotic small mammals as potential reservoirs of zoonotic Bartonella spp, Emerging Infect. Dis. 15 (4), 526-532 (2009) ; Inoue,K., Kabeya,H. and Maruyama,S., Direct Submission, Submitted (05-JUL-2008) Contact:Hidenori Kabeya Nihon university, College of bioresource sciences department of veterinary medicine; 1866, Kame…	Spermophilus columbianus	Rodentia	Rodent	NA	Rodentia	North America	exotic in Japan	1
AB444962	Bartonella sp. DR 1-1	Inoue,K., Maruyama,S., Kabeya,H., Hagiya,K., Izumi,Y., Une,Y. and Yoshikawa,Y., Exotic small mammals as potential reservoirs of zoonotic Bartonella spp, Emerging Infect. Dis. 15 (4), 526-532 (2009) ; Inoue,K., Kabeya,H. and Maruyama,S., Direct Submission, Submitted (05-JUL-2008) Contact:Hidenori Kabeya Nihon university, College of bioresource sciences department of veterinary medicine; 1866, Kame…	Spermophilus dauricus	Rodentia	Rodent	NA	Rodentia	Asia		1
AB444963	Bartonella sp. DR 3-2	Inoue,K., Maruyama,S., Kabeya,H., Hagiya,K., Izumi,Y., Une,Y. and Yoshikawa,Y., Exotic small mammals as potential reservoirs of zoonotic Bartonella spp, Emerging Infect. Dis. 15 (4), 526-532 (2009) ; Inoue,K., Kabeya,H. and Maruyama,S., Direct Submission, Submitted (05-JUL-2008) Contact:Hidenori Kabeya Nihon university, College of bioresource sciences department of veterinary medicine; 1866, Kame…	Spermophilus dauricus	Rodentia	Rodent	NA	Rodentia	Asia		1
AB444964	Bartonella sp. SR 25-1	Inoue,K., Maruyama,S., Kabeya,H., Hagiya,K., Izumi,Y., Une,Y. and Yoshikawa,Y., Exotic small mammals as potential reservoirs of zoonotic Bartonella spp, Emerging Infect. Dis. 15 (4), 526-532 (2009) ; Inoue,K., Kabeya,H. and Maruyama,S., Direct Submission, Submitted (05-JUL-2008) Contact:Hidenori Kabeya Nihon university, College of bioresource sciences department of veterinary medicine; 1866, Kame…	Tamias sibiricus	Rodentia	Rodent	NA	Rodentia	North America		1
AB444965	Bartonella sp. SR 24-1	Inoue,K., Maruyama,S., Kabeya,H., Hagiya,K., Izumi,Y., Une,Y. and Yoshikawa,Y., Exotic small mammals as potential reservoirs of zoonotic Bartonella spp, Emerging Infect. Dis. 15 (4), 526-532 (2009) ; Inoue,K., Kabeya,H. and Maruyama,S., Direct Submission, Submitted (05-JUL-2008) Contact:Hidenori Kabeya Nihon university, College of bioresource sciences department of veterinary medicine; 1866, Kame…	Tamias sibiricus	Rodentia	Rodent	NA	Rodentia	North America		1
AB444966	Bartonella sp. SR 26-1	Inoue,K., Maruyama,S., Kabeya,H., Hagiya,K., Izumi,Y., Une,Y. and Yoshikawa,Y., Exotic small mammals as potential reservoirs of zoonotic Bartonella spp, Emerging Infect. Dis. 15 (4), 526-532 (2009) ; Inoue,K., Kabeya,H. and Maruyama,S., Direct Submission, Submitted (05-JUL-2008) Contact:Hidenori Kabeya Nihon university, College of bioresource sciences department of veterinary medicine; 1866, Kame…	Tamias sibiricus	Rodentia	Rodent	NA	Rodentia	North America		1
AB444967	Bartonella sp. SR 77-1	Inoue,K., Maruyama,S., Kabeya,H., Hagiya,K., Izumi,Y., Une,Y. and Yoshikawa,Y., Exotic small mammals as potential reservoirs of zoonotic Bartonella spp, Emerging Infect. Dis. 15 (4), 526-532 (2009) ; Inoue,K., Kabeya,H. and Maruyama,S., Direct Submission, Submitted (05-JUL-2008) Contact:Hidenori Kabeya Nihon university, College of bioresource sciences department of veterinary medicine; 1866, Kame…	Tamias sibiricus	Rodentia	Rodent	NA	Rodentia	North America		1
AB444968	Bartonella sp. SR 22-1	Inoue,K., Maruyama,S., Kabeya,H., Hagiya,K., Izumi,Y., Une,Y. and Yoshikawa,Y., Exotic small mammals as potential reservoirs of zoonotic Bartonella spp, Emerging Infect. Dis. 15 (4), 526-532 (2009) ; Inoue,K., Kabeya,H. and Maruyama,S., Direct Submission, Submitted (05-JUL-2008) Contact:Hidenori Kabeya Nihon university, College of bioresource sciences department of veterinary medicine; 1866, Kame…	Tamias sibiricus	Rodentia	Rodent	NA	Rodentia	North America		1
AB444969	Bartonella sp. SR 34-1	Inoue,K., Maruyama,S., Kabeya,H., Hagiya,K., Izumi,Y., Une,Y. and Yoshikawa,Y., Exotic small mammals as potential reservoirs of zoonotic Bartonella spp, Emerging Infect. Dis. 15 (4), 526-532 (2009) ; Inoue,K., Kabeya,H. and Maruyama,S., Direct Submission, Submitted (05-JUL-2008) Contact:Hidenori Kabeya Nihon university, College of bioresource sciences department of veterinary medicine; 1866, Kame…	Tamias sibiricus	Rodentia	Rodent	NA	Rodentia	North America		1
AB444970	Bartonella sp. AR 2-2	Inoue,K., Maruyama,S., Kabeya,H., Hagiya,K., Izumi,Y., Une,Y. and Yoshikawa,Y., Exotic small mammals as potential reservoirs of zoonotic Bartonella spp, Emerging Infect. Dis. 15 (4), 526-532 (2009) ; Inoue,K., Kabeya,H. and Maruyama,S., Direct Submission, Submitted (05-JUL-2008) Contact:Hidenori Kabeya Nihon university, College of bioresource sciences department of veterinary medicine; 1866, Kame…	Tamiasciurus hudsonicus	Rodentia	Rodent	NA	Rodentia	North America		1
AB444971	Bartonella sp. AR 4-1	Inoue,K., Maruyama,S., Kabeya,H., Hagiya,K., Izumi,Y., Une,Y. and Yoshikawa,Y., Exotic small mammals as potential reservoirs of zoonotic Bartonella spp, Emerging Infect. Dis. 15 (4), 526-532 (2009) ; Inoue,K., Kabeya,H. and Maruyama,S., Direct Submission, Submitted (05-JUL-2008) Contact:Hidenori Kabeya Nihon university, College of bioresource sciences department of veterinary medicine; 1866, Kame…	Tamiasciurus hudsonicus	Rodentia	Rodent	NA	Rodentia	North America		1
AB444972	Bartonella sp. AM 2-1	Inoue,K., Maruyama,S., Kabeya,H., Hagiya,K., Izumi,Y., Une,Y. and Yoshikawa,Y., Exotic small mammals as potential reservoirs of zoonotic Bartonella spp, Emerging Infect. Dis. 15 (4), 526-532 (2009) ; Inoue,K., Kabeya,H. and Maruyama,S., Direct Submission, Submitted (05-JUL-2008) Contact:Hidenori Kabeya Nihon university, College of bioresource sciences department of veterinary medicine; 1866, Kame…	Glaucomys volans	Rodentia	Rodent	NA	Rodentia	North America		1
AB444973	Bartonella sp. AM 9-1	Inoue,K., Maruyama,S., Kabeya,H., Hagiya,K., Izumi,Y., Une,Y. and Yoshikawa,Y., Exotic small mammals as potential reservoirs of zoonotic Bartonella spp, Emerging Infect. Dis. 15 (4), 526-532 (2009) ; Inoue,K., Kabeya,H. and Maruyama,S., Direct Submission, Submitted (05-JUL-2008) Contact:Hidenori Kabeya Nihon university, College of bioresource sciences department of veterinary medicine; 1866, Kame…	Glaucomys volans	Rodentia	Rodent	NA	Rodentia	North America		1
AB444974	Bartonella sp. ER 14-3	Inoue,K., Maruyama,S., Kabeya,H., Hagiya,K., Izumi,Y., Une,Y. and Yoshikawa,Y., Exotic small mammals as potential reservoirs of zoonotic Bartonella spp, Emerging Infect. Dis. 15 (4), 526-532 (2009) ; Inoue,K., Kabeya,H. and Maruyama,S., Direct Submission, Submitted (05-JUL-2008) Contact:Hidenori Kabeya Nihon university, College of bioresource sciences department of veterinary medicine; 1866, Kame…	Sciurus vulgaris subsp. orientis	Rodentia	Rodent	NA	Rodentia	Asia	China; exotic in Japan	1
AB444980	Bartonella sp. OY 14-1	Inoue,K., Maruyama,S., Kabeya,H., Hagiya,K., Izumi,Y., Une,Y. and Yoshikawa,Y., Exotic small mammals as potential reservoirs of zoonotic Bartonella spp, Emerging Infect. Dis. 15 (4), 526-532 (2009) ; Inoue,K., Kabeya,H. and Maruyama,S., Direct Submission, Submitted (05-JUL-2008) Contact:Hidenori Kabeya Nihon university, College of bioresource sciences department of veterinary medicine; 1866, Kame…	Jaculus orientalis	Rodentia	Rodent	NA	Rodentia	Africa		1
AB444981	Bartonella sp. OE 1-2	Inoue,K., Maruyama,S., Kabeya,H., Hagiya,K., Izumi,Y., Une,Y. and Yoshikawa,Y., Exotic small mammals as potential reservoirs of zoonotic Bartonella spp, Emerging Infect. Dis. 15 (4), 526-532 (2009) ; Inoue,K., Kabeya,H. and Maruyama,S., Direct Submission, Submitted (05-JUL-2008) Contact:Hidenori Kabeya Nihon university, College of bioresource sciences department of veterinary medicine; 1866, Kame…	Gerbillus pyramidum	Rodentia	Rodent	NA	Rodentia	Middle East		1
AB444982	Bartonella sp. OE 3-1	Inoue,K., Maruyama,S., Kabeya,H., Hagiya,K., Izumi,Y., Une,Y. and Yoshikawa,Y., Exotic small mammals as potential reservoirs of zoonotic Bartonella spp, Emerging Infect. Dis. 15 (4), 526-532 (2009) ; Inoue,K., Kabeya,H. and Maruyama,S., Direct Submission, Submitted (05-JUL-2008) Contact:Hidenori Kabeya Nihon university, College of bioresource sciences department of veterinary medicine; 1866, Kame…	Gerbillus pyramidum	Rodentia	Rodent	NA	Rodentia	Middle East		1
AB444983	Bartonella sp. FN 6-1	Inoue,K., Maruyama,S., Kabeya,H., Hagiya,K., Izumi,Y., Une,Y. and Yoshikawa,Y., Exotic small mammals as potential reservoirs of zoonotic Bartonella spp, Emerging Infect. Dis. 15 (4), 526-532 (2009) ; Inoue,K., Kabeya,H. and Maruyama,S., Direct Submission, Submitted (05-JUL-2008) Contact:Hidenori Kabeya Nihon university, College of bioresource sciences department of veterinary medicine; 1866, Kame…	Pachyuromys duprasi	Rodentia	Rodent	NA	Rodentia	Europe	exotic in Japan from Netherlands	1
AB444984	Bartonella sp. FN 7-1	Inoue,K., Maruyama,S., Kabeya,H., Hagiya,K., Izumi,Y., Une,Y. and Yoshikawa,Y., Exotic small mammals as potential reservoirs of zoonotic Bartonella spp, Emerging Infect. Dis. 15 (4), 526-532 (2009) ; Inoue,K., Kabeya,H. and Maruyama,S., Direct Submission, Submitted (05-JUL-2008) Contact:Hidenori Kabeya Nihon university, College of bioresource sciences department of veterinary medicine; 1866, Kame…	Pachyuromys duprasi	Rodentia	Rodent	NA	Rodentia	Europe	exotic in Japan from Netherlands	1
AB444985	Bartonella sp. HT 3-1	Inoue,K., Maruyama,S., Kabeya,H., Hagiya,K., Izumi,Y., Une,Y. and Yoshikawa,Y., Exotic small mammals as potential reservoirs of zoonotic Bartonella spp, Emerging Infect. Dis. 15 (4), 526-532 (2009) ; Inoue,K., Kabeya,H. and Maruyama,S., Direct Submission, Submitted (05-JUL-2008) Contact:Hidenori Kabeya Nihon university, College of bioresource sciences department of veterinary medicine; 1866, Kame…	Jaculus jaculus	Rodentia	Rodent	NA	Rodentia	Africa/ Middle East		1
AB444986	Bartonella sp. OY 9-1	Inoue,K., Maruyama,S., Kabeya,H., Hagiya,K., Izumi,Y., Une,Y. and Yoshikawa,Y., Exotic small mammals as potential reservoirs of zoonotic Bartonella spp, Emerging Infect. Dis. 15 (4), 526-532 (2009) ; Inoue,K., Kabeya,H. and Maruyama,S., Direct Submission, Submitted (05-JUL-2008) Contact:Hidenori Kabeya Nihon university, College of bioresource sciences department of veterinary medicine; 1866, Kame…	Jaculus orientalis	Rodentia	Rodent	NA	Rodentia	Africa		1
AB444987	Bartonella sp. FG 4-1	Inoue,K., Maruyama,S., Kabeya,H., Hagiya,K., Izumi,Y., Une,Y. and Yoshikawa,Y., Exotic small mammals as potential reservoirs of zoonotic Bartonella spp, Emerging Infect. Dis. 15 (4), 526-532 (2009) ; Inoue,K., Kabeya,H. and Maruyama,S., Direct Submission, Submitted (05-JUL-2008) Contact:Hidenori Kabeya Nihon university, College of bioresource sciences department of veterinary medicine; 1866, Kame…	Sekeetamys calurus	Rodentia	Rodent	NA	Rodentia	Middle East		1
AB444988	Bartonella sp. FG 2-1	Inoue,K., Maruyama,S., Kabeya,H., Hagiya,K., Izumi,Y., Une,Y. and Yoshikawa,Y., Exotic small mammals as potential reservoirs of zoonotic Bartonella spp, Emerging Infect. Dis. 15 (4), 526-532 (2009) ; Inoue,K., Kabeya,H. and Maruyama,S., Direct Submission, Submitted (05-JUL-2008) Contact:Hidenori Kabeya Nihon university, College of bioresource sciences department of veterinary medicine; 1866, Kame…	Sekeetamys calurus	Rodentia	Rodent	NA	Rodentia	Middle East		1
AB444989	Bartonella sp. FG 1-1	Inoue,K., Maruyama,S., Kabeya,H., Hagiya,K., Izumi,Y., Une,Y. and Yoshikawa,Y., Exotic small mammals as potential reservoirs of zoonotic Bartonella spp, Emerging Infect. Dis. 15 (4), 526-532 (2009) ; Inoue,K., Kabeya,H. and Maruyama,S., Direct Submission, Submitted (05-JUL-2008) Contact:Hidenori Kabeya Nihon university, College of bioresource sciences department of veterinary medicine; 1866, Kame…	Sekeetamys calurus	Rodentia	Rodent	NA	Rodentia	Middle East		1
AB444990	Bartonella sp. FG 6-1	Inoue,K., Maruyama,S., Kabeya,H., Hagiya,K., Izumi,Y., Une,Y. and Yoshikawa,Y., Exotic small mammals as potential reservoirs of zoonotic Bartonella spp, Emerging Infect. Dis. 15 (4), 526-532 (2009) ; Inoue,K., Kabeya,H. and Maruyama,S., Direct Submission, Submitted (05-JUL-2008) Contact:Hidenori Kabeya Nihon university, College of bioresource sciences department of veterinary medicine; 1866, Kame…	Sekeetamys calurus	Rodentia	Rodent	NA	Rodentia	Middle East		1
AB444991	Bartonella sp. FG 3-1	Inoue,K., Maruyama,S., Kabeya,H., Hagiya,K., Izumi,Y., Une,Y. and Yoshikawa,Y., Exotic small mammals as potential reservoirs of zoonotic Bartonella spp, Emerging Infect. Dis. 15 (4), 526-532 (2009) ; Inoue,K., Kabeya,H. and Maruyama,S., Direct Submission, Submitted (05-JUL-2008) Contact:Hidenori Kabeya Nihon university, College of bioresource sciences department of veterinary medicine; 1866, Kame…	Sekeetamys calurus	Rodentia	Rodent	NA	Rodentia	Middle East		1
AB444992	Bartonella sp. OE 5-1	Inoue,K., Maruyama,S., Kabeya,H., Hagiya,K., Izumi,Y., Une,Y. and Yoshikawa,Y., Exotic small mammals as potential reservoirs of zoonotic Bartonella spp, Emerging Infect. Dis. 15 (4), 526-532 (2009) ; Inoue,K., Kabeya,H. and Maruyama,S., Direct Submission, Submitted (05-JUL-2008) Contact:Hidenori Kabeya Nihon university, College of bioresource sciences department of veterinary medicine; 1866, Kame…	Gerbillus pyramidum	Rodentia	Rodent	NA	Rodentia	Middle East		1
AB444993	Bartonella sp. SR 23-1	Inoue,K., Maruyama,S., Kabeya,H., Hagiya,K., Izumi,Y., Une,Y. and Yoshikawa,Y., Exotic small mammals as potential reservoirs of zoonotic Bartonella spp, Emerging Infect. Dis. 15 (4), 526-532 (2009) ; Inoue,K., Kabeya,H. and Maruyama,S., Direct Submission, Submitted (05-JUL-2008) Contact:Hidenori Kabeya Nihon university, College of bioresource sciences department of veterinary medicine; 1866, Kame…	Tamias sibiricus	Rodentia	Rodent	NA	Rodentia	North America		1
AB444994	Bartonella sp. TM 21-1	Inoue,K., Maruyama,S., Kabeya,H., Hagiya,K., Izumi,Y., Une,Y. and Yoshikawa,Y., Exotic small mammals as potential reservoirs of zoonotic Bartonella spp, Emerging Infect. Dis. 15 (4), 526-532 (2009) ; Inoue,K., Kabeya,H. and Maruyama,S., Direct Submission, Submitted (05-JUL-2008) Contact:Hidenori Kabeya Nihon university, College of bioresource sciences department of veterinary medicine; 1866, Kame…	Pteromys volans	Rodentia	Rodent	NA	Rodentia	Eurasia		1
AB444995	Bartonella sp. BR 1-2	Inoue,K., Maruyama,S., Kabeya,H., Hagiya,K., Izumi,Y., Une,Y. and Yoshikawa,Y., Exotic small mammals as potential reservoirs of zoonotic Bartonella spp, Emerging Infect. Dis. 15 (4), 526-532 (2009) ; Inoue,K., Kabeya,H. and Maruyama,S., Direct Submission, Submitted (05-JUL-2008) Contact:Hidenori Kabeya Nihon university, College of bioresource sciences department of veterinary medicine; 1866, Kame…	Callosciurus notatus	Rodentia	Rodent	NA	Rodentia	Asia		1
AB444996	Bartonella sp. BR 6-2	Inoue,K., Maruyama,S., Kabeya,H., Hagiya,K., Izumi,Y., Une,Y. and Yoshikawa,Y., Exotic small mammals as potential reservoirs of zoonotic Bartonella spp, Emerging Infect. Dis. 15 (4), 526-532 (2009) ; Inoue,K., Kabeya,H. and Maruyama,S., Direct Submission, Submitted (05-JUL-2008) Contact:Hidenori Kabeya Nihon university, College of bioresource sciences department of veterinary medicine; 1866, Kame…	Callosciurus notatus	Rodentia	Rodent	NA	Rodentia	Asia		1
AB444997	Bartonella sp. KS 4-1	Inoue,K., Maruyama,S., Kabeya,H., Hagiya,K., Izumi,Y., Une,Y. and Yoshikawa,Y., Exotic small mammals as potential reservoirs of zoonotic Bartonella spp, Emerging Infect. Dis. 15 (4), 526-532 (2009) ; Inoue,K., Kabeya,H. and Maruyama,S., Direct Submission, Submitted (05-JUL-2008) Contact:Hidenori Kabeya Nihon university, College of bioresource sciences department of veterinary medicine; 1866, Kame…	Acomys russatus	Rodentia	Rodent	NA	Rodentia	Africa		1
AB444998	Bartonella sp. KS 8-1	Inoue,K., Maruyama,S., Kabeya,H., Hagiya,K., Izumi,Y., Une,Y. and Yoshikawa,Y., Exotic small mammals as potential reservoirs of zoonotic Bartonella spp, Emerging Infect. Dis. 15 (4), 526-532 (2009) ; Inoue,K., Kabeya,H. and Maruyama,S., Direct Submission, Submitted (05-JUL-2008) Contact:Hidenori Kabeya Nihon university, College of bioresource sciences department of veterinary medicine; 1866, Kame…	Acomys russatus	Rodentia	Rodent	NA	Rodentia	Africa		1
AB444999	Bartonella sp. KT 25-1	Inoue,K., Maruyama,S., Kabeya,H., Hagiya,K., Izumi,Y., Une,Y. and Yoshikawa,Y., Exotic small mammals as potential reservoirs of zoonotic Bartonella spp, Emerging Infect. Dis. 15 (4), 526-532 (2009) ; Inoue,K., Kabeya,H. and Maruyama,S., Direct Submission, Submitted (05-JUL-2008) Contact:Hidenori Kabeya Nihon university, College of bioresource sciences department of veterinary medicine; 1866, Kame…	Acomys cahirinus	Rodentia	Rodent	NA	Rodentia	Africa		1
AB445000	Bartonella sp. KT 27-1	Inoue,K., Maruyama,S., Kabeya,H., Hagiya,K., Izumi,Y., Une,Y. and Yoshikawa,Y., Exotic small mammals as potential reservoirs of zoonotic Bartonella spp, Emerging Infect. Dis. 15 (4), 526-532 (2009) ; Inoue,K., Kabeya,H. and Maruyama,S., Direct Submission, Submitted (05-JUL-2008) Contact:Hidenori Kabeya Nihon university, College of bioresource sciences department of veterinary medicine; 1866, Kame…	Acomys russatus	Rodentia	Rodent	NA	Rodentia	Africa		1
AB445001	Bartonella sp. OE 1-1	Inoue,K., Maruyama,S., Kabeya,H., Hagiya,K., Izumi,Y., Une,Y. and Yoshikawa,Y., Exotic small mammals as potential reservoirs of zoonotic Bartonella spp, Emerging Infect. Dis. 15 (4), 526-532 (2009) ; Inoue,K., Kabeya,H. and Maruyama,S., Direct Submission, Submitted (05-JUL-2008) Contact:Hidenori Kabeya Nihon university, College of bioresource sciences department of veterinary medicine; 1866, Kame…	Gerbillus pyramidum	Rodentia	Rodent	NA	Rodentia	Middle East		1
AB445002	Bartonella sp. DS 1-1	Inoue,K., Maruyama,S., Kabeya,H., Hagiya,K., Izumi,Y., Une,Y. and Yoshikawa,Y., Exotic small mammals as potential reservoirs of zoonotic Bartonella spp, Emerging Infect. Dis. 15 (4), 526-532 (2009) ; Inoue,K., Kabeya,H. and Maruyama,S., Direct Submission, Submitted (05-JUL-2008) Contact:Hidenori Kabeya Nihon university, College of bioresource sciences department of veterinary medicine; 1866, Kame…	Psammomys obesus	Rodentia	Rodent	NA	Rodentia	Middle East		1
AB445003	Bartonella sp. FN 12-1	Inoue,K., Maruyama,S., Kabeya,H., Hagiya,K., Izumi,Y., Une,Y. and Yoshikawa,Y., Exotic small mammals as potential reservoirs of zoonotic Bartonella spp, Emerging Infect. Dis. 15 (4), 526-532 (2009) ; Inoue,K., Kabeya,H. and Maruyama,S., Direct Submission, Submitted (05-JUL-2008) Contact:Hidenori Kabeya Nihon university, College of bioresource sciences department of veterinary medicine; 1866, Kame…	Pachyuromys duprasi	Rodentia	Rodent	NA	Rodentia	Europe	exotic in Japan from Netherlands	1
AB445004	Bartonella sp. FG 3-2	Inoue,K., Maruyama,S., Kabeya,H., Hagiya,K., Izumi,Y., Une,Y. and Yoshikawa,Y., Exotic small mammals as potential reservoirs of zoonotic Bartonella spp, Emerging Infect. Dis. 15 (4), 526-532 (2009) ; Inoue,K., Kabeya,H. and Maruyama,S., Direct Submission, Submitted (05-JUL-2008) Contact:Hidenori Kabeya Nihon university, College of bioresource sciences department of veterinary medicine; 1866, Kame…	Sekeetamys calurus	Rodentia	Rodent	NA	Rodentia	Middle East		1
AB445005	Bartonella sp. OY 1-1	Inoue,K., Maruyama,S., Kabeya,H., Hagiya,K., Izumi,Y., Une,Y. and Yoshikawa,Y., Exotic small mammals as potential reservoirs of zoonotic Bartonella spp, Emerging Infect. Dis. 15 (4), 526-532 (2009) ; Inoue,K., Kabeya,H. and Maruyama,S., Direct Submission, Submitted (05-JUL-2008) Contact:Hidenori Kabeya Nihon university, College of bioresource sciences department of veterinary medicine; 1866, Kame…	Jaculus orientalis	Rodentia	Rodent	NA	Rodentia	Africa		1
AB445006	Bartonella sp. AR 15-3	Inoue,K., Maruyama,S., Kabeya,H., Hagiya,K., Izumi,Y., Une,Y. and Yoshikawa,Y., Exotic small mammals as potential reservoirs of zoonotic Bartonella spp, Emerging Infect. Dis. 15 (4), 526-532 (2009) ; Inoue,K., Kabeya,H. and Maruyama,S., Direct Submission, Submitted (05-JUL-2008) Contact:Hidenori Kabeya Nihon university, College of bioresource sciences department of veterinary medicine; 1866, Kame…	Tamiasciurus hudsonicus	Rodentia	Rodent	NA	Rodentia	North America		1
AB529465	Bartonella sp. Koshimizu 6-1	Inoue,K., Kabeya,H. and Maruyama,S., Bartonella spp. in Japanese Rodent, Published Only in Database (2009) ; Inoue,K., Kabeya,H. and Maruyama,S., Direct Submission, Submitted (21-OCT-2009) Contact:Hidenori Kabeya Nihon university, College of bioresource sciences, Department of veterinary medicine; 1866, Kameino, Fujisawa, Kanagawa 252-8510, Japan	Apodemus speciosus	Rodentia	Rodent	NA	Rodentia	Asia		1
AB529466	Bartonella sp. Shimokita 29-1	Inoue,K., Kabeya,H. and Maruyama,S., Bartonella spp. in Japanese Rodent, Published Only in Database (2009) ; Inoue,K., Kabeya,H. and Maruyama,S., Direct Submission, Submitted (21-OCT-2009) Contact:Hidenori Kabeya Nihon university, College of bioresource sciences, Department of veterinary medicine; 1866, Kameino, Fujisawa, Kanagawa 252-8510, Japan	Apodemus speciosus	Rodentia	Rodent	NA	Rodentia	Asia		1
AB529467	Bartonella sp. Shimokita 30-1	Inoue,K., Kabeya,H. and Maruyama,S., Bartonella spp. in Japanese Rodent, Published Only in Database (2009) ; Inoue,K., Kabeya,H. and Maruyama,S., Direct Submission, Submitted (21-OCT-2009) Contact:Hidenori Kabeya Nihon university, College of bioresource sciences, Department of veterinary medicine; 1866, Kameino, Fujisawa, Kanagawa 252-8510, Japan	Apodemus argenteus	Rodentia	Rodent	NA	Rodentia	Asia		1
AB529468	Bartonella sp. Yatsugatake 16-1	Inoue,K., Kabeya,H. and Maruyama,S., Bartonella spp. in Japanese Rodent, Published Only in Database (2009) ; Inoue,K., Kabeya,H. and Maruyama,S., Direct Submission, Submitted (21-OCT-2009) Contact:Hidenori Kabeya Nihon university, College of bioresource sciences, Department of veterinary medicine; 1866, Kameino, Fujisawa, Kanagawa 252-8510, Japan	Eothenomys andersoni	Rodentia	Rodent	NA	Rodentia	Asia		1
AB529469	Bartonella sp. Yatsugatake 24-1	Inoue,K., Kabeya,H. and Maruyama,S., Bartonella spp. in Japanese Rodent, Published Only in Database (2009) ; Inoue,K., Kabeya,H. and Maruyama,S., Direct Submission, Submitted (21-OCT-2009) Contact:Hidenori Kabeya Nihon university, College of bioresource sciences, Department of veterinary medicine; 1866, Kameino, Fujisawa, Kanagawa 252-8510, Japan	Apodemus speciosus	Rodentia	Rodent	NA	Rodentia	Asia		1
AB529470	Bartonella sp. Akusekito 1-1	Inoue,K., Kabeya,H. and Maruyama,S., Bartonella spp. in Japanese Rodent, Published Only in Database (2009) ; Inoue,K., Kabeya,H. and Maruyama,S., Direct Submission, Submitted (21-OCT-2009) Contact:Hidenori Kabeya Nihon university, College of bioresource sciences, Department of veterinary medicine; 1866, Kameino, Fujisawa, Kanagawa 252-8510, Japan	Rattus rattus	Rodentia	Rodent	NA	Rodentia	Asia		1
AB529471	Bartonella sp. Shimane 84-1	Inoue,K., Kabeya,H. and Maruyama,S., Bartonella spp. in Japanese Rodent, Published Only in Database (2009) ; Inoue,K., Kabeya,H. and Maruyama,S., Direct Submission, Submitted (21-OCT-2009) Contact:Hidenori Kabeya Nihon university, College of bioresource sciences, Department of veterinary medicine; 1866, Kameino, Fujisawa, Kanagawa 252-8510, Japan	Crocidura dsinezumi	Eulipotyphla	Wild animal	NA	Eulipotyphla	Asia		1
AB529472	Bartonella sp. Sendai 6-1	Inoue,K., Kabeya,H. and Maruyama,S., Bartonella spp. in Japanese Rodent, Published Only in Database (2009) ; Inoue,K., Kabeya,H. and Maruyama,S., Direct Submission, Submitted (21-OCT-2009) Contact:Hidenori Kabeya Nihon university, College of bioresource sciences, Department of veterinary medicine; 1866, Kameino, Fujisawa, Kanagawa 252-8510, Japan	Microtus motebelli	Rodentia	Rodent	NA	Rodentia	Asia		1
AB529473	Bartonella sp. Kuchinoshima 2-1	Inoue,K., Kabeya,H. and Maruyama,S., Bartonella spp. in Japanese Rodent, Published Only in Database (2009) ; Inoue,K., Kabeya,H. and Maruyama,S., Direct Submission, Submitted (21-OCT-2009) Contact:Hidenori Kabeya Nihon university, College of bioresource sciences, Department of veterinary medicine; 1866, Kameino, Fujisawa, Kanagawa 252-8510, Japan	Rattus rattus	Rodentia	Rodent	NA	Rodentia	Asia		1
AB529474	Bartonella sp. Kumamoto 2-1	Inoue,K., Kabeya,H. and Maruyama,S., Bartonella spp. in Japanese Rodent, Published Only in Database (2009) ; Inoue,K., Kabeya,H. and Maruyama,S., Direct Submission, Submitted (21-OCT-2009) Contact:Hidenori Kabeya Nihon university, College of bioresource sciences, Department of veterinary medicine; 1866, Kameino, Fujisawa, Kanagawa 252-8510, Japan	Apodemus speciosus	Rodentia	Rodent	NA	Rodentia	Asia		1
AB529475	Bartonella sp. Kumamoto 27-1	Inoue,K., Kabeya,H. and Maruyama,S., Bartonella spp. in Japanese Rodent, Published Only in Database (2009) ; Inoue,K., Kabeya,H. and Maruyama,S., Direct Submission, Submitted (21-OCT-2009) Contact:Hidenori Kabeya Nihon university, College of bioresource sciences, Department of veterinary medicine; 1866, Kameino, Fujisawa, Kanagawa 252-8510, Japan	Apodemus speciosus	Rodentia	Rodent	NA	Rodentia	Asia		1
AB611852	Bartonella sp. JM-1	Sato,S., Kabeya,H., Miura,T., Suzuki,K., Bai,Y., Kosoy,M., Sentsui,H., Kariwa,H. and Maruyama,S., Isolation and phylogenetic analysis of Bartonella species from wild carnivores of the suborder Caniformia in Japan, Vet. Microbiol. 161 (1-2), 130-136 (2012) ; Sato,S., Kabeya,H., Miura,T., Suzuki,K. and Maruyama,S., Direct Submission, Submitted (02-FEB-2011) Contact:Hidenori Kabeya Nihon university,…	Martes melampus	Carnivora	Wild animal	NA	Carnivora	Asia		1
AB674231	Bartonella sp. JB-15	Sato,S., Kabeya,H., Miura,T., Suzuki,K., Bai,Y., Kosoy,M., Sentsui,H., Kariwa,H. and Maruyama,S., Isolation and phylogenetic analysis of Bartonella species from wild carnivores of the suborder Caniformia in Japan, Vet. Microbiol. 161 (1-2), 130-136 (2012) ; Sato,S., Kabeya,H., Miura,T., Suzuki,K., Sentsui,H., Kariwa,H., Bai,Y., Michael,K. and Maruyama,S., Direct Submission, Submitted (03-OCT-2011…	Meles anakuma	Carnivora	wild animal	NA	Carnivora	Asia		1
AB674240	Bartonella washoensis	Sato,S., Kabeya,H., Miura,T., Suzuki,K., Bai,Y., Kosoy,M., Sentsui,H., Kariwa,H. and Maruyama,S., Isolation and phylogenetic analysis of Bartonella species from wild carnivores of the suborder Caniformia in Japan, Vet. Microbiol. 161 (1-2), 130-136 (2012) ; Sato,S., Kabeya,H., Miura,T., Suzuki,K., Sentsui,H., Kariwa,H., Bai,Y., Michael,K. and Maruyama,S., Direct Submission, Submitted (03-OCT-2011…	Otospermophilus beecheyi	Rodentia	Rodent	NA	Rodentia	North America		1
AB703125	Bartonella sp. Honshu-9.1	Sato,S., Kabeya,H., Yamazaki,M., Takeno,S., Suzuki,K., Kobayashi,S., Souma,K., Masuko,T., Chomel,B.B. and Maruyama,S., Prevalence and genetic diversity of Bartonella species in sika deer (Cervus nippon) in Japan, Comp. Immunol. Microbiol. Infect. Dis. 35 (6), 575-581 (2012) ; Sato,S., Kabeya,H., Yamazaki,M., Shinako,T. and Maruyama,S., Direct Submission, Submitted (10-MAR-2012) Contact:Hidenori K…	Cervus nippon centralis	Artiodactyla	Wild animal	NA	Artiodactyla	Asia		1
AB703126	Bartonella sp. Honshu-9.3	Sato,S., Kabeya,H., Yamazaki,M., Takeno,S., Suzuki,K., Kobayashi,S., Souma,K., Masuko,T., Chomel,B.B. and Maruyama,S., Prevalence and genetic diversity of Bartonella species in sika deer (Cervus nippon) in Japan, Comp. Immunol. Microbiol. Infect. Dis. 35 (6), 575-581 (2012) ; Sato,S., Kabeya,H., Yamazaki,M., Shinako,T. and Maruyama,S., Direct Submission, Submitted (10-MAR-2012) Contact:Hidenori K…	Cervus nippon centralis	Artiodactyla	Wild animal	NA	Artiodactyla	Asia		1
AB703127	Bartonella sp. Honshu-11.1	Sato,S., Kabeya,H., Yamazaki,M., Takeno,S., Suzuki,K., Kobayashi,S., Souma,K., Masuko,T., Chomel,B.B. and Maruyama,S., Prevalence and genetic diversity of Bartonella species in sika deer (Cervus nippon) in Japan, Comp. Immunol. Microbiol. Infect. Dis. 35 (6), 575-581 (2012) ; Sato,S., Kabeya,H., Yamazaki,M., Shinako,T. and Maruyama,S., Direct Submission, Submitted (10-MAR-2012) Contact:Hidenori K…	Cervus nippon centralis	Artiodactyla	Wild animal	NA	Artiodactyla	Asia		1
AB703128	Bartonella sp. Honshu-12.1	Sato,S., Kabeya,H., Yamazaki,M., Takeno,S., Suzuki,K., Kobayashi,S., Souma,K., Masuko,T., Chomel,B.B. and Maruyama,S., Prevalence and genetic diversity of Bartonella species in sika deer (Cervus nippon) in Japan, Comp. Immunol. Microbiol. Infect. Dis. 35 (6), 575-581 (2012) ; Sato,S., Kabeya,H., Yamazaki,M., Shinako,T. and Maruyama,S., Direct Submission, Submitted (10-MAR-2012) Contact:Hidenori K…	Cervus nippon centralis	Artiodactyla	Wild animal	NA	Artiodactyla	Asia		1
AB703129	Bartonella sp. Honshu-18.5	Sato,S., Kabeya,H., Yamazaki,M., Takeno,S., Suzuki,K., Kobayashi,S., Souma,K., Masuko,T., Chomel,B.B. and Maruyama,S., Prevalence and genetic diversity of Bartonella species in sika deer (Cervus nippon) in Japan, Comp. Immunol. Microbiol. Infect. Dis. 35 (6), 575-581 (2012) ; Sato,S., Kabeya,H., Yamazaki,M., Shinako,T. and Maruyama,S., Direct Submission, Submitted (10-MAR-2012) Contact:Hidenori K…	Cervus nippon centralis	Artiodactyla	Wild animal	NA	Artiodactyla	Asia		1
AB703130	Bartonella sp. Honshu-53.5	Sato,S., Kabeya,H., Yamazaki,M., Takeno,S., Suzuki,K., Kobayashi,S., Souma,K., Masuko,T., Chomel,B.B. and Maruyama,S., Prevalence and genetic diversity of Bartonella species in sika deer (Cervus nippon) in Japan, Comp. Immunol. Microbiol. Infect. Dis. 35 (6), 575-581 (2012) ; Sato,S., Kabeya,H., Yamazaki,M., Shinako,T. and Maruyama,S., Direct Submission, Submitted (10-MAR-2012) Contact:Hidenori K…	Cervus nippon centralis	Artiodactyla	Wild animal	NA	Artiodactyla	Asia		1
AB703131	Bartonella sp. Honshu-16.1	Sato,S., Kabeya,H., Yamazaki,M., Takeno,S., Suzuki,K., Kobayashi,S., Souma,K., Masuko,T., Chomel,B.B. and Maruyama,S., Prevalence and genetic diversity of Bartonella species in sika deer (Cervus nippon) in Japan, Comp. Immunol. Microbiol. Infect. Dis. 35 (6), 575-581 (2012) ; Sato,S., Kabeya,H., Yamazaki,M., Shinako,T. and Maruyama,S., Direct Submission, Submitted (10-MAR-2012) Contact:Hidenori K…	Cervus nippon centralis	Artiodactyla	Wild animal	NA	Artiodactyla	Asia		1
AB779515	Bartonella sp. Khabarovsk-81	Kim,K.S., Inoue,K., Kabeya,H., Sato,S., Takada,T., Pangjai,D., Chiu,S.-H., Fujita,H., KawaBata,H., Takada,N., Kariwa,H. and Maruyama,S., Prevalence and diversity of Bartonella species in wild small mammals in Asia, J. Wildl. Dis. 52 (2015) In press ; Kim,K.S. and Maruyama,S., Direct Submission, Submitted (25-JAN-2013) Contact:Kyeong Soon Kim Faculty of Agriculture, Tottori University; 4-101 Koyam…	b. japonica/ apodemus	Rodentia	Rodent	NA	Rodentia	Asia		1
AB779516	Bartonella sp. Khabarovsk-46B	Kim,K.S., Inoue,K., Kabeya,H., Sato,S., Takada,T., Pangjai,D., Chiu,S.-H., Fujita,H., KawaBata,H., Takada,N., Kariwa,H. and Maruyama,S., Prevalence and diversity of Bartonella species in wild small mammals in Asia, J. Wildl. Dis. 52 (2015) In press ; Kim,K.S. and Maruyama,S., Direct Submission, Submitted (25-JAN-2013) Contact:Kyeong Soon Kim Faculty of Agriculture, Tottori University; 4-101 Koyam…	b. grahamii/ apodemus and myodes	Rodentia	Rodent	NA	Rodentia	Asia		1
AB779517	Bartonella sp. Khabarovsk-17	Kim,K.S., Inoue,K., Kabeya,H., Sato,S., Takada,T., Pangjai,D., Chiu,S.-H., Fujita,H., KawaBata,H., Takada,N., Kariwa,H. and Maruyama,S., Prevalence and diversity of Bartonella species in wild small mammals in Asia, J. Wildl. Dis. 52 (2015) In press ; Kim,K.S. and Maruyama,S., Direct Submission, Submitted (25-JAN-2013) Contact:Kyeong Soon Kim Faculty of Agriculture, Tottori University; 4-101 Koyam…	b. taylorii/ apodemus and myodes	Rodentia	Rodent	NA	Rodentia	Asia		1
AB779518	Bartonella sp. Khabarovsk-74B	Kim,K.S., Inoue,K., Kabeya,H., Sato,S., Takada,T., Pangjai,D., Chiu,S.-H., Fujita,H., KawaBata,H., Takada,N., Kariwa,H. and Maruyama,S., Prevalence and diversity of Bartonella species in wild small mammals in Asia, J. Wildl. Dis. 52 (2015) In press ; Kim,K.S. and Maruyama,S., Direct Submission, Submitted (25-JAN-2013) Contact:Kyeong Soon Kim Faculty of Agriculture, Tottori University; 4-101 Koyam…	sp. 4/ myodes	Rodentia	Rodent	NA	Rodentia	Asia		1
AB779519	Bartonella sp. Khabarovsk-80	Kim,K.S., Inoue,K., Kabeya,H., Sato,S., Takada,T., Pangjai,D., Chiu,S.-H., Fujita,H., KawaBata,H., Takada,N., Kariwa,H. and Maruyama,S., Prevalence and diversity of Bartonella species in wild small mammals in Asia, J. Wildl. Dis. 52 (2015) In press ; Kim,K.S. and Maruyama,S., Direct Submission, Submitted (25-JAN-2013) Contact:Kyeong Soon Kim Faculty of Agriculture, Tottori University; 4-101 Koyam…	b. grahamii/ apodemus and myodes	Rodentia	Rodent	NA	Rodentia	Asia		1
AB779520	Bartonella sp. Khabarovsk20B	Kim,K.S., Inoue,K., Kabeya,H., Sato,S., Takada,T., Pangjai,D., Chiu,S.-H., Fujita,H., KawaBata,H., Takada,N., Kariwa,H. and Maruyama,S., Prevalence and diversity of Bartonella species in wild small mammals in Asia, J. Wildl. Dis. 52 (2015) In press ; Kim,K.S. and Maruyama,S., Direct Submission, Submitted (25-JAN-2013) Contact:Kyeong Soon Kim Faculty of Agriculture, Tottori University; 4-101 Koyam…	b. grahamii/ apodemus and myodes	Rodentia	Rodent	NA	Rodentia	Asia		1
AB779521	Bartonella sp. Khabarovsk-49B	Kim,K.S., Inoue,K., Kabeya,H., Sato,S., Takada,T., Pangjai,D., Chiu,S.-H., Fujita,H., KawaBata,H., Takada,N., Kariwa,H. and Maruyama,S., Prevalence and diversity of Bartonella species in wild small mammals in Asia, J. Wildl. Dis. 52 (2015) In press ; Kim,K.S. and Maruyama,S., Direct Submission, Submitted (25-JAN-2013) Contact:Kyeong Soon Kim Faculty of Agriculture, Tottori University; 4-101 Koyam…	b. grahamii/ apodemus and myodes	Rodentia	Rodent	NA	Rodentia	Asia		1
AB779522	Bartonella sp. Khabarovsk-5B	Kim,K.S., Inoue,K., Kabeya,H., Sato,S., Takada,T., Pangjai,D., Chiu,S.-H., Fujita,H., KawaBata,H., Takada,N., Kariwa,H. and Maruyama,S., Prevalence and diversity of Bartonella species in wild small mammals in Asia, J. Wildl. Dis. 52 (2015) In press ; Kim,K.S. and Maruyama,S., Direct Submission, Submitted (25-JAN-2013) Contact:Kyeong Soon Kim Faculty of Agriculture, Tottori University; 4-101 Koyam…	b. grahamii/ apodemus and myodes	Rodentia	Rodent	NA	Rodentia	Asia		1
AB779523	Bartonella sp. Khabarovsk-75B	Kim,K.S., Inoue,K., Kabeya,H., Sato,S., Takada,T., Pangjai,D., Chiu,S.-H., Fujita,H., KawaBata,H., Takada,N., Kariwa,H. and Maruyama,S., Prevalence and diversity of Bartonella species in wild small mammals in Asia, J. Wildl. Dis. 52 (2015) In press ; Kim,K.S. and Maruyama,S., Direct Submission, Submitted (25-JAN-2013) Contact:Kyeong Soon Kim Faculty of Agriculture, Tottori University; 4-101 Koyam…	b. grahamii/ apodemus and myodes	Rodentia	Rodent	NA	Rodentia	Asia		1
AB779524	Bartonella sp. Korea19	Kim,K.S., Inoue,K., Kabeya,H., Sato,S., Takada,T., Pangjai,D., Chiu,S.-H., Fujita,H., KawaBata,H., Takada,N., Kariwa,H. and Maruyama,S., Prevalence and diversity of Bartonella species in wild small mammals in Asia, J. Wildl. Dis. 52 (2015) In press ; Kim,K.S. and Maruyama,S., Direct Submission, Submitted (25-JAN-2013) Contact:Kyeong Soon Kim Faculty of Agriculture, Tottori University; 4-101 Koyam…	sp 10/ apodemus	Rodentia	Rodent	NA	Rodentia	Asia		1
AB779525	Bartonella sp. TaiwanR132	Kim,K.S., Inoue,K., Kabeya,H., Sato,S., Takada,T., Pangjai,D., Chiu,S.-H., Fujita,H., KawaBata,H., Takada,N., Kariwa,H. and Maruyama,S., Prevalence and diversity of Bartonella species in wild small mammals in Asia, J. Wildl. Dis. 52 (2015) In press ; Kim,K.S. and Maruyama,S., Direct Submission, Submitted (25-JAN-2013) Contact:Kyeong Soon Kim Faculty of Agriculture, Tottori University; 4-101 Koyam…	sp 8/ rattus	Rodentia	Rodent	NA	Rodentia	Asia		1
AB779526	Bartonella sp. Taiwan-2	Kim,K.S., Inoue,K., Kabeya,H., Sato,S., Takada,T., Pangjai,D., Chiu,S.-H., Fujita,H., KawaBata,H., Takada,N., Kariwa,H. and Maruyama,S., Prevalence and diversity of Bartonella species in wild small mammals in Asia, J. Wildl. Dis. 52 (2015) In press ; Kim,K.S. and Maruyama,S., Direct Submission, Submitted (25-JAN-2013) Contact:Kyeong Soon Kim Faculty of Agriculture, Tottori University; 4-101 Koyam…	b. phoceensis/ apodemus and rattus	Rodentia	Rodent	NA	Rodentia	Asia		1
AB779527	Bartonella sp. Taiwan-20	Kim,K.S., Inoue,K., Kabeya,H., Sato,S., Takada,T., Pangjai,D., Chiu,S.-H., Fujita,H., KawaBata,H., Takada,N., Kariwa,H. and Maruyama,S., Prevalence and diversity of Bartonella species in wild small mammals in Asia, J. Wildl. Dis. 52 (2015) In press ; Kim,K.S. and Maruyama,S., Direct Submission, Submitted (25-JAN-2013) Contact:Kyeong Soon Kim Faculty of Agriculture, Tottori University; 4-101 Koyam…	b. tribocorum/ apodemus and rattus	Rodentia	Rodent	NA	Rodentia	Asia		1
AB779528	Bartonella sp. Taiwan-54	Kim,K.S., Inoue,K., Kabeya,H., Sato,S., Takada,T., Pangjai,D., Chiu,S.-H., Fujita,H., KawaBata,H., Takada,N., Kariwa,H. and Maruyama,S., Prevalence and diversity of Bartonella species in wild small mammals in Asia, J. Wildl. Dis. 52 (2015) In press ; Kim,K.S. and Maruyama,S., Direct Submission, Submitted (25-JAN-2013) Contact:Kyeong Soon Kim Faculty of Agriculture, Tottori University; 4-101 Koyam…	sp 9/ shrew	Eulipotyphla	wild animal	NA	Eulipotyphla	Asia		1
AF050108	Bartonella washoensis	Regnery,R., Marston,E., Finkel,B., Jones,D., Ellis,B., Cooper,J., Drenzek,C., Childs,J. and Olson,J., A novel Bartonella species (Bartonella washoensis), isolated from a patient with cardiac disease: evidence for a Rodent reservoir, Unpublished ; Jones,D.C., Regnery,R. and Marston,E., Direct Submission, Submitted (23-FEB-1998) VRZB, CDC, 1600 Clifton Rd., Atlanta, GA 30333, USA	human	Primates	human	NA	Primates	Named		1
AF071187	Bartonella sp. al7660nv	Regnery,R., Marston,E., Finkel,B., Jones,D., Ellis,B., Cooper,J., Drenzek,C., Childs,J. and Olson,J., A novel Bartonella species (Bartonella washoensis) isolated from a patient with cardiac disease: evidence for a Rodent reservoir, Unpublished ; Jones,D.C., Regnery,D.C. and Marston,E., Direct Submission, Submitted (10-JUN-1998) DVRD, CDC, 1600 Clifton Rd, Atlanta, GA 30333, USA	Ammospermophilus leucurus	Rodentia	Rodent	NA	Rodentia	North America		1
AF071188	Bartonella sp. al7663nv	Regnery,R., Marston,E., Finkel,B., Jones,D., Ellis,B., Cooper,J., Drenzek,C., Childs,J. and Olson,J., A novel Bartonella species (Bartonella washoensis) isolated from a patient with cardiac disease: evidence for a Rodent reservoir, Unpublished ; Jones,D.C., Regnery,D.C. and Marston,E., Direct Submission, Submitted (10-JUN-1998) DVRD, CDC, 1600 Clifton Rd, Atlanta, GA 30333, USA	Ammospermophilus leucurus	Rodentia	Rodent	NA	Rodentia	North America		1
AF071189	Bartonella sp. Tm6313nv	Regnery,R., Marston,E., Finkel,B., Jones,D., Ellis,B., Cooper,J., Drenzek,C., Childs,J. and Olson,J., A novel Bartonella species (Bartonella washoensis) isolated from a patient with cardiac disease: evidence for a Rodent reservoir, Unpublished ; Jones,D.C., Regnery,D.C. and Marston,E., Direct Submission, Submitted (10-JUN-1998) DVRD, CDC, 1600 Clifton Rd, Atlanta, GA 30333, USA	Tamius minimus	Rodentia	Rodent	NA	Rodentia	North America		1
AF071190	Bartonella weissi	Marano,N., Jameson,P., Marston,E., Jones,D., Greene,C. and Regnery,R., A third Bartonella species isolated from domestic cats, Bartonella weissi, sp. nov, Unpublished ; Jones,D.C., Regnery,D.C. and Marston,E., Direct Submission, Submitted (10-JUN-1998) DVRD, CDC, 1600 Clifton Rd, Atlanta, GA 30333, USA	Felis catus	Carnivora	Domestic animal	NA	Carnivora	Unk	synonymous with bovis?	1
AF075162	Bartonella sp. RN10616LA	Ellis,B.A., Regnery,R.L., Beati,L., Bacellar,F., Rood,M., Glass,G.G., Marston,E., Ksiazek,T.G., Jones,D. and Childs,J.E., Rats of the genus Rattus are reservoir hosts for pathogenic Bartonella species: an Old World origin for a New World disease?, J. Infect. Dis. 180 (1), 220-224 (1999) ; Ellis,B.A., Beati,L. and Regnery,R.L., Direct Submission, Submitted (30-JUN-1998) NCID/DVRD/VRZB, CDC, 1600 C…	Rattus norvegicus	Rodentia	Rodent	NA	Rodentia	North America	Louisiana	1
AF075163	Bartonella sp. RN10617LA	Ellis,B.A., Regnery,R.L., Beati,L., Bacellar,F., Rood,M., Glass,G.G., Marston,E., Ksiazek,T.G., Jones,D. and Childs,J.E., Rats of the genus Rattus are reservoir hosts for pathogenic Bartonella species: an Old World origin for a New World disease?, J. Infect. Dis. 180 (1), 220-224 (1999) ; Ellis,B.A., Beati,L. and Regnery,R.L., Direct Submission, Submitted (30-JUN-1998) NCID/DVRD/VRZB, CDC, 1600 C…	Rattus norvegicus	Rodentia	Rodent	NA	Rodentia	North America	Louisiana	1
AF075165	Bartonella sp. RN10627LA	Ellis,B.A., Regnery,R.L., Beati,L., Bacellar,F., Rood,M., Glass,G.G., Marston,E., Ksiazek,T.G., Jones,D. and Childs,J.E., Rats of the genus Rattus are reservoir hosts for pathogenic Bartonella species: an Old World origin for a New World disease?, J. Infect. Dis. 180 (1), 220-224 (1999) ; Ellis,B.A., Beati,L. and Regnery,R.L., Direct Submission, Submitted (30-JUN-1998) NCID/DVRD/VRZB, CDC, 1600 C…	Rattus norvegicus	Rodentia	Rodent	NA	Rodentia	North America	Louisiana	1
AF075166	Bartonella sp. RN10631LA	Ellis,B.A., Regnery,R.L., Beati,L., Bacellar,F., Rood,M., Glass,G.G., Marston,E., Ksiazek,T.G., Jones,D. and Childs,J.E., Rats of the genus Rattus are reservoir hosts for pathogenic Bartonella species: an Old World origin for a New World disease?, J. Infect. Dis. 180 (1), 220-224 (1999) ; Ellis,B.A., Beati,L. and Regnery,R.L., Direct Submission, Submitted (30-JUN-1998) NCID/DVRD/VRZB, CDC, 1600 C…	Rattus norvegicus	Rodentia	Rodent	NA	Rodentia	North America	Louisiana	1
AF082321	Bartonella sp. sh8200ga	Ellis,B.A., Regnery,R.L., Beati,L., Bacellar,F., Rood,M., Glass,G.G., Marston,E., Ksiazek,T.G., Jones,D. and Childs,J.E., Rats of the genus Rattus are reservoir hosts for pathogenic Bartonella species: an Old World origin for a New World disease?, J. Infect. Dis. 180 (1), 220-224 (1999) ; Jones,D.C., Kosoy,M., Marston,E. and Regnery,R.L., Direct Submission, Submitted (05-AUG-1998) DVRD, CDC, 1600…	Sigmodon hispidus	Rodentia	Rodent	NA	Rodentia	America		1
AF082322	Bartonella sp. sh8776ga	Ellis,B.A., Regnery,R.L., Beati,L., Bacellar,F., Rood,M., Glass,G.G., Marston,E., Ksiazek,T.G., Jones,D. and Childs,J.E., Rats of the genus Rattus are reservoir hosts for pathogenic Bartonella species: an Old World origin for a New World disease?, J. Infect. Dis. 180 (1), 220-224 (1999) ; Jones,D.C., Kosoy,M., Marston,E. and Regnery,R.L., Direct Submission, Submitted (05-AUG-1998) DVRD, CDC, 1600…	Sigmodon hispidus	Rodentia	Rodent	NA	Rodentia	America		1
AF082323	Bartonella sp. sh9282ga	Ellis,B.A., Regnery,R.L., Beati,L., Bacellar,F., Rood,M., Glass,G.G., Marston,E., Ksiazek,T.G., Jones,D. and Childs,J.E., Rats of the genus Rattus are reservoir hosts for pathogenic Bartonella species: an Old World origin for a New World disease?, J. Infect. Dis. 180 (1), 220-224 (1999) ; Jones,D.C., Kosoy,M., Marston,E. and Regnery,R.L., Direct Submission, Submitted (05-AUG-1998) DVRD, CDC, 1600…	Sigmodon hispidus	Rodentia	Rodent	NA	Rodentia	America		1
AF086636	Bartonella sp. RR13863PO	Ellis,B.A., Regnery,R.L., Beati,L., Bacellar,F., Rood,M., Glass,G.G., Marston,E., Ksiazek,T.G., Jones,D. and Childs,J.E., Rats of the genus Rattus are reservoir hosts for pathogenic Bartonella species: an Old World origin for a New World disease?, J. Infect. Dis. 180 (1), 220-224 (1999) ; Ellis,B.A., Bacellar,F., Beati,L. and Regnery,R., Direct Submission, Submitted (24-AUG-1998) NCID/DVRD/VRZB, …	Rattus rattus	Rodentia	Rodent	NA	Rodentia	Europe	Portugal	1
AF086637	Bartonella sp. MM5136CA	Ellis,B.A., Regnery,R.L., Beati,L., Bacellar,F., Rood,M., Glass,G.G., Marston,E., Ksiazek,T.G., Jones,D. and Childs,J.E., Rats of the genus Rattus are reservoir hosts for pathogenic Bartonella species: an Old World origin for a New World disease?, J. Infect. Dis. 180 (1), 220-224 (1999) ; Ellis,B.A., Beati,L. and Regnery,R., Direct Submission, Submitted (24-AUG-1998) NCID/DVRD/VRZB, CDC, 1600 Cli…	Mus musculus	Rodentia	Rodent	NA	Rodentia	North America	California	1
AF110309	Bartonella sp. sh11063ga	Kosoy,M., Marston,E., Jones,D., Green,D., Mandel,E. and Childs,J., Coexistence of several Bartonella species in Rodents during longitudinal study, Unpublished ; Jones,D.C., Kosoy,M., Marston,E. and Regnery,R., Direct Submission, Submitted (02-DEC-1998) DVRD, CDC, 1600 Clifton Rd, Atlanta, GA 30333, USA	Sigmodon hispidus	Rodentia	Rodent	NA	Rodentia	North America		1
AF110310	Bartonella sp. sh8784ga	Kosoy,M., Marston,E., Jones,D., Green,D., Mandel,E. and Childs,J., Coexistence of several Bartonella species in Rodents during longitudinal study, Unpublished ; Jones,D.C., Kosoy,M., Marston,E. and Regnery,R., Direct Submission, Submitted (02-DEC-1998) DVRD, CDC, 1600 Clifton Rd, Atlanta, GA 30333, USA	Sigmodon hispidus	Rodentia	Rodent	NA	Rodentia	North America		1
AF110311	Bartonella sp. pn15646ga	Kosoy,M., Marston,E., Jones,D., Green,D., Mandel,E. and Childs,J., Coexistence of several Bartonella species in Rodents during longitudinal study, Unpublished ; Jones,D.C., Kosoy,M., Marston,E. and Regnery,R., Direct Submission, Submitted (02-DEC-1998) DVRD, CDC, 1600 Clifton Rd, Atlanta, GA 30333, USA	Pine vole	Eulipotyphla	wild animal	NA	Eulipotyphla	North America		1
AF110312	Bartonella sp. nm15586co	Kosoy,M., Saito,A., Marston,E., Jones,D., Green,D., Regnery,R. and Childs,J., Experimental evidence of host specificity of Bartonella species in four animal models, Unpublished ; Jones,D.C., Kosoy,M., Marston,E. and Regnery,R., Direct Submission, Submitted (02-DEC-1998) DVRD, CDC, 1600 Clifton Rd, Atlanta, GA 30333, USA	Neotoma mexicana (colorado)	Rodentia	Rodent	NA	Rodentia	North America		1
AF110313	Bartonella sp. nm14977co	Kosoy,M., Saito,A., Marston,E., Jones,D., Green,D., Regnery,R. and Childs,J., Experimental evidence of host specificity of Bartonella species in four animal models, Unpublished ; Jones,D.C., Kosoy,M., Marston,E. and Regnery,R., Direct Submission, Submitted (02-DEC-1998) DVRD, CDC, 1600 Clifton Rd, Atlanta, GA 30333, USA	Neotoma mexicana (colorado)	Rodentia	Rodent	NA	Rodentia	North America		1
AF128838	Bartonella sp. nm15594co	Kosoy,M., Saito,E., Green,D., Jones,D.C., Marston,E. and Childs,J., Experimental evidence of host specificity of Bartonella infection in an animal host, Unpublished ; Jones,D.C., Kosoy,M. and Marston,E., Direct Submission, Submitted (16-FEB-1999) DVRD, CDC, 1600 Clifton Rd., Atlanta, GA 30333, USA	Neotoma mexicana (colorado)	Rodentia	Rodent	NA	Rodentia	North America		1
AF148482	Bartonella sp. pb18968nm	Kosoy,M.Y., Jones,D.C., Maupin,G.O., Yates,T. and Childs,J.E., Bartonella-Rodents associations in different biotic communities of the southwest, Unpublished ; Jones,D.C., Kosoy,M.Y., Maupin,G.O., Yates,T. and Childs,J.E., Direct Submission, Submitted (04-MAY-1999) DVRD, CDC, 1600 Clifton Rd, Atlanta, GA 30333, USA		Rodentia	Rodent	NA	Rodentia	North America		1
AF148483	Bartonella sp. pt18972nm	Kosoy,M.Y., Jones,D.C., Maupin,G.O., Yates,T. and Childs,J.E., Bartonella-Rodents associations in different biotic communities of the southwest, Unpublished ; Jones,D.C., Kosoy,M.Y., Maupin,G.O., Yates,T. and Childs,J.E., Direct Submission, Submitted (04-MAY-1999) DVRD, CDC, 1600 Clifton Rd, Atlanta, GA 30333, USA		Rodentia	Rodent	NA	Rodentia	North America		1
AF148485	Bartonella sp. pb18980nm	Kosoy,M.Y., Jones,D.C., Maupin,G.O., Yates,T. and Childs,J.E., Bartonella-Rodents associations in different biotic communities of the southwest, Unpublished ; Jones,D.C., Kosoy,M.Y., Maupin,G.O., Yates,T. and Childs,J.E., Direct Submission, Submitted (04-MAY-1999) DVRD, CDC, 1600 Clifton Rd, Atlanta, GA 30333, USA		Rodentia	Rodent	NA	Rodentia	North America		1
AF148486	Bartonella sp. sa18991nm	Kosoy,M.Y., Jones,D.C., Maupin,G.O., Yates,T. and Childs,J.E., Bartonella-Rodents associations in different biotic communities of the southwest, Unpublished ; Jones,D.C., Kosoy,M.Y., Maupin,G.O., Yates,T. and Childs,J.E., Direct Submission, Submitted (04-MAY-1999) DVRD, CDC, 1600 Clifton Rd, Atlanta, GA 30333, USA		Rodentia	Rodent	NA	Rodentia	North America		1
AF148487	Bartonella sp. na18990nm	Kosoy,M.Y., Jones,D.C., Maupin,G.O., Yates,T. and Childs,J.E., Bartonella-Rodents associations in different biotic communities of the southwest, Unpublished ; Jones,D.C., Kosoy,M.Y., Maupin,G.O., Yates,T. and Childs,J.E., Direct Submission, Submitted (04-MAY-1999) DVRD, CDC, 1600 Clifton Rd, Atlanta, GA 30333, USA		Rodentia	Rodent	NA	Rodentia	North America		1
AF148488	Bartonella sp. sa19052nm	Kosoy,M.Y., Jones,D.C., Maupin,G.O., Yates,T. and Childs,J.E., Bartonella-Rodents associations in different biotic communities of the southwest, Unpublished ; Jones,D.C., Kosoy,M.Y., Maupin,G.O., Yates,T. and Childs,J.E., Direct Submission, Submitted (04-MAY-1999) DVRD, CDC, 1600 Clifton Rd, Atlanta, GA 30333, USA		Rodentia	Rodent	NA	Rodentia	North America		1
AF148489	Bartonella sp. ol19055nm	Kosoy,M.Y., Jones,D.C., Maupin,G.O., Yates,T. and Childs,J.E., Bartonella-Rodents associations in different biotic communities of the southwest, Unpublished ; Jones,D.C., Kosoy,M.Y., Maupin,G.O., Yates,T. and Childs,J.E., Direct Submission, Submitted (04-MAY-1999) DVRD, CDC, 1600 Clifton Rd, Atlanta, GA 30333, USA		Rodentia	Rodent	NA	Rodentia	North America		1
AF148490	Bartonella sp. pm19058nm	Kosoy,M.Y., Jones,D.C., Maupin,G.O., Yates,T. and Childs,J.E., Bartonella-Rodents associations in different biotic communities of the southwest, Unpublished ; Jones,D.C., Kosoy,M.Y., Maupin,G.O., Yates,T. and Childs,J.E., Direct Submission, Submitted (04-MAY-1999) DVRD, CDC, 1600 Clifton Rd, Atlanta, GA 30333, USA		Rodentia	Rodent	NA	Rodentia	North America		1
AF148491	Bartonella sp. na19103nm	Kosoy,M.Y., Jones,D.C., Maupin,G.O., Yates,T. and Childs,J.E., Bartonella-Rodents associations in different biotic communities of the southwest, Unpublished ; Jones,D.C., Kosoy,M.Y., Maupin,G.O., Yates,T. and Childs,J.E., Direct Submission, Submitted (04-MAY-1999) DVRD, CDC, 1600 Clifton Rd, Atlanta, GA 30333, USA		Rodentia	Rodent	NA	Rodentia	North America		1
AF148492	Bartonella sp. ed19224az	Kosoy,M.Y., Jones,D.C., Maupin,G.O., Yates,T. and Childs,J.E., Bartonella-Rodents associations in different biotic communities of the southwest, Unpublished ; Jones,D.C., Kosoy,M.Y., Maupin,G.O., Yates,T. and Childs,J.E., Direct Submission, Submitted (04-MAY-1999) DVRD, CDC, 1600 Clifton Rd, Atlanta, GA 30333, USA		Rodentia	Rodent	NA	Rodentia	North America		1
AF148493	Bartonella sp. na19233nm	Kosoy,M.Y., Jones,D.C., Maupin,G.O., Yates,T. and Childs,J.E., Bartonella-Rodents associations in different biotic communities of the southwest, Unpublished ; Jones,D.C., Kosoy,M.Y., Maupin,G.O., Yates,T. and Childs,J.E., Direct Submission, Submitted (04-MAY-1999) DVRD, CDC, 1600 Clifton Rd, Atlanta, GA 30333, USA		Rodentia	Rodent	NA	Rodentia	North America		1
AF191502	Bartonella taylorii	Birtles,R.J., Hazel,S., Bown,K., Raoult,D., Begon,M. and Bennett,M., Subtyping of uncultured bartonellae using sequence comparison of 16S/23S rRNA intergenic spacer regions amplified directly from infected bloods, Unpublished ; Birtles,R.J., Direct Submission, Submitted (01-OCT-1999) Pathology and Microbiology, University of Bristol, University Walk, Bristol BS8 1TD, UK	UK Rodent	Rodentia	Rodent	NA	Rodentia	Europe		1
AF214557	Bartonella vinsonii subsp. arupensis	Houpikian,P., Fournier,P.E. and Raoult,D., Phylogenetic position of Bartonella vinsonii subsp. arupensis based on 16S rDNA and gltA gene sequences, Int. J. Syst. Evol. Microbiol. 51 (Pt 1), 179-182 (2001) ; Fournier,P.E. and Raoult,D., Direct Submission, Submitted (10-DEC-1999) Unite des Rickettsies, Faculte de Medecine, 27 Blvd Jean Moulin, Marseille 13385, France	Mice/ human (zoonotic)	Rodentia	Rodent	NA	Rodentia	NA		1
AF329679	Bartonella sp. Rf1563yn	Ying,B., Kosoy,M.Y., Maupin,G.O., Tsuchiya,K.R. and Gage,K.L., Genetic and ecologic characteristics of Bartonella communities in Rodents in southern China, Am. J. Trop. Med. Hyg. 66 (5), 622-627 (2002) ; Bai,Y., Kosoy,M.Y. and Gage,K.L., Direct Submission, Submitted (16-DEC-2000) DVBID, CDC, Rampart Road, Fort Collins, CO 80522, USA	Rattus tanezumi flavipectus	Rodentia	Rodent	NA	Rodentia	Asia		1
AF342929	Bartonella sp. Rf1570yn	Ying,B., Kosoy,M.Y., Maupin,G.O., Tsuchiya,K.R. and Gage,K.L., Genetic and ecologic characteristics of Bartonella communities in Rodents in southern China, Am. J. Trop. Med. Hyg. 66 (5), 622-627 (2002) ; Bai,Y., Kosoy,M.Y. and Gage,K.L., Direct Submission, Submitted (26-JAN-2001) DVBID, CDC, Rampart Road, Fort Collins, CO 80521, USA	Rattus tanezumi flavipectus	Rodentia	Rodent	NA	Rodentia	Asia		1
AF342931	Bartonella sp. Rf1554yn	Ying,B., Kosoy,M.Y., Maupin,G.O., Tsuchiya,K.R. and Gage,K.L., Genetic and ecologic characteristics of Bartonella communities in Rodents in southern China, Am. J. Trop. Med. Hyg. 66 (5), 622-627 (2002) ; Bai,Y., Kosoy,M.Y. and Gage,K.L., Direct Submission, Submitted (26-JAN-2001) DVBID, CDC, Rampart Road, Fort Collins, CO 80521, USA	Rattus tanezumi flavipectus	Rodentia	Rodent	NA	Rodentia	Asia		1
AF342933	Bartonella sp. Rf1561yn	Ying,B., Kosoy,M.Y., Maupin,G.O., Tsuchiya,K.R. and Gage,K.L., Genetic and ecologic characteristics of Bartonella communities in Rodents in southern China, Am. J. Trop. Med. Hyg. 66 (5), 622-627 (2002) ; Bai,Y., Kosoy,M.Y. and Gage,K.L., Direct Submission, Submitted (26-JAN-2001) DVBID, CDC, Rampart Road, Fort Collins, CO 80521, USA	Rattus tanezumi flavipectus	Rodentia	Rodent	NA	Rodentia	Asia		1
AF363238	Bartonella sp. Rn1691yn	Ying,B., Kosoy,M.Y., Maupin,G.O., Tsuchiya,K.R. and Gage,K.L., Genetic and ecologic characteristics of Bartonella communities in Rodents in southern China, Am. J. Trop. Med. Hyg. 66 (5), 622-627 (2002) ; Bai,Y., Kosoy,M. and Gage,K., Direct Submission, Submitted (22-MAR-2001) DVBID, CDC, Rampart Road, Fort Collins, CO 80522, USA	Rattus norvegicus	Rodentia	Rodent	NA	Rodentia	Asia		1
AF391271	Bartonella sp. Ac1692yn	Ying,B., Kosoy,M.Y., Maupin,G.O., Tsuchiya,K.R. and Gage,K.L., Genetic and ecologic characteristics of Bartonella communities in Rodents in southern China, Am. J. Trop. Med. Hyg. 66 (5), 622-627 (2002) ; Bai,Y., Kosoy,M. and Gage,K., Direct Submission, Submitted (13-JUN-2001) Division of Vector-Borne Infectious Diseases, CDC, Rampart Road, Foothills Campus, Fort Collins, CO 80522, USA	Apodemus chevrieri	Rodentia	Rodent	NA	Rodentia	Asia		1
AF391272	Bartonella sp. Ac1693yn	Ying,B., Kosoy,M.Y., Maupin,G.O., Tsuchiya,K.R. and Gage,K.L., Genetic and ecologic characteristics of Bartonella communities in Rodents in southern China, Am. J. Trop. Med. Hyg. 66 (5), 622-627 (2002) ; Bai,Y., Kosoy,M. and Gage,K., Direct Submission, Submitted (13-JUN-2001) Division of Vector-Borne Infectious Diseases, CDC, Rampart Road, Foothills Campus, Fort Collins, CO 80522, USA	Apodemus chevrieri	Rodentia	Rodent	NA	Rodentia	Asia		1
AF391273	Bartonella sp. Ac1825yn	Ying,B., Kosoy,M.Y., Maupin,G.O., Tsuchiya,K.R. and Gage,K.L., Genetic and ecologic characteristics of Bartonella communities in Rodents in southern China, Am. J. Trop. Med. Hyg. 66 (5), 622-627 (2002) ; Bai,Y., Kosoy,M. and Gage,K., Direct Submission, Submitted (13-JUN-2001) Division of Vector-Borne Infectious Diseases, CDC, Rampart Road, Foothills Campus, Fort Collins, CO 80522, USA	Apodemus chevrieri	Rodentia	Rodent	NA	Rodentia	Asia		1
AF391274	Bartonella sp. Ac1826yn	Ying,B., Kosoy,M.Y., Maupin,G.O., Tsuchiya,K.R. and Gage,K.L., Genetic and ecologic characteristics of Bartonella communities in Rodents in southern China, Am. J. Trop. Med. Hyg. 66 (5), 622-627 (2002) ; Bai,Y., Kosoy,M. and Gage,K., Direct Submission, Submitted (13-JUN-2001) Division of Vector-Borne Infectious Diseases, CDC, Rampart Road, Foothills Campus, Fort Collins, CO 80522, USA	Apodemus chevrieri	Rodentia	Rodent	NA	Rodentia	Asia		1
AF391275	Bartonella sp. Ap1707yn	Ying,B., Kosoy,M.Y., Maupin,G.O., Tsuchiya,K.R. and Gage,K.L., Genetic and ecologic characteristics of Bartonella communities in Rodents in southern China, Am. J. Trop. Med. Hyg. 66 (5), 622-627 (2002) ; Bai,Y., Kosoy,M. and Gage,K., Direct Submission, Submitted (13-JUN-2001) Division of Vector-Borne Infectious Diseases, CDC, Rampart Road, Foothills Campus, Fort Collins, CO 80522, USA	Apodemus peninsulae	Rodentia	Rodent	NA	Rodentia	Asia		1
AF391276	Bartonella sp. Ac1723yn	Ying,B., Kosoy,M.Y., Maupin,G.O., Tsuchiya,K.R. and Gage,K.L., Genetic and ecologic characteristics of Bartonella communities in Rodents in southern China, Am. J. Trop. Med. Hyg. 66 (5), 622-627 (2002) ; Bai,Y., Kosoy,M. and Gage,K., Direct Submission, Submitted (13-JUN-2001) Division of Vector-Borne Infectious Diseases, CDC, Rampart Road, Foothills Campus, Fort Collins, CO 80522, USA	Apodemus chevrieri	Rodentia	Rodent	NA	Rodentia	Asia		1
AF391277	Bartonella sp. Ac1727yn	Ying,B., Kosoy,M.Y., Maupin,G.O., Tsuchiya,K.R. and Gage,K.L., Genetic and ecologic characteristics of Bartonella communities in Rodents in southern China, Am. J. Trop. Med. Hyg. 66 (5), 622-627 (2002) ; Bai,Y., Kosoy,M. and Gage,K., Direct Submission, Submitted (13-JUN-2001) Division of Vector-Borne Infectious Diseases, CDC, Rampart Road, Foothills Campus, Fort Collins, CO 80522, USA	Apodemus chevrieri	Rodentia	Rodent	NA	Rodentia	Asia		1
AF391278	Bartonella sp. Ad1734yn	Ying,B., Kosoy,M.Y., Maupin,G.O., Tsuchiya,K.R. and Gage,K.L., Genetic and ecologic characteristics of Bartonella communities in Rodents in southern China, Am. J. Trop. Med. Hyg. 66 (5), 622-627 (2002) ; Bai,Y., Kosoy,M. and Gage,K., Direct Submission, Submitted (13-JUN-2001) Division of Vector-Borne Infectious Diseases, CDC, Rampart Road, Foothills Campus, Fort Collins, CO 80522, USA	Apodemus draco	Rodentia	Rodent	NA	Rodentia	Asia		1
AF391279	Bartonella sp. Ap1699yn	Ying,B., Kosoy,M.Y., Maupin,G.O., Tsuchiya,K.R. and Gage,K.L., Genetic and ecologic characteristics of Bartonella communities in Rodents in southern China, Am. J. Trop. Med. Hyg. 66 (5), 622-627 (2002) ; Bai,Y., Kosoy,M. and Gage,K., Direct Submission, Submitted (13-JUN-2001) Division of Vector-Borne Infectious Diseases, CDC, Rampart Road, Foothills Campus, Fort Collins, CO 80522, USA	Apodemus peninsulae	Rodentia	Rodent	NA	Rodentia	Asia		1
AF391280	Bartonella sp. Ap1714yn	Ying,B., Kosoy,M.Y., Maupin,G.O., Tsuchiya,K.R. and Gage,K.L., Genetic and ecologic characteristics of Bartonella communities in Rodents in southern China, Am. J. Trop. Med. Hyg. 66 (5), 622-627 (2002) ; Bai,Y., Kosoy,M. and Gage,K., Direct Submission, Submitted (13-JUN-2001) Division of Vector-Borne Infectious Diseases, CDC, Rampart Road, Foothills Campus, Fort Collins, CO 80522, USA	Apodemus peninsulae	Rodentia	Rodent	NA	Rodentia	Asia		1
AF391281	Bartonella sp. Em1531yn	Ying,B., Kosoy,M.Y., Maupin,G.O., Tsuchiya,K.R. and Gage,K.L., Genetic and ecologic characteristics of Bartonella communities in Rodents in southern China, Am. J. Trop. Med. Hyg. 66 (5), 622-627 (2002) ; Bai,Y., Kosoy,M. and Gage,K., Direct Submission, Submitted (13-JUN-2001) Division of Vector-Borne Infectious Diseases, CDC, Rampart Road, Foothills Campus, Fort Collins, CO 80522, USA	Eothenomys miletus	Rodentia	Rodent	NA	Rodentia	Asia		1
AF391282	Bartonella sp. Em1712yn	Ying,B., Kosoy,M.Y., Maupin,G.O., Tsuchiya,K.R. and Gage,K.L., Genetic and ecologic characteristics of Bartonella communities in Rodents in southern China, Am. J. Trop. Med. Hyg. 66 (5), 622-627 (2002) ; Bai,Y., Kosoy,M. and Gage,K., Direct Submission, Submitted (13-JUN-2001) Division of Vector-Borne Infectious Diseases, CDC, Rampart Road, Foothills Campus, Fort Collins, CO 80522, USA	Eothenomys miletus	Rodentia	Rodent	NA	Rodentia	Asia		1
AF391790	Bartonella sp. af170up	Holmberg,M., Mills,J.N., McGill,S., Benjamin,G. and Ellis,B.A., Bartonella infection in sylvatic small mammals of central Sweden, Epidemiol. Infect. 130 (1), 149-157 (2003) ; Holmberg,M.I., Mills,J.N., McGill,S., Benjamin,G. and Ellis,B.A., Direct Submission, Submitted (14-JUN-2001) Medical Sciences, Uppsala University, Uppsala 751 85, Sweden	Apodemus flavicollis	Rodentia	Rodent	NA	Rodentia	Europe		1
AF391791	Bartonella sp. sa192up	Holmberg,M., Mills,J.N., McGill,S., Benjamin,G. and Ellis,B.A., Bartonella infection in sylvatic small mammals of central Sweden, Epidemiol. Infect. 130 (1), 149-157 (2003) ; Holmberg,M.I., Mills,J.N., McGill,S., Benjamin,G. and Ellis,B.A., Direct Submission, Submitted (14-JUN-2001) Medical Sciences, Uppsala University, Uppsala 751 85, Sweden	Sorex araneus	Eulipotyphla	Wild animal	NA	Eulipotyphla	Europe		1
AF439751	Bartonella sp. OH114co	Stevenson,H.L., Bai,Y., Kosoy,M.Y., Montenieri,J.A., Lowell,J.L., Chu,M.C. and Gage,K.L., Detection of novel Bartonella strains and Yersinia pestis in prairie dogs and their fleas (Siphonaptera: Ceratophyllidae and Pulicidae) using multiplex polymerase chain reaction, J. Med. Entomol. 40 (3), 329-337 (2003) ; Stevenson,H.L., Kosoy,M.Y. and Ying,B., Direct Submission, Submitted (24-OCT-2001) DVBID…	Oropsylla hirsuta	Siphonaptera	Ectoparasite	prarie dog	Rodentia	North America		1
AF440273	Bartonella washoensis subsp. cynomysii	Kosoy,M., Murray,M., Gilmore,R.D. Jr., Bai,Y. and Gage,K.L., Bartonella strains from ground squirrels are identical to Bartonella washoensis isolated from a human patient, J. Clin. Microbiol. 41 (2), 645-650 (2003) ; Stevenson,H.L., Bai,Y., Kosoy,M.Y., Montenieri,J.A., Lowell,J.L., Chu,M.C. and Gage,K.L., Detection of novel Bartonella strains and Yersinia pestis in prairie dogs and their fleas (S…	Cynomys ludovicianus	Rodentia	Rodent	NA	Rodentia	North America		1
AF440274	Bartonella washoensis subsp. cynomysii	Kosoy,M., Murray,M., Gilmore,R.D. Jr., Bai,Y. and Gage,K.L., Bartonella strains from ground squirrels are identical to Bartonella washoensis isolated from a human patient, J. Clin. Microbiol. 41 (2), 645-650 (2003) ; Stevenson,H.L., Bai,Y., Kosoy,M.Y., Montenieri,J.A., Lowell,J.L., Chu,M.C. and Gage,K.L., Detection of novel Bartonella strains and Yersinia pestis in prairie dogs and their fleas (S…	Cynomys ludovicianus	Rodentia	Rodent	NA	Rodentia	North America		1
AF440275	Bartonella washoensis subsp. cynomysii	Kosoy,M., Murray,M., Gilmore,R.D. Jr., Bai,Y. and Gage,K.L., Bartonella strains from ground squirrels are identical to Bartonella washoensis isolated from a human patient, J. Clin. Microbiol. 41 (2), 645-650 (2003) ; Stevenson,H.L., Bai,Y., Kosoy,M.Y., Montenieri,J.A., Lowell,J.L., Chu,M.C. and Gage,K.L., Detection of novel Bartonella strains and Yersinia pestis in prairie dogs and their fleas (S…	Cynomys ludovicianus	Rodentia	Rodent	NA	Rodentia	North America		1
AF440731	uncultured Bartonella sp	Stevenson,H.L., Bai,Y., Kosoy,M.Y., Montenieri,J.A., Lowell,J.L., Chu,M.C. and Gage,K.L., Detection of novel Bartonella strains and Yersinia pestis in prairie dogs and their fleas (Siphonaptera: Ceratophyllidae and Pulicidae) using multiplex polymerase chain reaction, J. Med. Entomol. 40 (3), 329-337 (2003) ; Stevenson,H.L., Direct Submission, Submitted (25-OCT-2001) DVBID, CDC, Rampart Road, For…	Oropsylla hirsuta	Siphonaptera	Ectoparasite	prarie dog	Rodentia	North America		1
AF440732	uncultured Bartonella sp	Stevenson,H.L., Bai,Y., Kosoy,M.Y., Montenieri,J.A., Lowell,J.L., Chu,M.C. and Gage,K.L., Detection of novel Bartonella strains and Yersinia pestis in prairie dogs and their fleas (Siphonaptera: Ceratophyllidae and Pulicidae) using multiplex polymerase chain reaction, J. Med. Entomol. 40 (3), 329-337 (2003) ; Stevenson,H.L., Direct Submission, Submitted (25-OCT-2001) DVBID, CDC, Rampart Road, For…	Oropsylla hirsuta	Siphonaptera	Ectoparasite	prarie dog	Rodentia	North America		1
AF440733	uncultured Bartonella sp	Stevenson,H.L., Bai,Y., Kosoy,M.Y., Montenieri,J.A., Lowell,J.L., Chu,M.C. and Gage,K.L., Detection of novel Bartonella strains and Yersinia pestis in prairie dogs and their fleas (Siphonaptera: Ceratophyllidae and Pulicidae) using multiplex polymerase chain reaction, J. Med. Entomol. 40 (3), 329-337 (2003) ; Stevenson,H.L., Direct Submission, Submitted (25-OCT-2001) DVBID, CDC, Rampart Road, For…	Oropsylla hirsuta	Siphonaptera	Ectoparasite	prarie dog	Rodentia	North America		1
AF449760	Bartonella sp. SC12uk	Bown,K.J., Ellis,B.A., Birtles,R.J., Durden,L.A., Lello,J., Begon,M. and Bennett,M., New world origins for haemoparasites infecting United Kingdom grey squirrels (Sciurus carolinensis), as revealed by phylogenetic analysis of bartonella infecting squirrel populations in England and the United States, Epidemiol. Infect. 129 (3), 647-653 (2002) ; Bown,K.J., Birtles,R.J., Bennett,M., Lello,J., Begon…	Sciurus vulgaris	Rodentia	Rodent	NA	Rodentia	Europe	UK	1
AF449761	Bartonella sp. SV06uk	Bown,K.J., Ellis,B.A., Birtles,R.J., Durden,L.A., Lello,J., Begon,M. and Bennett,M., New world origins for haemoparasites infecting United Kingdom grey squirrels (Sciurus carolinensis), as revealed by phylogenetic analysis of bartonella infecting squirrel populations in England and the United States, Epidemiol. Infect. 129 (3), 647-653 (2002) ; Bown,K.J., Birtles,R.J., Bennett,M., Begon,M., Lello…	Sciurus carolinensis	Rodentia	Rodent	NA	Rodentia	Europe	UK	1
AF451159	Bartonella sp. Tm918nv	Kosoy,M., Murray,M., Gilmore,R.D. Jr., Bai,Y. and Gage,K.L., Bartonella strains from ground squirrels are identical to Bartonella washoensis isolated from a human patient, J. Clin. Microbiol. 41 (2), 645-650 (2003) ; Kosoy,M., Murray,M. and Gage,K., Direct Submission, Submitted (23-NOV-2001) DVBID, CDC, Rampart Road, Fort Collins, CO 80521, USA	Tamias minimus	Rodentia	Rodent	NA	Rodentia	North America		1
AF451160	Bartonella sp. Tm916nv	Kosoy,M., Murray,M., Gilmore,R.D. Jr., Bai,Y. and Gage,K.L., Bartonella strains from ground squirrels are identical to Bartonella washoensis isolated from a human patient, J. Clin. Microbiol. 41 (2), 645-650 (2003) ; Kosoy,M., Murray,M. and Gage,K., Direct Submission, Submitted (23-NOV-2001) DVBID, CDC, Rampart Road, Fort Collins, CO 80521, USA	Tamias minimus	Rodentia	Rodent	NA	Rodentia	North America		1
AF451161	Bartonella sp. Tm1950nv	Kosoy,M., Murray,M., Gilmore,R.D. Jr., Bai,Y. and Gage,K.L., Bartonella strains from ground squirrels are identical to Bartonella washoensis isolated from a human patient, J. Clin. Microbiol. 41 (2), 645-650 (2003) ; Kosoy,M., Murray,M. and Gage,K., Direct Submission, Submitted (23-NOV-2001) DVBID, CDC, Rampart Road, Fort Collins, CO 80521, USA	Tamias minimus	Rodentia	Rodent	NA	Rodentia	North America		1
AF451162	Bartonella sp. Tm1781nv	Kosoy,M., Murray,M., Gilmore,R.D. Jr., Bai,Y. and Gage,K.L., Bartonella strains from ground squirrels are identical to Bartonella washoensis isolated from a human patient, J. Clin. Microbiol. 41 (2), 645-650 (2003) ; Kosoy,M., Murray,M. and Gage,K., Direct Submission, Submitted (23-NOV-2001) DVBID, CDC, Rampart Road, Fort Collins, CO 80521, USA	Tamias minimus	Rodentia	Rodent	NA	Rodentia	North America		1
AF451163	Bartonella sp. Tm1794nv	Kosoy,M., Murray,M., Gilmore,R.D. Jr., Bai,Y. and Gage,K.L., Bartonella strains from ground squirrels are identical to Bartonella washoensis isolated from a human patient, J. Clin. Microbiol. 41 (2), 645-650 (2003) ; Kosoy,M., Murray,M. and Gage,K., Direct Submission, Submitted (23-NOV-2001) DVBID, CDC, Rampart Road, Fort Collins, CO 80521, USA	Tamias minimus	Rodentia	Rodent	NA	Rodentia	North America		1
AF470616	Bartonella washoensis	Kosoy,M., Murray,M., Gilmore,R.D. Jr., Bai,Y. and Gage,K.L., Bartonella strains from ground squirrels are identical to Bartonella washoensis isolated from a human patient, J. Clin. Microbiol. 41 (2), 645-650 (2003) ; Kosoy,M., Gilmore,R. and Bai,Y., Direct Submission, Submitted (20-JAN-2002) DVBID, CDC, Rampart Road, Fort Collins, CO 80522, USA	Spermophilus beecheyi	Rodentia	Rodent	NA	Rodentia	North America	Nevada	1
AF489536	Bartonella sp. strain Pm136co	Kosoy,M., Bai,Y. and Gage,K., Bartonella bacteria in deer mice, Unpublished ; Kosoy,M., Bai,Y. and Gage,K., Direct Submission, Submitted (01-MAR-2002) DVBID, CDC, Rampart Road, Fort Collins, CO 80522, USA	Peromyscus maniculatus	Rodentia	Rodent	NA	Rodentia	North America		1
AF489537	Bartonella sp. strain Pm370co	Kosoy,M., Bai,Y. and Gage,K., Bartonella bacteria in deer mice, Unpublished ; Kosoy,M., Bai,Y. and Gage,K., Direct Submission, Submitted (01-MAR-2002) DVBID, CDC, Rampart Road, Fort Collins, CO 80522, USA	Peromyscus maniculatus	Rodentia	Rodent	NA	Rodentia	North America		1
AF489538	Bartonella sp. strain Pm1251az	Kosoy,M., Bai,Y. and Gage,K., Bartonella bacteria in deer mice, Unpublished ; Kosoy,M., Bai,Y. and Gage,K., Direct Submission, Submitted (01-MAR-2002) DVBID, CDC, Rampart Road, Fort Collins, CO 80522, USA	Peromyscus maniculatus	Rodentia	Rodent	NA	Rodentia	North America		1
AF489539	Bartonella sp. strain Pm650nm	Kosoy,M., Bai,Y. and Gage,K., Bartonella bacteria in deer mice, Unpublished ; Kosoy,M., Bai,Y. and Gage,K., Direct Submission, Submitted (01-MAR-2002) DVBID, CDC, Rampart Road, Fort Collins, CO 80522, USA	Peromyscus maniculatus	Rodentia	Rodent	NA	Rodentia	North America		1
AF489540	Bartonella sp. strain Pm662wy	Kosoy,M., Bai,Y. and Gage,K., Bartonella bacteria in deer mice, Unpublished ; Kosoy,M., Bai,Y. and Gage,K., Direct Submission, Submitted (01-MAR-2002) DVBID, CDC, Rampart Road, Fort Collins, CO 80522, USA	Peromyscus maniculatus	Rodentia	Rodent	NA	Rodentia	North America		1
AY064533	Bartonella sp. Pm1780nv	Kosoy,M., Murray,M., Gilmore,R.D. Jr., Bai,Y. and Gage,K.L., Bartonella strains from ground squirrels are identical to Bartonella washoensis isolated from a human patient, J. Clin. Microbiol. 41 (2), 645-650 (2003) ; Kosoy,M., Murray,M. and Gage,K., Direct Submission, Submitted (30-NOV-2001) DVBID, CDC, Rampart Rd, Fort Collins, CO 80521, USA	Peromyscus maniculatus	Rodentia	Rodent	NA	Rodentia	North America		1
AY064534	Bartonella sp. Pm1783nv	Kosoy,M., Murray,M., Gilmore,R.D. Jr., Bai,Y. and Gage,K.L., Bartonella strains from ground squirrels are identical to Bartonella washoensis isolated from a human patient, J. Clin. Microbiol. 41 (2), 645-650 (2003) ; Kosoy,M., Murray,M. and Gage,K., Direct Submission, Submitted (30-NOV-2001) DVBID, CDC, Rampart Rd, Fort Collins, CO 80521, USA	Peromyscus leucopus	Rodentia	Rodent	NA	Rodentia	North America		1
AY064535	Bartonella sp. Pm1785nv	Kosoy,M., Murray,M., Gilmore,R.D. Jr., Bai,Y. and Gage,K.L., Bartonella strains from ground squirrels are identical to Bartonella washoensis isolated from a human patient, J. Clin. Microbiol. 41 (2), 645-650 (2003) ; Kosoy,M., Murray,M. and Gage,K., Direct Submission, Submitted (30-NOV-2001) DVBID, CDC, Rampart Rd, Fort Collins, CO 80521, USA	Peromyscus maniculatus	Rodentia	Rodent	NA	Rodentia	North America		1
AY064536	Bartonella sp. Pm1857nv	Kosoy,M., Murray,M., Gilmore,R.D. Jr., Bai,Y. and Gage,K.L., Bartonella strains from ground squirrels are identical to Bartonella washoensis isolated from a human patient, J. Clin. Microbiol. 41 (2), 645-650 (2003) ; Kosoy,M., Murray,M. and Gage,K., Direct Submission, Submitted (30-NOV-2001) DVBID, CDC, Rampart Rd, Fort Collins, CO 80521, USA	Peromyscus maniculatus	Rodentia	Rodent	NA	Rodentia	North America		1
AY071858	Bartonella sp. Sb1659nv	Kosoy,M., Murray,M., Gilmore,R.D. Jr., Bai,Y. and Gage,K.L., Bartonella strains from ground squirrels are identical to Bartonella washoensis isolated from a human patient, J. Clin. Microbiol. 41 (2), 645-650 (2003) ; Kosoy,M., Murray,M. and Gage,K., Direct Submission, Submitted (26-DEC-2001) DVBID, CDC, Rampart Road, Fort Collins, CO 80521, USA	Spermophilus beecheyi	Rodentia	Rodent	NA	Rodentia	North America	Nevada	1
AY071859	Bartonella sp. Sb1859nv	Kosoy,M., Murray,M., Gilmore,R.D. Jr., Bai,Y. and Gage,K.L., Bartonella strains from ground squirrels are identical to Bartonella washoensis isolated from a human patient, J. Clin. Microbiol. 41 (2), 645-650 (2003) ; Kosoy,M., Murray,M. and Gage,K., Direct Submission, Submitted (26-DEC-2001) DVBID, CDC, Rampart Road, Fort Collins, CO 80521, USA	Spermophilus beecheyi	Rodentia	Rodent	NA	Rodentia	North America	Nevada	1
AY071861	Bartonella sp. SL311nv	Kosoy,M., Murray,M., Gilmore,R.D. Jr., Bai,Y. and Gage,K.L., Bartonella strains from ground squirrels are identical to Bartonella washoensis isolated from a human patient, J. Clin. Microbiol. 41 (2), 645-650 (2003) ; Kosoy,M., Murray,M. and Gage,K., Direct Submission, Submitted (26-DEC-2001) DVBID, CDC, Rampart Road, Fort Collins, CO 80521, USA	Spermophilus beecheyi	Rodentia	Rodent	NA	Rodentia	North America	Nevada	1
AY254216	Bartonella sp. RT222SM	Bai,Y., Wang,G.-L., Zuo,B., Li,D.-M., Ma,Y.-K. and Kosoy,M.Y., Barronella spp. isolated from Rodents in south-western Yunnan, China, Unpublished ; Bai,Y., Kosoy,M.Y., Yu,G.-L. and Dong,X.-Q., Direct Submission, Submitted (12-MAR-2003) Zoonoses Section, Yunnan Institute of Endemic Disease Control and Prevention, 33 Wenhua Road, Dali, Yunnan 671000, P.R. China	Rattus tanezumi flavipectus	Rodentia	Rodent	NA	Rodentia	Asia		1
AY264493	Bartonella sp. Bi5131tl	Castle,K.T., Kosoy,M., Lerdthusnee,K., Phelan,L., Bai,Y., Gage,K.L., Leepitakrat,W., Monkanna,T., Khlaimanee,N., Chandranoi,K., Jones,J.W. and Coleman,R.E., Prevalence and diversity of Bartonella in Rodents of northern Thailand: a comparison with Bartonella in Rodents from southern China, Am. J. Trop. Med. Hyg. 70 (4), 429-433 (2004) ; Castle,K.T., Kosoy,M., Kriangkrai,L., Jones,J.W., Phelan,L.N.…	Bandicota indica	Rodentia	Rodent	NA	Rodentia	Asia		1
AY269279	Bartonella sp. Rl3725tl	Castle,K.T., Kosoy,M., Kriangkrai,L., Jones,J.W., Phelan,L.N. and Gage,K.L., Genetic characterization of Bartonella species from Rodents of Thailand, Unpublished ; Castle,K.T., Kosoy,M., Phelan,L.N. and Gage,K.L., Direct Submission, Submitted (05-APR-2003) Division of Vector-borne Infectious Diseases, Centers for Disease Control and Prevention, Rampart Road, Foothills Campus, Ft. Collins, CO 8052…	Rattus losea	Rodentia	Rodent	NA	Rodentia	Asia		1
AY269417	Bartonella sp. Bi3778tl	Castle,K.T., Kosoy,M., Lerdthusnee,K., Phelan,L., Bai,Y., Gage,K.L., Leepitakrat,W., Monkanna,T., Khlaimanee,N., Chandranoi,K., Jones,J.W. and Coleman,R.E., Prevalence and diversity of Bartonella in Rodents of northern Thailand: a comparison with Bartonella in Rodents from southern China, Am. J. Trop. Med. Hyg. 70 (4), 429-433 (2004) ; Castle,K.T., Kosoy,M., Kriangkrai,L., Jones,J.W., Phelan,L.N.…	Bandicota indica	Rodentia	Rodent	NA	Rodentia	Asia		1
AY269418	Bartonella sp. Bi3781tl	Castle,K.T., Kosoy,M., Lerdthusnee,K., Phelan,L., Bai,Y., Gage,K.L., Leepitakrat,W., Monkanna,T., Khlaimanee,N., Chandranoi,K., Jones,J.W. and Coleman,R.E., Prevalence and diversity of Bartonella in Rodents of northern Thailand: a comparison with Bartonella in Rodents from southern China, Am. J. Trop. Med. Hyg. 70 (4), 429-433 (2004) ; Castle,K.T., Kosoy,M., Kriangkrai,L., Jones,J.W., Phelan,L.N.…	Bandicota indica	Rodentia	Rodent	NA	Rodentia	Asia		1
AY269419	Bartonella sp. Bi4298tl	Castle,K.T., Kosoy,M., Lerdthusnee,K., Phelan,L., Bai,Y., Gage,K.L., Leepitakrat,W., Monkanna,T., Khlaimanee,N., Chandranoi,K., Jones,J.W. and Coleman,R.E., Prevalence and diversity of Bartonella in Rodents of northern Thailand: a comparison with Bartonella in Rodents from southern China, Am. J. Trop. Med. Hyg. 70 (4), 429-433 (2004) ; Castle,K.T., Kosoy,M., Kriangkrai,L., Jones,J.W., Phelan,L.N.…	Bandicota indica	Rodentia	Rodent	NA	Rodentia	Asia		1
AY269420	Bartonella sp. Rl5132tl	Castle,K.T., Kosoy,M., Lerdthusnee,K., Phelan,L., Bai,Y., Gage,K.L., Leepitakrat,W., Monkanna,T., Khlaimanee,N., Chandranoi,K., Jones,J.W. and Coleman,R.E., Prevalence and diversity of Bartonella in Rodents of northern Thailand: a comparison with Bartonella in Rodents from southern China, Am. J. Trop. Med. Hyg. 70 (4), 429-433 (2004) ; Castle,K.T., Kosoy,M., Kriangkrai,L., Jones,J.W., Phelan,L.N.…	Rattus losea	Rodentia	Rodent	NA	Rodentia	Asia		1
AY269421	Bartonella sp. Bi4251tl	Castle,K.T., Kosoy,M., Lerdthusnee,K., Phelan,L., Bai,Y., Gage,K.L., Leepitakrat,W., Monkanna,T., Khlaimanee,N., Chandranoi,K., Jones,J.W. and Coleman,R.E., Prevalence and diversity of Bartonella in Rodents of northern Thailand: a comparison with Bartonella in Rodents from southern China, Am. J. Trop. Med. Hyg. 70 (4), 429-433 (2004) ; Castle,K.T., Kosoy,M., Kriangkrai,L., Jones,J.W., Phelan,L.N.…	Bandicota indica	Rodentia	Rodent	NA	Rodentia	Asia		1
AY277891	Bartonella sp. Bi3726tl	Castle,K.T., Kosoy,M., Lerdthusnee,K., Phelan,L., Bai,Y., Gage,K.L., Leepitakrat,W., Monkanna,T., Khlaimanee,N., Chandranoi,K., Jones,J.W. and Coleman,R.E., Prevalence and diversity of Bartonella in Rodents of northern Thailand: a comparison with Bartonella in Rodents from southern China, Am. J. Trop. Med. Hyg. 70 (4), 429-433 (2004) ; Castle,K.T., Kosoy,M., Kriangkrai,L., Jones,J.W., Phelan,L.N.…	Bandicota indica	Rodentia	Rodent	NA	Rodentia	Asia		1
AY277892	Bartonella sp. Rr4252tl	Castle,K.T., Kosoy,M., Lerdthusnee,K., Phelan,L., Bai,Y., Gage,K.L., Leepitakrat,W., Monkanna,T., Khlaimanee,N., Chandranoi,K., Jones,J.W. and Coleman,R.E., Prevalence and diversity of Bartonella in Rodents of northern Thailand: a comparison with Bartonella in Rodents from southern China, Am. J. Trop. Med. Hyg. 70 (4), 429-433 (2004) ; Castle,K.T., Kosoy,M., Kriangkrai,L., Jones,J.W., Phelan,L.N.…	Rattus rattus	Rodentia	Rodent	NA	Rodentia	Asia		1
AY277893	Bartonella sp. Bi4271tl	Castle,K.T., Kosoy,M., Lerdthusnee,K., Phelan,L., Bai,Y., Gage,K.L., Leepitakrat,W., Monkanna,T., Khlaimanee,N., Chandranoi,K., Jones,J.W. and Coleman,R.E., Prevalence and diversity of Bartonella in Rodents of northern Thailand: a comparison with Bartonella in Rodents from southern China, Am. J. Trop. Med. Hyg. 70 (4), 429-433 (2004) ; Castle,K.T., Kosoy,M., Kriangkrai,L., Jones,J.W., Phelan,L.N.…	Bandicota indica	Rodentia	Rodent	NA	Rodentia	Asia		1
AY435102	Bartonella sp. af136pra	Tea,A., Alexiou-Daniel,S., Papoutsi,A., Papa,A. and Antoniadis,A., Bartonella species isolated from Rodents, Greece, Emerging Infect. Dis. 10 (5), 963-964 (2004) ; Tea,A., Alexiou-Daniel,S., Papoutsi,A., Papa,A. and Antoniadis,A., Direct Submission, Submitted (10-OCT-2003) First Department of Microbiology and Department of Microbiology of AHEPA University Hospital, Medical School, Aristotelian Un…	Apodemus flavicollis	Rodentia	Rodent	NA	Rodentia	Europe		1
AY435103	Bartonella sp. af102nev	Tea,A., Alexiou-Daniel,S., Papoutsi,A., Papa,A. and Antoniadis,A., Bartonella species isolated from Rodents, Greece, Emerging Infect. Dis. 10 (5), 963-964 (2004) ; Tea,A., Alexiou-Daniel,S., Papoutsi,A., Papa,A. and Antoniadis,A., Direct Submission, Submitted (10-OCT-2003) First Department of Microbiology and Department of Microbiology of AHEPA University Hospital, Medical School, Aristotelian Un…	Apodemus flavicollis	Rodentia	Rodent	NA	Rodentia	Europe		1
AY435104	Bartonella sp. af49nev	Tea,A., Alexiou-Daniel,S., Papoutsi,A., Papa,A. and Antoniadis,A., Bartonella species isolated from Rodents, Greece, Emerging Infect. Dis. 10 (5), 963-964 (2004) ; Tea,A., Alexiou-Daniel,S., Papoutsi,A., Papa,A. and Antoniadis,A., Direct Submission, Submitted (10-OCT-2003) First Department of Microbiology and Department of Microbiology of AHEPA University Hospital, Medical School, Aristotelian Un…	Apodemus flavicollis	Rodentia	Rodent	NA	Rodentia	Europe		1
AY435108	Bartonella sp. af104nev	Tea,A., Alexiou-Daniel,S., Papoutsi,A., Papa,A. and Antoniadis,A., Bartonella species isolated from Rodents, Greece, Emerging Infect. Dis. 10 (5), 963-964 (2004) ; Tea,A., Alexiou-Daniel,S., Papoutsi,A., Papa,A. and Antoniadis,A., Direct Submission, Submitted (10-OCT-2003) First Department of Microbiology and Department of Microbiology of AHEPA University Hospital, Medical School, Aristotelian Un…	Apodemus flavicollis	Rodentia	Rodent	NA	Rodentia	Europe		1
AY435111	Bartonella sp. af115nev	Tea,A., Alexiou-Daniel,S., Papoutsi,A., Papa,A. and Antoniadis,A., Bartonella species isolated from Rodents, Greece, Emerging Infect. Dis. 10 (5), 963-964 (2004) ; Tea,A., Alexiou-Daniel,S., Papoutsi,A., Papa,A. and Antoniadis,A., Direct Submission, Submitted (10-OCT-2003) First Department of Microbiology and Department of Microbiology of AHEPA University Hospital, Medical School, Aristotelian Un…	Apodemus flavicollis	Rodentia	Rodent	NA	Rodentia	Europe		1
AY435113	Bartonella sp. af107nev	Tea,A., Alexiou-Daniel,S., Papoutsi,A., Papa,A. and Antoniadis,A., Bartonella species isolated from Rodents, Greece, Emerging Infect. Dis. 10 (5), 963-964 (2004) ; Tea,A., Alexiou-Daniel,S., Papoutsi,A., Papa,A. and Antoniadis,A., Direct Submission, Submitted (10-OCT-2003) First Department of Microbiology and Department of Microbiology of AHEPA University Hospital, Medical School, Aristotelian Un…	Apodemus flavicollis	Rodentia	Rodent	NA	Rodentia	Europe		1
AY435121	Bartonella sp. dn111nev	Tea,A., Alexiou-Daniel,S., Papoutsi,A., Papa,A. and Antoniadis,A., Bartonella species isolated from Rodents, Greece, Emerging Infect. Dis. 10 (5), 963-964 (2004) ; Tea,A., Alexiou-Daniel,S., Papoutsi,A., Papa,A. and Antoniadis,A., Direct Submission, Submitted (10-OCT-2003) First Department of Microbiology and Department of Microbiology of AHEPA University Hospital, Medical School, Aristotelian Un…	Dryomys nitendula	Rodentia	Rodent	NA	Rodentia	Europe		1
AY454537	Bartonella sp. af156up	Ehrenborg,C., Handley,S., Ellis,B.A., Mills,J.N. and Holmberg,M., Genetic diversity over short geographic distances and lack of host specificity among Bartonella grahamii infecting Swedish woodland Rodents of central Sweden, Unpublished ; Ehrenborg,C., Direct Submission, Submitted (31-OCT-2003) Medical Sciences, Infectious Diseases, Uppsala University, Uppsala 75185, Sweden	Rodent in sweden	Rodentia	Rodent	NA	Rodentia	Europe		1
AY454538	Bartonella sp. sa192up	Ehrenborg,C., Handley,S., Ellis,B.A., Mills,J.N. and Holmberg,M., Genetic diversity over short geographic distances and lack of host specificity among Bartonella grahamii infecting Swedish woodland Rodents of central Sweden, Unpublished ; Ehrenborg,C., Direct Submission, Submitted (31-OCT-2003) Medical Sciences, Infectious Diseases, Uppsala University, Uppsala 75185, Sweden	Rodent in sweden	Rodentia	Rodent	NA	Rodentia	Europe		1
AY454539	Bartonella sp. af82up	Ehrenborg,C., Handley,S., Ellis,B.A., Mills,J.N. and Holmberg,M., Genetic diversity over short geographic distances and lack of host specificity among Bartonella grahamii infecting Swedish woodland Rodents of central Sweden, Unpublished ; Ehrenborg,C., Direct Submission, Submitted (31-OCT-2003) Medical Sciences, Infectious Diseases, Uppsala University, Uppsala 75185, Sweden	Rodent in sweden	Rodentia	Rodent	NA	Rodentia	Europe		1
AY454540	Bartonella sp. ma106up	Ehrenborg,C., Handley,S., Ellis,B.A., Mills,J.N. and Holmberg,M., Genetic diversity over short geographic distances and lack of host specificity among Bartonella grahamii infecting Swedish woodland Rodents of central Sweden, Unpublished ; Ehrenborg,C., Direct Submission, Submitted (31-OCT-2003) Medical Sciences, Infectious Diseases, Uppsala University, Uppsala 75185, Sweden	Rodent in sweden	Rodentia	Rodent	NA	Rodentia	Europe		1
AY454541	Bartonella sp. af170up	Ehrenborg,C., Handley,S., Ellis,B.A., Mills,J.N. and Holmberg,M., Genetic diversity over short geographic distances and lack of host specificity among Bartonella grahamii infecting Swedish woodland Rodents of central Sweden, Unpublished ; Ehrenborg,C., Direct Submission, Submitted (31-OCT-2003) Medical Sciences, Infectious Diseases, Uppsala University, Uppsala 75185, Sweden	Rodent in sweden	Rodentia	Rodent	NA	Rodentia	Europe		1
AY517723	Bartonella sp. BM51YN	Li,D., Yu,D., Liu,Q. and Gong,Z., The investigation study of infection rate of Bartonella in China, Unpublished ; Li,D., Yu,D., Liu,Q. and Gong,Z., Direct Submission, Submitted (05-JAN-2004) Department of Zoonoses, Institute for Communicable Disease Control and Prevention, Chinese Center for Disease Control and Prevention, P.O. Box 5, Changping, Beijing, Beijing 102206, P.R. China	Boophilus microplus	Ixodida	Ectoparasite	cow	Artiodactyla	Asia	Bartonella and Bartonella infections in China: From the clinic to the laboratory	1
AY584570	Bartonella sp. St2936co	Kosoy,M., Bai,Y. and Sheff,K., Comparisons of Bartonella isolates from ground squirrels, Unpublished ; Kosoy,M. and Bai,Y., Direct Submission, Submitted (26-MAR-2004) DVBID, CDC, Rampart Rd, Fort Collins, CO 80521, USA	Spermophilus tridecemlineatus	Rodentia	Rodent	NA	Rodentia	North America	likely colorado	1
AY584852	Bartonella taylorii	Mediannikov,O., Ivanov,L., Zdanovskaya,N., Vysochina,N., Fournier,P.E., Tarasevich,I. and Raoult,D., Molecular screening of Bartonella species in Rodents from the Russian Far East, Ann. N. Y. Acad. Sci. 1063, 308-311 (2005) ; Mediannikov,O., Ivanov,L.I., Fournier,P.-E. and Raoult,D., Diversity of Bartonella species in Far-Eastern Rodents, Unpublished ; Mediannikov,O., Ivanov,L.I., Fournier,P.-E. …	Clethrionomys rufocanus KSP892	Rodentia	Rodent	NA	Rodentia	Eurasia		1
AY584853	Bartonella taylorii	Mediannikov,O., Ivanov,L., Zdanovskaya,N., Vysochina,N., Fournier,P.E., Tarasevich,I. and Raoult,D., Molecular screening of Bartonella species in Rodents from the Russian Far East, Ann. N. Y. Acad. Sci. 1063, 308-311 (2005) ; Mediannikov,O., Ivanov,L.I., Fournier,P.-E. and Raoult,D., Diversity of Bartonella species in Far-Eastern Rodents, Unpublished ; Mediannikov,O., Ivanov,L.I., Fournier,P.-E. …	Apodemus agrarius	Rodentia	Rodent	NA	Rodentia	Eurasia		1
AY587975	Bartonella sp. Sr4sk	Jardine,C., Appleyard,G., Kosoy,M.Y., McColl,D., Chirino-Trejo,M., Wobeser,G. and Leighton,F.A., Rodent-associated Bartonella in Saskatchewan, Canada, Vector Borne Zoonotic Dis. 5 (4), 402-409 (2005) ; Jardine,C.M., Appleyard,G.D., Chirino-Trejo,M., Kosoy,M., Leighton,F.A., McColl,D. and Wobeser,G., Direct Submission, Submitted (01-APR-2004) Veterinary Pathology, University of Saskatchewan, 52 Ca…	Spermophilus richardsonii	Rodentia	Rodent	NA	Rodentia	North America		1
AY587976	Bartonella sp. Cg2sk	Jardine,C., Appleyard,G., Kosoy,M.Y., McColl,D., Chirino-Trejo,M., Wobeser,G. and Leighton,F.A., Rodent-associated Bartonella in Saskatchewan, Canada, Vector Borne Zoonotic Dis. 5 (4), 402-409 (2005) ; Jardine,C.M., Appleyard,G.D., Chirino-Trejo,M., Kosoy,M., Leighton,F.A., McColl,D. and Wobeser,G., Direct Submission, Submitted (01-APR-2004) Veterinary Pathology, University of Saskatchewan, 52 Ca…	Clethrionomys gapperi	Rodentia	Rodent	NA	Rodentia	North America		1
AY587977	Bartonella sp. Cg3sk	Jardine,C., Appleyard,G., Kosoy,M.Y., McColl,D., Chirino-Trejo,M., Wobeser,G. and Leighton,F.A., Rodent-associated Bartonella in Saskatchewan, Canada, Vector Borne Zoonotic Dis. 5 (4), 402-409 (2005) ; Jardine,C.M., Appleyard,G.D., Chirino-Trejo,M., Kosoy,M., Leighton,F.A., McColl,D. and Wobeser,G., Direct Submission, Submitted (01-APR-2004) Veterinary Pathology, University of Saskatchewan, 52 Ca…	Clethrionomys gapperi	Rodentia	Rodent	NA	Rodentia	North America		1
AY587978	Bartonella sp. Sf2sk	Jardine,C., Appleyard,G., Kosoy,M.Y., McColl,D., Chirino-Trejo,M., Wobeser,G. and Leighton,F.A., Rodent-associated Bartonella in Saskatchewan, Canada, Vector Borne Zoonotic Dis. 5 (4), 402-409 (2005) ; Jardine,C.M., Appleyard,G.D., Chirino-Trejo,M., Kosoy,M., Leighton,F.A., McColl,D. and Wobeser,G., Direct Submission, Submitted (01-APR-2004) Veterinary Pathology, University of Saskatchewan, 52 Ca…	Spermophilus franklinii	Rodentia	Rodent	NA	Rodentia	North America		1
AY587979	Bartonella sp. Sf3sk	Jardine,C., Appleyard,G., Kosoy,M.Y., McColl,D., Chirino-Trejo,M., Wobeser,G. and Leighton,F.A., Rodent-associated Bartonella in Saskatchewan, Canada, Vector Borne Zoonotic Dis. 5 (4), 402-409 (2005) ; Jardine,C.M., Appleyard,G.D., Chirino-Trejo,M., Kosoy,M., Leighton,F.A., McColl,D. and Wobeser,G., Direct Submission, Submitted (01-APR-2004) Veterinary Pathology, University of Saskatchewan, 52 Ca…	Spermophilus franklinii	Rodentia	Rodent	NA	Rodentia	North America		1
AY587980	Bartonella sp. Sr3sk	Jardine,C., Appleyard,G., Kosoy,M.Y., McColl,D., Chirino-Trejo,M., Wobeser,G. and Leighton,F.A., Rodent-associated Bartonella in Saskatchewan, Canada, Vector Borne Zoonotic Dis. 5 (4), 402-409 (2005) ; Jardine,C.M., Appleyard,G.D., Chirino-Trejo,M., Kosoy,M., Leighton,F.A., McColl,D. and Wobeser,G., Direct Submission, Submitted (01-APR-2004) Veterinary Pathology, University of Saskatchewan, 52 Ca…	Spermophilus richardsonii	Rodentia	Rodent	NA	Rodentia	North America		1
AY587981	Bartonella sp. Cg1sk	Jardine,C., Appleyard,G., Kosoy,M.Y., McColl,D., Chirino-Trejo,M., Wobeser,G. and Leighton,F.A., Rodent-associated Bartonella in Saskatchewan, Canada, Vector Borne Zoonotic Dis. 5 (4), 402-409 (2005) ; Jardine,C.M., Appleyard,G.D., Chirino-Trejo,M., Kosoy,M., Leighton,F.A., McColl,D. and Wobeser,G., Direct Submission, Submitted (01-APR-2004) Veterinary Pathology, University of Saskatchewan, 52 Ca…	Clethrionomys gapperi	Rodentia	Rodent	NA	Rodentia	North America		1
AY589561	Bartonella sp. Bb6966bgl	Bai,Y., Montgomery,S. and Kosoy,M., Diversity of Bartonella Bacteria in Small Mammals from Bangladesh, Unpublished ; Bai,Y., Montgomery,S. and Kosoy,M., Direct Submission, Submitted (02-APR-2004) EEA, CDC, Rampart, Fort Collins, CO 80521, USA	Bandicota benglensis	Rodentia	Rodent	NA	Rodentia	Asia		1
AY589562	Bartonella sp. Bb7700bgl	Bai,Y., Montgomery,S. and Kosoy,M., Diversity of Bartonella Bacteria in Small Mammals from Bangladesh, Unpublished ; Bai,Y., Montgomery,S. and Kosoy,M., Direct Submission, Submitted (02-APR-2004) EEA, CDC, Rampart, Fort Collins, CO 80521, USA	Bandicota benglensis	Rodentia	Rodent	NA	Rodentia	Asia		1
AY589564	Bartonella sp. CL6379co	Bai,Y., Collinge,S. and Kosoy,M., Spatial distribution of Bartonella in Prairie dog, Unpublished ; Bai,Y., Collinge,S. and Kosoy,M., Direct Submission, Submitted (02-APR-2004) EEA, CDC, Rampart, Fort Collins, CO 80521, USA	Cynomys ludovicianus	Rodentia	Rodent	NA	Rodentia	North America		1
AY589565	Bartonella sp. Rr7703bgl	Bai,Y., Montgomery,S. and Kosoy,M., Diversity of Bartonella Bacteria in Small Mammals from Bangladesh, Unpublished ; Bai,Y., Montgomery,S. and Kosoy,M., Direct Submission, Submitted (05-APR-2004) EEA, CDC, Rampart, Fort Collins, CO 80521, USA	Rattus rattus	Rodentia	Rodent	NA	Rodentia	Asia		1
AY589566	Bartonella sp. Rr7624bgl	Bai,Y., Montgomery,S. and Kosoy,M., Diversity of Bartonella Bacteria in Small Mammals from Bangladesh, Unpublished ; Bai,Y., Montgomery,S. and Kosoy,M., Direct Submission, Submitted (05-APR-2004) EEA, CDC, Rampart, Fort Collins, CO 80521, USA	Rattus rattus	Rodentia	Rodent	NA	Rodentia	Asia		1
AY589568	Bartonella sp. Pm6740co	Bai,Y., Collinge,S. and Kosoy,M., Spatial distribution of Bartonella in Prairie dog, Unpublished ; Bai,Y., Collinge,S. and Kosoy,M., Direct Submission, Submitted (05-APR-2004) EEA, CDC, Rampart, Fort Collins, CO 80521, USA	Peromyscus maniculatus	Rodentia	Rodent	NA	Rodentia	North America		1
AY589569	Bartonella sp. OH_CU1214	Bai,Y., Collinge,S. and Kosoy,M., Spatial distribution of Bartonella in Prairie dog, Unpublished ; Bai,Y., Collinge,S. and Kosoy,M., Direct Submission, Submitted (05-APR-2004) EEA, CDC, Rampart, Fort Collins, CO 80521, USA	Oropsylla hirsuta	Siphonaptera	Ectoparasite	prarie dog	Rodentia	North America		1
AY692475	Bartonella melophagi	Vayssier-Taussat,M., Halos,L. and Boulouis,H.-J., Candidatus Bartonella melophagi, a new endosymbiont of Melophagus ovinus, Unpublished ; Vayssier-Taussat,M., Halos,L. and Boulouis,H.-J., Direct Submission, Submitted (22-JUL-2004) Umr 956, INRA ENVA, 7 Avenue Du General De Gaulle, Maisons-Alfort 94700, France	Melophagus ovinus	Hippoboscidae	Ectoparasite	sheep	Artiodactyla	Europe		1
AY867869	uncultured Bartonella sp	Padilla,C.P., Caceres,O.A. and Caceres,A.G., Direct Submission, Submitted (28-DEC-2004) Laboratorio de Biotecnologia y Biologia Molecular, Instituto Nacional de Salud, Calle Capac Yupanqui 1400, Jesus Maria, Lima NL, Peru	Ctenocephalides felis	Siphonaptera	Ectoparasite	dog, cat, guinea pig	Other_ecto	South America	could be a dog, guinea pig, fox, Detection of Bartonella spp. and Rickettsia spp. in fleas, ticks and lice collected in rural areas of Peru	1
AY877422	uncultured Bartonella sp	DE Sousa,R., Edouard-Fournier,P., Santos-Silva,M., Amaro,F., Bacellar,F. and Raoult,D., MOLECULAR DETECTION OF RICKETTSIA FELIS, RICKETTSIA TYPHI AND TWO GENOTYPES CLOSELY RELATED TO BARTONELLA ELIZABETHAE, Am. J. Trop. Med. Hyg. 75 (4), 727-731 (2006) ; de Sousa,R., Fournier,P.-E., Santos-Silva,M., Amaro,F., Bacellar,F. and Raoult,D., Direct Submission, Submitted (20-DEC-2004) Unite des Ricketts…	Stenoponia tripectinata	Siphonaptera	Ectoparasite	Rodent	Rodentia	Europe	Portugal	1
AY877423	uncultured Bartonella sp	DE Sousa,R., Edouard-Fournier,P., Santos-Silva,M., Amaro,F., Bacellar,F. and Raoult,D., MOLECULAR DETECTION OF RICKETTSIA FELIS, RICKETTSIA TYPHI AND TWO GENOTYPES CLOSELY RELATED TO BARTONELLA ELIZABETHAE, Am. J. Trop. Med. Hyg. 75 (4), 727-731 (2006) ; de Sousa,R., Fournier,P.-E., Santos-Silva,M., Amaro,F., Bacellar,F. and Raoult,D., Direct Submission, Submitted (20-DEC-2004) Unite des Ricketts…	Ornithophaga sp.	Siphonaptera	Ectoparasite	Rodent	Rodentia	Europe	Portugal	1
AY902180	Bartonella sp. RR0067-2G	Winoto,I., Goethert,H.K. and Wongsrichanalai,C., Bartonella spp. in Rodents and Shrews in the Greater Jakarta Area, Unpublished ; Winoto,I., Goethert,H.K. and Wongsrichanalai,C., Direct Submission, Submitted (21-JAN-2005) Division of Infectious Diseases, Tufts University School of Veterinary Medicine, 200 Westboro Rd., North Grafton, MA 01536, USA	Suncus murinus	Eulipotyphla	wild animal	NA	Eulipotyphla	Asia		1
AY902181	Bartonella sp. RR0060-2G	Winoto,I., Goethert,H.K. and Wongsrichanalai,C., Bartonella spp. in Rodents and Shrews in the Greater Jakarta Area, Unpublished ; Winoto,I., Goethert,H.K. and Wongsrichanalai,C., Direct Submission, Submitted (21-JAN-2005) Division of Infectious Diseases, Tufts University School of Veterinary Medicine, 200 Westboro Rd., North Grafton, MA 01536, USA	Rattus tanezumi	Rodentia	Rodent	NA	Rodentia	Asia		1
AY902182	Bartonella sp. RR0051-2G	Winoto,I., Goethert,H.K. and Wongsrichanalai,C., Bartonella spp. in Rodents and Shrews in the Greater Jakarta Area, Unpublished ; Winoto,I., Goethert,H.K. and Wongsrichanalai,C., Direct Submission, Submitted (21-JAN-2005) Division of Infectious Diseases, Tufts University School of Veterinary Medicine, 200 Westboro Rd., North Grafton, MA 01536, USA	Rattus tanezumi	Rodentia	Rodent	NA	Rodentia	Asia		1
AY902183	Bartonella sp. RR0048-2G	Winoto,I., Goethert,H.K. and Wongsrichanalai,C., Bartonella spp. in Rodents and Shrews in the Greater Jakarta Area, Unpublished ; Winoto,I., Goethert,H.K. and Wongsrichanalai,C., Direct Submission, Submitted (21-JAN-2005) Division of Infectious Diseases, Tufts University School of Veterinary Medicine, 200 Westboro Rd., North Grafton, MA 01536, USA	Rattus tanezumi	Rodentia	Rodent	NA	Rodentia	Asia		1
AY902184	Bartonella sp. RR0042-1G	Winoto,I., Goethert,H.K. and Wongsrichanalai,C., Bartonella spp. in Rodents and Shrews in the Greater Jakarta Area, Unpublished ; Winoto,I., Goethert,H.K. and Wongsrichanalai,C., Direct Submission, Submitted (21-JAN-2005) Division of Infectious Diseases, Tufts University School of Veterinary Medicine, 200 Westboro Rd., North Grafton, MA 01536, USA	Rattus tanezumi	Rodentia	Rodent	NA	Rodentia	Asia		1
AY902185	Bartonella sp. RR0040-3G	Winoto,I., Goethert,H.K. and Wongsrichanalai,C., Bartonella spp. in Rodents and Shrews in the Greater Jakarta Area, Unpublished ; Winoto,I., Goethert,H.K. and Wongsrichanalai,C., Direct Submission, Submitted (21-JAN-2005) Division of Infectious Diseases, Tufts University School of Veterinary Medicine, 200 Westboro Rd., North Grafton, MA 01536, USA	Suncus murinus	Eulipotyphla	wild animal	NA	Eulipotyphla	Asia		1
AY902186	Bartonella sp. RR0039-3G	Winoto,I., Goethert,H.K. and Wongsrichanalai,C., Bartonella spp. in Rodents and Shrews in the Greater Jakarta Area, Unpublished ; Winoto,I., Goethert,H.K. and Wongsrichanalai,C., Direct Submission, Submitted (21-JAN-2005) Division of Infectious Diseases, Tufts University School of Veterinary Medicine, 200 Westboro Rd., North Grafton, MA 01536, USA	Rattus tanezumi	Rodentia	Rodent	NA	Rodentia	Asia		1
AY902187	Bartonella sp. RR0037-2G	Winoto,I., Goethert,H.K. and Wongsrichanalai,C., Bartonella spp. in Rodents and Shrews in the Greater Jakarta Area, Unpublished ; Winoto,I., Goethert,H.K. and Wongsrichanalai,C., Direct Submission, Submitted (21-JAN-2005) Division of Infectious Diseases, Tufts University School of Veterinary Medicine, 200 Westboro Rd., North Grafton, MA 01536, USA	Rattus tanezumi	Rodentia	Rodent	NA	Rodentia	Asia		1
AY902188	Bartonella sp. RR002-1E	Winoto,I., Goethert,H.K. and Wongsrichanalai,C., Bartonella spp. in Rodents and Shrews in the Greater Jakarta Area, Unpublished ; Winoto,I., Goethert,H.K. and Wongsrichanalai,C., Direct Submission, Submitted (21-JAN-2005) Division of Infectious Diseases, Tufts University School of Veterinary Medicine, 200 Westboro Rd., North Grafton, MA 01536, USA	Xenopsylla cheopis	Siphonaptera	Ectoparasite	Rattus tanezumi	Rodentia	Asia		1
AY902190	Bartonella sp. RR0038-2G	Winoto,I., Goethert,H.K. and Wongsrichanalai,C., Bartonella spp. in Rodents and Shrews in the Greater Jakarta Area, Unpublished ; Winoto,I., Goethert,H.K. and Wongsrichanalai,C., Direct Submission, Submitted (21-JAN-2005) Division of Infectious Diseases, Tufts University School of Veterinary Medicine, 200 Westboro Rd., North Grafton, MA 01536, USA	Rattus norvegicus	Rodentia	Rodent	NA	Rodentia	Asia		1
AY902191	Bartonella sp. RR002-1G	Winoto,I., Goethert,H.K. and Wongsrichanalai,C., Bartonella spp. in Rodents and Shrews in the Greater Jakarta Area, Unpublished ; Winoto,I., Goethert,H.K. and Wongsrichanalai,C., Direct Submission, Submitted (21-JAN-2005) Division of Infectious Diseases, Tufts University School of Veterinary Medicine, 200 Westboro Rd., North Grafton, MA 01536, USA	Rattus tanezumi	Rodentia	Rodent	NA	Rodentia	Asia		1
[truncated: 2,812 more rows]

## Sheet: Legend
Heading	Explanation
id	Genbank Accession number
source	Genbank "source"; usually name of Bartonella if applicable
references	Reference for the sequence (from Genbank)
host	Host information from Genbank entry
host order	Taxonomic order of host
[truncated: 7 more rows]
