# Supplementary material for: Global fingerprint of humans on the distribution of Bartonella bacteria in mammals
Source: PLoS Negl Trop Dis. 2018 Nov 15;12(11):e0006865. doi: 10.1371/journal.pntd.0006865 (PMC6237287; doi:10.1371/journal.pntd.0006865)
Supplement: S2 File — (XLSX) [file pntd.0006865.s008.xlsx]

## Sheet: Data
id	source	references	host	category	Simple_cat	country
HQ284800.1	Bartonella sp. 7N5	Fridman,S., Izhaki,I., Gerchman,Y. and Halpern,M., Bacterial communities in floral nectar, Environ Microbiol Rep 4 (1), 97-104 (2012) ; Halpern,M., Fridman,S., Gerchman,Y. and Izhaki,I., Direct Submission, Submitted (21-SEP-2010) Biology, Univ. of Haifa, Oranim, Tivon 36006, Israel	Prunus dulcis	almond	Environment	Israel: northern
KM503195.1	uncultured Bartonella sp	Oliveira,T.B., Ferro,M., Bacci,M. Jr., Souza,D.J., Delabie,J.C.H. and Silva,A., Bacterial communities in the midgut of Ponerine ants (Hymenoptera: Formicidae: Ponerinae), Unpublished ; Oliveira,T.B., Ferro,M., Bacci,M. Jr., Souza,D.J., Delabie,J.C.H. and Silva,A., Direct Submission, Submitted (09-SEP-2014) Biochemistry and Microbiology, Univ Estadual Paulista, Rua: 12 A, Rio Claro, SP 13506-556, …	Dinoponera lucida	Ant	Insect
DQ113413.1	uncultured Bartonella sp	Stoll,S., Gadau,J., Gross,R. and Feldhaar,H., Bacterial microbiota associated with ants of the genus Tetraponera, Biol. J. Linn. Soc. Lond. 90 (3), 399-412 (2007) ; Stoll,S., Gadau,J., Gross,R. and Feldhaar,H., Direct Submission, Submitted (30-JUN-2005) Department of Behavioural Physiology and Sociobiology, University of Wuerzburg, Am Hubland, Wuerzburg 97074, Germany	Dolichoderus coniger RE2	Ant	Insect
DQ114813.1	uncultured Bartonella sp	Stoll,S., Gadau,J., Gross,R. and Feldhaar,H., Bacterial microbiota associated with ants of the genus Tetraponera, Biol. J. Linn. Soc. Lond. 90 (3), 399-412 (2007) ; Stoll,S., Gadau,J., Gross,R. and Feldhaar,H., Direct Submission, Submitted (01-JUL-2005) Department of Behavioural Physiology and Sociobiology, University of Wuerzburg, Am Hubland, Wuerzburg 97074, Germany	Dolichoderus gibbifer RD1	Ant	Insect
KP987881.1	uncultured Rhizobiales bacterium	Kesnerova,L., Moritz,R. and Engel,P., Bartonella apis sp. nov., a honey bee gut symbiont of the class Alphaproteobacteria, Int. J. Syst. Evol. Microbiol. (2015) In press ; Kesnerova,L., Moritz,R. and Engel,P., Direct Submission, Submitted (19-MAR-2015) Department of Fundamental Microbiology, University of Lausanne, Biophore, Lausanne, Vaud CH-1015, Switzerland	Harpegnathos saltator	ant	Insect
JQ957014.1	uncultured Bartonella sp	Oliveira,T.B., Ferro,M., Bacci,M. Jr., Souza,D.J., Delabie,J.H.C. and Silva,A., The bacterial community in Ponerini ant midgut (Hymenoptera: Formicidae: Ponerinae), Unpublished ; Oliveira,T.B., Ferro,M., Bacci,M. Jr., Souza,D.J., Delabie,J.H.C. and Silva,A., Direct Submission, Submitted (18-APR-2012) Departamento de Ciencias Biologicas, Universidade Estadual de Santa Cruz, BR-415, Rodovia Ilheus/…	Pachycondyla striata	ant	Insect
KC478384.1	uncultured Bartonella sp	Goffredi,S.K., Larson,H.K. and McGlynn,T.P., Dietary regulation and distribution of a facultative Rhizobiales endosymbiont of the omnivorous Giant Tropical Ant, Paraponera clavata, Unpublished ; Goffredi,S.K., Larson,H.K. and McGlynn,T.P., Direct Submission, Submitted (12-JAN-2013) Biology, CSU Dominguez Hills, 1000 East Victoria Street, Carson, CA 90747, USA	Paraponera clavata (bullet ant)	ant	Insect	Costa Rica: La Selva Biological Station
KC478385.1	uncultured Bartonella sp	Goffredi,S.K., Larson,H.K. and McGlynn,T.P., Dietary regulation and distribution of a facultative Rhizobiales endosymbiont of the omnivorous Giant Tropical Ant, Paraponera clavata, Unpublished ; Goffredi,S.K., Larson,H.K. and McGlynn,T.P., Direct Submission, Submitted (12-JAN-2013) Biology, CSU Dominguez Hills, 1000 East Victoria Street, Carson, CA 90747, USA	Paraponera clavata (bullet ant)	ant	Insect	Costa Rica: La Selva Biological Station
KC478386.1	uncultured Bartonella sp	Goffredi,S.K., Larson,H.K. and McGlynn,T.P., Dietary regulation and distribution of a facultative Rhizobiales endosymbiont of the omnivorous Giant Tropical Ant, Paraponera clavata, Unpublished ; Goffredi,S.K., Larson,H.K. and McGlynn,T.P., Direct Submission, Submitted (12-JAN-2013) Biology, CSU Dominguez Hills, 1000 East Victoria Street, Carson, CA 90747, USA	Paraponera clavata (bullet ant)	ant	Insect	Costa Rica: La Selva Biological Station
KC478387.1	uncultured Bartonella sp	Goffredi,S.K., Larson,H.K. and McGlynn,T.P., Dietary regulation and distribution of a facultative Rhizobiales endosymbiont of the omnivorous Giant Tropical Ant, Paraponera clavata, Unpublished ; Goffredi,S.K., Larson,H.K. and McGlynn,T.P., Direct Submission, Submitted (12-JAN-2013) Biology, CSU Dominguez Hills, 1000 East Victoria Street, Carson, CA 90747, USA	Paraponera clavata (bullet ant)	ant	Insect	Costa Rica: La Selva Biological Station
KC478388.1	uncultured Bartonella sp	Goffredi,S.K., Larson,H.K. and McGlynn,T.P., Dietary regulation and distribution of a facultative Rhizobiales endosymbiont of the omnivorous Giant Tropical Ant, Paraponera clavata, Unpublished ; Goffredi,S.K., Larson,H.K. and McGlynn,T.P., Direct Submission, Submitted (12-JAN-2013) Biology, CSU Dominguez Hills, 1000 East Victoria Street, Carson, CA 90747, USA	Paraponera clavata (bullet ant)	ant	Insect	Costa Rica: La Selva Biological Station
DQ114808.1	uncultured Bartonella sp	Stoll,S., Gadau,J., Gross,R. and Feldhaar,H., Bacterial microbiota associated with ants of the genus Tetraponera, Biol. J. Linn. Soc. Lond. 90 (3), 399-412 (2007) ; Stoll,S., Gadau,J., Gross,R. and Feldhaar,H., Direct Submission, Submitted (01-JUL-2005) Department of Behavioural Physiology and Sociobiology, University of Wuerzburg, Am Hubland, Wuerzburg 97074, Germany	Tetraponera attenuata HF4	ant	Insect
DQ114805.1	uncultured Bartonella sp	Stoll,S., Gadau,J., Gross,R. and Feldhaar,H., Bacterial microbiota associated with ants of the genus Tetraponera, Biol. J. Linn. Soc. Lond. 90 (3), 399-412 (2007) ; Stoll,S., Gadau,J., Gross,R. and Feldhaar,H., Direct Submission, Submitted (01-JUL-2005) Department of Behavioural Physiology and Sociobiology, University of Wuerzburg, Am Hubland, Wuerzburg 97074, Germany	Tetraponera attenuata RT1	ant	Insect
DQ114811.1	uncultured Bartonella sp	Stoll,S., Gadau,J., Gross,R. and Feldhaar,H., Bacterial microbiota associated with ants of the genus Tetraponera, Biol. J. Linn. Soc. Lond. 90 (3), 399-412 (2007) ; Stoll,S., Gadau,J., Gross,R. and Feldhaar,H., Direct Submission, Submitted (01-JUL-2005) Department of Behavioural Physiology and Sociobiology, University of Wuerzburg, Am Hubland, Wuerzburg 97074, Germany	Tetraponera attenuata RT11	ant	Insect
DQ114807.1	uncultured Bartonella sp	Stoll,S., Gadau,J., Gross,R. and Feldhaar,H., Bacterial microbiota associated with ants of the genus Tetraponera, Biol. J. Linn. Soc. Lond. 90 (3), 399-412 (2007) ; Stoll,S., Gadau,J., Gross,R. and Feldhaar,H., Direct Submission, Submitted (01-JUL-2005) Department of Behavioural Physiology and Sociobiology, University of Wuerzburg, Am Hubland, Wuerzburg 97074, Germany	Tetraponera attenuata RT12	ant	Insect
DQ113411.1	uncultured Bartonella sp	Stoll,S., Gadau,J., Gross,R. and Feldhaar,H., Bacterial microbiota associated with ants of the genus Tetraponera, Biol. J. Linn. Soc. Lond. 90 (3), 399-412 (2007) ; Stoll,S., Gadau,J., Gross,R. and Feldhaar,H., Direct Submission, Submitted (30-JUN-2005) Department of Behavioural Physiology and Sociobiology, University of Wuerzburg, Am Hubland, Wuerzburg 97074, Germany	Tetraponera attenuata RT13	ant	Insect
DQ114809.1	uncultured Bartonella sp	Stoll,S., Gadau,J., Gross,R. and Feldhaar,H., Bacterial microbiota associated with ants of the genus Tetraponera, Biol. J. Linn. Soc. Lond. 90 (3), 399-412 (2007) ; Stoll,S., Gadau,J., Gross,R. and Feldhaar,H., Direct Submission, Submitted (01-JUL-2005) Department of Behavioural Physiology and Sociobiology, University of Wuerzburg, Am Hubland, Wuerzburg 97074, Germany	Tetraponera attenuata RT2	ant	Insect
DQ113409.1	uncultured Bartonella sp	Stoll,S., Gadau,J., Gross,R. and Feldhaar,H., Bacterial microbiota associated with ants of the genus Tetraponera, Biol. J. Linn. Soc. Lond. 90 (3), 399-412 (2007) ; Stoll,S., Gadau,J., Gross,R. and Feldhaar,H., Direct Submission, Submitted (30-JUN-2005) Department of Behavioural Physiology and Sociobiology, University of Wuerzburg, Am Hubland, Wuerzburg 97074, Germany	Tetraponera attenuata RT3	ant	Insect
DQ113410.1	uncultured Bartonella sp	Stoll,S., Gadau,J., Gross,R. and Feldhaar,H., Bacterial microbiota associated with ants of the genus Tetraponera, Biol. J. Linn. Soc. Lond. 90 (3), 399-412 (2007) ; Stoll,S., Gadau,J., Gross,R. and Feldhaar,H., Direct Submission, Submitted (30-JUN-2005) Department of Behavioural Physiology and Sociobiology, University of Wuerzburg, Am Hubland, Wuerzburg 97074, Germany	Tetraponera attenuata RT6	ant	Insect
DQ114810.1	uncultured Bartonella sp	Stoll,S., Gadau,J., Gross,R. and Feldhaar,H., Bacterial microbiota associated with ants of the genus Tetraponera, Biol. J. Linn. Soc. Lond. 90 (3), 399-412 (2007) ; Stoll,S., Gadau,J., Gross,R. and Feldhaar,H., Direct Submission, Submitted (01-JUL-2005) Department of Behavioural Physiology and Sociobiology, University of Wuerzburg, Am Hubland, Wuerzburg 97074, Germany	Tetraponera attenuata RT8	ant	Insect
DQ114806.1	uncultured Bartonella sp	Stoll,S., Gadau,J., Gross,R. and Feldhaar,H., Bacterial microbiota associated with ants of the genus Tetraponera, Biol. J. Linn. Soc. Lond. 90 (3), 399-412 (2007) ; Stoll,S., Gadau,J., Gross,R. and Feldhaar,H., Direct Submission, Submitted (01-JUL-2005) Department of Behavioural Physiology and Sociobiology, University of Wuerzburg, Am Hubland, Wuerzburg 97074, Germany	Tetraponera attenuata RT9	ant	Insect
DQ113412.1	uncultured Bartonella sp	Stoll,S., Gadau,J., Gross,R. and Feldhaar,H., Bacterial microbiota associated with ants of the genus Tetraponera, Biol. J. Linn. Soc. Lond. 90 (3), 399-412 (2007) ; Stoll,S., Gadau,J., Gross,R. and Feldhaar,H., Direct Submission, Submitted (30-JUN-2005) Department of Behavioural Physiology and Sociobiology, University of Wuerzburg, Am Hubland, Wuerzburg 97074, Germany	Tetraponera binghami HF3	ant	Insect
DQ114812.1	uncultured Bartonella sp	Stoll,S., Gadau,J., Gross,R. and Feldhaar,H., Bacterial microbiota associated with ants of the genus Tetraponera, Biol. J. Linn. Soc. Lond. 90 (3), 399-412 (2007) ; Stoll,S., Gadau,J., Gross,R. and Feldhaar,H., Direct Submission, Submitted (01-JUL-2005) Department of Behavioural Physiology and Sociobiology, University of Wuerzburg, Am Hubland, Wuerzburg 97074, Germany	Tetraponera difficilis RT16	ant	Insect
KJ639882.1	Bartonella schoenbuchensis	Li,Y., Li,Q., Li,Y., Cen,S., Luo,J. and Yin,H., Molecular Survey of Anaplasma and Ehrlichia in Cervidae from Northwestern Chinese by PCR, Unpublished ; Li,Y., Li,Q., Li,Y., Cen,S., Luo,J. and Yin,H., Direct Submission, Submitted (31-MAR-2014) Tick and Tickborne Diseases, Lanzhou Veterinary Research Institute, Xujiaping 1, Chenguanqu, Lanzhou, Gansu 730046, China	red deer	artiodactyl	Artiodactyl	China: Qilian-Mountain
EF418051.1	Bartonella schoenbuchensis	Adamska,M., Wild ruminants in the area of the North-Western Poland as potential reservoir hosts of Bartonella schoenbuchensis and B. bovis, Acta Parasitol. 53 (4), 407-410 (2008) ; Adamska,M., Direct Submission, Submitted (31-JAN-2007) Department of Genetics, University of Szczecin, Piastow 40B, Szczecin 71-065, Poland	red deer (Cervus elaphus)	artiodactyl	Artiodactyl	Poland
EF418053.1	Bartonella schoenbuchensis	Adamska,M., Wild ruminants in the area of the North-Western Poland as potential reservoir hosts of Bartonella schoenbuchensis and B. bovis, Acta Parasitol. 53 (4), 407-410 (2008) ; Adamska,M., Direct Submission, Submitted (31-JAN-2007) Department of Genetics, University of Szczecin, Piastow 40B, Szczecin 71-065, Poland	red deer (Cervus elaphus)	artiodactyl	Artiodactyl	Poland
EF418057.1	Bartonella bovis	Adamska,M., Sequence analysis of the 16S-23S rRNA intergenic spacer of Bartonella bovis, Unpublished ; Adamska,M., Direct Submission, Submitted (31-JAN-2007) Department of Genetics, University of Szczecin, Piastow 40B, Szczecin 71-065, Poland	red deer (Cervus elaphus)	artiodactyl	Artiodactyl	Poland
EF418059.1	Bartonella bovis	Adamska,M., Sequence analysis of the 16S-23S rRNA intergenic spacer of Bartonella bovis, Unpublished ; Adamska,M., Direct Submission, Submitted (31-JAN-2007) Department of Genetics, University of Szczecin, Piastow 40B, Szczecin 71-065, Poland	red deer (Cervus elaphus)	artiodactyl	Artiodactyl	Poland
KJ613642.1	mitochondrion Rhipicephalus evertsi evertsi	Halajian,A., Palomar,A.M., Portillo,A., Heyne,H., Luus-Powell,W.J. and Oteo,J.A., Investigation of Rickettsia, Coxiella burnetii and Bartonella in ticks from animals in South Africa, Ticks Tick Borne Dis 7 (2), 361-366 (2016) ; Halajian,A., Palomar,A.M., Portillo,A., Heyne,H., Luus-Powel,W. and Oteo,J.A., Direct Submission, Submitted (25-MAR-2014) Center of Rickettsioses and Arthropod-Borne Disea…	Aepyceros melampus (impala)	artiodactyla	Artiodactyl	South Africa
KJ613643.1	mitochondrion Rhipicephalus sp. 68SA	Halajian,A., Palomar,A.M., Portillo,A., Heyne,H., Luus-Powell,W.J. and Oteo,J.A., Investigation of Rickettsia, Coxiella burnetii and Bartonella in ticks from animals in South Africa, Ticks Tick Borne Dis 7 (2), 361-366 (2016) ; Halajian,A., Palomar,A.M., Portillo,A., Heyne,H., Luus-Powel,W. and Oteo,J.A., Direct Submission, Submitted (25-MAR-2014) Center of Rickettsioses and Arthropod-Borne Disea…	Alcelaphus buselaphus caama (red hartebeest)	artiodactyla	Artiodactyl	South Africa
AGWB01000001.1	Bartonella bovis m02	Guy,L., Nystedt,B., Toft,C., Zaremba-Niedzwiedzka,K., Berglund,E.C., Granberg,F., Naslund,K., Eriksson,A.S. and Andersson,S.G., A gene transfer agent and a dynamic repertoire of secretion systems hold the keys to the explosive radiation of the emerging pathogen bartonella, PLoS Genet. 9 (3), E1003393 (2013) ; Guy,L., Nystedt,B., Toft,C., Zaremba,K., Berglund,E.C., Bjursell,M.K., Granberg,F., Nasl…	Alces alces	artiodactyla	Artiodactyl	Sweden
AGWB01000003.1	Bartonella bovis m02	Guy,L., Nystedt,B., Toft,C., Zaremba-Niedzwiedzka,K., Berglund,E.C., Granberg,F., Naslund,K., Eriksson,A.S. and Andersson,S.G., A gene transfer agent and a dynamic repertoire of secretion systems hold the keys to the explosive radiation of the emerging pathogen bartonella, PLoS Genet. 9 (3), E1003393 (2013) ; Guy,L., Nystedt,B., Toft,C., Zaremba,K., Berglund,E.C., Bjursell,M.K., Granberg,F., Nasl…	Alces alces	artiodactyla	Artiodactyl	Sweden
AGWB01000036.1	Bartonella bovis m02	Guy,L., Nystedt,B., Toft,C., Zaremba-Niedzwiedzka,K., Berglund,E.C., Granberg,F., Naslund,K., Eriksson,A.S. and Andersson,S.G., A gene transfer agent and a dynamic repertoire of secretion systems hold the keys to the explosive radiation of the emerging pathogen bartonella, PLoS Genet. 9 (3), E1003393 (2013) ; Guy,L., Nystedt,B., Toft,C., Zaremba,K., Berglund,E.C., Bjursell,M.K., Granberg,F., Nasl…	Alces alces	artiodactyla	Artiodactyl	Sweden
AGWC01000001.1	Bartonella schoenbuchensis m07a	Guy,L., Nystedt,B., Toft,C., Zaremba-Niedzwiedzka,K., Berglund,E.C., Granberg,F., Naslund,K., Eriksson,A.S. and Andersson,S.G., A gene transfer agent and a dynamic repertoire of secretion systems hold the keys to the explosive radiation of the emerging pathogen bartonella, PLoS Genet. 9 (3), E1003393 (2013) ; Guy,L., Nystedt,B., Toft,C., Zaremba,K., Berglund,E.C., Bjursell,M.K., Granberg,F., Nasl…	Alces alces	artiodactyla	Artiodactyl	Sweden
AGWC01000004.1	Bartonella schoenbuchensis m07a	Guy,L., Nystedt,B., Toft,C., Zaremba-Niedzwiedzka,K., Berglund,E.C., Granberg,F., Naslund,K., Eriksson,A.S. and Andersson,S.G., A gene transfer agent and a dynamic repertoire of secretion systems hold the keys to the explosive radiation of the emerging pathogen bartonella, PLoS Genet. 9 (3), E1003393 (2013) ; Guy,L., Nystedt,B., Toft,C., Zaremba,K., Berglund,E.C., Bjursell,M.K., Granberg,F., Nasl…	Alces alces	artiodactyla	Artiodactyl	Sweden
AGWC01000005.1	Bartonella schoenbuchensis m07a	Guy,L., Nystedt,B., Toft,C., Zaremba-Niedzwiedzka,K., Berglund,E.C., Granberg,F., Naslund,K., Eriksson,A.S. and Andersson,S.G., A gene transfer agent and a dynamic repertoire of secretion systems hold the keys to the explosive radiation of the emerging pathogen bartonella, PLoS Genet. 9 (3), E1003393 (2013) ; Guy,L., Nystedt,B., Toft,C., Zaremba,K., Berglund,E.C., Bjursell,M.K., Granberg,F., Nasl…	Alces alces	artiodactyla	Artiodactyl	Sweden
AGWC01000009.1	Bartonella schoenbuchensis m07a	Guy,L., Nystedt,B., Toft,C., Zaremba-Niedzwiedzka,K., Berglund,E.C., Granberg,F., Naslund,K., Eriksson,A.S. and Andersson,S.G., A gene transfer agent and a dynamic repertoire of secretion systems hold the keys to the explosive radiation of the emerging pathogen bartonella, PLoS Genet. 9 (3), E1003393 (2013) ; Guy,L., Nystedt,B., Toft,C., Zaremba,K., Berglund,E.C., Bjursell,M.K., Granberg,F., Nasl…	Alces alces	artiodactyla	Artiodactyl	Sweden
KB915624.1	Bartonella bovis m02	Guy,L., Nystedt,B., Toft,C., Zaremba-Niedzwiedzka,K., Berglund,E.C., Granberg,F., Naslund,K., Eriksson,A.S. and Andersson,S.G., A gene transfer agent and a dynamic repertoire of secretion systems hold the keys to the explosive radiation of the emerging pathogen bartonella, PLoS Genet. 9 (3), E1003393 (2013) ; Guy,L., Nystedt,B., Toft,C., Zaremba,K., Berglund,E.C., Bjursell,M.K., Granberg,F., Nasl…	Alces alces	artiodactyla	Artiodactyl	Sweden
KB915625.1	Bartonella bovis m02	Guy,L., Nystedt,B., Toft,C., Zaremba-Niedzwiedzka,K., Berglund,E.C., Granberg,F., Naslund,K., Eriksson,A.S. and Andersson,S.G., A gene transfer agent and a dynamic repertoire of secretion systems hold the keys to the explosive radiation of the emerging pathogen bartonella, PLoS Genet. 9 (3), E1003393 (2013) ; Guy,L., Nystedt,B., Toft,C., Zaremba,K., Berglund,E.C., Bjursell,M.K., Granberg,F., Nasl…	Alces alces	artiodactyla	Artiodactyl	Sweden
KB915626.1	Bartonella bovis m02	Guy,L., Nystedt,B., Toft,C., Zaremba-Niedzwiedzka,K., Berglund,E.C., Granberg,F., Naslund,K., Eriksson,A.S. and Andersson,S.G., A gene transfer agent and a dynamic repertoire of secretion systems hold the keys to the explosive radiation of the emerging pathogen bartonella, PLoS Genet. 9 (3), E1003393 (2013) ; Guy,L., Nystedt,B., Toft,C., Zaremba,K., Berglund,E.C., Bjursell,M.K., Granberg,F., Nasl…	Alces alces	artiodactyla	Artiodactyl	Sweden
KB915627.1	Bartonella schoenbuchensis m07a	Guy,L., Nystedt,B., Toft,C., Zaremba-Niedzwiedzka,K., Berglund,E.C., Granberg,F., Naslund,K., Eriksson,A.S. and Andersson,S.G., A gene transfer agent and a dynamic repertoire of secretion systems hold the keys to the explosive radiation of the emerging pathogen bartonella, PLoS Genet. 9 (3), E1003393 (2013) ; Guy,L., Nystedt,B., Toft,C., Zaremba,K., Berglund,E.C., Bjursell,M.K., Granberg,F., Nasl…	Alces alces	artiodactyla	Artiodactyl	Sweden
KB915628.1	Bartonella schoenbuchensis m07a	Guy,L., Nystedt,B., Toft,C., Zaremba-Niedzwiedzka,K., Berglund,E.C., Granberg,F., Naslund,K., Eriksson,A.S. and Andersson,S.G., A gene transfer agent and a dynamic repertoire of secretion systems hold the keys to the explosive radiation of the emerging pathogen bartonella, PLoS Genet. 9 (3), E1003393 (2013) ; Guy,L., Nystedt,B., Toft,C., Zaremba,K., Berglund,E.C., Bjursell,M.K., Granberg,F., Nasl…	Alces alces	artiodactyla	Artiodactyl	Sweden
KB915629.1	Bartonella schoenbuchensis m07a	Guy,L., Nystedt,B., Toft,C., Zaremba-Niedzwiedzka,K., Berglund,E.C., Granberg,F., Naslund,K., Eriksson,A.S. and Andersson,S.G., A gene transfer agent and a dynamic repertoire of secretion systems hold the keys to the explosive radiation of the emerging pathogen bartonella, PLoS Genet. 9 (3), E1003393 (2013) ; Guy,L., Nystedt,B., Toft,C., Zaremba,K., Berglund,E.C., Bjursell,M.K., Granberg,F., Nasl…	Alces alces	artiodactyla	Artiodactyl	Sweden
NZ_AGWB00000000.1	Bartonella bovis m02	Guy,L., Nystedt,B., Toft,C., Zaremba-Niedzwiedzka,K., Berglund,E.C., Granberg,F., Naslund,K., Eriksson,A.S. and Andersson,S.G., A gene transfer agent and a dynamic repertoire of secretion systems hold the keys to the explosive radiation of the emerging pathogen bartonella, PLoS Genet. 9 (3), E1003393 (2013) ; Guy,L., Nystedt,B., Toft,C., Zaremba,K., Berglund,E.C., Bjursell,M.K., Granberg,F., Nasl…	Alces alces	artiodactyla	Artiodactyl	Sweden
NZ_AGWC00000000.1	Bartonella schoenbuchensis m07a	Guy,L., Nystedt,B., Toft,C., Zaremba-Niedzwiedzka,K., Berglund,E.C., Granberg,F., Naslund,K., Eriksson,A.S. and Andersson,S.G., A gene transfer agent and a dynamic repertoire of secretion systems hold the keys to the explosive radiation of the emerging pathogen bartonella, PLoS Genet. 9 (3), E1003393 (2013) ; Guy,L., Nystedt,B., Toft,C., Zaremba,K., Berglund,E.C., Bjursell,M.K., Granberg,F., Nasl…	Alces alces	artiodactyla	Artiodactyl	Sweden
NZ_CM001845.1	Bartonella schoenbuchensis m07a	Guy,L., Nystedt,B., Toft,C., Zaremba-Niedzwiedzka,K., Berglund,E.C., Granberg,F., Naslund,K., Eriksson,A.S. and Andersson,S.G., A gene transfer agent and a dynamic repertoire of secretion systems hold the keys to the explosive radiation of the emerging pathogen Bartonella, PLoS Genet. 9 (3), E1003393 (2013) ; Guy,L., Nystedt,B., Toft,C., Zaremba,K., Berglund,E.C., Bjursell,M.K., Granberg,F., Nasl…	Alces alces	artiodactyla	Artiodactyl	Sweden
NZ_CM001846.1	Bartonella schoenbuchensis m07a	Guy,L., Nystedt,B., Toft,C., Zaremba-Niedzwiedzka,K., Berglund,E.C., Granberg,F., Naslund,K., Eriksson,A.S. and Andersson,S.G., A gene transfer agent and a dynamic repertoire of secretion systems hold the keys to the explosive radiation of the emerging pathogen Bartonella, PLoS Genet. 9 (3), E1003393 (2013) ; Guy,L., Nystedt,B., Toft,C., Zaremba,K., Berglund,E.C., Bjursell,M.K., Granberg,F., Nasl…	Alces alces	artiodactyla	Artiodactyl	Sweden
NZ_KB915624.1	Bartonella bovis m02	Guy,L., Nystedt,B., Toft,C., Zaremba-Niedzwiedzka,K., Berglund,E.C., Granberg,F., Naslund,K., Eriksson,A.S. and Andersson,S.G., A gene transfer agent and a dynamic repertoire of secretion systems hold the keys to the explosive radiation of the emerging pathogen Bartonella, PLoS Genet. 9 (3), E1003393 (2013) ; Guy,L., Nystedt,B., Toft,C., Zaremba,K., Berglund,E.C., Bjursell,M.K., Granberg,F., Nasl…	Alces alces	artiodactyla	Artiodactyl	Sweden
NZ_KB915625.1	Bartonella bovis m02	Guy,L., Nystedt,B., Toft,C., Zaremba-Niedzwiedzka,K., Berglund,E.C., Granberg,F., Naslund,K., Eriksson,A.S. and Andersson,S.G., A gene transfer agent and a dynamic repertoire of secretion systems hold the keys to the explosive radiation of the emerging pathogen Bartonella, PLoS Genet. 9 (3), E1003393 (2013) ; Guy,L., Nystedt,B., Toft,C., Zaremba,K., Berglund,E.C., Bjursell,M.K., Granberg,F., Nasl…	Alces alces	artiodactyla	Artiodactyl	Sweden
NZ_KB915626.1	Bartonella bovis m02	Guy,L., Nystedt,B., Toft,C., Zaremba-Niedzwiedzka,K., Berglund,E.C., Granberg,F., Naslund,K., Eriksson,A.S. and Andersson,S.G., A gene transfer agent and a dynamic repertoire of secretion systems hold the keys to the explosive radiation of the emerging pathogen Bartonella, PLoS Genet. 9 (3), E1003393 (2013) ; Guy,L., Nystedt,B., Toft,C., Zaremba,K., Berglund,E.C., Bjursell,M.K., Granberg,F., Nasl…	Alces alces	artiodactyla	Artiodactyl	Sweden
NZ_KB915627.1	Bartonella schoenbuchensis m07a	Guy,L., Nystedt,B., Toft,C., Zaremba-Niedzwiedzka,K., Berglund,E.C., Granberg,F., Naslund,K., Eriksson,A.S. and Andersson,S.G., A gene transfer agent and a dynamic repertoire of secretion systems hold the keys to the explosive radiation of the emerging pathogen Bartonella, PLoS Genet. 9 (3), E1003393 (2013) ; Guy,L., Nystedt,B., Toft,C., Zaremba,K., Berglund,E.C., Bjursell,M.K., Granberg,F., Nasl…	Alces alces	artiodactyla	Artiodactyl	Sweden
NZ_KB915628.1	Bartonella schoenbuchensis m07a	Guy,L., Nystedt,B., Toft,C., Zaremba-Niedzwiedzka,K., Berglund,E.C., Granberg,F., Naslund,K., Eriksson,A.S. and Andersson,S.G., A gene transfer agent and a dynamic repertoire of secretion systems hold the keys to the explosive radiation of the emerging pathogen Bartonella, PLoS Genet. 9 (3), E1003393 (2013) ; Guy,L., Nystedt,B., Toft,C., Zaremba,K., Berglund,E.C., Bjursell,M.K., Granberg,F., Nasl…	Alces alces	artiodactyla	Artiodactyl	Sweden
NZ_KB915629.1	Bartonella schoenbuchensis m07a	Guy,L., Nystedt,B., Toft,C., Zaremba-Niedzwiedzka,K., Berglund,E.C., Granberg,F., Naslund,K., Eriksson,A.S. and Andersson,S.G., A gene transfer agent and a dynamic repertoire of secretion systems hold the keys to the explosive radiation of the emerging pathogen Bartonella, PLoS Genet. 9 (3), E1003393 (2013) ; Guy,L., Nystedt,B., Toft,C., Zaremba,K., Berglund,E.C., Bjursell,M.K., Granberg,F., Nasl…	Alces alces	artiodactyla	Artiodactyl	Sweden
AGWA01000001.1	Bartonella bovis 91-4	Guy,L., Nystedt,B., Toft,C., Zaremba-Niedzwiedzka,K., Berglund,E.C., Granberg,F., Naslund,K., Eriksson,A.S. and Andersson,S.G., A gene transfer agent and a dynamic repertoire of secretion systems hold the keys to the explosive radiation of the emerging pathogen bartonella, PLoS Genet. 9 (3), E1003393 (2013) ; Guy,L., Nystedt,B., Toft,C., Zaremba,K., Berglund,E.C., Bjursell,M.K., Granberg,F., Nasl…	Bos taurus	Artiodactyla	Artiodactyl	France
AGWA01000006.1	Bartonella bovis 91-4	Guy,L., Nystedt,B., Toft,C., Zaremba-Niedzwiedzka,K., Berglund,E.C., Granberg,F., Naslund,K., Eriksson,A.S. and Andersson,S.G., A gene transfer agent and a dynamic repertoire of secretion systems hold the keys to the explosive radiation of the emerging pathogen bartonella, PLoS Genet. 9 (3), E1003393 (2013) ; Guy,L., Nystedt,B., Toft,C., Zaremba,K., Berglund,E.C., Bjursell,M.K., Granberg,F., Nasl…	Bos taurus	Artiodactyla	Artiodactyl	France
AGWA01000007.1	Bartonella bovis 91-4	Guy,L., Nystedt,B., Toft,C., Zaremba-Niedzwiedzka,K., Berglund,E.C., Granberg,F., Naslund,K., Eriksson,A.S. and Andersson,S.G., A gene transfer agent and a dynamic repertoire of secretion systems hold the keys to the explosive radiation of the emerging pathogen bartonella, PLoS Genet. 9 (3), E1003393 (2013) ; Guy,L., Nystedt,B., Toft,C., Zaremba,K., Berglund,E.C., Bjursell,M.K., Granberg,F., Nasl…	Bos taurus	Artiodactyla	Artiodactyl	France
AGWA01000019.1	Bartonella bovis 91-4	Guy,L., Nystedt,B., Toft,C., Zaremba-Niedzwiedzka,K., Berglund,E.C., Granberg,F., Naslund,K., Eriksson,A.S. and Andersson,S.G., A gene transfer agent and a dynamic repertoire of secretion systems hold the keys to the explosive radiation of the emerging pathogen bartonella, PLoS Genet. 9 (3), E1003393 (2013) ; Guy,L., Nystedt,B., Toft,C., Zaremba,K., Berglund,E.C., Bjursell,M.K., Granberg,F., Nasl…	Bos taurus	Artiodactyla	Artiodactyl	France
CM001844.1	Bartonella bovis 91-4	Guy,L., Nystedt,B., Toft,C., Zaremba-Niedzwiedzka,K., Berglund,E.C., Granberg,F., Naslund,K., Eriksson,A.S. and Andersson,S.G., A gene transfer agent and a dynamic repertoire of secretion systems hold the keys to the explosive radiation of the emerging pathogen bartonella, PLoS Genet. 9 (3), E1003393 (2013) ; Guy,L., Nystedt,B., Toft,C., Zaremba,K., Berglund,E.C., Bjursell,M.K., Granberg,F., Nasl…	Bos taurus	Artiodactyla	Artiodactyl	France
CP006942.1	Mannheimia sp. USDA-ARS-USMARC-1261	Harhay,G.P., Murray,R.W., Lubbers,B., Griffin,D., Koren,S., Phillippy,A.M., Harhay,D.M., Bono,J., Clawson,M.L., Heaton,M.P., Chitko-McKown,C.G. and Smith,T.P., Complete Closed Genome Sequences of Four Mannheimia varigena Isolates from Cattle with Shipping Fever, Genome Announc 2 (1), e00088-14 (2014) ; Harhay,G.P., Clawson,M.L., Murray,R.W., Lubbers,B.V., Heaton,M.P., Chitko-Mckown,C.G., Harhay,D…	Bos taurus	Artiodactyla	Artiodactyl	USA: Nebraska
NR_025121.1	Bartonella bovis 91-4	Bermond,D., Boulouis,H.J., Heller,R., Van,L.G., Monteil,H., Chomel,B.B., Sander,A., Dehio,C. and Piemont,Y., Bartonella bovis Bermond et al. sp. nov. and Bartonella capreoli sp. nov., isolated from European ruminants, Int. J. Syst. Evol. Microbiol. 52 (Pt 2), 383-390 (2002) ; , Direct Submission, Submitted (31-DEC-2008) National Center for Biotechnology Information, NIH, Bethesda, MD 20894, USA ;…	Bos taurus	Artiodactyla	Artiodactyl	France
NZ_AGWA00000000.1	Bartonella bovis 91-4	Guy,L., Nystedt,B., Toft,C., Zaremba-Niedzwiedzka,K., Berglund,E.C., Granberg,F., Naslund,K., Eriksson,A.S. and Andersson,S.G., A gene transfer agent and a dynamic repertoire of secretion systems hold the keys to the explosive radiation of the emerging pathogen bartonella, PLoS Genet. 9 (3), E1003393 (2013) ; Guy,L., Nystedt,B., Toft,C., Zaremba,K., Berglund,E.C., Bjursell,M.K., Granberg,F., Nasl…	Bos taurus	Artiodactyla	Artiodactyl	France
NZ_CM001844.1	Bartonella bovis 91-4	Guy,L., Nystedt,B., Toft,C., Zaremba-Niedzwiedzka,K., Berglund,E.C., Granberg,F., Naslund,K., Eriksson,A.S. and Andersson,S.G., A gene transfer agent and a dynamic repertoire of secretion systems hold the keys to the explosive radiation of the emerging pathogen Bartonella, PLoS Genet. 9 (3), E1003393 (2013) ; Guy,L., Nystedt,B., Toft,C., Zaremba,K., Berglund,E.C., Bjursell,M.K., Granberg,F., Nasl…	Bos taurus	Artiodactyla	Artiodactyl	France
KM371094.1	Bartonella bovis	Rasis,M., Rudoler,N., Schwartz,D. and Giladi,M., Isolation and Characterization of a Bartonella Species from Domesticated Camels (Camelus dromedarius) in Israel, Unpublished ; Rasis,M., Rudoler,N., Schwartz,D. and Giladi,M., Direct Submission, Submitted (19-AUG-2014) The Bernard Pridan Laboratory for Molecular Biology of Infectious Diseases, Tel Aviv Sourasky Medical Center, 6 Weizmann St, Tel Av…	Bos taurus (beef cattle)	Artiodactyla	Artiodactyl	Israel
KM371095.1	Bartonella bovis	Rasis,M., Rudoler,N., Schwartz,D. and Giladi,M., Isolation and Characterization of a Bartonella Species from Domesticated Camels (Camelus dromedarius) in Israel, Unpublished ; Rasis,M., Rudoler,N., Schwartz,D. and Giladi,M., Direct Submission, Submitted (19-AUG-2014) The Bernard Pridan Laboratory for Molecular Biology of Infectious Diseases, Tel Aviv Sourasky Medical Center, 6 Weizmann St, Tel Av…	Bos taurus (beef cattle)	Artiodactyla	Artiodactyl	Israel
AF291746.1	Bartonella sp. 99-BO1	Breitschwerdt,E.B., Sontakke,S., Cannedy,A., Hancock,S.I. and Bradley,J.M., Infection with Bartonella weissii and detection of Nanobacterium antigens in a North Carolina beef herd, J. Clin. Microbiol. 39 (3), 879-882 (2001) ; Breitschwerdt,E.B., Sontakke,S. and Hancock,S.I., Direct Submission, Submitted (31-JUL-2000) Dept. of Clinical Sciences, NC State Univ. College of Vet. Medicine, 4700 Hillsb…	Bos taurus (cow)	Artiodactyla	Artiodactyl
KJ613639.1	mitochondrion Amblyomma sylvaticum	Halajian,A., Palomar,A.M., Portillo,A., Heyne,H., Luus-Powell,W.J. and Oteo,J.A., Investigation of Rickettsia, Coxiella burnetii and Bartonella in ticks from animals in South Africa, Ticks Tick Borne Dis 7 (2), 361-366 (2016) ; Halajian,A., Palomar,A.M., Portillo,A., Heyne,H., Luus-Powel,W. and Oteo,J.A., Direct Submission, Submitted (25-MAR-2014) Center of Rickettsioses and Arthropod-Borne Disea…	Bos taurus (domestic cow)	Artiodactyla	Artiodactyl	South Africa
KU859903.1	Bartonella bovis	Dahmani,M., Sambou,M., Scandola,P., Raoult,D., Fenollar,F. and Mediannikov,O., Bartonella bovis and Candidatus Bartonella davousti in cattle from Senegal, Unpublished ; Dahmani,M., Sambou,M., Scandola,P., Raoult,D., Fenollar,F. and Mediannikov,O., Direct Submission, Submitted (29-FEB-2016) Aix-Marseille University, Research Unit of Emerging Infectious and Tropical Diseases (URMITE) UMR CNRS 7278 …	bovine	Artiodactyla	Artiodactyl	Senegal
KU859904.1	Bartonella bovis	Dahmani,M., Sambou,M., Scandola,P., Raoult,D., Fenollar,F. and Mediannikov,O., Bartonella bovis and Candidatus Bartonella davousti in cattle from Senegal, Unpublished ; Dahmani,M., Sambou,M., Scandola,P., Raoult,D., Fenollar,F. and Mediannikov,O., Direct Submission, Submitted (29-FEB-2016) Aix-Marseille University, Research Unit of Emerging Infectious and Tropical Diseases (URMITE) UMR CNRS 7278 …	bovine	Artiodactyla	Artiodactyl	Senegal
KU859905.1	Bartonella bovis	Dahmani,M., Sambou,M., Scandola,P., Raoult,D., Fenollar,F. and Mediannikov,O., Bartonella bovis and Candidatus Bartonella davousti in cattle from Senegal, Unpublished ; Dahmani,M., Sambou,M., Scandola,P., Raoult,D., Fenollar,F. and Mediannikov,O., Direct Submission, Submitted (29-FEB-2016) Aix-Marseille University, Research Unit of Emerging Infectious and Tropical Diseases (URMITE) UMR CNRS 7278 …	bovine	Artiodactyla	Artiodactyl	Senegal
KU859906.1	Bartonella bovis	Dahmani,M., Sambou,M., Scandola,P., Raoult,D., Fenollar,F. and Mediannikov,O., Bartonella bovis and Candidatus Bartonella davousti in cattle from Senegal, Unpublished ; Dahmani,M., Sambou,M., Scandola,P., Raoult,D., Fenollar,F. and Mediannikov,O., Direct Submission, Submitted (29-FEB-2016) Aix-Marseille University, Research Unit of Emerging Infectious and Tropical Diseases (URMITE) UMR CNRS 7278 …	bovine	Artiodactyla	Artiodactyl	Senegal
KU859907.1	Bartonella sp. BvS12	Dahmani,M., Sambou,M., Scandola,P., Raoult,D., Fenollar,F. and Mediannikov,O., Bartonella bovis and Candidatus Bartonella davousti in cattle from Senegal, Unpublished ; Dahmani,M., Sambou,M., Scandola,P., Raoult,D., Fenollar,F. and Mediannikov,O., Direct Submission, Submitted (29-FEB-2016) Aix-Marseille University, Research Unit of Emerging Infectious and Tropical Diseases (URMITE) UMR CNRS 7278 …	bovine	Artiodactyla	Artiodactyl	Senegal
KU859908.1	Bartonella sp. BvS14	Dahmani,M., Sambou,M., Scandola,P., Raoult,D., Fenollar,F. and Mediannikov,O., Bartonella bovis and Candidatus Bartonella davousti in cattle from Senegal, Unpublished ; Dahmani,M., Sambou,M., Scandola,P., Raoult,D., Fenollar,F. and Mediannikov,O., Direct Submission, Submitted (29-FEB-2016) Aix-Marseille University, Research Unit of Emerging Infectious and Tropical Diseases (URMITE) UMR CNRS 7278 …	bovine	Artiodactyla	Artiodactyl	Senegal
KU859909.1	Bartonella bovis	Dahmani,M., Sambou,M., Scandola,P., Raoult,D., Fenollar,F. and Mediannikov,O., Bartonella bovis and Candidatus Bartonella davousti in cattle from Senegal, Unpublished ; Dahmani,M., Sambou,M., Scandola,P., Raoult,D., Fenollar,F. and Mediannikov,O., Direct Submission, Submitted (29-FEB-2016) Aix-Marseille University, Research Unit of Emerging Infectious and Tropical Diseases (URMITE) UMR CNRS 7278 …	bovine	Artiodactyla	Artiodactyl	Senegal
KU859910.1	Bartonella bovis	Dahmani,M., Sambou,M., Scandola,P., Raoult,D., Fenollar,F. and Mediannikov,O., Bartonella bovis and Candidatus Bartonella davousti in cattle from Senegal, Unpublished ; Dahmani,M., Sambou,M., Scandola,P., Raoult,D., Fenollar,F. and Mediannikov,O., Direct Submission, Submitted (29-FEB-2016) Aix-Marseille University, Research Unit of Emerging Infectious and Tropical Diseases (URMITE) UMR CNRS 7278 …	bovine	Artiodactyla	Artiodactyl	Senegal
KU859911.1	Bartonella bovis	Dahmani,M., Sambou,M., Scandola,P., Raoult,D., Fenollar,F. and Mediannikov,O., Bartonella bovis and Candidatus Bartonella davousti in cattle from Senegal, Unpublished ; Dahmani,M., Sambou,M., Scandola,P., Raoult,D., Fenollar,F. and Mediannikov,O., Direct Submission, Submitted (29-FEB-2016) Aix-Marseille University, Research Unit of Emerging Infectious and Tropical Diseases (URMITE) UMR CNRS 7278 …	bovine	Artiodactyla	Artiodactyl	Senegal
KU859912.1	Bartonella bovis	Dahmani,M., Sambou,M., Scandola,P., Raoult,D., Fenollar,F. and Mediannikov,O., Bartonella bovis and Candidatus Bartonella davousti in cattle from Senegal, Unpublished ; Dahmani,M., Sambou,M., Scandola,P., Raoult,D., Fenollar,F. and Mediannikov,O., Direct Submission, Submitted (29-FEB-2016) Aix-Marseille University, Research Unit of Emerging Infectious and Tropical Diseases (URMITE) UMR CNRS 7278 …	bovine	Artiodactyla	Artiodactyl	Senegal
KU859913.1	Bartonella bovis	Dahmani,M., Sambou,M., Scandola,P., Raoult,D., Fenollar,F. and Mediannikov,O., Bartonella bovis and Candidatus Bartonella davousti in cattle from Senegal, Unpublished ; Dahmani,M., Sambou,M., Scandola,P., Raoult,D., Fenollar,F. and Mediannikov,O., Direct Submission, Submitted (29-FEB-2016) Aix-Marseille University, Research Unit of Emerging Infectious and Tropical Diseases (URMITE) UMR CNRS 7278 …	bovine	Artiodactyla	Artiodactyl	Senegal
KU859914.1	Bartonella bovis	Dahmani,M., Sambou,M., Scandola,P., Raoult,D., Fenollar,F. and Mediannikov,O., Bartonella bovis and Candidatus Bartonella davousti in cattle from Senegal, Unpublished ; Dahmani,M., Sambou,M., Scandola,P., Raoult,D., Fenollar,F. and Mediannikov,O., Direct Submission, Submitted (29-FEB-2016) Aix-Marseille University, Research Unit of Emerging Infectious and Tropical Diseases (URMITE) UMR CNRS 7278 …	bovine	Artiodactyla	Artiodactyl	Senegal
KU859915.1	Bartonella bovis	Dahmani,M., Sambou,M., Scandola,P., Raoult,D., Fenollar,F. and Mediannikov,O., Bartonella bovis and Candidatus Bartonella davousti in cattle from Senegal, Unpublished ; Dahmani,M., Sambou,M., Scandola,P., Raoult,D., Fenollar,F. and Mediannikov,O., Direct Submission, Submitted (29-FEB-2016) Aix-Marseille University, Research Unit of Emerging Infectious and Tropical Diseases (URMITE) UMR CNRS 7278 …	bovine	Artiodactyla	Artiodactyl	Senegal
KU859916.1	Bartonella bovis	Dahmani,M., Sambou,M., Scandola,P., Raoult,D., Fenollar,F. and Mediannikov,O., Bartonella bovis and Candidatus Bartonella davousti in cattle from Senegal, Unpublished ; Dahmani,M., Sambou,M., Scandola,P., Raoult,D., Fenollar,F. and Mediannikov,O., Direct Submission, Submitted (29-FEB-2016) Aix-Marseille University, Research Unit of Emerging Infectious and Tropical Diseases (URMITE) UMR CNRS 7278 …	bovine	Artiodactyla	Artiodactyl	Senegal
KU859917.1	Bartonella sp. BvS12	Dahmani,M., Sambou,M., Scandola,P., Raoult,D., Fenollar,F. and Mediannikov,O., Bartonella bovis and Candidatus Bartonella davousti in cattle from Senegal, Unpublished ; Dahmani,M., Sambou,M., Scandola,P., Raoult,D., Fenollar,F. and Mediannikov,O., Direct Submission, Submitted (29-FEB-2016) Aix-Marseille University, Research Unit of Emerging Infectious and Tropical Diseases (URMITE) UMR CNRS 7278 …	bovine	Artiodactyla	Artiodactyl	Senegal
KU859918.1	Bartonella sp. BvS14	Dahmani,M., Sambou,M., Scandola,P., Raoult,D., Fenollar,F. and Mediannikov,O., Bartonella bovis and Candidatus Bartonella davousti in cattle from Senegal, Unpublished ; Dahmani,M., Sambou,M., Scandola,P., Raoult,D., Fenollar,F. and Mediannikov,O., Direct Submission, Submitted (29-FEB-2016) Aix-Marseille University, Research Unit of Emerging Infectious and Tropical Diseases (URMITE) UMR CNRS 7278 …	bovine	Artiodactyla	Artiodactyl	Senegal
KU859919.1	Bartonella bovis	Dahmani,M., Sambou,M., Scandola,P., Raoult,D., Fenollar,F. and Mediannikov,O., Bartonella bovis and Candidatus Bartonella davousti in cattle from Senegal, Unpublished ; Dahmani,M., Sambou,M., Scandola,P., Raoult,D., Fenollar,F. and Mediannikov,O., Direct Submission, Submitted (29-FEB-2016) Aix-Marseille University, Research Unit of Emerging Infectious and Tropical Diseases (URMITE) UMR CNRS 7278 …	bovine	Artiodactyla	Artiodactyl	Senegal
KU859920.1	Bartonella bovis	Dahmani,M., Sambou,M., Scandola,P., Raoult,D., Fenollar,F. and Mediannikov,O., Bartonella bovis and Candidatus Bartonella davousti in cattle from Senegal, Unpublished ; Dahmani,M., Sambou,M., Scandola,P., Raoult,D., Fenollar,F. and Mediannikov,O., Direct Submission, Submitted (29-FEB-2016) Aix-Marseille University, Research Unit of Emerging Infectious and Tropical Diseases (URMITE) UMR CNRS 7278 …	bovine	Artiodactyla	Artiodactyl	Senegal
KU859921.1	Bartonella bovis	Dahmani,M., Sambou,M., Scandola,P., Raoult,D., Fenollar,F. and Mediannikov,O., Bartonella bovis and Candidatus Bartonella davousti in cattle from Senegal, Unpublished ; Dahmani,M., Sambou,M., Scandola,P., Raoult,D., Fenollar,F. and Mediannikov,O., Direct Submission, Submitted (29-FEB-2016) Aix-Marseille University, Research Unit of Emerging Infectious and Tropical Diseases (URMITE) UMR CNRS 7278 …	bovine	Artiodactyla	Artiodactyl	Senegal
KU859922.1	Bartonella bovis	Dahmani,M., Sambou,M., Scandola,P., Raoult,D., Fenollar,F. and Mediannikov,O., Bartonella bovis and Candidatus Bartonella davousti in cattle from Senegal, Unpublished ; Dahmani,M., Sambou,M., Scandola,P., Raoult,D., Fenollar,F. and Mediannikov,O., Direct Submission, Submitted (29-FEB-2016) Aix-Marseille University, Research Unit of Emerging Infectious and Tropical Diseases (URMITE) UMR CNRS 7278 …	bovine	Artiodactyla	Artiodactyl	Senegal
KM371079.1	Bartonella sp. Negev	Rasis,M., Rudoler,N., Schwartz,D. and Giladi,M., Isolation and Characterization of a Bartonella Species from Domesticated Camels (Camelus dromedarius) in Israel, Unpublished ; Rasis,M., Rudoler,N., Schwartz,D. and Giladi,M., Direct Submission, Submitted (19-AUG-2014) The Bernard Pridan Laboratory for Molecular Biology of Infectious Diseases, Tel Aviv Sourasky Medical Center, 6 Weizmann St, Tel Av…	Camelus dromedarius (camel)	Artiodactyla	Artiodactyl	Israel
KM371080.1	Bartonella sp. Negev	Rasis,M., Rudoler,N., Schwartz,D. and Giladi,M., Isolation and Characterization of a Bartonella Species from Domesticated Camels (Camelus dromedarius) in Israel, Unpublished ; Rasis,M., Rudoler,N., Schwartz,D. and Giladi,M., Direct Submission, Submitted (19-AUG-2014) The Bernard Pridan Laboratory for Molecular Biology of Infectious Diseases, Tel Aviv Sourasky Medical Center, 6 Weizmann St, Tel Av…	Camelus dromedarius (camel)	Artiodactyla	Artiodactyl	Israel
KM371081.1	Bartonella sp. Negev	Rasis,M., Rudoler,N., Schwartz,D. and Giladi,M., Isolation and Characterization of a Bartonella Species from Domesticated Camels (Camelus dromedarius) in Israel, Unpublished ; Rasis,M., Rudoler,N., Schwartz,D. and Giladi,M., Direct Submission, Submitted (19-AUG-2014) The Bernard Pridan Laboratory for Molecular Biology of Infectious Diseases, Tel Aviv Sourasky Medical Center, 6 Weizmann St, Tel Av…	Camelus dromedarius (camel)	Artiodactyla	Artiodactyl	Israel
KM371082.1	Bartonella sp. Negev	Rasis,M., Rudoler,N., Schwartz,D. and Giladi,M., Isolation and Characterization of a Bartonella Species from Domesticated Camels (Camelus dromedarius) in Israel, Unpublished ; Rasis,M., Rudoler,N., Schwartz,D. and Giladi,M., Direct Submission, Submitted (19-AUG-2014) The Bernard Pridan Laboratory for Molecular Biology of Infectious Diseases, Tel Aviv Sourasky Medical Center, 6 Weizmann St, Tel Av…	Camelus dromedarius (camel)	Artiodactyla	Artiodactyl	Israel
KM371083.1	Bartonella sp. Negev	Rasis,M., Rudoler,N., Schwartz,D. and Giladi,M., Isolation and Characterization of a Bartonella Species from Domesticated Camels (Camelus dromedarius) in Israel, Unpublished ; Rasis,M., Rudoler,N., Schwartz,D. and Giladi,M., Direct Submission, Submitted (19-AUG-2014) The Bernard Pridan Laboratory for Molecular Biology of Infectious Diseases, Tel Aviv Sourasky Medical Center, 6 Weizmann St, Tel Av…	Camelus dromedarius (camel)	Artiodactyla	Artiodactyl	Israel
KM371084.1	Bartonella sp. Negev	Rasis,M., Rudoler,N., Schwartz,D. and Giladi,M., Isolation and Characterization of a Bartonella Species from Domesticated Camels (Camelus dromedarius) in Israel, Unpublished ; Rasis,M., Rudoler,N., Schwartz,D. and Giladi,M., Direct Submission, Submitted (19-AUG-2014) The Bernard Pridan Laboratory for Molecular Biology of Infectious Diseases, Tel Aviv Sourasky Medical Center, 6 Weizmann St, Tel Av…	Camelus dromedarius (camel)	Artiodactyla	Artiodactyl	Israel
KM371085.1	Bartonella sp. Negev	Rasis,M., Rudoler,N., Schwartz,D. and Giladi,M., Isolation and Characterization of a Bartonella Species from Domesticated Camels (Camelus dromedarius) in Israel, Unpublished ; Rasis,M., Rudoler,N., Schwartz,D. and Giladi,M., Direct Submission, Submitted (19-AUG-2014) The Bernard Pridan Laboratory for Molecular Biology of Infectious Diseases, Tel Aviv Sourasky Medical Center, 6 Weizmann St, Tel Av…	Camelus dromedarius (camel)	Artiodactyla	Artiodactyl	Israel
KM371086.1	Bartonella sp. Negev	Rasis,M., Rudoler,N., Schwartz,D. and Giladi,M., Isolation and Characterization of a Bartonella Species from Domesticated Camels (Camelus dromedarius) in Israel, Unpublished ; Rasis,M., Rudoler,N., Schwartz,D. and Giladi,M., Direct Submission, Submitted (19-AUG-2014) The Bernard Pridan Laboratory for Molecular Biology of Infectious Diseases, Tel Aviv Sourasky Medical Center, 6 Weizmann St, Tel Av…	Camelus dromedarius (camel)	Artiodactyla	Artiodactyl	Israel
KM371087.1	Bartonella sp. Negev	Rasis,M., Rudoler,N., Schwartz,D. and Giladi,M., Isolation and Characterization of a Bartonella Species from Domesticated Camels (Camelus dromedarius) in Israel, Unpublished ; Rasis,M., Rudoler,N., Schwartz,D. and Giladi,M., Direct Submission, Submitted (19-AUG-2014) The Bernard Pridan Laboratory for Molecular Biology of Infectious Diseases, Tel Aviv Sourasky Medical Center, 6 Weizmann St, Tel Av…	Camelus dromedarius (camel)	Artiodactyla	Artiodactyl	Israel
KM371096.1	Bartonella sp. Negev	Rasis,M., Rudoler,N., David,S. and Giladi,M., Isolation and Characterization of a Bartonella Species from Domesticated Camels(Camelus dromedarius) in Israel, Unpublished ; Rasis,M., Rudoler,N., David,S. and Giladi,M., Direct Submission, Submitted (20-AUG-2014) The Bernard Pridan Laboratory for Molecular Biology of Infectious Diseases, Tel Aviv Sourasky Medical Center, 6 Weizmann St, Tel Aviv, Isr…	Camelus dromedarius (camel)	Artiodactyla	Artiodactyl	Israel
KM371097.1	Bartonella sp. Negev	Rasis,M., Rudoler,N., David,S. and Giladi,M., Isolation and Characterization of a Bartonella Species from Domesticated Camels(Camelus dromedarius) in Israel, Unpublished ; Rasis,M., Rudoler,N., David,S. and Giladi,M., Direct Submission, Submitted (20-AUG-2014) The Bernard Pridan Laboratory for Molecular Biology of Infectious Diseases, Tel Aviv Sourasky Medical Center, 6 Weizmann St, Tel Aviv, Isr…	Camelus dromedarius (camel)	Artiodactyla	Artiodactyl	Israel
KM371098.1	Bartonella sp. Negev	Rasis,M., Rudoler,N., David,S. and Giladi,M., Isolation and Characterization of a Bartonella Species from Domesticated Camels(Camelus dromedarius) in Israel, Unpublished ; Rasis,M., Rudoler,N., David,S. and Giladi,M., Direct Submission, Submitted (20-AUG-2014) The Bernard Pridan Laboratory for Molecular Biology of Infectious Diseases, Tel Aviv Sourasky Medical Center, 6 Weizmann St, Tel Aviv, Isr…	Camelus dromedarius (camel)	Artiodactyla	Artiodactyl	Israel
KM371099.1	Bartonella sp. Negev	Rasis,M., Rudoler,N., David,S. and Giladi,M., Isolation and Characterization of a Bartonella Species from Domesticated Camels(Camelus dromedarius) in Israel, Unpublished ; Rasis,M., Rudoler,N., David,S. and Giladi,M., Direct Submission, Submitted (20-AUG-2014) The Bernard Pridan Laboratory for Molecular Biology of Infectious Diseases, Tel Aviv Sourasky Medical Center, 6 Weizmann St, Tel Aviv, Isr…	Camelus dromedarius (camel)	Artiodactyla	Artiodactyl	Israel
KM371100.1	Bartonella sp. Negev	Rasis,M., Rudoler,N., David,S. and Giladi,M., Isolation and Characterization of a Bartonella Species from Domesticated Camels(Camelus dromedarius) in Israel, Unpublished ; Rasis,M., Rudoler,N., David,S. and Giladi,M., Direct Submission, Submitted (20-AUG-2014) The Bernard Pridan Laboratory for Molecular Biology of Infectious Diseases, Tel Aviv Sourasky Medical Center, 6 Weizmann St, Tel Aviv, Isr…	Camelus dromedarius (camel)	Artiodactyla	Artiodactyl	Israel
KM371101.1	Bartonella sp. Negev	Rasis,M., Rudoler,N., David,S. and Giladi,M., Isolation and Characterization of a Bartonella Species from Domesticated Camels(Camelus dromedarius) in Israel, Unpublished ; Rasis,M., Rudoler,N., David,S. and Giladi,M., Direct Submission, Submitted (20-AUG-2014) The Bernard Pridan Laboratory for Molecular Biology of Infectious Diseases, Tel Aviv Sourasky Medical Center, 6 Weizmann St, Tel Aviv, Isr…	Camelus dromedarius (camel)	Artiodactyla	Artiodactyl	Israel
KM371102.1	Bartonella sp. Negev	Rasis,M., Rudoler,N., David,S. and Giladi,M., Isolation and Characterization of a Bartonella Species from Domesticated Camels(Camelus dromedarius) in Israel, Unpublished ; Rasis,M., Rudoler,N., David,S. and Giladi,M., Direct Submission, Submitted (20-AUG-2014) The Bernard Pridan Laboratory for Molecular Biology of Infectious Diseases, Tel Aviv Sourasky Medical Center, 6 Weizmann St, Tel Aviv, Isr…	Camelus dromedarius (camel)	Artiodactyla	Artiodactyl	Israel
KM371103.1	Bartonella sp. Negev	Rasis,M., Rudoler,N., David,S. and Giladi,M., Isolation and Characterization of a Bartonella Species from Domesticated Camels(Camelus dromedarius) in Israel, Unpublished ; Rasis,M., Rudoler,N., David,S. and Giladi,M., Direct Submission, Submitted (20-AUG-2014) The Bernard Pridan Laboratory for Molecular Biology of Infectious Diseases, Tel Aviv Sourasky Medical Center, 6 Weizmann St, Tel Aviv, Isr…	Camelus dromedarius (camel)	Artiodactyla	Artiodactyl	Israel
KM371104.1	Bartonella sp. Negev	Rasis,M., Rudoler,N., David,S. and Giladi,M., Isolation and Characterization of a Bartonella Species from Domesticated Camels(Camelus dromedarius) in Israel, Unpublished ; Rasis,M., Rudoler,N., David,S. and Giladi,M., Direct Submission, Submitted (20-AUG-2014) The Bernard Pridan Laboratory for Molecular Biology of Infectious Diseases, Tel Aviv Sourasky Medical Center, 6 Weizmann St, Tel Aviv, Isr…	Camelus dromedarius (camel)	Artiodactyla	Artiodactyl	Israel
NR_025120.1	Bartonella capreoli	Bermond,D., Boulouis,H.J., Heller,R., Van,L.G., Monteil,H., Chomel,B.B., Sander,A., Dehio,C. and Piemont,Y., Bartonella bovis Bermond et al. sp. nov. and Bartonella capreoli sp. nov., isolated from European ruminants, Int. J. Syst. Evol. Microbiol. 52 (Pt 2), 383-390 (2002) ; , Direct Submission, Submitted (31-DEC-2008) National Center for Biotechnology Information, NIH, Bethesda, MD 20894, USA ;…	Capreolus capreolus	Artiodactyla	Artiodactyl	France
GU810820.1	uncultured Bartonella sp	Adamska,M., Molecular analysis of genetic diversity of Bartonella spp. on the basis of 16-23S rRNA ITS sequence, Unpublished ; Adamska,M., Direct Submission, Submitted (11-FEB-2010) Department of Genetics, University of Szczecin, Piastow 40B, Szczecin 71-065, Poland	Capreolus capreolus (roe deer)	Artiodactyla	Artiodactyl	Poland: West Pomerania, near Szczecin, hunting district of Tanowo
GU810823.1	uncultured Bartonella sp	Adamska,M., Molecular analysis of genetic diversity of Bartonella spp. on the basis of 16-23S rRNA ITS sequence, Unpublished ; Adamska,M., Direct Submission, Submitted (11-FEB-2010) Department of Genetics, University of Szczecin, Piastow 40B, Szczecin 71-065, Poland	Capreolus capreolus (roe deer)	Artiodactyla	Artiodactyl	Poland: West Pomerania, near Szczecin, hunting district of Tanowo
JN646644.1	Bartonella chomelii	Mediannikov,O., Davoust,B., Cabre,O., Rolain,J.M. and Raoult,D., Bartonellae in animals and vectors in New Caledonia, Comp. Immunol. Microbiol. Infect. Dis. 34 (6), 497-501 (2011) ; Mediannikov,O., Davoust,B., Cabre,O., Rolain,J.-M. and Raoult,D., Direct Submission, Submitted (06-SEP-2011) UMR198, IRD, 27 Blvd Jean Moulin, Marseille 13385, France	cattle	Artiodactyla	Artiodactyl	New Caledonia
JN646645.1	Bartonella chomelii	Mediannikov,O., Davoust,B., Cabre,O., Rolain,J.M. and Raoult,D., Bartonellae in animals and vectors in New Caledonia, Comp. Immunol. Microbiol. Infect. Dis. 34 (6), 497-501 (2011) ; Mediannikov,O., Davoust,B., Cabre,O., Rolain,J.-M. and Raoult,D., Direct Submission, Submitted (06-SEP-2011) UMR198, IRD, 27 Blvd Jean Moulin, Marseille 13385, France	cattle	Artiodactyla	Artiodactyl	New Caledonia
JN646646.1	Bartonella chomelii	Mediannikov,O., Davoust,B., Cabre,O., Rolain,J.M. and Raoult,D., Bartonellae in animals and vectors in New Caledonia, Comp. Immunol. Microbiol. Infect. Dis. 34 (6), 497-501 (2011) ; Mediannikov,O., Davoust,B., Cabre,O., Rolain,J.-M. and Raoult,D., Direct Submission, Submitted (06-SEP-2011) UMR198, IRD, 27 Blvd Jean Moulin, Marseille 13385, France	cattle	Artiodactyla	Artiodactyl	New Caledonia
JN646647.1	Bartonella chomelii	Mediannikov,O., Davoust,B., Cabre,O., Rolain,J.M. and Raoult,D., Bartonellae in animals and vectors in New Caledonia, Comp. Immunol. Microbiol. Infect. Dis. 34 (6), 497-501 (2011) ; Mediannikov,O., Davoust,B., Cabre,O., Rolain,J.-M. and Raoult,D., Direct Submission, Submitted (06-SEP-2011) UMR198, IRD, 27 Blvd Jean Moulin, Marseille 13385, France	cattle	Artiodactyla	Artiodactyl	New Caledonia
JN646648.1	Bartonella chomelii	Mediannikov,O., Davoust,B., Cabre,O., Rolain,J.M. and Raoult,D., Bartonellae in animals and vectors in New Caledonia, Comp. Immunol. Microbiol. Infect. Dis. 34 (6), 497-501 (2011) ; Mediannikov,O., Davoust,B., Cabre,O., Rolain,J.-M. and Raoult,D., Direct Submission, Submitted (06-SEP-2011) UMR198, IRD, 27 Blvd Jean Moulin, Marseille 13385, France	cattle	Artiodactyla	Artiodactyl	New Caledonia
JN646649.1	Bartonella chomelii	Mediannikov,O., Davoust,B., Cabre,O., Rolain,J.M. and Raoult,D., Bartonellae in animals and vectors in New Caledonia, Comp. Immunol. Microbiol. Infect. Dis. 34 (6), 497-501 (2011) ; Mediannikov,O., Davoust,B., Cabre,O., Rolain,J.-M. and Raoult,D., Direct Submission, Submitted (06-SEP-2011) UMR198, IRD, 27 Blvd Jean Moulin, Marseille 13385, France	cattle	Artiodactyla	Artiodactyl	New Caledonia
JQ839016.1	uncultured Bartonella sp	Ybanez,A.P., Sivakumar,T., Ybanez,R.H., Ratilla,J.C., Perez,Z.O., Gabotero,S.R., Hakimi,H., Kawazu,S., Matsumoto,K., Yokoyama,N. and Inokuma,H., First molecular characterization of Anaplasma marginale in cattle and Rhipicephalus (Boophilus) microplus ticks in Cebu, Philippines, J. Vet. Med. Sci. 75 (1), 27-36 (2013) ; Ybanez,A.P., Sivakumar,T., Ratilla,J.C., Perez,Z.O., Gabotero,S.R., Fumar,R.S.,…	cattle	Artiodactyla	Artiodactyl	Philippines
KF218230.1	Bartonella bovis	Bai,Y., Malania,L., Alvarez Castillo,D., Moran,D., Boonmar,S., Chanlun,A., Suksawat,F., Maruyama,S., Knobel,D. and Kosoy,M., Global Distribution of Bartonella Infections in Domestic Bovine and Characterization of Bartonella bovis Strains Using Multi-Locus Sequence Typing, PLoS ONE 8 (11), E80894 (2013) ; Bai,Y. and Kosoy,M., Direct Submission, Submitted (10-JUN-2013) DVBD, CDC, 3156 Rampart Road,…	cattle	Artiodactyla	Artiodactyl	France
KF218231.1	Bartonella bovis	Bai,Y., Malania,L., Alvarez Castillo,D., Moran,D., Boonmar,S., Chanlun,A., Suksawat,F., Maruyama,S., Knobel,D. and Kosoy,M., Global Distribution of Bartonella Infections in Domestic Bovine and Characterization of Bartonella bovis Strains Using Multi-Locus Sequence Typing, PLoS ONE 8 (11), E80894 (2013) ; Bai,Y. and Kosoy,M., Direct Submission, Submitted (10-JUN-2013) DVBD, CDC, 3156 Rampart Road,…	cattle	Artiodactyla	Artiodactyl	Guatemala
KF218232.1	Bartonella bovis	Bai,Y., Malania,L., Alvarez Castillo,D., Moran,D., Boonmar,S., Chanlun,A., Suksawat,F., Maruyama,S., Knobel,D. and Kosoy,M., Global Distribution of Bartonella Infections in Domestic Bovine and Characterization of Bartonella bovis Strains Using Multi-Locus Sequence Typing, PLoS ONE 8 (11), E80894 (2013) ; Bai,Y. and Kosoy,M., Direct Submission, Submitted (10-JUN-2013) DVBD, CDC, 3156 Rampart Road,…	cattle	Artiodactyla	Artiodactyl	Guatemala
KF218233.1	Bartonella bovis	Bai,Y., Malania,L., Alvarez Castillo,D., Moran,D., Boonmar,S., Chanlun,A., Suksawat,F., Maruyama,S., Knobel,D. and Kosoy,M., Global Distribution of Bartonella Infections in Domestic Bovine and Characterization of Bartonella bovis Strains Using Multi-Locus Sequence Typing, PLoS ONE 8 (11), E80894 (2013) ; Bai,Y. and Kosoy,M., Direct Submission, Submitted (10-JUN-2013) DVBD, CDC, 3156 Rampart Road,…	cattle	Artiodactyla	Artiodactyl	Guatemala
KF218234.1	Bartonella bovis	Bai,Y., Malania,L., Alvarez Castillo,D., Moran,D., Boonmar,S., Chanlun,A., Suksawat,F., Maruyama,S., Knobel,D. and Kosoy,M., Global Distribution of Bartonella Infections in Domestic Bovine and Characterization of Bartonella bovis Strains Using Multi-Locus Sequence Typing, PLoS ONE 8 (11), E80894 (2013) ; Bai,Y. and Kosoy,M., Direct Submission, Submitted (10-JUN-2013) DVBD, CDC, 3156 Rampart Road,…	cattle	Artiodactyla	Artiodactyl	Guatemala
KF218235.1	Bartonella bovis	Bai,Y., Malania,L., Alvarez Castillo,D., Moran,D., Boonmar,S., Chanlun,A., Suksawat,F., Maruyama,S., Knobel,D. and Kosoy,M., Global Distribution of Bartonella Infections in Domestic Bovine and Characterization of Bartonella bovis Strains Using Multi-Locus Sequence Typing, PLoS ONE 8 (11), E80894 (2013) ; Bai,Y. and Kosoy,M., Direct Submission, Submitted (10-JUN-2013) DVBD, CDC, 3156 Rampart Road,…	cattle	Artiodactyla	Artiodactyl	Guatemala
KM215686.1	Bartonella chomelii	Antequera-Gomez,M.L., Lozano-Almendral,L., Barandika,J.F., Gonzalez-Martin-Nino,R.M., Rodriguez-Moreno,I., Garcia-Perez,A.L. and Gil,H., Bartonella chomelii Is the Most Frequent Species Infecting Cattle Grazing in Communal Mountain Pastures in Spain, Appl. Environ. Microbiol. 81 (2), 623-629 (2015) ; Antequera-Gomez,M.L., Lozano-Almendral,L., Gonzalez-Martin-Nino,R.M., Rodriguez-Moreno,I., Garcia…	cattle	Artiodactyla	Artiodactyl	France
KM215687.1	Bartonella chomelii	Antequera-Gomez,M.L., Lozano-Almendral,L., Barandika,J.F., Gonzalez-Martin-Nino,R.M., Rodriguez-Moreno,I., Garcia-Perez,A.L. and Gil,H., Bartonella chomelii Is the Most Frequent Species Infecting Cattle Grazing in Communal Mountain Pastures in Spain, Appl. Environ. Microbiol. 81 (2), 623-629 (2015) ; Antequera-Gomez,M.L., Lozano-Almendral,L., Gonzalez-Martin-Nino,R.M., Rodriguez-Moreno,I., Garcia…	cattle	Artiodactyla	Artiodactyl	Spain
KM215713.1	Bartonella chomelii	Antequera-Gomez,M.L., Lozano-Almendral,L., Barandika,J.F., Gonzalez-Martin-Nino,R.M., Rodriguez-Moreno,I., Garcia-Perez,A.L. and Gil,H., Bartonella chomelii Is the Most Frequent Species Infecting Cattle Grazing in Communal Mountain Pastures in Spain, Appl. Environ. Microbiol. 81 (2), 623-629 (2015) ; Antequera-Gomez,M.L., Lozano-Almendral,L., Gonzalez-Martin-Nino,R.M., Rodriguez-Moreno,I., Garcia…	cattle	Artiodactyla	Artiodactyl	France
KM215714.1	Bartonella chomelii	Antequera-Gomez,M.L., Lozano-Almendral,L., Barandika,J.F., Gonzalez-Martin-Nino,R.M., Rodriguez-Moreno,I., Garcia-Perez,A.L. and Gil,H., Bartonella chomelii Is the Most Frequent Species Infecting Cattle Grazing in Communal Mountain Pastures in Spain, Appl. Environ. Microbiol. 81 (2), 623-629 (2015) ; Antequera-Gomez,M.L., Lozano-Almendral,L., Gonzalez-Martin-Nino,R.M., Rodriguez-Moreno,I., Garcia…	cattle	Artiodactyla	Artiodactyl	Spain
KM215715.1	Bartonella chomelii	Antequera-Gomez,M.L., Lozano-Almendral,L., Barandika,J.F., Gonzalez-Martin-Nino,R.M., Rodriguez-Moreno,I., Garcia-Perez,A.L. and Gil,H., Bartonella chomelii Is the Most Frequent Species Infecting Cattle Grazing in Communal Mountain Pastures in Spain, Appl. Environ. Microbiol. 81 (2), 623-629 (2015) ; Antequera-Gomez,M.L., Lozano-Almendral,L., Gonzalez-Martin-Nino,R.M., Rodriguez-Moreno,I., Garcia…	cattle	Artiodactyla	Artiodactyl	Spain
KM215716.1	Bartonella chomelii	Antequera-Gomez,M.L., Lozano-Almendral,L., Barandika,J.F., Gonzalez-Martin-Nino,R.M., Rodriguez-Moreno,I., Garcia-Perez,A.L. and Gil,H., Bartonella chomelii Is the Most Frequent Species Infecting Cattle Grazing in Communal Mountain Pastures in Spain, Appl. Environ. Microbiol. 81 (2), 623-629 (2015) ; Antequera-Gomez,M.L., Lozano-Almendral,L., Gonzalez-Martin-Nino,R.M., Rodriguez-Moreno,I., Garcia…	cattle	Artiodactyla	Artiodactyl	Spain
KM215717.1	Bartonella chomelii	Antequera-Gomez,M.L., Lozano-Almendral,L., Barandika,J.F., Gonzalez-Martin-Nino,R.M., Rodriguez-Moreno,I., Garcia-Perez,A.L. and Gil,H., Bartonella chomelii Is the Most Frequent Species Infecting Cattle Grazing in Communal Mountain Pastures in Spain, Appl. Environ. Microbiol. 81 (2), 623-629 (2015) ; Antequera-Gomez,M.L., Lozano-Almendral,L., Gonzalez-Martin-Nino,R.M., Rodriguez-Moreno,I., Garcia…	cattle	Artiodactyla	Artiodactyl	Spain
KM215718.1	Bartonella chomelii	Antequera-Gomez,M.L., Lozano-Almendral,L., Barandika,J.F., Gonzalez-Martin-Nino,R.M., Rodriguez-Moreno,I., Garcia-Perez,A.L. and Gil,H., Bartonella chomelii Is the Most Frequent Species Infecting Cattle Grazing in Communal Mountain Pastures in Spain, Appl. Environ. Microbiol. 81 (2), 623-629 (2015) ; Antequera-Gomez,M.L., Lozano-Almendral,L., Gonzalez-Martin-Nino,R.M., Rodriguez-Moreno,I., Garcia…	cattle	Artiodactyla	Artiodactyl	Spain
KP230415.1	Bartonella bovis	Kho,K.L., Koh,F.X., Jaafar,T., Hassan Nizam,Q.N. and Tay,S.T., Prevalence and molecular heterogeneity of Bartonella bovis in cattle and Haemaphysalis bispinosa ticks in Peninsular Malaysia, BMC Vet. Res. 11, 153 (2015) ; Kho,K.L., Koh,F.X., Hasan Nizam,Q.N., Jaafar,T. and Tay,S.T., Direct Submission, Submitted (03-DEC-2014) Medical Microbiology, University of Malaya, Faculty of Medicine, Kuala Lu…	cattle	Artiodactyla	Artiodactyl	Malaysia
KP230416.1	Bartonella bovis	Kho,K.L., Koh,F.X., Jaafar,T., Hassan Nizam,Q.N. and Tay,S.T., Prevalence and molecular heterogeneity of Bartonella bovis in cattle and Haemaphysalis bispinosa ticks in Peninsular Malaysia, BMC Vet. Res. 11, 153 (2015) ; Kho,K.L., Koh,F.X., Hasan Nizam,Q.N., Jaafar,T. and Tay,S.T., Direct Submission, Submitted (03-DEC-2014) Medical Microbiology, University of Malaya, Faculty of Medicine, Kuala Lu…	cattle	Artiodactyla	Artiodactyl	Malaysia
KP230417.1	Bartonella bovis	Kho,K.L., Koh,F.X., Jaafar,T., Hassan Nizam,Q.N. and Tay,S.T., Prevalence and molecular heterogeneity of Bartonella bovis in cattle and Haemaphysalis bispinosa ticks in Peninsular Malaysia, BMC Vet. Res. 11, 153 (2015) ; Kho,K.L., Koh,F.X., Hasan Nizam,Q.N., Jaafar,T. and Tay,S.T., Direct Submission, Submitted (03-DEC-2014) Medical Microbiology, University of Malaya, Faculty of Medicine, Kuala Lu…	cattle	Artiodactyla	Artiodactyl	Malaysia
KR733197.1	Bartonella bovis	Kho,K.L., Koh,F.X., Jaafar,T., Hassan Nizam,Q.N. and Tay,S.T., Prevalence and molecular heterogeneity of Bartonella bovis in cattle and Haemaphysalis bispinosa ticks in Peninsular Malaysia, BMC Vet. Res. 11, 153 (2015) ; Kho,K.L., Koh,F.X. and Tay,S.T., Direct Submission, Submitted (14-MAY-2015) Medical Microbiology, University of Malaya, Faculty of Medicine, Kuala Lumpur, KL 50603, Malaysia	cattle	Artiodactyla	Artiodactyl	Malaysia
KR733198.1	Bartonella bovis	Kho,K.L., Koh,F.X., Jaafar,T., Hassan Nizam,Q.N. and Tay,S.T., Prevalence and molecular heterogeneity of Bartonella bovis in cattle and Haemaphysalis bispinosa ticks in Peninsular Malaysia, BMC Vet. Res. 11, 153 (2015) ; Kho,K.L., Koh,F.X. and Tay,S.T., Direct Submission, Submitted (14-MAY-2015) Medical Microbiology, University of Malaya, Faculty of Medicine, Kuala Lumpur, KL 50603, Malaysia	cattle	Artiodactyla	Artiodactyl	Malaysia
KR733199.1	Bartonella bovis	Kho,K.L., Koh,F.X., Jaafar,T., Hassan Nizam,Q.N. and Tay,S.T., Prevalence and molecular heterogeneity of Bartonella bovis in cattle and Haemaphysalis bispinosa ticks in Peninsular Malaysia, BMC Vet. Res. 11, 153 (2015) ; Kho,K.L., Koh,F.X. and Tay,S.T., Direct Submission, Submitted (14-MAY-2015) Medical Microbiology, University of Malaya, Faculty of Medicine, Kuala Lumpur, KL 50603, Malaysia	cattle	Artiodactyla	Artiodactyl	Malaysia
KR733200.1	Bartonella bovis	Kho,K.L., Koh,F.X., Jaafar,T., Hassan Nizam,Q.N. and Tay,S.T., Prevalence and molecular heterogeneity of Bartonella bovis in cattle and Haemaphysalis bispinosa ticks in Peninsular Malaysia, BMC Vet. Res. 11, 153 (2015) ; Kho,K.L., Koh,F.X. and Tay,S.T., Direct Submission, Submitted (14-MAY-2015) Medical Microbiology, University of Malaya, Faculty of Medicine, Kuala Lumpur, KL 50603, Malaysia	cattle	Artiodactyla	Artiodactyl	Malaysia
KR733201.1	Bartonella bovis	Kho,K.L., Koh,F.X., Jaafar,T., Hassan Nizam,Q.N. and Tay,S.T., Prevalence and molecular heterogeneity of Bartonella bovis in cattle and Haemaphysalis bispinosa ticks in Peninsular Malaysia, BMC Vet. Res. 11, 153 (2015) ; Kho,K.L., Koh,F.X. and Tay,S.T., Direct Submission, Submitted (14-MAY-2015) Medical Microbiology, University of Malaya, Faculty of Medicine, Kuala Lumpur, KL 50603, Malaysia	cattle	Artiodactyla	Artiodactyl	Malaysia
GU810821.1	uncultured Bartonella sp	Adamska,M., Molecular analysis of genetic diversity of Bartonella spp. on the basis of 16-23S rRNA ITS sequence, Unpublished ; Adamska,M., Direct Submission, Submitted (11-FEB-2010) Department of Genetics, University of Szczecin, Piastow 40B, Szczecin 71-065, Poland	Cervus elaphus (red deer)	Artiodactyla	Artiodactyl	Poland: West Pomerania, near Szczecin, hunting district of Tanowo
GU810822.1	uncultured Bartonella sp	Adamska,M., Molecular analysis of genetic diversity of Bartonella spp. on the basis of 16-23S rRNA ITS sequence, Unpublished ; Adamska,M., Direct Submission, Submitted (11-FEB-2010) Department of Genetics, University of Szczecin, Piastow 40B, Szczecin 71-065, Poland	Cervus elaphus (red deer)	Artiodactyla	Artiodactyl	Poland: West Pomerania, near Szczecin, hunting district of Tanowo
GU810824.1	uncultured Bartonella sp	Adamska,M., Molecular analysis of genetic diversity of Bartonella spp. on the basis of 16-23S rRNA ITS sequence, Unpublished ; Adamska,M., Direct Submission, Submitted (11-FEB-2010) Department of Genetics, University of Szczecin, Piastow 40B, Szczecin 71-065, Poland	Cervus elaphus (red deer)	Artiodactyla	Artiodactyl	Poland: West Pomerania, near Szczecin, hunting district of Tanowo
GU810825.1	uncultured Bartonella sp	Adamska,M., Molecular analysis of genetic diversity of Bartonella spp. on the basis of 16-23S rRNA ITS sequence, Unpublished ; Adamska,M., Direct Submission, Submitted (11-FEB-2010) Department of Genetics, University of Szczecin, Piastow 40B, Szczecin 71-065, Poland	Cervus elaphus (red deer)	Artiodactyla	Artiodactyl	Poland: West Pomerania, near Szczecin, hunting district of Tanowo
AF293391.1	Bartonella bovis 91-4	Bermond,D., Boulouis,H.J., Heller,R., Van,L.G., Monteil,H., Chomel,B.B., Sander,A., Dehio,C. and Piemont,Y., Bartonella bovis Bermond et al. sp. nov. and Bartonella capreoli sp. nov., isolated from European ruminants, Int. J. Syst. Evol. Microbiol. 52 (Pt 2), 383-390 (2002) ; Bermond,D., Boulouis,H.-J., Heller,R., Van Laere,G., Dehio,C., Monteil,H., Chomel,B.B., Sander,A. and Piemont,Y., Bartonel…	cow	Artiodactyla	Artiodactyl	France
EF432054.1	Bartonella bovis	Maillard,R., Petit,E., Chomel,B., Lacroux,C., Schelcher,F., Vayssier-Taussat,M., Haddad,N. and Boulouis,H.J., Endocarditis in cattle caused by Bartonella bovis, Emerging Infect. Dis. 13 (9), 1383-1385 (2007) ; Maillard,R., Petit,E. and Boulouis,H.-J., Direct Submission, Submitted (09-FEB-2007) UMR BIPAR, ENVA, 7 Avenue du Gal de Gaulle, Maisons-Alfort 94704, France	cow	Artiodactyla	Artiodactyl
JN810828.1	Bartonella schoenbuchensis	Ko,S., Kim,S.J., Kang,J.G., Won,S., Lee,H., Shin,N.S., Choi,K.S., Youn,H.Y. and Chae,J.S., Molecular Detection of Bartonella grahamii and B. schoenbuchensis-Related Species in Korean Water Deer (Hydropotes inermis argyropus), Vector Borne Zoonotic Dis. (2013) In press ; Ko,S., Kim,S.-J., Kang,J.-G., Won,S.-H. and Chae,J.-S., Direct Submission, Submitted (14-SEP-2011) Veterinary Medicine, Seoul Na…	Hydropotes inermis argyropus (Korean water deer)	Artiodactyla	Artiodactyl
JN810829.1	Bartonella schoenbuchensis	Ko,S., Kim,S.J., Kang,J.G., Won,S., Lee,H., Shin,N.S., Choi,K.S., Youn,H.Y. and Chae,J.S., Molecular Detection of Bartonella grahamii and B. schoenbuchensis-Related Species in Korean Water Deer (Hydropotes inermis argyropus), Vector Borne Zoonotic Dis. (2013) In press ; Ko,S., Kim,S.-J., Kang,J.-G., Won,S.-H. and Chae,J.-S., Direct Submission, Submitted (14-SEP-2011) Veterinary Medicine, Seoul Na…	Hydropotes inermis argyropus (Korean water deer)	Artiodactyla	Artiodactyl
JN810830.1	Bartonella schoenbuchensis	Ko,S., Kim,S.J., Kang,J.G., Won,S., Lee,H., Shin,N.S., Choi,K.S., Youn,H.Y. and Chae,J.S., Molecular Detection of Bartonella grahamii and B. schoenbuchensis-Related Species in Korean Water Deer (Hydropotes inermis argyropus), Vector Borne Zoonotic Dis. (2013) In press ; Ko,S., Kim,S.-J., Kang,J.-G., Won,S.-H. and Chae,J.-S., Direct Submission, Submitted (14-SEP-2011) Veterinary Medicine, Seoul Na…	Hydropotes inermis argyropus (Korean water deer)	Artiodactyla	Artiodactyl
JN810831.1	Bartonella schoenbuchensis	Ko,S., Kim,S.J., Kang,J.G., Won,S., Lee,H., Shin,N.S., Choi,K.S., Youn,H.Y. and Chae,J.S., Molecular Detection of Bartonella grahamii and B. schoenbuchensis-Related Species in Korean Water Deer (Hydropotes inermis argyropus), Vector Borne Zoonotic Dis. (2013) In press ; Ko,S., Kim,S.-J., Kang,J.-G., Won,S.-H. and Chae,J.-S., Direct Submission, Submitted (14-SEP-2011) Veterinary Medicine, Seoul Na…	Hydropotes inermis argyropus (Korean water deer)	Artiodactyla	Artiodactyl
JN810832.1	Bartonella schoenbuchensis	Ko,S., Kim,S.J., Kang,J.G., Won,S., Lee,H., Shin,N.S., Choi,K.S., Youn,H.Y. and Chae,J.S., Molecular Detection of Bartonella grahamii and B. schoenbuchensis-Related Species in Korean Water Deer (Hydropotes inermis argyropus), Vector Borne Zoonotic Dis. (2013) In press ; Ko,S., Kim,S.-J., Kang,J.-G., Won,S.-H. and Chae,J.-S., Direct Submission, Submitted (14-SEP-2011) Veterinary Medicine, Seoul Na…	Hydropotes inermis argyropus (Korean water deer)	Artiodactyla	Artiodactyl
JN810833.1	Bartonella schoenbuchensis	Ko,S., Kim,S.J., Kang,J.G., Won,S., Lee,H., Shin,N.S., Choi,K.S., Youn,H.Y. and Chae,J.S., Molecular Detection of Bartonella grahamii and B. schoenbuchensis-Related Species in Korean Water Deer (Hydropotes inermis argyropus), Vector Borne Zoonotic Dis. (2013) In press ; Ko,S., Kim,S.-J., Kang,J.-G., Won,S.-H. and Chae,J.-S., Direct Submission, Submitted (14-SEP-2011) Veterinary Medicine, Seoul Na…	Hydropotes inermis argyropus (Korean water deer)	Artiodactyla	Artiodactyl
JN810834.1	Bartonella schoenbuchensis	Ko,S., Kim,S.J., Kang,J.G., Won,S., Lee,H., Shin,N.S., Choi,K.S., Youn,H.Y. and Chae,J.S., Molecular Detection of Bartonella grahamii and B. schoenbuchensis-Related Species in Korean Water Deer (Hydropotes inermis argyropus), Vector Borne Zoonotic Dis. (2013) In press ; Ko,S., Kim,S.-J., Kang,J.-G., Won,S.-H. and Chae,J.-S., Direct Submission, Submitted (14-SEP-2011) Veterinary Medicine, Seoul Na…	Hydropotes inermis argyropus (Korean water deer)	Artiodactyla	Artiodactyl
JN810835.1	Bartonella schoenbuchensis	Ko,S., Kim,S.J., Kang,J.G., Won,S., Lee,H., Shin,N.S., Choi,K.S., Youn,H.Y. and Chae,J.S., Molecular Detection of Bartonella grahamii and B. schoenbuchensis-Related Species in Korean Water Deer (Hydropotes inermis argyropus), Vector Borne Zoonotic Dis. (2013) In press ; Ko,S., Kim,S.-J., Kang,J.-G., Won,S.-H. and Chae,J.-S., Direct Submission, Submitted (14-SEP-2011) Veterinary Medicine, Seoul Na…	Hydropotes inermis argyropus (Korean water deer)	Artiodactyla	Artiodactyl
JN810836.1	Bartonella schoenbuchensis	Ko,S., Kim,S.J., Kang,J.G., Won,S., Lee,H., Shin,N.S., Choi,K.S., Youn,H.Y. and Chae,J.S., Molecular Detection of Bartonella grahamii and B. schoenbuchensis-Related Species in Korean Water Deer (Hydropotes inermis argyropus), Vector Borne Zoonotic Dis. (2013) In press ; Ko,S., Kim,S.-J., Kang,J.-G., Won,S.-H. and Chae,J.-S., Direct Submission, Submitted (14-SEP-2011) Veterinary Medicine, Seoul Na…	Hydropotes inermis argyropus (Korean water deer)	Artiodactyla	Artiodactyl
JN673761.1	uncultured Bartonella sp	Lobanov,V.A., Gajadhar,A.A., Al-Adhami,B. and Schwantje,H.M., Molecular study of free-ranging mule deer and white-tailed deer from British Columbia, Canada, for evidence of Anaplasma spp. and Ehrlichia spp, Transbound Emerg Dis 59 (3), 233-243 (2012) ; Lobanov,V.A. and Gajadhar,A., Direct Submission, Submitted (09-SEP-2011) CFAP, Canadian Food Inspection Agency, 116 Veterinary Road, Saskatoon, SK…	Odocoileus virginianus (white-tailed deer)	artiodactyla	Artiodactyl	Canada
AF293389.1	Bartonella capreoli	Bermond,D., Boulouis,H.J., Heller,R., Van,L.G., Monteil,H., Chomel,B.B., Sander,A., Dehio,C. and Piemont,Y., Bartonella bovis Bermond et al. sp. nov. and Bartonella capreoli sp. nov., isolated from European ruminants, Int. J. Syst. Evol. Microbiol. 52 (Pt 2), 383-390 (2002) ; Bermond,D., Boulouis,H.-J., Heller,R., Van Laere,G., Dehio,C., Monteil,H., Chomel,B.B., Sander,A. and Piemont,Y., Bartonel…	Roe deer	artiodactyla	Artiodactyl	France
AF293390.1	Bartonella sp. IBS 206	Bermond,D., Boulouis,H.-J., Heller,R., Van Laere,G., Dehio,C., Monteil,H., Chomel,B.B., Sander,A. and Piemont,Y., Bartonella weissi sp. nov. and Bartonella capreoli sp. nov., two bacterial species isolated from European ruminants, Unpublished ; Bermond,D., Direct Submission, Submitted (31-JUL-2000) Institut de Bacteriologie, 3 rue Koeberle, Strasbourg, 67 6700, France	Roe deer	artiodactyla	Artiodactyl	France
EF418048.1	Bartonella schoenbuchensis	Adamska,M., Wild ruminants in the area of the North-Western Poland as potential reservoir hosts of Bartonella schoenbuchensis and B. bovis, Acta Parasitol. 53 (4), 407-410 (2008) ; Adamska,M., Direct Submission, Submitted (31-JAN-2007) Department of Genetics, University of Szczecin, Piastow 40B, Szczecin 71-065, Poland	roe deer (Capreolus capreolus)	artiodactyla	Artiodactyl	Poland
EF418049.1	Bartonella schoenbuchensis	Adamska,M., Wild ruminants in the area of the North-Western Poland as potential reservoir hosts of Bartonella schoenbuchensis and B. bovis, Acta Parasitol. 53 (4), 407-410 (2008) ; Adamska,M., Direct Submission, Submitted (31-JAN-2007) Department of Genetics, University of Szczecin, Piastow 40B, Szczecin 71-065, Poland	roe deer (Capreolus capreolus)	artiodactyla	Artiodactyl	Poland
EF418050.1	Bartonella schoenbuchensis	Adamska,M., Wild ruminants in the area of the North-Western Poland as potential reservoir hosts of Bartonella schoenbuchensis and B. bovis, Acta Parasitol. 53 (4), 407-410 (2008) ; Adamska,M., Direct Submission, Submitted (31-JAN-2007) Department of Genetics, University of Szczecin, Piastow 40B, Szczecin 71-065, Poland	roe deer (Capreolus capreolus)	artiodactyla	Artiodactyl	Poland
EF418052.1	Bartonella schoenbuchensis	Adamska,M., Wild ruminants in the area of the North-Western Poland as potential reservoir hosts of Bartonella schoenbuchensis and B. bovis, Acta Parasitol. 53 (4), 407-410 (2008) ; Adamska,M., Direct Submission, Submitted (31-JAN-2007) Department of Genetics, University of Szczecin, Piastow 40B, Szczecin 71-065, Poland	roe deer (Capreolus capreolus)	artiodactyla	Artiodactyl	Poland
EF418054.1	Bartonella schoenbuchensis	Adamska,M., Wild ruminants in the area of the North-Western Poland as potential reservoir hosts of Bartonella schoenbuchensis and B. bovis, Acta Parasitol. 53 (4), 407-410 (2008) ; Adamska,M., Direct Submission, Submitted (31-JAN-2007) Department of Genetics, University of Szczecin, Piastow 40B, Szczecin 71-065, Poland	roe deer (Capreolus capreolus)	artiodactyla	Artiodactyl	Poland
EF418055.1	Bartonella schoenbuchensis	Adamska,M., Wild ruminants in the area of the North-Western Poland as potential reservoir hosts of Bartonella schoenbuchensis and B. bovis, Acta Parasitol. 53 (4), 407-410 (2008) ; Adamska,M., Direct Submission, Submitted (31-JAN-2007) Department of Genetics, University of Szczecin, Piastow 40B, Szczecin 71-065, Poland	roe deer (Capreolus capreolus)	artiodactyla	Artiodactyl	Poland
EF418056.1	Bartonella bovis	Adamska,M., Sequence analysis of the 16S-23S rRNA intergenic spacer of Bartonella bovis, Unpublished ; Adamska,M., Direct Submission, Submitted (31-JAN-2007) Department of Genetics, University of Szczecin, Piastow 40B, Szczecin 71-065, Poland	roe deer (Capreolus capreolus)	artiodactyla	Artiodactyl	Poland
EF418058.1	Bartonella bovis	Adamska,M., Sequence analysis of the 16S-23S rRNA intergenic spacer of Bartonella bovis, Unpublished ; Adamska,M., Direct Submission, Submitted (31-JAN-2007) Department of Genetics, University of Szczecin, Piastow 40B, Szczecin 71-065, Poland	roe deer (Capreolus capreolus)	artiodactyla	Artiodactyl	Poland
EF418060.1	Bartonella bovis	Adamska,M., Sequence analysis of the 16S-23S rRNA intergenic spacer of Bartonella bovis, Unpublished ; Adamska,M., Direct Submission, Submitted (31-JAN-2007) Department of Genetics, University of Szczecin, Piastow 40B, Szczecin 71-065, Poland	roe deer (Capreolus capreolus)	artiodactyla	Artiodactyl	Poland
EF418061.1	Bartonella bovis	Adamska,M., Sequence analysis of the 16S-23S rRNA intergenic spacer of Bartonella bovis, Unpublished ; Adamska,M., Direct Submission, Submitted (31-JAN-2007) Department of Genetics, University of Szczecin, Piastow 40B, Szczecin 71-065, Poland	roe deer (Capreolus capreolus)	artiodactyla	Artiodactyl	Poland
JX006075.1	Bartonella sp. Pangjai-1	Pangjai,D., Intachinda,S., Maruyama,S., Boonmar,S., Kabeya,H., Petkanchanapong,W., Wootta,W., Wangroongsarb,P., Boonyareth,M., Preedakoon,P., Saisongkorh,W. and Sawanpanyalert,P., Bartonella siamensis : A new genotype of Bartonella isolates from deer (Rusa timorensis) in Thailand, Unpublished ; Pangjai,D., Intachinda,S., Maruyama,S., Boonmar,S., Kabeya,H., Petkanchanapong,W., Wootta,W., Wangroong…	Rusa timorensis	artiodactyla	Artiodactyl
JX006076.1	Bartonella sp. Pangjai-1	Pangjai,D., Intachinda,S., Maruyama,S., Boonmar,S., Kabeya,H., Petkanchanapong,W., Wootta,W., Wangroongsarb,P., Boonyareth,M., Preedakoon,P., Saisongkorh,W. and Sawanpanyalert,P., Bartonella siamensis : A new genotype of Bartonella isolates from deer (Rusa timorensis) in Thailand, Unpublished ; Pangjai,D., Intachinda,S., Maruyama,S., Boonmar,S., Kabeya,H., Petkanchanapong,W., Wootta,W., Wangroong…	Rusa timorensis	artiodactyla	Artiodactyl
KF218236.1	Bartonella bovis	Bai,Y., Malania,L., Alvarez Castillo,D., Moran,D., Boonmar,S., Chanlun,A., Suksawat,F., Maruyama,S., Knobel,D. and Kosoy,M., Global Distribution of Bartonella Infections in Domestic Bovine and Characterization of Bartonella bovis Strains Using Multi-Locus Sequence Typing, PLoS ONE 8 (11), E80894 (2013) ; Bai,Y. and Kosoy,M., Direct Submission, Submitted (10-JUN-2013) DVBD, CDC, 3156 Rampart Road,…	water buffalo	artiodactyla	Artiodactyl	Thailand
KM382256.1	Bartonella sp. C-583	Kosoy,M., Bai,Y., Lynch,T., Kuzmin,I.V., Niezgoda,M., Franka,R., Agwanda,B., Breiman,R.F. and Rupprecht,C.E., Bartonella spp. in bats, Kenya, Emerging Infect. Dis. 16 (12), 1875-1881 (2010) ; McKee,C., Direct Submission, Submitted (21-AUG-2014) Division of Vector-Borne Diseases, Centers for Disease Control and Prevention, 3156 Rampart Road, Fort Collins, CO 80521, USA	Coleura afra	Bat	Bat	Kenya
KP010194.1	uncultured Bartonella sp	Brook,C.E., Bai,Y., Dobson,A.P., Osikowicz,L.M., Ranaivoson,H.C., Zhu,Q., Kosoy,M.Y. and Dittmar,K., Bartonella spp. in Fruit Bats and Blood-Feeding Ectoparasites in Madagascar, PLoS Negl Trop Dis 9 (2), E0003532 (2015) ; Brook,C., Bai,Y., Dobson,A., Osikowicz,L., Ranaivoson,H., Zhu,Q., Kosoy,M. and Dittmar,K., Direct Submission, Submitted (20-OCT-2014) Department of Biological Sciences, Universi…	Eidolon dupreanum	Bat	Bat	Madagascar
KP010195.1	uncultured Bartonella sp	Brook,C.E., Bai,Y., Dobson,A.P., Osikowicz,L.M., Ranaivoson,H.C., Zhu,Q., Kosoy,M.Y. and Dittmar,K., Bartonella spp. in Fruit Bats and Blood-Feeding Ectoparasites in Madagascar, PLoS Negl Trop Dis 9 (2), E0003532 (2015) ; Brook,C., Bai,Y., Dobson,A., Osikowicz,L., Ranaivoson,H., Zhu,Q., Kosoy,M. and Dittmar,K., Direct Submission, Submitted (20-OCT-2014) Department of Biological Sciences, Universi…	Eidolon dupreanum	Bat	Bat	Madagascar
KP010196.1	uncultured Bartonella sp	Brook,C.E., Bai,Y., Dobson,A.P., Osikowicz,L.M., Ranaivoson,H.C., Zhu,Q., Kosoy,M.Y. and Dittmar,K., Bartonella spp. in Fruit Bats and Blood-Feeding Ectoparasites in Madagascar, PLoS Negl Trop Dis 9 (2), E0003532 (2015) ; Brook,C., Bai,Y., Dobson,A., Osikowicz,L., Ranaivoson,H., Zhu,Q., Kosoy,M. and Dittmar,K., Direct Submission, Submitted (20-OCT-2014) Department of Biological Sciences, Universi…	Eidolon dupreanum	Bat	Bat	Madagascar
KP010197.1	uncultured Bartonella sp	Brook,C.E., Bai,Y., Dobson,A.P., Osikowicz,L.M., Ranaivoson,H.C., Zhu,Q., Kosoy,M.Y. and Dittmar,K., Bartonella spp. in Fruit Bats and Blood-Feeding Ectoparasites in Madagascar, PLoS Negl Trop Dis 9 (2), E0003532 (2015) ; Brook,C., Bai,Y., Dobson,A., Osikowicz,L., Ranaivoson,H., Zhu,Q., Kosoy,M. and Dittmar,K., Direct Submission, Submitted (20-OCT-2014) Department of Biological Sciences, Universi…	Eidolon dupreanum	Bat	Bat	Madagascar
KP010198.1	uncultured Bartonella sp	Brook,C.E., Bai,Y., Dobson,A.P., Osikowicz,L.M., Ranaivoson,H.C., Zhu,Q., Kosoy,M.Y. and Dittmar,K., Bartonella spp. in Fruit Bats and Blood-Feeding Ectoparasites in Madagascar, PLoS Negl Trop Dis 9 (2), E0003532 (2015) ; Brook,C., Bai,Y., Dobson,A., Osikowicz,L., Ranaivoson,H., Zhu,Q., Kosoy,M. and Dittmar,K., Direct Submission, Submitted (20-OCT-2014) Department of Biological Sciences, Universi…	Eidolon dupreanum	Bat	Bat	Madagascar
KP010199.1	uncultured Bartonella sp	Brook,C.E., Bai,Y., Dobson,A.P., Osikowicz,L.M., Ranaivoson,H.C., Zhu,Q., Kosoy,M.Y. and Dittmar,K., Bartonella spp. in Fruit Bats and Blood-Feeding Ectoparasites in Madagascar, PLoS Negl Trop Dis 9 (2), E0003532 (2015) ; Brook,C., Bai,Y., Dobson,A., Osikowicz,L., Ranaivoson,H., Zhu,Q., Kosoy,M. and Dittmar,K., Direct Submission, Submitted (20-OCT-2014) Department of Biological Sciences, Universi…	Eidolon dupreanum	Bat	Bat	Madagascar
KP010200.1	uncultured Bartonella sp	Brook,C.E., Bai,Y., Dobson,A.P., Osikowicz,L.M., Ranaivoson,H.C., Zhu,Q., Kosoy,M.Y. and Dittmar,K., Bartonella spp. in Fruit Bats and Blood-Feeding Ectoparasites in Madagascar, PLoS Negl Trop Dis 9 (2), E0003532 (2015) ; Brook,C., Bai,Y., Dobson,A., Osikowicz,L., Ranaivoson,H., Zhu,Q., Kosoy,M. and Dittmar,K., Direct Submission, Submitted (20-OCT-2014) Department of Biological Sciences, Universi…	Eidolon dupreanum	Bat	Bat	Madagascar
KP010201.1	uncultured Bartonella sp	Brook,C.E., Bai,Y., Dobson,A.P., Osikowicz,L.M., Ranaivoson,H.C., Zhu,Q., Kosoy,M.Y. and Dittmar,K., Bartonella spp. in Fruit Bats and Blood-Feeding Ectoparasites in Madagascar, PLoS Negl Trop Dis 9 (2), E0003532 (2015) ; Brook,C., Bai,Y., Dobson,A., Osikowicz,L., Ranaivoson,H., Zhu,Q., Kosoy,M. and Dittmar,K., Direct Submission, Submitted (20-OCT-2014) Department of Biological Sciences, Universi…	Eidolon dupreanum	Bat	Bat	Madagascar
KP010202.1	uncultured Bartonella sp	Brook,C.E., Bai,Y., Dobson,A.P., Osikowicz,L.M., Ranaivoson,H.C., Zhu,Q., Kosoy,M.Y. and Dittmar,K., Bartonella spp. in Fruit Bats and Blood-Feeding Ectoparasites in Madagascar, PLoS Negl Trop Dis 9 (2), E0003532 (2015) ; Brook,C., Bai,Y., Dobson,A., Osikowicz,L., Ranaivoson,H., Zhu,Q., Kosoy,M. and Dittmar,K., Direct Submission, Submitted (20-OCT-2014) Department of Biological Sciences, Universi…	Eidolon dupreanum	Bat	Bat	Madagascar
KP010203.1	uncultured Bartonella sp	Brook,C.E., Bai,Y., Dobson,A.P., Osikowicz,L.M., Ranaivoson,H.C., Zhu,Q., Kosoy,M.Y. and Dittmar,K., Bartonella spp. in Fruit Bats and Blood-Feeding Ectoparasites in Madagascar, PLoS Negl Trop Dis 9 (2), E0003532 (2015) ; Brook,C., Bai,Y., Dobson,A., Osikowicz,L., Ranaivoson,H., Zhu,Q., Kosoy,M. and Dittmar,K., Direct Submission, Submitted (20-OCT-2014) Department of Biological Sciences, Universi…	Eidolon dupreanum	Bat	Bat	Madagascar
KP010204.1	uncultured Bartonella sp	Brook,C.E., Bai,Y., Dobson,A.P., Osikowicz,L.M., Ranaivoson,H.C., Zhu,Q., Kosoy,M.Y. and Dittmar,K., Bartonella spp. in Fruit Bats and Blood-Feeding Ectoparasites in Madagascar, PLoS Negl Trop Dis 9 (2), E0003532 (2015) ; Brook,C., Bai,Y., Dobson,A., Osikowicz,L., Ranaivoson,H., Zhu,Q., Kosoy,M. and Dittmar,K., Direct Submission, Submitted (20-OCT-2014) Department of Biological Sciences, Universi…	Eidolon dupreanum	Bat	Bat	Madagascar
KP010205.1	uncultured Bartonella sp	Brook,C.E., Bai,Y., Dobson,A.P., Osikowicz,L.M., Ranaivoson,H.C., Zhu,Q., Kosoy,M.Y. and Dittmar,K., Bartonella spp. in Fruit Bats and Blood-Feeding Ectoparasites in Madagascar, PLoS Negl Trop Dis 9 (2), E0003532 (2015) ; Brook,C., Bai,Y., Dobson,A., Osikowicz,L., Ranaivoson,H., Zhu,Q., Kosoy,M. and Dittmar,K., Direct Submission, Submitted (20-OCT-2014) Department of Biological Sciences, Universi…	Eidolon dupreanum	Bat	Bat	Madagascar
KP010206.1	uncultured Bartonella sp	Brook,C.E., Bai,Y., Dobson,A.P., Osikowicz,L.M., Ranaivoson,H.C., Zhu,Q., Kosoy,M.Y. and Dittmar,K., Bartonella spp. in Fruit Bats and Blood-Feeding Ectoparasites in Madagascar, PLoS Negl Trop Dis 9 (2), E0003532 (2015) ; Brook,C., Bai,Y., Dobson,A., Osikowicz,L., Ranaivoson,H., Zhu,Q., Kosoy,M. and Dittmar,K., Direct Submission, Submitted (20-OCT-2014) Department of Biological Sciences, Universi…	Eidolon dupreanum	Bat	Bat	Madagascar
KP010207.1	uncultured Bartonella sp	Brook,C.E., Bai,Y., Dobson,A.P., Osikowicz,L.M., Ranaivoson,H.C., Zhu,Q., Kosoy,M.Y. and Dittmar,K., Bartonella spp. in Fruit Bats and Blood-Feeding Ectoparasites in Madagascar, PLoS Negl Trop Dis 9 (2), E0003532 (2015) ; Brook,C., Bai,Y., Dobson,A., Osikowicz,L., Ranaivoson,H., Zhu,Q., Kosoy,M. and Dittmar,K., Direct Submission, Submitted (20-OCT-2014) Department of Biological Sciences, Universi…	Eidolon dupreanum	Bat	Bat	Madagascar
KP010208.1	uncultured Bartonella sp	Brook,C.E., Bai,Y., Dobson,A.P., Osikowicz,L.M., Ranaivoson,H.C., Zhu,Q., Kosoy,M.Y. and Dittmar,K., Bartonella spp. in Fruit Bats and Blood-Feeding Ectoparasites in Madagascar, PLoS Negl Trop Dis 9 (2), E0003532 (2015) ; Brook,C., Bai,Y., Dobson,A., Osikowicz,L., Ranaivoson,H., Zhu,Q., Kosoy,M. and Dittmar,K., Direct Submission, Submitted (20-OCT-2014) Department of Biological Sciences, Universi…	Eidolon dupreanum	Bat	Bat	Madagascar
KP010209.1	uncultured Bartonella sp	Brook,C.E., Bai,Y., Dobson,A.P., Osikowicz,L.M., Ranaivoson,H.C., Zhu,Q., Kosoy,M.Y. and Dittmar,K., Bartonella spp. in Fruit Bats and Blood-Feeding Ectoparasites in Madagascar, PLoS Negl Trop Dis 9 (2), E0003532 (2015) ; Brook,C., Bai,Y., Dobson,A., Osikowicz,L., Ranaivoson,H., Zhu,Q., Kosoy,M. and Dittmar,K., Direct Submission, Submitted (20-OCT-2014) Department of Biological Sciences, Universi…	Eidolon dupreanum	Bat	Bat	Madagascar
KP010210.1	uncultured Bartonella sp	Brook,C.E., Bai,Y., Dobson,A.P., Osikowicz,L.M., Ranaivoson,H.C., Zhu,Q., Kosoy,M.Y. and Dittmar,K., Bartonella spp. in Fruit Bats and Blood-Feeding Ectoparasites in Madagascar, PLoS Negl Trop Dis 9 (2), E0003532 (2015) ; Brook,C., Bai,Y., Dobson,A., Osikowicz,L., Ranaivoson,H., Zhu,Q., Kosoy,M. and Dittmar,K., Direct Submission, Submitted (20-OCT-2014) Department of Biological Sciences, Universi…	Eidolon dupreanum	Bat	Bat	Madagascar
KP010211.1	uncultured Bartonella sp	Brook,C.E., Bai,Y., Dobson,A.P., Osikowicz,L.M., Ranaivoson,H.C., Zhu,Q., Kosoy,M.Y. and Dittmar,K., Bartonella spp. in Fruit Bats and Blood-Feeding Ectoparasites in Madagascar, PLoS Negl Trop Dis 9 (2), E0003532 (2015) ; Brook,C., Bai,Y., Dobson,A., Osikowicz,L., Ranaivoson,H., Zhu,Q., Kosoy,M. and Dittmar,K., Direct Submission, Submitted (20-OCT-2014) Department of Biological Sciences, Universi…	Eidolon dupreanum	Bat	Bat	Madagascar
KP010212.1	uncultured Bartonella sp	Brook,C.E., Bai,Y., Dobson,A.P., Osikowicz,L.M., Ranaivoson,H.C., Zhu,Q., Kosoy,M.Y. and Dittmar,K., Bartonella spp. in Fruit Bats and Blood-Feeding Ectoparasites in Madagascar, PLoS Negl Trop Dis 9 (2), E0003532 (2015) ; Brook,C., Bai,Y., Dobson,A., Osikowicz,L., Ranaivoson,H., Zhu,Q., Kosoy,M. and Dittmar,K., Direct Submission, Submitted (20-OCT-2014) Department of Biological Sciences, Universi…	Eidolon dupreanum	Bat	Bat	Madagascar
HM363785.1	Bartonella sp. E1-105	Kosoy,M. and Bai,Y., New Bartonella spp. in bats from Kenya, Unpublished ; Kosoy,M. and Bai,Y., Direct Submission, Submitted (26-MAY-2010) Division of Vector-Borne Diseases, CDC, 3150 Rampart Road, Fort Collins, CO 80521, USA	Eidolon helvum	Bat	Bat
HM363786.1	Bartonella sp. E2-114	Kosoy,M. and Bai,Y., New Bartonella spp. in bats from Kenya, Unpublished ; Kosoy,M. and Bai,Y., Direct Submission, Submitted (26-MAY-2010) Division of Vector-Borne Diseases, CDC, 3150 Rampart Road, Fort Collins, CO 80521, USA	Eidolon helvum	Bat	Bat
HM363787.1	Bartonella sp. E3-106	Kosoy,M. and Bai,Y., New Bartonella spp. in bats from Kenya, Unpublished ; Kosoy,M. and Bai,Y., Direct Submission, Submitted (26-MAY-2010) Division of Vector-Borne Diseases, CDC, 3150 Rampart Road, Fort Collins, CO 80521, USA	Eidolon helvum	Bat	Bat
HM363788.1	Bartonella sp. Ew-111	Kosoy,M. and Bai,Y., New Bartonella spp. in bats from Kenya, Unpublished ; Kosoy,M. and Bai,Y., Direct Submission, Submitted (26-MAY-2010) Division of Vector-Borne Diseases, CDC, 3150 Rampart Road, Fort Collins, CO 80521, USA	Eidolon helvum	Bat	Bat
KF533101.1	Bartonella sp. enrichment culture isolate Eh-GB64	Kamani,J., Baneth,G., Mitchell,M., Mumcuoglu,K.Y. and Harrus,S., Bartonella spp. in Bats, Nigeria, Unpublished ; Kamani,J., Baneth,G., Mitchell,M., Mumcuoglu,K.Y. and Harrus,S., Direct Submission, Submitted (17-JUL-2013) Parasitology, National Veterinary Research Institute Vom, Number 1 Manchok Road, Jos, Plateau PMB 01, Nigeria	Eidolon helvum	Bat	Bat	Nigeria
KJ944271.1	Bartonella sp. B23797	Bai,Y., Hayman,D.T., McKee,C.D. and Kosoy,M.Y., Classification of Bartonella Strains Associated with Straw-Colored Fruit Bats (Eidolon helvum) across Africa Using a Multi-locus Sequence Typing Platform, PLoS Negl Trop Dis 9 (1), E0003478 (2015) ; Bai,Y., Direct Submission, Submitted (06-JUN-2014) DVBD, CDC, 3156 Rampart Road, Fort Collins, CO 80521, USA	Eidolon helvum	Bat	Bat	Kenya
KJ944272.1	Bartonella sp. B23973	Bai,Y., Hayman,D.T., McKee,C.D. and Kosoy,M.Y., Classification of Bartonella Strains Associated with Straw-Colored Fruit Bats (Eidolon helvum) across Africa Using a Multi-locus Sequence Typing Platform, PLoS Negl Trop Dis 9 (1), E0003478 (2015) ; Bai,Y., Direct Submission, Submitted (06-JUN-2014) DVBD, CDC, 3156 Rampart Road, Fort Collins, CO 80521, USA	Eidolon helvum	Bat	Bat	Kenya
KJ944273.1	Bartonella sp. B23975	Bai,Y., Hayman,D.T., McKee,C.D. and Kosoy,M.Y., Classification of Bartonella Strains Associated with Straw-Colored Fruit Bats (Eidolon helvum) across Africa Using a Multi-locus Sequence Typing Platform, PLoS Negl Trop Dis 9 (1), E0003478 (2015) ; Bai,Y., Direct Submission, Submitted (06-JUN-2014) DVBD, CDC, 3156 Rampart Road, Fort Collins, CO 80521, USA	Eidolon helvum	Bat	Bat	Kenya
KJ944274.1	Bartonella sp. B23978	Bai,Y., Hayman,D.T., McKee,C.D. and Kosoy,M.Y., Classification of Bartonella Strains Associated with Straw-Colored Fruit Bats (Eidolon helvum) across Africa Using a Multi-locus Sequence Typing Platform, PLoS Negl Trop Dis 9 (1), E0003478 (2015) ; Bai,Y., Direct Submission, Submitted (06-JUN-2014) DVBD, CDC, 3156 Rampart Road, Fort Collins, CO 80521, USA	Eidolon helvum	Bat	Bat	Kenya
KJ944275.1	Bartonella sp. B23979	Bai,Y., Hayman,D.T., McKee,C.D. and Kosoy,M.Y., Classification of Bartonella Strains Associated with Straw-Colored Fruit Bats (Eidolon helvum) across Africa Using a Multi-locus Sequence Typing Platform, PLoS Negl Trop Dis 9 (1), E0003478 (2015) ; Bai,Y., Direct Submission, Submitted (06-JUN-2014) DVBD, CDC, 3156 Rampart Road, Fort Collins, CO 80521, USA	Eidolon helvum	Bat	Bat	Kenya
KJ944276.1	Bartonella sp. B24225	Bai,Y., Hayman,D.T., McKee,C.D. and Kosoy,M.Y., Classification of Bartonella Strains Associated with Straw-Colored Fruit Bats (Eidolon helvum) across Africa Using a Multi-locus Sequence Typing Platform, PLoS Negl Trop Dis 9 (1), E0003478 (2015) ; Bai,Y., Direct Submission, Submitted (06-JUN-2014) DVBD, CDC, 3156 Rampart Road, Fort Collins, CO 80521, USA	Eidolon helvum	Bat	Bat	Kenya
KJ944277.1	Bartonella sp. B39325	Bai,Y., Hayman,D.T., McKee,C.D. and Kosoy,M.Y., Classification of Bartonella Strains Associated with Straw-Colored Fruit Bats (Eidolon helvum) across Africa Using a Multi-locus Sequence Typing Platform, PLoS Negl Trop Dis 9 (1), E0003478 (2015) ; Bai,Y., Direct Submission, Submitted (06-JUN-2014) DVBD, CDC, 3156 Rampart Road, Fort Collins, CO 80521, USA	Eidolon helvum	Bat	Bat	Ghana
KJ944278.1	Bartonella sp. B40391	Bai,Y., Hayman,D.T., McKee,C.D. and Kosoy,M.Y., Classification of Bartonella Strains Associated with Straw-Colored Fruit Bats (Eidolon helvum) across Africa Using a Multi-locus Sequence Typing Platform, PLoS Negl Trop Dis 9 (1), E0003478 (2015) ; Bai,Y., Direct Submission, Submitted (06-JUN-2014) DVBD, CDC, 3156 Rampart Road, Fort Collins, CO 80521, USA	Eidolon helvum	Bat	Bat	Tanzania
KJ944279.1	Bartonella sp. B40396	Bai,Y., Hayman,D.T., McKee,C.D. and Kosoy,M.Y., Classification of Bartonella Strains Associated with Straw-Colored Fruit Bats (Eidolon helvum) across Africa Using a Multi-locus Sequence Typing Platform, PLoS Negl Trop Dis 9 (1), E0003478 (2015) ; Bai,Y., Direct Submission, Submitted (06-JUN-2014) DVBD, CDC, 3156 Rampart Road, Fort Collins, CO 80521, USA	Eidolon helvum	Bat	Bat	Tanzania
KM233471.1	Bartonella sp. B23797	Bai,Y., Hayman,D.T., McKee,C.D. and Kosoy,M.Y., Classification of Bartonella Strains Associated with Straw-Colored Fruit Bats (Eidolon helvum) across Africa Using a Multi-locus Sequence Typing Platform, PLoS Negl Trop Dis 9 (1), E0003478 (2015) ; Bai,Y., Direct Submission, Submitted (22-JUL-2014) DVBD, CDC, 3156 Rampart Road, Fort Collins, CO 80521, USA	Eidolon helvum	Bat	Bat	Kenya
KM233472.1	Bartonella sp. B23973	Bai,Y., Hayman,D.T., McKee,C.D. and Kosoy,M.Y., Classification of Bartonella Strains Associated with Straw-Colored Fruit Bats (Eidolon helvum) across Africa Using a Multi-locus Sequence Typing Platform, PLoS Negl Trop Dis 9 (1), E0003478 (2015) ; Bai,Y., Direct Submission, Submitted (22-JUL-2014) DVBD, CDC, 3156 Rampart Road, Fort Collins, CO 80521, USA	Eidolon helvum	Bat	Bat	Kenya
KM233473.1	Bartonella sp. B23975	Bai,Y., Hayman,D.T., McKee,C.D. and Kosoy,M.Y., Classification of Bartonella Strains Associated with Straw-Colored Fruit Bats (Eidolon helvum) across Africa Using a Multi-locus Sequence Typing Platform, PLoS Negl Trop Dis 9 (1), E0003478 (2015) ; Bai,Y., Direct Submission, Submitted (22-JUL-2014) DVBD, CDC, 3156 Rampart Road, Fort Collins, CO 80521, USA	Eidolon helvum	Bat	Bat	Kenya
KM233474.1	Bartonella sp. B23979	Bai,Y., Hayman,D.T., McKee,C.D. and Kosoy,M.Y., Classification of Bartonella Strains Associated with Straw-Colored Fruit Bats (Eidolon helvum) across Africa Using a Multi-locus Sequence Typing Platform, PLoS Negl Trop Dis 9 (1), E0003478 (2015) ; Bai,Y., Direct Submission, Submitted (22-JUL-2014) DVBD, CDC, 3156 Rampart Road, Fort Collins, CO 80521, USA	Eidolon helvum	Bat	Bat	Kenya
KM233475.1	Bartonella sp. B24225	Bai,Y., Hayman,D.T., McKee,C.D. and Kosoy,M.Y., Classification of Bartonella Strains Associated with Straw-Colored Fruit Bats (Eidolon helvum) across Africa Using a Multi-locus Sequence Typing Platform, PLoS Negl Trop Dis 9 (1), E0003478 (2015) ; Bai,Y., Direct Submission, Submitted (22-JUL-2014) DVBD, CDC, 3156 Rampart Road, Fort Collins, CO 80521, USA	Eidolon helvum	Bat	Bat	Kenya
KM233476.1	Bartonella sp. B32133	Bai,Y., Hayman,D.T., McKee,C.D. and Kosoy,M.Y., Classification of Bartonella Strains Associated with Straw-Colored Fruit Bats (Eidolon helvum) across Africa Using a Multi-locus Sequence Typing Platform, PLoS Negl Trop Dis 9 (1), E0003478 (2015) ; Bai,Y., Direct Submission, Submitted (22-JUL-2014) DVBD, CDC, 3156 Rampart Road, Fort Collins, CO 80521, USA	Eidolon helvum	Bat	Bat	Nigeria
KM233477.1	Bartonella sp. B39233	Bai,Y., Hayman,D.T., McKee,C.D. and Kosoy,M.Y., Classification of Bartonella Strains Associated with Straw-Colored Fruit Bats (Eidolon helvum) across Africa Using a Multi-locus Sequence Typing Platform, PLoS Negl Trop Dis 9 (1), E0003478 (2015) ; Bai,Y., Direct Submission, Submitted (22-JUL-2014) DVBD, CDC, 3156 Rampart Road, Fort Collins, CO 80521, USA	Eidolon helvum	Bat	Bat	Ghana
KM233478.1	Bartonella sp. B39296	Bai,Y., Hayman,D.T., McKee,C.D. and Kosoy,M.Y., Classification of Bartonella Strains Associated with Straw-Colored Fruit Bats (Eidolon helvum) across Africa Using a Multi-locus Sequence Typing Platform, PLoS Negl Trop Dis 9 (1), E0003478 (2015) ; Bai,Y., Direct Submission, Submitted (22-JUL-2014) DVBD, CDC, 3156 Rampart Road, Fort Collins, CO 80521, USA	Eidolon helvum	Bat	Bat	Ghana
KM233479.1	Bartonella sp. B40014	Bai,Y., Hayman,D.T., McKee,C.D. and Kosoy,M.Y., Classification of Bartonella Strains Associated with Straw-Colored Fruit Bats (Eidolon helvum) across Africa Using a Multi-locus Sequence Typing Platform, PLoS Negl Trop Dis 9 (1), E0003478 (2015) ; Bai,Y., Direct Submission, Submitted (22-JUL-2014) DVBD, CDC, 3156 Rampart Road, Fort Collins, CO 80521, USA	Eidolon helvum	Bat	Bat	Tanzania
KM233480.1	Bartonella sp. B40396	Bai,Y., Hayman,D.T., McKee,C.D. and Kosoy,M.Y., Classification of Bartonella Strains Associated with Straw-Colored Fruit Bats (Eidolon helvum) across Africa Using a Multi-locus Sequence Typing Platform, PLoS Negl Trop Dis 9 (1), E0003478 (2015) ; Bai,Y., Direct Submission, Submitted (22-JUL-2014) DVBD, CDC, 3156 Rampart Road, Fort Collins, CO 80521, USA	Eidolon helvum	Bat	Bat	Tanzania
KM233481.1	Bartonella sp. B40400	Bai,Y., Hayman,D.T., McKee,C.D. and Kosoy,M.Y., Classification of Bartonella Strains Associated with Straw-Colored Fruit Bats (Eidolon helvum) across Africa Using a Multi-locus Sequence Typing Platform, PLoS Negl Trop Dis 9 (1), E0003478 (2015) ; Bai,Y., Direct Submission, Submitted (22-JUL-2014) DVBD, CDC, 3156 Rampart Road, Fort Collins, CO 80521, USA	Eidolon helvum	Bat	Bat	Tanzania
KM233482.1	Bartonella sp. B40407	Bai,Y., Hayman,D.T., McKee,C.D. and Kosoy,M.Y., Classification of Bartonella Strains Associated with Straw-Colored Fruit Bats (Eidolon helvum) across Africa Using a Multi-locus Sequence Typing Platform, PLoS Negl Trop Dis 9 (1), E0003478 (2015) ; Bai,Y., Direct Submission, Submitted (22-JUL-2014) DVBD, CDC, 3156 Rampart Road, Fort Collins, CO 80521, USA	Eidolon helvum	Bat	Bat	Tanzania
KM233483.1	Bartonella sp. B40910	Bai,Y., Hayman,D.T., McKee,C.D. and Kosoy,M.Y., Classification of Bartonella Strains Associated with Straw-Colored Fruit Bats (Eidolon helvum) across Africa Using a Multi-locus Sequence Typing Platform, PLoS Negl Trop Dis 9 (1), E0003478 (2015) ; Bai,Y., Direct Submission, Submitted (22-JUL-2014) DVBD, CDC, 3156 Rampart Road, Fort Collins, CO 80521, USA	Eidolon helvum	Bat	Bat	Uganda
KF003116.1	Bartonella sp. 1157/3	Veikkolainen,V., Vesterinen,E.J., Lilley,T.M. and Pulliainen,A.T., Bats as Reservoir Hosts of Human Bacterial Pathogen, Bartonella mayotimonensis, Emerging Infect. Dis. 20 (6), 960-967 (2014) ; Pulliainen,A.T., Direct Submission, Submitted (29-APR-2013) Medical Biochemistry and Genetics, University of Turku, Kiinamyllynkatu 10, Turku 20520, Finland	Eptesicus nilssoni	Bat	Bat
KF003117.1	Bartonella sp. 1157/3	Veikkolainen,V., Vesterinen,E.J., Lilley,T.M. and Pulliainen,A.T., Bats as Reservoir Hosts of Human Bacterial Pathogen, Bartonella mayotimonensis, Emerging Infect. Dis. 20 (6), 960-967 (2014) ; Pulliainen,A.T., Direct Submission, Submitted (29-APR-2013) Medical Biochemistry and Genetics, University of Turku, Kiinamyllynkatu 10, Turku 20520, Finland	Eptesicus nilssoni	Bat	Bat
KM382258.1	Bartonella sp. H-556	Kosoy,M., Bai,Y., Lynch,T., Kuzmin,I.V., Niezgoda,M., Franka,R., Agwanda,B., Breiman,R.F. and Rupprecht,C.E., Bartonella spp. in bats, Kenya, Emerging Infect. Dis. 16 (12), 1875-1881 (2010) ; McKee,C., Direct Submission, Submitted (21-AUG-2014) Division of Vector-Borne Diseases, Centers for Disease Control and Prevention, 3156 Rampart Road, Fort Collins, CO 80521, USA	Hipposideros commersoni	bat	Bat	Kenya
JF500555.1	Bartonella sp. No.05	Lin,J.W., Hsu,Y.M., Chomel,B.B., Lin,L.K., Pei,J.C., Wu,S.H. and Chang,C.C., Identification of novel Bartonella spp. in bats and evidence of Asian gray shrew as a new potential reservoir of Bartonella, Vet. Microbiol. 156 (1-2), 119-126 (2012) ; Lin,J.-W., Chomel,B., Lin,L.-K., Pei,J.-C., Wu,S.-H. and Chang,C.-C., Direct Submission, Submitted (07-MAR-2011) Graduate Institute of Microbiology and P…	Miniopterus schreibersii	bat	Bat	Taiwan
JF500556.1	Bartonella sp. No.06	Lin,J.W., Hsu,Y.M., Chomel,B.B., Lin,L.K., Pei,J.C., Wu,S.H. and Chang,C.C., Identification of novel Bartonella spp. in bats and evidence of Asian gray shrew as a new potential reservoir of Bartonella, Vet. Microbiol. 156 (1-2), 119-126 (2012) ; Lin,J.-W., Chomel,B., Lin,L.-K., Pei,J.-C., Wu,S.-H. and Chang,C.-C., Direct Submission, Submitted (07-MAR-2011) Graduate Institute of Microbiology and P…	Miniopterus schreibersii	bat	Bat	Taiwan
JF500557.1	Bartonella sp. No.07	Lin,J.W., Hsu,Y.M., Chomel,B.B., Lin,L.K., Pei,J.C., Wu,S.H. and Chang,C.C., Identification of novel Bartonella spp. in bats and evidence of Asian gray shrew as a new potential reservoir of Bartonella, Vet. Microbiol. 156 (1-2), 119-126 (2012) ; Lin,J.-W., Chomel,B., Lin,L.-K., Pei,J.-C., Wu,S.-H. and Chang,C.-C., Direct Submission, Submitted (07-MAR-2011) Graduate Institute of Microbiology and P…	Miniopterus schreibersii	bat	Bat	Taiwan
JF500558.1	Bartonella sp. No.08	Lin,J.W., Hsu,Y.M., Chomel,B.B., Lin,L.K., Pei,J.C., Wu,S.H. and Chang,C.C., Identification of novel Bartonella spp. in bats and evidence of Asian gray shrew as a new potential reservoir of Bartonella, Vet. Microbiol. 156 (1-2), 119-126 (2012) ; Lin,J.-W., Chomel,B., Lin,L.-K., Pei,J.-C., Wu,S.-H. and Chang,C.-C., Direct Submission, Submitted (07-MAR-2011) Graduate Institute of Microbiology and P…	Miniopterus schreibersii	bat	Bat	Taiwan
JF500559.1	Bartonella sp. No.15	Lin,J.W., Hsu,Y.M., Chomel,B.B., Lin,L.K., Pei,J.C., Wu,S.H. and Chang,C.C., Identification of novel Bartonella spp. in bats and evidence of Asian gray shrew as a new potential reservoir of Bartonella, Vet. Microbiol. 156 (1-2), 119-126 (2012) ; Lin,J.-W., Chomel,B., Lin,L.-K., Pei,J.-C., Wu,S.-H. and Chang,C.-C., Direct Submission, Submitted (07-MAR-2011) Graduate Institute of Microbiology and P…	Miniopterus schreibersii	bat	Bat	Taiwan
JF500560.1	Bartonella sp. No.16	Lin,J.W., Hsu,Y.M., Chomel,B.B., Lin,L.K., Pei,J.C., Wu,S.H. and Chang,C.C., Identification of novel Bartonella spp. in bats and evidence of Asian gray shrew as a new potential reservoir of Bartonella, Vet. Microbiol. 156 (1-2), 119-126 (2012) ; Lin,J.-W., Chomel,B., Lin,L.-K., Pei,J.-C., Wu,S.-H. and Chang,C.-C., Direct Submission, Submitted (07-MAR-2011) Graduate Institute of Microbiology and P…	Miniopterus schreibersii	bat	Bat	Taiwan
KX420728.1	uncultured Bartonella sp	Urushadze,L., Osikowicz,L. and Kosoy,M., Molecular survey of bacterial zoonotic agents in bats in Georgia (Caucasus), Unpublished ; Bai,Y., Direct Submission, Submitted (20-JUN-2016) DVBD, CDC, 3156 Rampart Road, Fort Collins, CO 80521, USA	Miniopterus schreibersii	bat	Bat	Georgia
KX420732.1	uncultured Bartonella sp	Urushadze,L., Osikowicz,L. and Kosoy,M., Molecular survey of bacterial zoonotic agents in bats in Georgia (Caucasus), Unpublished ; Bai,Y., Direct Submission, Submitted (20-JUN-2016) DVBD, CDC, 3156 Rampart Road, Fort Collins, CO 80521, USA	Miniopterus schreibersii	bat	Bat	Georgia
KX420736.1	uncultured Bartonella sp	Urushadze,L., Osikowicz,L. and Kosoy,M., Molecular survey of bacterial zoonotic agents in bats in Georgia (Caucasus), Unpublished ; Bai,Y., Direct Submission, Submitted (20-JUN-2016) DVBD, CDC, 3156 Rampart Road, Fort Collins, CO 80521, USA	Miniopterus schreibersii	bat	Bat	Georgia
KX420713.1	uncultured Bartonella sp	Urushadze,L., Osikowicz,L. and Kosoy,M., Molecular survey of bacterial zoonotic agents in bats in Georgia (Caucasus), Unpublished ; Bai,Y., Direct Submission, Submitted (20-JUN-2016) DVBD, CDC, 3156 Rampart Road, Fort Collins, CO 80521, USA	Myotis blythii	bat	Bat	Georgia
KX420714.1	uncultured Bartonella sp	Urushadze,L., Osikowicz,L. and Kosoy,M., Molecular survey of bacterial zoonotic agents in bats in Georgia (Caucasus), Unpublished ; Bai,Y., Direct Submission, Submitted (20-JUN-2016) DVBD, CDC, 3156 Rampart Road, Fort Collins, CO 80521, USA	Myotis blythii	bat	Bat	Georgia
KX420715.1	uncultured Bartonella sp	Urushadze,L., Osikowicz,L. and Kosoy,M., Molecular survey of bacterial zoonotic agents in bats in Georgia (Caucasus), Unpublished ; Bai,Y., Direct Submission, Submitted (20-JUN-2016) DVBD, CDC, 3156 Rampart Road, Fort Collins, CO 80521, USA	Myotis blythii	bat	Bat	Georgia
KX420716.1	uncultured Bartonella sp	Urushadze,L., Osikowicz,L. and Kosoy,M., Molecular survey of bacterial zoonotic agents in bats in Georgia (Caucasus), Unpublished ; Bai,Y., Direct Submission, Submitted (20-JUN-2016) DVBD, CDC, 3156 Rampart Road, Fort Collins, CO 80521, USA	Myotis blythii	bat	Bat	Georgia
KX420729.1	uncultured Bartonella sp	Urushadze,L., Osikowicz,L. and Kosoy,M., Molecular survey of bacterial zoonotic agents in bats in Georgia (Caucasus), Unpublished ; Bai,Y., Direct Submission, Submitted (20-JUN-2016) DVBD, CDC, 3156 Rampart Road, Fort Collins, CO 80521, USA	Myotis blythii	bat	Bat	Georgia
KX420734.1	uncultured Bartonella sp	Urushadze,L., Osikowicz,L. and Kosoy,M., Molecular survey of bacterial zoonotic agents in bats in Georgia (Caucasus), Unpublished ; Bai,Y., Direct Submission, Submitted (20-JUN-2016) DVBD, CDC, 3156 Rampart Road, Fort Collins, CO 80521, USA	Myotis blythii	bat	Bat	Georgia
KX420737.1	uncultured Bartonella sp	Urushadze,L., Osikowicz,L. and Kosoy,M., Molecular survey of bacterial zoonotic agents in bats in Georgia (Caucasus), Unpublished ; Bai,Y., Direct Submission, Submitted (20-JUN-2016) DVBD, CDC, 3156 Rampart Road, Fort Collins, CO 80521, USA	Myotis blythii	bat	Bat	Georgia
KF003123.1	Bartonella sp. 1160/1	Veikkolainen,V., Vesterinen,E.J., Lilley,T.M. and Pulliainen,A.T., Bats as Reservoir Hosts of Human Bacterial Pathogen, Bartonella mayotimonensis, Emerging Infect. Dis. 20 (6), 960-967 (2014) ; Pulliainen,A.T., Direct Submission, Submitted (29-APR-2013) Medical Biochemistry and Genetics, University of Turku, Kiinamyllynkatu 10, Turku 20520, Finland	Myotis daubentonii	bat	Bat
KF003124.1	Bartonella sp. 1160/1	Veikkolainen,V., Vesterinen,E.J., Lilley,T.M. and Pulliainen,A.T., Bats as Reservoir Hosts of Human Bacterial Pathogen, Bartonella mayotimonensis, Emerging Infect. Dis. 20 (6), 960-967 (2014) ; Pulliainen,A.T., Direct Submission, Submitted (29-APR-2013) Medical Biochemistry and Genetics, University of Turku, Kiinamyllynkatu 10, Turku 20520, Finland	Myotis daubentonii	bat	Bat
KF003130.1	Bartonella sp. 2574/1	Veikkolainen,V., Vesterinen,E.J., Lilley,T.M. and Pulliainen,A.T., Bats as Reservoir Hosts of Human Bacterial Pathogen, Bartonella mayotimonensis, Emerging Infect. Dis. 20 (6), 960-967 (2014) ; Pulliainen,A.T., Direct Submission, Submitted (29-APR-2013) Medical Biochemistry and Genetics, University of Turku, Kiinamyllynkatu 10, Turku 20520, Finland	Myotis daubentonii	bat	Bat
KF003131.1	Bartonella sp. 2574/1	Veikkolainen,V., Vesterinen,E.J., Lilley,T.M. and Pulliainen,A.T., Bats as Reservoir Hosts of Human Bacterial Pathogen, Bartonella mayotimonensis, Emerging Infect. Dis. 20 (6), 960-967 (2014) ; Pulliainen,A.T., Direct Submission, Submitted (29-APR-2013) Medical Biochemistry and Genetics, University of Turku, Kiinamyllynkatu 10, Turku 20520, Finland	Myotis daubentonii	bat	Bat
KX420717.1	uncultured Bartonella sp	Urushadze,L., Osikowicz,L. and Kosoy,M., Molecular survey of bacterial zoonotic agents in bats in Georgia (Caucasus), Unpublished ; Bai,Y., Direct Submission, Submitted (20-JUN-2016) DVBD, CDC, 3156 Rampart Road, Fort Collins, CO 80521, USA	Myotis emarginatus	bat	Bat	Georgia
KX420718.1	uncultured Bartonella sp	Urushadze,L., Osikowicz,L. and Kosoy,M., Molecular survey of bacterial zoonotic agents in bats in Georgia (Caucasus), Unpublished ; Bai,Y., Direct Submission, Submitted (20-JUN-2016) DVBD, CDC, 3156 Rampart Road, Fort Collins, CO 80521, USA	Myotis emarginatus	bat	Bat	Georgia
KX420719.1	uncultured Bartonella sp	Urushadze,L., Osikowicz,L. and Kosoy,M., Molecular survey of bacterial zoonotic agents in bats in Georgia (Caucasus), Unpublished ; Bai,Y., Direct Submission, Submitted (20-JUN-2016) DVBD, CDC, 3156 Rampart Road, Fort Collins, CO 80521, USA	Myotis emarginatus	bat	Bat	Georgia
KX420720.1	uncultured Bartonella sp	Urushadze,L., Osikowicz,L. and Kosoy,M., Molecular survey of bacterial zoonotic agents in bats in Georgia (Caucasus), Unpublished ; Bai,Y., Direct Submission, Submitted (20-JUN-2016) DVBD, CDC, 3156 Rampart Road, Fort Collins, CO 80521, USA	Myotis emarginatus	bat	Bat	Georgia
KX420730.1	uncultured Bartonella sp	Urushadze,L., Osikowicz,L. and Kosoy,M., Molecular survey of bacterial zoonotic agents in bats in Georgia (Caucasus), Unpublished ; Bai,Y., Direct Submission, Submitted (20-JUN-2016) DVBD, CDC, 3156 Rampart Road, Fort Collins, CO 80521, USA	Myotis emarginatus	bat	Bat	Georgia
KX420733.1	uncultured Bartonella sp	Urushadze,L., Osikowicz,L. and Kosoy,M., Molecular survey of bacterial zoonotic agents in bats in Georgia (Caucasus), Unpublished ; Bai,Y., Direct Submission, Submitted (20-JUN-2016) DVBD, CDC, 3156 Rampart Road, Fort Collins, CO 80521, USA	Myotis emarginatus	bat	Bat	Georgia
KP715471.1	Bartonella sp. C65	Davoust,B., Marie,J.-L., Berenger,J.-M., Bompar,J.-M., Blanchet,D., Cheuret,M., Raoult,D. and Mediannikov,O., Evidence of Bartonella spp. in blood and ticks (Ornithodoros hasei) of bats, in French Guiana, Unpublished ; Davoust,B., Marie,J.-L., Berenger,J.-M., Bompar,J.-M., Blanchet,D., Cheuret,M., Raoult,D. and Mediannikov,O., Direct Submission, Submitted (27-JAN-2015) URMITE, UMR CNRS 7278 IRD 1…	Noctilio albiventris	bat	Bat	French Guiana
KP715474.1	Bartonella sp. C65	Davoust,B., Marie,J.-L., Berenger,J.-M., Bompar,J.-M., Blanchet,D., Cheuret,M., Raoult,D. and Mediannikov,O., Evidence of Bartonella spp. in blood and ticks (Ornithodoros hasei) of bats, in French Guiana, Unpublished ; Davoust,B., Marie,J.-L., Berenger,J.-M., Bompar,J.-M., Blanchet,D., Cheuret,M., Raoult,D. and Mediannikov,O., Direct Submission, Submitted (27-JAN-2015) URMITE, UMR CNRS 7278 IRD 1…	Noctilio albiventris	bat	Bat	French Guiana
KP715478.1	Bartonella sp. C102	Davoust,B., Marie,J.-L., Berenger,J.-M., Bompar,J.-M., Blanchet,D., Cheuret,M., Raoult,D. and Mediannikov,O., Evidence of Bartonella spp. in blood and ticks (Ornithodoros hasei) of bats, in French Guiana, Unpublished ; Davoust,B., Marie,J.-L., Berenger,J.-M., Bompar,J.-M., Blanchet,D., Cheuret,M., Raoult,D. and Mediannikov,O., Direct Submission, Submitted (27-JAN-2015) URMITE, UMR CNRS 7278 IRD 1…	Pteronotus parnellii	bat	Bat	French Guiana
KR612337.1	Bartonella sp. C102	Davoust,B., Marie,J.-L., Berenger,J.-M., Bompar,J.-M., Blanchet,D., Cheuret,M., Raoult,D. and Mediannikov,O., Evidence of Bartonella spp. in blood and ticks (Ornithodoros hasei) of bats, in French Guiana, Unpublished ; Davoust,B., Marie,J.-L., Berenger,J.-M., Bompar,J.-M., Blanchet,D., Cheuret,M., Raoult,D. and Mediannikov,O., Direct Submission, Submitted (08-MAY-2015) URMITE, UMR CNRS 7278 IRD 1…	Pteronotus parnellii	bat	Bat	French Guiana
KX420721.1	uncultured Bartonella sp	Urushadze,L., Osikowicz,L. and Kosoy,M., Molecular survey of bacterial zoonotic agents in bats in Georgia (Caucasus), Unpublished ; Bai,Y., Direct Submission, Submitted (20-JUN-2016) DVBD, CDC, 3156 Rampart Road, Fort Collins, CO 80521, USA	Rhinolophus euryale	bat	Bat	Georgia
KX420725.1	uncultured Bartonella sp	Urushadze,L., Osikowicz,L. and Kosoy,M., Molecular survey of bacterial zoonotic agents in bats in Georgia (Caucasus), Unpublished ; Bai,Y., Direct Submission, Submitted (20-JUN-2016) DVBD, CDC, 3156 Rampart Road, Fort Collins, CO 80521, USA	Rhinolophus euryale	bat	Bat	Georgia
KX420726.1	uncultured Bartonella sp	Urushadze,L., Osikowicz,L. and Kosoy,M., Molecular survey of bacterial zoonotic agents in bats in Georgia (Caucasus), Unpublished ; Bai,Y., Direct Submission, Submitted (20-JUN-2016) DVBD, CDC, 3156 Rampart Road, Fort Collins, CO 80521, USA	Rhinolophus euryale	bat	Bat	Georgia
KX420727.1	uncultured Bartonella sp	Urushadze,L., Osikowicz,L. and Kosoy,M., Molecular survey of bacterial zoonotic agents in bats in Georgia (Caucasus), Unpublished ; Bai,Y., Direct Submission, Submitted (20-JUN-2016) DVBD, CDC, 3156 Rampart Road, Fort Collins, CO 80521, USA	Rhinolophus euryale	bat	Bat	Georgia
KX420731.1	uncultured Bartonella sp	Urushadze,L., Osikowicz,L. and Kosoy,M., Molecular survey of bacterial zoonotic agents in bats in Georgia (Caucasus), Unpublished ; Bai,Y., Direct Submission, Submitted (20-JUN-2016) DVBD, CDC, 3156 Rampart Road, Fort Collins, CO 80521, USA	Rhinolophus euryale	bat	Bat	Georgia
KX420722.1	uncultured Bartonella sp	Urushadze,L., Osikowicz,L. and Kosoy,M., Molecular survey of bacterial zoonotic agents in bats in Georgia (Caucasus), Unpublished ; Bai,Y., Direct Submission, Submitted (20-JUN-2016) DVBD, CDC, 3156 Rampart Road, Fort Collins, CO 80521, USA	Rhinolophus ferrumequinum	bat	Bat	Georgia
KX420723.1	uncultured Bartonella sp	Urushadze,L., Osikowicz,L. and Kosoy,M., Molecular survey of bacterial zoonotic agents in bats in Georgia (Caucasus), Unpublished ; Bai,Y., Direct Submission, Submitted (20-JUN-2016) DVBD, CDC, 3156 Rampart Road, Fort Collins, CO 80521, USA	Rhinolophus ferrumequinum	bat	Bat	Georgia
KX420724.1	uncultured Bartonella sp	Urushadze,L., Osikowicz,L. and Kosoy,M., Molecular survey of bacterial zoonotic agents in bats in Georgia (Caucasus), Unpublished ; Bai,Y., Direct Submission, Submitted (20-JUN-2016) DVBD, CDC, 3156 Rampart Road, Fort Collins, CO 80521, USA	Rhinolophus ferrumequinum	bat	Bat	Georgia
KX420735.1	uncultured Bartonella sp	Urushadze,L., Osikowicz,L. and Kosoy,M., Molecular survey of bacterial zoonotic agents in bats in Georgia (Caucasus), Unpublished ; Bai,Y., Direct Submission, Submitted (20-JUN-2016) DVBD, CDC, 3156 Rampart Road, Fort Collins, CO 80521, USA	Rhinolophus ferrumequinum	bat	Bat	Georgia
KF533100.1	Bartonella sp. enrichment culture isolate Rh-GB31	Kamani,J., Baneth,G., Mitchell,M., Mumcuoglu,K.Y. and Harrus,S., Bartonella spp. in Bats, Nigeria, Unpublished ; Kamani,J., Baneth,G., Mitchell,M., Mumcuoglu,K.Y. and Harrus,S., Direct Submission, Submitted (17-JUL-2013) Parasitology, National Veterinary Research Institute Vom, Number 1 Manchok Road, Jos, Plateau PMB 01, Nigeria	Rhinolophus sp.	bat	Bat	Nigeria
HM363784.1	Bartonella sp. R-191	Kosoy,M. and Bai,Y., New Bartonella spp. in bats from Kenya, Unpublished ; Kosoy,M. and Bai,Y., Direct Submission, Submitted (26-MAY-2010) Division of Vector-Borne Diseases, CDC, 3150 Rampart Road, Fort Collins, CO 80521, USA	Rousettus aegyptiacus	bat	Bat
KM382255.1	Bartonella sp. R-191	Kosoy,M., Bai,Y., Lynch,T., Kuzmin,I.V., Niezgoda,M., Franka,R., Agwanda,B., Breiman,R.F. and Rupprecht,C.E., Bartonella spp. in bats, Kenya, Emerging Infect. Dis. 16 (12), 1875-1881 (2010) ; McKee,C., Direct Submission, Submitted (21-AUG-2014) Division of Vector-Borne Diseases, Centers for Disease Control and Prevention, 3156 Rampart Road, Fort Collins, CO 80521, USA	Rousettus aegyptiacus	bat	Bat	Kenya
EF616480.1	Bartonella silvicola	Reeves,W.K., New Bartonella from bats, Unpublished ; Reeves,W.K., Direct Submission, Submitted (17-MAY-2007) ABADRL, USDA, 1000 E. University Avenue, Laramie, WY 82071-2000, USA	Tonatia silvicola	bat	Bat	Peru
KM382257.1	Bartonella sp. T-837	Kosoy,M., Bai,Y., Lynch,T., Kuzmin,I.V., Niezgoda,M., Franka,R., Agwanda,B., Breiman,R.F. and Rupprecht,C.E., Bartonella spp. in bats, Kenya, Emerging Infect. Dis. 16 (12), 1875-1881 (2010) ; McKee,C., Direct Submission, Submitted (21-AUG-2014) Division of Vector-Borne Diseases, Centers for Disease Control and Prevention, 3156 Rampart Road, Fort Collins, CO 80521, USA	Triaenops persicus	bat	Bat	Kenya
KP987882.1	Bartonella apis	Kesnerova,L., Moritz,R. and Engel,P., Bartonella apis sp. nov., a honey bee gut symbiont of the class Alphaproteobacteria, Int. J. Syst. Evol. Microbiol. (2015) In press ; Kesnerova,L., Moritz,R. and Engel,P., Direct Submission, Submitted (19-MAR-2015) Department of Fundamental Microbiology, University of Lausanne, Biophore, Lausanne, Vaud CH-1015, Switzerland	Apis mellifera	bee	Insect	Switzerland: Vaud, Lausanne
KP987883.1	Bartonella apis	Kesnerova,L., Moritz,R. and Engel,P., Bartonella apis sp. nov., a honey bee gut symbiont of the class Alphaproteobacteria, Int. J. Syst. Evol. Microbiol. (2015) In press ; Kesnerova,L., Moritz,R. and Engel,P., Direct Submission, Submitted (19-MAR-2015) Department of Fundamental Microbiology, University of Lausanne, Biophore, Lausanne, Vaud CH-1015, Switzerland	Apis mellifera	bee	Insect	Switzerland: Vaud, Lausanne
KP987884.1	Bartonella apis	Kesnerova,L., Moritz,R. and Engel,P., Bartonella apis sp. nov., a honey bee gut symbiont of the class Alphaproteobacteria, Int. J. Syst. Evol. Microbiol. (2015) In press ; Kesnerova,L., Moritz,R. and Engel,P., Direct Submission, Submitted (19-MAR-2015) Department of Fundamental Microbiology, University of Lausanne, Biophore, Lausanne, Vaud CH-1015, Switzerland	Apis mellifera	bee	Insect	USA: West Haven, CT
KP987885.1	Bartonella apis	Kesnerova,L., Moritz,R. and Engel,P., Bartonella apis sp. nov., a honey bee gut symbiont of the class Alphaproteobacteria, Int. J. Syst. Evol. Microbiol. (2015) In press ; Kesnerova,L., Moritz,R. and Engel,P., Direct Submission, Submitted (19-MAR-2015) Department of Fundamental Microbiology, University of Lausanne, Biophore, Lausanne, Vaud CH-1015, Switzerland	Apis mellifera	bee	Insect	USA: West Haven, CT
KP987886.1	Bartonella apis	Kesnerova,L., Moritz,R. and Engel,P., Bartonella apis sp. nov., a honey bee gut symbiont of the class Alphaproteobacteria, Int. J. Syst. Evol. Microbiol. (2015) In press ; Kesnerova,L., Moritz,R. and Engel,P., Direct Submission, Submitted (19-MAR-2015) Department of Fundamental Microbiology, University of Lausanne, Biophore, Lausanne, Vaud CH-1015, Switzerland	Apis mellifera	bee	Insect	USA: West Haven, CT
LXYS01000001.1	Bartonella apis	Engel,P., Comparative genomics of Bartonella apis, Unpublished ; Engel,P., Direct Submission, Submitted (29-DEC-2016) Department of Fundamental Microbiology, University of Lausanne, Batiment Biophore, Lausanne 1015, Switzerland	Apis mellifera (Western honey bee)	bee	Insect	USA: West Haven, CT
LXYS01000002.1	Bartonella apis	Engel,P., Comparative genomics of Bartonella apis, Unpublished ; Engel,P., Direct Submission, Submitted (29-DEC-2016) Department of Fundamental Microbiology, University of Lausanne, Batiment Biophore, Lausanne 1015, Switzerland	Apis mellifera (Western honey bee)	bee	Insect	USA: West Haven, CT
LXYS01000004.1	Bartonella apis	Engel,P., Comparative genomics of Bartonella apis, Unpublished ; Engel,P., Direct Submission, Submitted (29-DEC-2016) Department of Fundamental Microbiology, University of Lausanne, Batiment Biophore, Lausanne 1015, Switzerland	Apis mellifera (Western honey bee)	bee	Insect	USA: West Haven, CT
LXYS01000005.1	Bartonella apis	Engel,P., Comparative genomics of Bartonella apis, Unpublished ; Engel,P., Direct Submission, Submitted (29-DEC-2016) Department of Fundamental Microbiology, University of Lausanne, Batiment Biophore, Lausanne 1015, Switzerland	Apis mellifera (Western honey bee)	bee	Insect	USA: West Haven, CT
LXYS01000008.1	Bartonella apis	Engel,P., Comparative genomics of Bartonella apis, Unpublished ; Engel,P., Direct Submission, Submitted (29-DEC-2016) Department of Fundamental Microbiology, University of Lausanne, Batiment Biophore, Lausanne 1015, Switzerland	Apis mellifera (Western honey bee)	bee	Insect	USA: West Haven, CT
LXYT01000001.1	Bartonella apis	Engel,P., Comparative genomics of Bartonella apis, Unpublished ; Engel,P., Direct Submission, Submitted (29-DEC-2016) Department of Fundamental Microbiology, University of Lausanne, Batiment Biophore, Lausanne 1015, Switzerland	Apis mellifera (Western honey bee)	bee	Insect	USA: West Haven, CT
LXYT01000002.1	Bartonella apis	Engel,P., Comparative genomics of Bartonella apis, Unpublished ; Engel,P., Direct Submission, Submitted (29-DEC-2016) Department of Fundamental Microbiology, University of Lausanne, Batiment Biophore, Lausanne 1015, Switzerland	Apis mellifera (Western honey bee)	bee	Insect	USA: West Haven, CT
LXYU01000001.1	Bartonella apis	Engel,P., Comparative genomics of Bartonella apis, Unpublished ; Engel,P., Direct Submission, Submitted (29-DEC-2016) Department of Fundamental Microbiology, University of Lausanne, Batiment Biophore, Lausanne 1015, Switzerland	Apis mellifera (Western honey bee)	bee	Insect	USA: West Haven, CT
LXYU01000002.1	Bartonella apis	Engel,P., Comparative genomics of Bartonella apis, Unpublished ; Engel,P., Direct Submission, Submitted (29-DEC-2016) Department of Fundamental Microbiology, University of Lausanne, Batiment Biophore, Lausanne 1015, Switzerland	Apis mellifera (Western honey bee)	bee	Insect	USA: West Haven, CT
LXYU01000003.1	Bartonella apis	Engel,P., Comparative genomics of Bartonella apis, Unpublished ; Engel,P., Direct Submission, Submitted (29-DEC-2016) Department of Fundamental Microbiology, University of Lausanne, Batiment Biophore, Lausanne 1015, Switzerland	Apis mellifera (Western honey bee)	bee	Insect	USA: West Haven, CT
NZ_LXYS00000000.1	Bartonella apis	Engel,P., Comparative genomics of Bartonella apis, Unpublished ; Engel,P., Direct Submission, Submitted (29-DEC-2016) Department of Fundamental Microbiology, University of Lausanne, Batiment Biophore, Lausanne 1015, Switzerland	Apis mellifera (Western honey bee)	bee	Insect	USA: West Haven, CT
NZ_LXYS01000001.1	Bartonella apis	Engel,P., Comparative genomics of Bartonella apis, Unpublished ; Engel,P., Direct Submission, Submitted (29-DEC-2016) Department of Fundamental Microbiology, University of Lausanne, Batiment Biophore, Lausanne 1015, Switzerland	Apis mellifera (Western honey bee)	bee	Insect	USA: West Haven, CT
NZ_LXYS01000002.1	Bartonella apis	Engel,P., Comparative genomics of Bartonella apis, Unpublished ; Engel,P., Direct Submission, Submitted (29-DEC-2016) Department of Fundamental Microbiology, University of Lausanne, Batiment Biophore, Lausanne 1015, Switzerland	Apis mellifera (Western honey bee)	bee	Insect	USA: West Haven, CT
NZ_LXYS01000003.1	Bartonella apis	Engel,P., Comparative genomics of Bartonella apis, Unpublished ; Engel,P., Direct Submission, Submitted (29-DEC-2016) Department of Fundamental Microbiology, University of Lausanne, Batiment Biophore, Lausanne 1015, Switzerland	Apis mellifera (Western honey bee)	bee	Insect	USA: West Haven, CT
NZ_LXYS01000004.1	Bartonella apis	Engel,P., Comparative genomics of Bartonella apis, Unpublished ; Engel,P., Direct Submission, Submitted (29-DEC-2016) Department of Fundamental Microbiology, University of Lausanne, Batiment Biophore, Lausanne 1015, Switzerland	Apis mellifera (Western honey bee)	bee	Insect	USA: West Haven, CT
NZ_LXYS01000005.1	Bartonella apis	Engel,P., Comparative genomics of Bartonella apis, Unpublished ; Engel,P., Direct Submission, Submitted (29-DEC-2016) Department of Fundamental Microbiology, University of Lausanne, Batiment Biophore, Lausanne 1015, Switzerland	Apis mellifera (Western honey bee)	bee	Insect	USA: West Haven, CT
NZ_LXYS01000006.1	Bartonella apis	Engel,P., Comparative genomics of Bartonella apis, Unpublished ; Engel,P., Direct Submission, Submitted (29-DEC-2016) Department of Fundamental Microbiology, University of Lausanne, Batiment Biophore, Lausanne 1015, Switzerland	Apis mellifera (Western honey bee)	bee	Insect	USA: West Haven, CT
NZ_LXYS01000007.1	Bartonella apis	Engel,P., Comparative genomics of Bartonella apis, Unpublished ; Engel,P., Direct Submission, Submitted (29-DEC-2016) Department of Fundamental Microbiology, University of Lausanne, Batiment Biophore, Lausanne 1015, Switzerland	Apis mellifera (Western honey bee)	bee	Insect	USA: West Haven, CT
NZ_LXYS01000008.1	Bartonella apis	Engel,P., Comparative genomics of Bartonella apis, Unpublished ; Engel,P., Direct Submission, Submitted (29-DEC-2016) Department of Fundamental Microbiology, University of Lausanne, Batiment Biophore, Lausanne 1015, Switzerland	Apis mellifera (Western honey bee)	bee	Insect	USA: West Haven, CT
NZ_LXYS01000010.1	Bartonella apis	Engel,P., Comparative genomics of Bartonella apis, Unpublished ; Engel,P., Direct Submission, Submitted (29-DEC-2016) Department of Fundamental Microbiology, University of Lausanne, Batiment Biophore, Lausanne 1015, Switzerland	Apis mellifera (Western honey bee)	bee	Insect	USA: West Haven, CT
NZ_LXYS01000011.1	Bartonella apis	Engel,P., Comparative genomics of Bartonella apis, Unpublished ; Engel,P., Direct Submission, Submitted (29-DEC-2016) Department of Fundamental Microbiology, University of Lausanne, Batiment Biophore, Lausanne 1015, Switzerland	Apis mellifera (Western honey bee)	bee	Insect	USA: West Haven, CT
NZ_LXYT00000000.1	Bartonella apis	Engel,P., Comparative genomics of Bartonella apis, Unpublished ; Engel,P., Direct Submission, Submitted (29-DEC-2016) Department of Fundamental Microbiology, University of Lausanne, Batiment Biophore, Lausanne 1015, Switzerland	Apis mellifera (Western honey bee)	bee	Insect	USA: West Haven, CT
NZ_LXYT01000001.1	Bartonella apis	Engel,P., Comparative genomics of Bartonella apis, Unpublished ; Engel,P., Direct Submission, Submitted (29-DEC-2016) Department of Fundamental Microbiology, University of Lausanne, Batiment Biophore, Lausanne 1015, Switzerland	Apis mellifera (Western honey bee)	bee	Insect	USA: West Haven, CT
NZ_LXYT01000002.1	Bartonella apis	Engel,P., Comparative genomics of Bartonella apis, Unpublished ; Engel,P., Direct Submission, Submitted (29-DEC-2016) Department of Fundamental Microbiology, University of Lausanne, Batiment Biophore, Lausanne 1015, Switzerland	Apis mellifera (Western honey bee)	bee	Insect	USA: West Haven, CT
NZ_LXYT01000003.1	Bartonella apis	Engel,P., Comparative genomics of Bartonella apis, Unpublished ; Engel,P., Direct Submission, Submitted (29-DEC-2016) Department of Fundamental Microbiology, University of Lausanne, Batiment Biophore, Lausanne 1015, Switzerland	Apis mellifera (Western honey bee)	bee	Insect	USA: West Haven, CT
NZ_LXYT01000004.1	Bartonella apis	Engel,P., Comparative genomics of Bartonella apis, Unpublished ; Engel,P., Direct Submission, Submitted (29-DEC-2016) Department of Fundamental Microbiology, University of Lausanne, Batiment Biophore, Lausanne 1015, Switzerland	Apis mellifera (Western honey bee)	bee	Insect	USA: West Haven, CT
NZ_LXYT01000005.1	Bartonella apis	Engel,P., Comparative genomics of Bartonella apis, Unpublished ; Engel,P., Direct Submission, Submitted (29-DEC-2016) Department of Fundamental Microbiology, University of Lausanne, Batiment Biophore, Lausanne 1015, Switzerland	Apis mellifera (Western honey bee)	bee	Insect	USA: West Haven, CT
NZ_LXYT01000006.1	Bartonella apis	Engel,P., Comparative genomics of Bartonella apis, Unpublished ; Engel,P., Direct Submission, Submitted (29-DEC-2016) Department of Fundamental Microbiology, University of Lausanne, Batiment Biophore, Lausanne 1015, Switzerland	Apis mellifera (Western honey bee)	bee	Insect	USA: West Haven, CT
NZ_LXYT01000007.1	Bartonella apis	Engel,P., Comparative genomics of Bartonella apis, Unpublished ; Engel,P., Direct Submission, Submitted (29-DEC-2016) Department of Fundamental Microbiology, University of Lausanne, Batiment Biophore, Lausanne 1015, Switzerland	Apis mellifera (Western honey bee)	bee	Insect	USA: West Haven, CT
NZ_LXYU00000000.1	Bartonella apis	Engel,P., Comparative genomics of Bartonella apis, Unpublished ; Engel,P., Direct Submission, Submitted (29-DEC-2016) Department of Fundamental Microbiology, University of Lausanne, Batiment Biophore, Lausanne 1015, Switzerland	Apis mellifera (Western honey bee)	bee	Insect	USA: West Haven, CT
NZ_LXYU01000001.1	Bartonella apis	Engel,P., Comparative genomics of Bartonella apis, Unpublished ; Engel,P., Direct Submission, Submitted (29-DEC-2016) Department of Fundamental Microbiology, University of Lausanne, Batiment Biophore, Lausanne 1015, Switzerland	Apis mellifera (Western honey bee)	bee	Insect	USA: West Haven, CT
NZ_LXYU01000002.1	Bartonella apis	Engel,P., Comparative genomics of Bartonella apis, Unpublished ; Engel,P., Direct Submission, Submitted (29-DEC-2016) Department of Fundamental Microbiology, University of Lausanne, Batiment Biophore, Lausanne 1015, Switzerland	Apis mellifera (Western honey bee)	bee	Insect	USA: West Haven, CT
NZ_LXYU01000003.1	Bartonella apis	Engel,P., Comparative genomics of Bartonella apis, Unpublished ; Engel,P., Direct Submission, Submitted (29-DEC-2016) Department of Fundamental Microbiology, University of Lausanne, Batiment Biophore, Lausanne 1015, Switzerland	Apis mellifera (Western honey bee)	bee	Insect	USA: West Haven, CT
NZ_LXYU01000004.1	Bartonella apis	Engel,P., Comparative genomics of Bartonella apis, Unpublished ; Engel,P., Direct Submission, Submitted (29-DEC-2016) Department of Fundamental Microbiology, University of Lausanne, Batiment Biophore, Lausanne 1015, Switzerland	Apis mellifera (Western honey bee)	bee	Insect	USA: West Haven, CT
NZ_LXYU01000005.1	Bartonella apis	Engel,P., Comparative genomics of Bartonella apis, Unpublished ; Engel,P., Direct Submission, Submitted (29-DEC-2016) Department of Fundamental Microbiology, University of Lausanne, Batiment Biophore, Lausanne 1015, Switzerland	Apis mellifera (Western honey bee)	bee	Insect	USA: West Haven, CT
NZ_LXYU01000007.1	Bartonella apis	Engel,P., Comparative genomics of Bartonella apis, Unpublished ; Engel,P., Direct Submission, Submitted (29-DEC-2016) Department of Fundamental Microbiology, University of Lausanne, Batiment Biophore, Lausanne 1015, Switzerland	Apis mellifera (Western honey bee)	bee	Insect	USA: West Haven, CT
NZ_LXYU01000008.1	Bartonella apis	Engel,P., Comparative genomics of Bartonella apis, Unpublished ; Engel,P., Direct Submission, Submitted (29-DEC-2016) Department of Fundamental Microbiology, University of Lausanne, Batiment Biophore, Lausanne 1015, Switzerland	Apis mellifera (Western honey bee)	bee	Insect	USA: West Haven, CT
NZ_LXYU01000011.1	Bartonella apis	Engel,P., Comparative genomics of Bartonella apis, Unpublished ; Engel,P., Direct Submission, Submitted (29-DEC-2016) Department of Fundamental Microbiology, University of Lausanne, Batiment Biophore, Lausanne 1015, Switzerland	Apis mellifera (Western honey bee)	bee	Insect	USA: West Haven, CT
AY370185.1	uncultured Bartonella sp	Jeyaprakash,A., Hoy,M.A. and Allsopp,M.H., Bacterial diversity in worker adults of Apis mellifera capensis and Apis mellifera scutellata (Insecta: Hymenoptera) assessed using 16S rRNA sequences, J. Invertebr. Pathol. 84 (2), 96-103 (2003) ; Jeyaprakash,A., Hoy,M.A. and Allsopp,M.H., Direct Submission, Submitted (18-AUG-2003) Entomology & Nematology, University of Florida, Building #970, Natural A…	Apis mellifera capensis	bee	Insect
AY370186.1	uncultured Bartonella sp	Jeyaprakash,A., Hoy,M.A. and Allsopp,M.H., Bacterial diversity in worker adults of Apis mellifera capensis and Apis mellifera scutellata (Insecta: Hymenoptera) assessed using 16S rRNA sequences, J. Invertebr. Pathol. 84 (2), 96-103 (2003) ; Jeyaprakash,A., Hoy,M.A. and Allsopp,M.H., Direct Submission, Submitted (18-AUG-2003) Entomology & Nematology, University of Florida, Building #970, Natural A…	Apis mellifera capensis	bee	Insect
AY370187.1	uncultured Bartonella sp	Jeyaprakash,A., Hoy,M.A. and Allsopp,M.H., Bacterial diversity in worker adults of Apis mellifera capensis and Apis mellifera scutellata (Insecta: Hymenoptera) assessed using 16S rRNA sequences, J. Invertebr. Pathol. 84 (2), 96-103 (2003) ; Jeyaprakash,A., Hoy,M.A. and Allsopp,M.H., Direct Submission, Submitted (18-AUG-2003) Entomology & Nematology, University of Florida, Building #970, Natural A…	Apis mellifera capensis	bee	Insect
EU055544.1	uncultured Bartonella sp	Moran,N.A., Burke,G.R., Callaghan,P., Cloutier,S., Cronn,J., Ferng,J., French,E., Fuller,N., Ghimire,S., Glaze,P., Hartley,B., Hartley,K., Koussa,M., Lichtsinn,K., Meza,E., Mirocha,C., Muscat,S., Nardolillo,T., Ortega,X., Osborne,R., Quach,S., Vogel,K.J., Wellington,K. and Wilch,M., Direct Submission, Submitted (24-JUL-2007) Ecology and Evolutionary Biology, University of Arizona, P.O. Box 210088…	Apis mellifera mellifera	bee	Insect	USA: Arizona, Tucson, Carl Hayden Bee Research Laboratory, domestic honey bee colony
KC814162.1	Bartonella koehlerae	Mascarelli,P.E., McQuillan,M., Harms,C.A., Harms,R.V. and Breitschwerdt,E.B., Bartonella henselae and B. koehlerae DNA in Birds, Emerging Infect. Dis. 20 (3), 490-492 (2014) ; Mascarelli,P.E., Maggi,R.G. and Harms,C., Direct Submission, Submitted (21-MAR-2013) Clinical Sciences, North Carolina State University, 1060 William Moore Dr, Raleigh, NC 27607, USA	Melanerpes carolinus	bird	Bird
KC814161.1	Bartonella henselae	Mascarelli,P.E., McQuillan,M., Harms,C.A., Harms,R.V. and Breitschwerdt,E.B., Bartonella henselae and B. koehlerae DNA in Birds, Emerging Infect. Dis. 20 (3), 490-492 (2014) ; Mascarelli,P.E., Maggi,R.G. and Harms,C., Direct Submission, Submitted (21-MAR-2013) Clinical Sciences, North Carolina State University, 1060 William Moore Dr, Raleigh, NC 27607, USA	Mimus polyglottos	bird	Bird
KU316206.1	uncultured Bartonella sp	Marciano,O., Gutierrez,R., Morick,D., Biala-Nachum,Y., King,R., Baneth,G. and Harrus,S., Bartonella infection in wildlife from Israel, Unpublished ; Marciano,O., Gutierrez,R., Morick,D., Biala-Nachum,Y., King,R., Baneth,G. and Harrus,S., Direct Submission, Submitted (14-DEC-2015) Koret School of Veterinary Medicine, The Hebrew University of Jerusalem, Hertzl 12, Rehovot 76100, Israel	Canis aureus	Canid	Carnivora	Israel
KU316207.1	uncultured Bartonella sp	Marciano,O., Gutierrez,R., Morick,D., Biala-Nachum,Y., King,R., Baneth,G. and Harrus,S., Bartonella infection in wildlife from Israel, Unpublished ; Marciano,O., Gutierrez,R., Morick,D., Biala-Nachum,Y., King,R., Baneth,G. and Harrus,S., Direct Submission, Submitted (14-DEC-2015) Koret School of Veterinary Medicine, The Hebrew University of Jerusalem, Hertzl 12, Rehovot 76100, Israel	Canis aureus	Canid	Carnivora	Israel
DQ346666.1	Bartonella henselae	Diniz,P.P., Maggi,R.G., Schwartz,D.S., Cadenas,M.B., Bradley,J.M., Hegarty,B. and Breitschwerdt,E.B., Canine bartonellosis: serological and molecular prevalence in Brazil and evidence of co-infection with Bartonella henselae and Bartonella vinsonii subsp. berkhoffii, Vet. Res. 38 (5), 697-710 (2007) ; Velho,P.E., Pimentel,V., Del Negro,G.M., Okay,T.S., Diniz,P.P. and Breitschwerdt,E.B., Severe an…	Canis familiaris	Canid	Carnivora	Brazil: Botucatu
EF587935.1	Bartonella sp. LEV	Diniz,P.P., Billeter,S.A., Otranto,D., De Caprariis,D., Petanides,T., Mylonakis,M.E., Koutinas,A.F. and Breitschwerdt,E.B., Molecular documentation of Bartonella infection in dogs in Greece and Italy, J. Clin. Microbiol. 47 (5), 1565-1567 (2009) ; Petanides,T., Diniz,P.P.V.P., Mylonakis,M., Koutinas,A. and Breitschwerdt,E.B., Direct Submission, Submitted (01-MAY-2007) Department of Clinical Scien…	Canis familiaris	Canid	Carnivora	Greece: Thessaloniki
EF587936.1	Candidatus Bartonella merieuxii	Diniz,P.P., Billeter,S.A., Otranto,D., De Caprariis,D., Petanides,T., Mylonakis,M.E., Koutinas,A.F. and Breitschwerdt,E.B., Molecular documentation of Bartonella infection in dogs in Greece and Italy, J. Clin. Microbiol. 47 (5), 1565-1567 (2009) ; Petanides,T., Diniz,P.P.V.P., Mylonakis,M., Koutinas,A. and Breitschwerdt,E.B., Direct Submission, Submitted (01-MAY-2007) Department of Clinical Scien…	Canis familiaris	Canid	Carnivora	Greece: Thessaloniki
EF614391.1	Candidatus Bartonella merieuxii	Diniz,P.P., Billeter,S.A., Otranto,D., De Caprariis,D., Petanides,T., Mylonakis,M.E., Koutinas,A.F. and Breitschwerdt,E.B., Molecular documentation of Bartonella infection in dogs in Greece and Italy, J. Clin. Microbiol. 47 (5), 1565-1567 (2009) ; Diniz,P.P.V.P., Petanides,T., Mylonakis,M., Koutinas,A. and Breitschwerdt,E.B., Direct Submission, Submitted (17-MAY-2007) Department of Clinical Scien…	Canis familiaris	Canid	Carnivora	Greece: Thessaloniki
EF614392.1	Bartonella sp. LEV	Diniz,P.P., Billeter,S.A., Otranto,D., De Caprariis,D., Petanides,T., Mylonakis,M.E., Koutinas,A.F. and Breitschwerdt,E.B., Molecular documentation of Bartonella infection in dogs in Greece and Italy, J. Clin. Microbiol. 47 (5), 1565-1567 (2009) ; Diniz,P.P.V.P., Petanides,T., Mylonakis,M., Koutinas,A. and Breitschwerdt,E.B., Direct Submission, Submitted (17-MAY-2007) Department of Clinical Scien…	Canis familiaris	Canid	Carnivora	Greece: Thessaloniki
EF614393.1	Candidatus Bartonella merieuxii	Diniz,P.P., Billeter,S.A., Otranto,D., De Caprariis,D., Petanides,T., Mylonakis,M.E., Koutinas,A.F. and Breitschwerdt,E.B., Molecular documentation of Bartonella infection in dogs in Greece and Italy, J. Clin. Microbiol. 47 (5), 1565-1567 (2009) ; Diniz,P.P.V.P., Petanides,T., Mylonakis,M., Koutinas,A. and Breitschwerdt,E.B., Direct Submission, Submitted (17-MAY-2007) Department of Clinical Scien…	Canis familiaris	Canid	Carnivora	Greece: Thessaloniki
EU439943.1	Anaplasma platys (Ehrlichia platys)	Diniz,P.P.V.P., Otranto,D., De Caprariis,D. and Breitschwerdt,E.B., Molecular characterization of Anaplasma platys, Bartonella spp. and Ehrlichia canis in dogs from southern Italy, Unpublished ; Diniz,P.P.V.P., Otranto,D., De Caprariis,D. and Breitschwerdt,E.B., Direct Submission, Submitted (31-JAN-2008) Department of Clinical Sciences, Intracellular Pathogens Research Laboratory, College of Vete…	Canis familiaris	Canid	Carnivora	Italy: Basilicata
EU439944.1	Ehrlichia canis	Diniz,P.P.V.P., Otranto,D., De Caprariis,D. and Breitschwerdt,E.B., Molecular characterization of Anaplasma platys, Bartonella spp. and Ehrlichia canis in dogs from southern Italy, Unpublished ; Diniz,P.P.V.P., Otranto,D., De Caprariis,D. and Breitschwerdt,E.B., Direct Submission, Submitted (31-JAN-2008) Department of Clinical Sciences, Intracellular Pathogens Research Laboratory, College of Vete…	Canis familiaris	Canid	Carnivora	Italy: Basilicata
EU686688.1	Bartonella sp. RC-DAHEI	Yu,J., Nie,K. and Mi,L.J., Direct Submission, Submitted (30-APR-2008) Department of Animal Science and Technology, Southwest University, 01#, Tiansheng Road, Beibei District, Chongqing, Chongqing 400716, China	Canis familiaris	Canid	Carnivora	China: Rongchang county, Chongqing
KT807801.1	uncultured Bartonella sp	Lopez-Perez,A.M., Osikowicz,L.M., Bai,Y., Montenieri,J., Rubio,A.V., Suzan,G., Gage,K.L. and Kosoy,M., Prevalence and phylogenetic analysis of Bartonella species in blood and fleas from wild carnivores in northwestern Mexico, Unpublished ; Lopez-Perez,A.M., Osikowicz,L.M., Bai,Y., Montenieri,J., Rubio,A.V., Suzan,G., Gage,K.L. and Kosoy,M., Direct Submission, Submitted (20-SEP-2015) Departamento …	Canis latrans	Canid	Carnivora	Mexico
AGWD01000008.1	Bartonella vinsonii subsp. berkhoffii str. Tweed	Guy,L., Nystedt,B., Toft,C., Zaremba-Niedzwiedzka,K., Berglund,E.C., Granberg,F., Naslund,K., Eriksson,A.S. and Andersson,S.G., A gene transfer agent and a dynamic repertoire of secretion systems hold the keys to the explosive radiation of the emerging pathogen bartonella, PLoS Genet. 9 (3), E1003393 (2013) ; Guy,L., Nystedt,B., Toft,C., Zaremba,K., Berglund,E.C., Bjursell,M.K., Granberg,F., Nasl…	Canis lupus familiaris	Canid	Carnivora	USA
AGWD01000009.1	Bartonella vinsonii subsp. berkhoffii str. Tweed	Guy,L., Nystedt,B., Toft,C., Zaremba-Niedzwiedzka,K., Berglund,E.C., Granberg,F., Naslund,K., Eriksson,A.S. and Andersson,S.G., A gene transfer agent and a dynamic repertoire of secretion systems hold the keys to the explosive radiation of the emerging pathogen bartonella, PLoS Genet. 9 (3), E1003393 (2013) ; Guy,L., Nystedt,B., Toft,C., Zaremba,K., Berglund,E.C., Bjursell,M.K., Granberg,F., Nasl…	Canis lupus familiaris	Canid	Carnivora	USA
AGWD01000010.1	Bartonella vinsonii subsp. berkhoffii str. Tweed	Guy,L., Nystedt,B., Toft,C., Zaremba-Niedzwiedzka,K., Berglund,E.C., Granberg,F., Naslund,K., Eriksson,A.S. and Andersson,S.G., A gene transfer agent and a dynamic repertoire of secretion systems hold the keys to the explosive radiation of the emerging pathogen bartonella, PLoS Genet. 9 (3), E1003393 (2013) ; Guy,L., Nystedt,B., Toft,C., Zaremba,K., Berglund,E.C., Bjursell,M.K., Granberg,F., Nasl…	Canis lupus familiaris	Canid	Carnivora	USA
AGWD01000016.1	Bartonella vinsonii subsp. berkhoffii str. Tweed	Guy,L., Nystedt,B., Toft,C., Zaremba-Niedzwiedzka,K., Berglund,E.C., Granberg,F., Naslund,K., Eriksson,A.S. and Andersson,S.G., A gene transfer agent and a dynamic repertoire of secretion systems hold the keys to the explosive radiation of the emerging pathogen bartonella, PLoS Genet. 9 (3), E1003393 (2013) ; Guy,L., Nystedt,B., Toft,C., Zaremba,K., Berglund,E.C., Bjursell,M.K., Granberg,F., Nasl…	Canis lupus familiaris	Canid	Carnivora	USA
AGWD01000027.1	Bartonella vinsonii subsp. berkhoffii str. Tweed	Guy,L., Nystedt,B., Toft,C., Zaremba-Niedzwiedzka,K., Berglund,E.C., Granberg,F., Naslund,K., Eriksson,A.S. and Andersson,S.G., A gene transfer agent and a dynamic repertoire of secretion systems hold the keys to the explosive radiation of the emerging pathogen bartonella, PLoS Genet. 9 (3), E1003393 (2013) ; Guy,L., Nystedt,B., Toft,C., Zaremba,K., Berglund,E.C., Bjursell,M.K., Granberg,F., Nasl…	Canis lupus familiaris	Canid	Carnivora	USA
CP003124.1	Bartonella vinsonii subsp. berkhoffii str. Winnie	Guy,L., Nystedt,B., Toft,C., Zaremba-Niedzwiedzka,K., Berglund,E.C., Granberg,F., Naslund,K., Eriksson,A.S. and Andersson,S.G., A gene transfer agent and a dynamic repertoire of secretion systems hold the keys to the explosive radiation of the emerging pathogen bartonella, PLoS Genet. 9 (3), E1003393 (2013) ; Guy,L., Nystedt,B., Toft,C., Zaremba,K., Berglund,E.C., Bjursell,M.K., Granberg,F., Nasl…	Canis lupus familiaris	Canid	Carnivora	USA
HQ185695.2	Bartonella vinsonii subsp. berkhoffii	Diniz,P.P.V.P., Morton,B.A., Kachani,M. and Gavidia,C.M., Tick-borne diseases in dogs in the highlands of Peru, Unpublished ; Diniz,P.P.V.P., Morton,B.A., Kachani,M. and Gavidia,C.M., Direct Submission, Submitted (26-AUG-2010) College of Veterinary Medicine, Western University of Health Sciences, 309 East Second Street, BVCC room 206, Pomona, CA 91766-1854, USA ; Diniz,P.P.V.P., Morton,B.A., Kach…	Canis lupus familiaris	Canid	Carnivora	Peru: Ondores, Pachacayo and San Juan
HQ185696.1	Bartonella rochalimae	Diniz,P.P.V.P., Morton,B.A., Kachani,M. and Gavidia,C.M., Tick-borne diseases in dogs in the highlands of Peru, Unpublished ; Diniz,P.P.V.P., Morton,B.A., Kachani,M. and Gavidia,C.M., Direct Submission, Submitted (26-AUG-2010) College of Veterinary Medicine, Western University of Health Sciences, 309 East Second Street, BVCC room 206, Pomona, CA 91766-1854, USA	Canis lupus familiaris	Canid	Carnivora	Peru: Ondores, Pachacayo and San Juan
KB915632.1	Bartonella vinsonii subsp. berkhoffii str. Tweed	Guy,L., Nystedt,B., Toft,C., Zaremba-Niedzwiedzka,K., Berglund,E.C., Granberg,F., Naslund,K., Eriksson,A.S. and Andersson,S.G., A gene transfer agent and a dynamic repertoire of secretion systems hold the keys to the explosive radiation of the emerging pathogen bartonella, PLoS Genet. 9 (3), E1003393 (2013) ; Guy,L., Nystedt,B., Toft,C., Zaremba,K., Berglund,E.C., Bjursell,M.K., Granberg,F., Nasl…	Canis lupus familiaris	Canid	Carnivora	USA
KB915634.1	Bartonella vinsonii subsp. berkhoffii str. Tweed	Guy,L., Nystedt,B., Toft,C., Zaremba-Niedzwiedzka,K., Berglund,E.C., Granberg,F., Naslund,K., Eriksson,A.S. and Andersson,S.G., A gene transfer agent and a dynamic repertoire of secretion systems hold the keys to the explosive radiation of the emerging pathogen bartonella, PLoS Genet. 9 (3), E1003393 (2013) ; Guy,L., Nystedt,B., Toft,C., Zaremba,K., Berglund,E.C., Bjursell,M.K., Granberg,F., Nasl…	Canis lupus familiaris	Canid	Carnivora	USA
KB915638.1	Bartonella vinsonii subsp. berkhoffii str. Tweed	Guy,L., Nystedt,B., Toft,C., Zaremba-Niedzwiedzka,K., Berglund,E.C., Granberg,F., Naslund,K., Eriksson,A.S. and Andersson,S.G., A gene transfer agent and a dynamic repertoire of secretion systems hold the keys to the explosive radiation of the emerging pathogen bartonella, PLoS Genet. 9 (3), E1003393 (2013) ; Guy,L., Nystedt,B., Toft,C., Zaremba,K., Berglund,E.C., Bjursell,M.K., Granberg,F., Nasl…	Canis lupus familiaris	Canid	Carnivora	USA
NC_020301.1	Bartonella vinsonii subsp. berkhoffii str. Winnie	Guy,L., Nystedt,B., Toft,C., Zaremba-Niedzwiedzka,K., Berglund,E.C., Granberg,F., Naslund,K., Eriksson,A.S. and Andersson,S.G., A gene transfer agent and a dynamic repertoire of secretion systems hold the keys to the explosive radiation of the emerging pathogen Bartonella, PLoS Genet. 9 (3), E1003393 (2013) ; Guy,L., Nystedt,B., Toft,C., Zaremba,K., Berglund,E.C., Bjursell,M.K., Granberg,F., Nasl…	Canis lupus familiaris	Canid	Carnivora	USA
NZ_AGWD00000000.1	Bartonella vinsonii subsp. berkhoffii str. Tweed	Guy,L., Nystedt,B., Toft,C., Zaremba-Niedzwiedzka,K., Berglund,E.C., Granberg,F., Naslund,K., Eriksson,A.S. and Andersson,S.G., A gene transfer agent and a dynamic repertoire of secretion systems hold the keys to the explosive radiation of the emerging pathogen bartonella, PLoS Genet. 9 (3), E1003393 (2013) ; Guy,L., Nystedt,B., Toft,C., Zaremba,K., Berglund,E.C., Bjursell,M.K., Granberg,F., Nasl…	Canis lupus familiaris	Canid	Carnivora	USA
NZ_KB915630.1	Bartonella vinsonii subsp. berkhoffii str. Tweed	Guy,L., Nystedt,B., Toft,C., Zaremba-Niedzwiedzka,K., Berglund,E.C., Granberg,F., Naslund,K., Eriksson,A.S. and Andersson,S.G., A gene transfer agent and a dynamic repertoire of secretion systems hold the keys to the explosive radiation of the emerging pathogen Bartonella, PLoS Genet. 9 (3), E1003393 (2013) ; Guy,L., Nystedt,B., Toft,C., Zaremba,K., Berglund,E.C., Bjursell,M.K., Granberg,F., Nasl…	Canis lupus familiaris	Canid	Carnivora	USA
NZ_KB915631.1	Bartonella vinsonii subsp. berkhoffii str. Tweed	Guy,L., Nystedt,B., Toft,C., Zaremba-Niedzwiedzka,K., Berglund,E.C., Granberg,F., Naslund,K., Eriksson,A.S. and Andersson,S.G., A gene transfer agent and a dynamic repertoire of secretion systems hold the keys to the explosive radiation of the emerging pathogen Bartonella, PLoS Genet. 9 (3), E1003393 (2013) ; Guy,L., Nystedt,B., Toft,C., Zaremba,K., Berglund,E.C., Bjursell,M.K., Granberg,F., Nasl…	Canis lupus familiaris	Canid	Carnivora	USA
NZ_KB915632.1	Bartonella vinsonii subsp. berkhoffii str. Tweed	Guy,L., Nystedt,B., Toft,C., Zaremba-Niedzwiedzka,K., Berglund,E.C., Granberg,F., Naslund,K., Eriksson,A.S. and Andersson,S.G., A gene transfer agent and a dynamic repertoire of secretion systems hold the keys to the explosive radiation of the emerging pathogen Bartonella, PLoS Genet. 9 (3), E1003393 (2013) ; Guy,L., Nystedt,B., Toft,C., Zaremba,K., Berglund,E.C., Bjursell,M.K., Granberg,F., Nasl…	Canis lupus familiaris	Canid	Carnivora	USA
NZ_KB915633.1	Bartonella vinsonii subsp. berkhoffii str. Tweed	Guy,L., Nystedt,B., Toft,C., Zaremba-Niedzwiedzka,K., Berglund,E.C., Granberg,F., Naslund,K., Eriksson,A.S. and Andersson,S.G., A gene transfer agent and a dynamic repertoire of secretion systems hold the keys to the explosive radiation of the emerging pathogen Bartonella, PLoS Genet. 9 (3), E1003393 (2013) ; Guy,L., Nystedt,B., Toft,C., Zaremba,K., Berglund,E.C., Bjursell,M.K., Granberg,F., Nasl…	Canis lupus familiaris	Canid	Carnivora	USA
NZ_KB915634.1	Bartonella vinsonii subsp. berkhoffii str. Tweed	Guy,L., Nystedt,B., Toft,C., Zaremba-Niedzwiedzka,K., Berglund,E.C., Granberg,F., Naslund,K., Eriksson,A.S. and Andersson,S.G., A gene transfer agent and a dynamic repertoire of secretion systems hold the keys to the explosive radiation of the emerging pathogen Bartonella, PLoS Genet. 9 (3), E1003393 (2013) ; Guy,L., Nystedt,B., Toft,C., Zaremba,K., Berglund,E.C., Bjursell,M.K., Granberg,F., Nasl…	Canis lupus familiaris	Canid	Carnivora	USA
NZ_KB915635.1	Bartonella vinsonii subsp. berkhoffii str. Tweed	Guy,L., Nystedt,B., Toft,C., Zaremba-Niedzwiedzka,K., Berglund,E.C., Granberg,F., Naslund,K., Eriksson,A.S. and Andersson,S.G., A gene transfer agent and a dynamic repertoire of secretion systems hold the keys to the explosive radiation of the emerging pathogen Bartonella, PLoS Genet. 9 (3), E1003393 (2013) ; Guy,L., Nystedt,B., Toft,C., Zaremba,K., Berglund,E.C., Bjursell,M.K., Granberg,F., Nasl…	Canis lupus familiaris	Canid	Carnivora	USA
NZ_KB915636.1	Bartonella vinsonii subsp. berkhoffii str. Tweed	Guy,L., Nystedt,B., Toft,C., Zaremba-Niedzwiedzka,K., Berglund,E.C., Granberg,F., Naslund,K., Eriksson,A.S. and Andersson,S.G., A gene transfer agent and a dynamic repertoire of secretion systems hold the keys to the explosive radiation of the emerging pathogen Bartonella, PLoS Genet. 9 (3), E1003393 (2013) ; Guy,L., Nystedt,B., Toft,C., Zaremba,K., Berglund,E.C., Bjursell,M.K., Granberg,F., Nasl…	Canis lupus familiaris	Canid	Carnivora	USA
NZ_KB915637.1	Bartonella vinsonii subsp. berkhoffii str. Tweed	Guy,L., Nystedt,B., Toft,C., Zaremba-Niedzwiedzka,K., Berglund,E.C., Granberg,F., Naslund,K., Eriksson,A.S. and Andersson,S.G., A gene transfer agent and a dynamic repertoire of secretion systems hold the keys to the explosive radiation of the emerging pathogen Bartonella, PLoS Genet. 9 (3), E1003393 (2013) ; Guy,L., Nystedt,B., Toft,C., Zaremba,K., Berglund,E.C., Bjursell,M.K., Granberg,F., Nasl…	Canis lupus familiaris	Canid	Carnivora	USA
NZ_KB915638.1	Bartonella vinsonii subsp. berkhoffii str. Tweed	Guy,L., Nystedt,B., Toft,C., Zaremba-Niedzwiedzka,K., Berglund,E.C., Granberg,F., Naslund,K., Eriksson,A.S. and Andersson,S.G., A gene transfer agent and a dynamic repertoire of secretion systems hold the keys to the explosive radiation of the emerging pathogen Bartonella, PLoS Genet. 9 (3), E1003393 (2013) ; Guy,L., Nystedt,B., Toft,C., Zaremba,K., Berglund,E.C., Bjursell,M.K., Granberg,F., Nasl…	Canis lupus familiaris	Canid	Carnivora	USA
DQ228134.1	Bartonella vinsonii subsp. berkhoffii	Li,D.M., Meng,F.X., Song,X.P., Qin,Z.J., Yang,X.R., Wu,H.X., Ren,D.S. and Liu,Q.Y., [Study on Bartonella vinsonii berkhoffii isolated from blood of native dogs in China], Zhonghua Liu Xing Bing Xue Za Zhi 27 (4), 333-338 (2006) ; Li,D., Liu,Q. and Meng,F., Direct Submission, Submitted (30-SEP-2005) Department of Vector Biology and Control, Institute for Communicable Disease Control and Prevention…	dog	Canid	Carnivora	China: ShanDong
DQ228135.1	Bartonella vinsonii subsp. berkhoffii	Li,D.M., Meng,F.X., Song,X.P., Qin,Z.J., Yang,X.R., Wu,H.X., Ren,D.S. and Liu,Q.Y., [Study on Bartonella vinsonii berkhoffii isolated from blood of native dogs in China], Zhonghua Liu Xing Bing Xue Za Zhi 27 (4), 333-338 (2006) ; Li,D., Liu,Q. and Meng,F., Direct Submission, Submitted (30-SEP-2005) Department of Vector Biology and Control, Institute for Communicable Disease Control and Prevention…	dog	Canid	Carnivora	China: ShanDong
DQ360833.1	Bartonella vinsonii subsp. berkhoffii	Li,D.M., Meng,F.X., Song,X.P., Qin,Z.J., Yang,X.R., Wu,H.X., Ren,D.S. and Liu,Q.Y., [Study on Bartonella vinsonii berkhoffii isolated from blood of native dogs in China], Zhonghua Liu Xing Bing Xue Za Zhi 27 (4), 333-338 (2006) ; Li,D., Liu,Q. and Meng,F., Direct Submission, Submitted (13-JAN-2006) Department of Vector Biology and Control, Chinese Institute for Communicable Disease Control and Pr…	dog	Canid	Carnivora	China: ShanDong
DQ360834.1	Bartonella vinsonii subsp. berkhoffii	Li,D.M., Meng,F.X., Song,X.P., Qin,Z.J., Yang,X.R., Wu,H.X., Ren,D.S. and Liu,Q.Y., [Study on Bartonella vinsonii berkhoffii isolated from blood of native dogs in China], Zhonghua Liu Xing Bing Xue Za Zhi 27 (4), 333-338 (2006) ; Li,D., Liu,Q. and Meng,F., Direct Submission, Submitted (13-JAN-2006) Department of Vector Biology and Control, Chinese Institute for Communicable Disease Control and Pr…	dog	Canid	Carnivora	China: ShanDong
EU295657.1	Bartonella vinsonii subsp. berkhoffii	Cadenas,M.B., Bradley,J., Maggi,R.G., Takara,M., Hegarty,B.C. and Breitschwerdt,E.B., Molecular characterization of Bartonella vinsonii subsp. berkhoffii genotype III, J. Clin. Microbiol. 46 (5), 1858-1860 (2008) ; Cadenas,M.B., Bradley,J.M., Maggi,R.G., Takara,M., Hegarty,B.C. and Breitschwerdt,E.B., Direct Submission, Submitted (05-NOV-2007) Intracellular Pathogens Research Laboratory, Center f…	dog	Canid	Carnivora
KX420619.1	Bartonella rochalimae	Ereqat,S., Nasereddin,A., Vayssier-Taussat,M., Abdelkader,A., Al-Jawabreh,A., Zaid,T., Azmi,K. and Abdeen,Z., Molecular Evidence of Bartonella Species in Ixodid Ticks and Domestic Animals in Palestine, Front Microbiol 7, 1217 (2016) ; Ereqat,S., Nasereddin,A., Azmi,K. and Abdeen,Z., Direct Submission, Submitted (18-JUN-2016) Al-Quds Nutrition and Health Research Institute, Al-Quds University, Eas…	dog	Canid	Carnivora	Palestine
FJ177634.1	Candidatus Bartonella merieuxii	Diniz,P.P., Billeter,S.A., Otranto,D., De Caprariis,D., Petanides,T., Mylonakis,M.E., Koutinas,A.F. and Breitschwerdt,E.B., Molecular documentation of Bartonella infection in dogs in Greece and Italy, J. Clin. Microbiol. 47 (5), 1565-1567 (2009) ; Diniz,P.P.V.P., Otranto,D., De Caprariis,D. and Breitschwerdt,E.B., Direct Submission, Submitted (03-SEP-2008) Clinical Sciences, Intracellular Pathoge…	dog (Canis lupus familiaris)	Canid	Carnivora	Italy: Basilicata
JQ009430.1	Bartonella henselae	Huang,R., Detection of Bartonella species in feline and canine of different sources, China, Unpublished ; Huang,R., Direct Submission, Submitted (20-OCT-2011) National Institute for Communicable Disease, Chinese Center for Disease Control and Prevention, No. 155, Changping District, Beijing 102206, China	dog; male	Canid	Carnivora	China
KY458570.1	Anaplasma phagocytophilum	Kang,J.G., Prevalence of Anaplasma, Bartonella, and Borrelia species in raccoon dogs (Nyctereutes procyonoides) in Korea, Unpublished ; Kang,J.G., Direct Submission, Submitted (16-JAN-2017) Veterinary Medicine, Seoul National University, 1 Gwanak-ro, Seoul 08826, Republic of Korea	raccoon dog	canid	Carnivora	South Korea
KY458571.1	Anaplasma phagocytophilum	Kang,J.G., Prevalence of Anaplasma, Bartonella, and Borrelia species in raccoon dogs (Nyctereutes procyonoides) in Korea, Unpublished ; Kang,J.G., Direct Submission, Submitted (16-JAN-2017) Veterinary Medicine, Seoul National University, 1 Gwanak-ro, Seoul 08826, Republic of Korea	raccoon dog	canid	Carnivora	South Korea
KY458573.1	Anaplasma bovis	Kang,J.G., Prevalence of Anaplasma, Bartonella, and Borrelia species in raccoon dogs (Nyctereutes procyonoides) in Korea, Unpublished ; Kang,J.G., Direct Submission, Submitted (16-JAN-2017) Veterinary Medicine, Seoul National University, 1 Gwanak-ro, Seoul 08826, Republic of Korea	raccoon dog	canid	Carnivora	South Korea
KY458574.1	Anaplasma bovis	Kang,J.G., Prevalence of Anaplasma, Bartonella, and Borrelia species in raccoon dogs (Nyctereutes procyonoides) in Korea, Unpublished ; Kang,J.G., Direct Submission, Submitted (16-JAN-2017) Veterinary Medicine, Seoul National University, 1 Gwanak-ro, Seoul 08826, Republic of Korea	raccoon dog	canid	Carnivora	South Korea
KY458575.1	Anaplasma bovis	Kang,J.G., Prevalence of Anaplasma, Bartonella, and Borrelia species in raccoon dogs (Nyctereutes procyonoides) in Korea, Unpublished ; Kang,J.G., Direct Submission, Submitted (16-JAN-2017) Veterinary Medicine, Seoul National University, 1 Gwanak-ro, Seoul 08826, Republic of Korea	raccoon dog	canid	Carnivora	South Korea
KY458576.1	uncultured Borrelia sp	Kang,J.G., Prevalence of Anaplasma, Bartonella, and Borrelia species in raccoon dogs (Nyctereutes procyonoides) in Korea, Unpublished ; Kang,J.G., Direct Submission, Submitted (16-JAN-2017) Veterinary Medicine, Seoul National University, 1 Gwanak-ro, Seoul 08826, Republic of Korea	raccoon dog	canid	Carnivora	South Korea
KT807800.1	uncultured Bartonella sp	Lopez-Perez,A.M., Osikowicz,L.M., Bai,Y., Montenieri,J., Rubio,A.V., Suzan,G., Gage,K.L. and Kosoy,M., Prevalence and phylogenetic analysis of Bartonella species in blood and fleas from wild carnivores in northwestern Mexico, Unpublished ; Lopez-Perez,A.M., Osikowicz,L.M., Bai,Y., Montenieri,J., Rubio,A.V., Suzan,G., Gage,K.L. and Kosoy,M., Direct Submission, Submitted (20-SEP-2015) Departamento …	Vulpes macrotis	canid	Carnivora	Mexico
EU098128.1	uncultured Bartonella sp	Garcia-Esteban,C., Gil,H., Rodriguez-Vargas,M., Gerrikagoitia,X., Barandika,J., Escudero,R., Jado,I., Garcia-Amil,C., Barral,M., Garcia-Perez,A.L., Bhide,M. and Anda,P., Molecular method for Bartonella species identification in clinical and environmental samples, J. Clin. Microbiol. 46 (2), 776-779 (2008) ; Garcia-Esteban,C., Gil,H., Rodriguez-Vargas,M., Gerrikagoitia,X., Barandika,J., Escudero,R…	Vulpes vulpes	canid	Carnivora	Spain
EU098134.1	uncultured Bartonella sp	Garcia-Esteban,C., Gil,H., Rodriguez-Vargas,M., Gerrikagoitia,X., Barandika,J., Escudero,R., Jado,I., Garcia-Amil,C., Barral,M., Garcia-Perez,A.L., Bhide,M. and Anda,P., Molecular method for Bartonella species identification in clinical and environmental samples, J. Clin. Microbiol. 46 (2), 776-779 (2008) ; Garcia-Esteban,C., Gil,H., Rodriguez-Vargas,M., Gerrikagoitia,X., Barandika,J., Escudero,R…	Vulpes vulpes	canid	Carnivora	Spain
KU292576.1	Bartonella vinsonii subsp. berkhoffii	Gilbert,A., Fox,K., Osikowicz,L. and Kosoy,M., Bartonella rochalimae and B. vinsonii subsp. berkhoffii in wild carnivores from Colorado, Unpublished ; Bai,Y., Direct Submission, Submitted (11-DEC-2015) DVBD, CDC, 3156 Rampart Road, Fort Collins, CO 80521, USA	Vulpes vulpes	canid	Carnivora	USA
KU316208.1	uncultured Bartonella sp	Marciano,O., Gutierrez,R., Morick,D., Biala-Nachum,Y., King,R., Baneth,G. and Harrus,S., Bartonella infection in wildlife from Israel, Unpublished ; Marciano,O., Gutierrez,R., Morick,D., Biala-Nachum,Y., King,R., Baneth,G. and Harrus,S., Direct Submission, Submitted (14-DEC-2015) Koret School of Veterinary Medicine, The Hebrew University of Jerusalem, Hertzl 12, Rehovot 76100, Israel	Vulpes vulpes	canid	Carnivora	Israel
GQ856648.1	Bartonella sp. 2143	Chinnadurai,S.K., Birkenheuer,A.J., Blanton,H.L., Maggi,R.G., Belfiore,N., Marr,H.S., Breitschwerdt,E.B. and Stoskopf,M.K., Prevalence of selected vector-borne organisms and identification of a novel Bartonella species in North American river otters (Lontra canadensis), Unpublished ; Maggi,R.G., Chinnadurai,S.K. and Birkenheuer,A.J., Direct Submission, Submitted (28-AUG-2009) DoCS-College of Vete…	Lontra canadensis (river otter)	carnivora	Carnivora
AB611850.1	Bartonella sp. JM-1	Sato,S., Kabeya,H., Miura,T., Suzuki,K., Bai,Y., Kosoy,M., Sentsui,H., Kariwa,H. and Maruyama,S., Isolation and phylogenetic analysis of Bartonella species from wild carnivores of the suborder Caniformia in Japan, Vet. Microbiol. 161 (1-2), 130-136 (2012) ; Sato,S., Kabeya,H., Miura,T., Suzuki,K. and Maruyama,S., Direct Submission, Submitted (02-FEB-2011) Contact:Hidenori Kabeya Nihon university,…	Martes melampus	carnivora	Carnivora	Japan: Wakayama
AB674236.1	Bartonella sp. JM-1	Sato,S., Kabeya,H., Miura,T., Suzuki,K., Bai,Y., Kosoy,M., Sentsui,H., Kariwa,H. and Maruyama,S., Isolation and phylogenetic analysis of Bartonella species from wild carnivores of the suborder Caniformia in Japan, Vet. Microbiol. 161 (1-2), 130-136 (2012) ; Sato,S., Kabeya,H., Miura,T., Suzuki,K., Sentsui,H., Kariwa,H., Bai,Y., Michael,K. and Maruyama,S., Direct Submission, Submitted (03-OCT-2011…	Martes melampus	carnivora	Carnivora	Japan: Wakayama
AB673447.1	Bartonella sp. JB-15	Sato,S., Kabeya,H., Miura,T., Suzuki,K., Bai,Y., Kosoy,M., Sentsui,H., Kariwa,H. and Maruyama,S., Isolation and phylogenetic analysis of Bartonella species from wild carnivores of the suborder Caniformia in Japan, Vet. Microbiol. 161 (1-2), 130-136 (2012) ; Sato,S., Kabeya,H., Miura,T., Suzuki,K., Sentsui,H., Kariwa,H., Bai,Y., Michael,K. and Maruyama,S., Direct Submission, Submitted (01-OCT-2011…	Meles anakuma	carnivora	Carnivora	Japan: Wakayama
AB674235.1	Bartonella sp. JB-15	Sato,S., Kabeya,H., Miura,T., Suzuki,K., Bai,Y., Kosoy,M., Sentsui,H., Kariwa,H. and Maruyama,S., Isolation and phylogenetic analysis of Bartonella species from wild carnivores of the suborder Caniformia in Japan, Vet. Microbiol. 161 (1-2), 130-136 (2012) ; Sato,S., Kabeya,H., Miura,T., Suzuki,K., Sentsui,H., Kariwa,H., Bai,Y., Michael,K. and Maruyama,S., Direct Submission, Submitted (03-OCT-2011…	Meles anakuma	carnivora	Carnivora	Japan: Wakayama
EU098127.1	uncultured Bartonella sp	Garcia-Esteban,C., Gil,H., Rodriguez-Vargas,M., Gerrikagoitia,X., Barandika,J., Escudero,R., Jado,I., Garcia-Amil,C., Barral,M., Garcia-Perez,A.L., Bhide,M. and Anda,P., Molecular method for Bartonella species identification in clinical and environmental samples, J. Clin. Microbiol. 46 (2), 776-779 (2008) ; Garcia-Esteban,C., Gil,H., Rodriguez-Vargas,M., Gerrikagoitia,X., Barandika,J., Escudero,R…	Meles meles	carnivora	Carnivora	Spain
EU098132.1	uncultured Bartonella sp	Garcia-Esteban,C., Gil,H., Rodriguez-Vargas,M., Gerrikagoitia,X., Barandika,J., Escudero,R., Jado,I., Garcia-Amil,C., Barral,M., Garcia-Perez,A.L., Bhide,M. and Anda,P., Molecular method for Bartonella species identification in clinical and environmental samples, J. Clin. Microbiol. 46 (2), 776-779 (2008) ; Garcia-Esteban,C., Gil,H., Rodriguez-Vargas,M., Gerrikagoitia,X., Barandika,J., Escudero,R…	Meles meles	carnivora	Carnivora	Spain
KT807807.1	Bartonella vinsonii subsp. berkhoffii	Lopez-Perez,A.M., Osikowicz,L.M., Bai,Y., Montenieri,J., Rubio,A.V., Suzan,G., Gage,K.L. and Kosoy,M., Prevalence and phylogenetic analysis of Bartonella species in wild carnivores and their fleas in northwestern Mexico, Unpublished ; Lopez-Perez,A.M., Osikowicz,L.M., Bai,Y., Montenieri,J., Rubio,A.V., Suzan,G., Gage,K.L. and Kosoy,M., Direct Submission, Submitted (20-SEP-2015) Departamento de Et…	Mephitis mephitis	carnivora	Carnivora	Mexico
KU292577.1	Bartonella rochalimae	Gilbert,A., Fox,K., Osikowicz,L. and Kosoy,M., Bartonella rochalimae and B. vinsonii subsp. berkhoffii in wild carnivores from Colorado, Unpublished ; Bai,Y., Direct Submission, Submitted (11-DEC-2015) DVBD, CDC, 3156 Rampart Road, Fort Collins, CO 80521, USA	Procyon lotor	carnivora	Carnivora	USA
KX499345.1	Bartonella koehlerae subsp. bothieri	Molia,S., Kasten,R.W., Stuckey,M.J., Boulouis,H.J., Allen,J., Borgo,G.M., Koehler,J.E., Chang,C.C. and Chomel,B.B., Isolation of Bartonella henselae, Bartonella koehlerae subsp. koehlerae, Bartonella koehlerae subsp. bothieri and a new subspecies of B. koehlerae from free-ranging lions (Panthera leo) from South Africa, cheetahs (Acinonyx jubatus) from Namibia and captive cheetahs from California,…	Acinonyx jubatus	cheetah	Carnivora	Namibia
KX499346.1	Bartonella henselae	Molia,S., Kasten,R.W., Stuckey,M.J., Boulouis,H.J., Allen,J., Borgo,G.M., Koehler,J.E., Chang,C.C. and Chomel,B.B., Isolation of Bartonella henselae, Bartonella koehlerae subsp. koehlerae, Bartonella koehlerae subsp. bothieri and a new subspecies of B. koehlerae from free-ranging lions (Panthera leo) from South Africa, cheetahs (Acinonyx jubatus) from Namibia and captive cheetahs from California,…	Acinonyx jubatus	cheetah	Carnivora	Zimbabwe
JN422728.1	uncultured Bartonella sp	Chandler,J.A., Morgan Lang,J., Bhatnagar,S., Eisen,J.A. and Kopp,A., Bacterial communities of diverse Drosophila species: ecological context of a host-microbe model system, PLoS Genet. 7 (9), E1002272 (2011) ; Chandler,J.A., Lang,J.M., Bhatnagar,S., Eisen,J.A. and Kopp,A., Direct Submission, Submitted (29-JUL-2011) UC Davis Genome Center, UC Davis, 450 Health Science Dr, Davis, CA 95616, USA	Drosophila sp.	Diptera	Insect
JN425930.1	uncultured Bartonella sp	Chandler,J.A., Morgan Lang,J., Bhatnagar,S., Eisen,J.A. and Kopp,A., Bacterial communities of diverse Drosophila species: ecological context of a host-microbe model system, PLoS Genet. 7 (9), E1002272 (2011) ; Chandler,J.A., Lang,J.M., Bhatnagar,S., Eisen,J.A. and Kopp,A., Direct Submission, Submitted (29-JUL-2011) UC Davis Genome Center, UC Davis, 450 Health Science Dr, Davis, CA 95616, USA	Drosophila sp.	Diptera	Insect
FJ010195.1	uncultured Bartonella sp	Maggi,R.G., Breitschwerdt,E.B. and Harms,C.A., Bartonella species detection in captive, stranded and free-ranging cetaceans, Unpublished ; Maggi,R.G., Breitschwerdt,E.B. and Harms,C.A., Direct Submission, Submitted (11-AUG-2008) Clinical Sciences, North Carolina State University, 4700 Hillsborough St., Raleigh, NC 27606, USA	Grampus griseus	dolphin	Cetacea
AB529494.1	Bartonella sp. Shimane 84-1	Inoue,K., Kabeya,H. and Maruyama,S., Bartonella spp. in Japanese rodent, Published Only in Database (2009) ; Inoue,K., Kabeya,H. and Maruyama,S., Direct Submission, Submitted (21-OCT-2009) Contact:Hidenori Kabeya Nihon university, College of bioresource sciences, Department of veterinary medicine; 1866, Kameino, Fujisawa, Kanagawa 252-8510, Japan	Crocidura dsinezumi	Eulipotyphla	Small Mammal	Japan:Shimane
HM596440.1	uncultured Bartonella sp	Gil,H., Garcia-Esteban,C., Barandika,J.F., Peig,J., Toledo,A., Escudero,R., Jado,I., Rodriguez-Vargas,M., Garcia-Amil,C., Lobo,B., Roales,P., Rodriguez-Moreno,I., Olmeda,A.S., Garcia-Perez,A.L. and Anda,P., Variability of Bartonella Genotypes among Small Mammals in Spain, Appl. Environ. Microbiol. 76 (24), 8062-8070 (2010) ; Gil,H., Anda,P. and Escudero,R., Direct Submission, Submitted (23-JUN-20…	Crocidura russula	Eulipotyphla	Small Mammal	Spain
HM596442.1	uncultured Bartonella sp	Gil,H., Garcia-Esteban,C., Barandika,J.F., Peig,J., Toledo,A., Escudero,R., Jado,I., Rodriguez-Vargas,M., Garcia-Amil,C., Lobo,B., Roales,P., Rodriguez-Moreno,I., Olmeda,A.S., Garcia-Perez,A.L. and Anda,P., Variability of Bartonella Genotypes among Small Mammals in Spain, Appl. Environ. Microbiol. 76 (24), 8062-8070 (2010) ; Gil,H., Anda,P. and Escudero,R., Direct Submission, Submitted (23-JUN-20…	Crocidura russula	Eulipotyphla	Small Mammal	Spain
HM622139.1	Bartonella florencae	Mediannikov,O., El Karkouri,K., Robert,C., Fournier,P.E. and Raoult,D., Non-contiguous finished genome sequence and description of Bartonella florenciae sp. nov., Stand Genomic Sci 9 (1), 185-196 (2013) ; Mediannikov,O. and Raoult,D., Direct Submission, Submitted (30-JUN-2010) URMITE, IRD 198, 27 Blvd Jean Moulin, Marseille 13385, France	Crocidura russula	Eulipotyphla	Small Mammal	France
HM622140.1	Bartonella florencae	Mediannikov,O., El Karkouri,K., Robert,C., Fournier,P.E. and Raoult,D., Non-contiguous finished genome sequence and description of Bartonella florenciae sp. nov., Stand Genomic Sci 9 (1), 185-196 (2013) ; Mediannikov,O. and Raoult,D., Direct Submission, Submitted (01-JUL-2010) URMITE, IRD 198, 27 Blvd Jean Moulin, Marseille 13385, France	Crocidura russula	Eulipotyphla	Small Mammal	France
JX276644.1	uncultured Bartonella sp	Millan,J., Chirife,A., Sastre,N. and Altet,L., Bartonella spp. in small mammals in periurban Barcelona (Spain), Unpublished ; Millan,J., Chirife,A., Sastre,N. and Altet,L., Direct Submission, Submitted (06-JUL-2012) SEFas, Universitat Autonoma de Barcelona, Campus de Bellaterra, 08193, Barcelona E08193, Spain	Crocidura russula	Eulipotyphla	Small Mammal	Spain
NR_133031.1	Bartonella florencae	Mediannikov,O., El Karkouri,K., Robert,C., Fournier,P.E. and Raoult,D., Non-contiguous finished genome sequence and description of Bartonella florenciae sp. nov., Stand Genomic Sci 9 (1), 185-196 (2013) ; , Direct Submission, Submitted (01-DEC-2015) National Center for Biotechnology Information, NIH, Bethesda, MD 20894, USA ; Mediannikov,O. and Raoult,D., Direct Submission, Submitted (30-JUN-2010…	Crocidura russula	Eulipotyphla	Small Mammal	France
EF031550.1	Bartonella sp. F	Bray,D.P., Bown,K.J., Stockley,P., Hurst,J.L., Bennett,M. and Birtles,R.J., Haemoparasites of common shrews (Sorex araneus) in Northwest England, Parasitology 134 (PT 6), 819-826 (2007) ; Bray,D.P., Bown,K.J., Stockley,P., Hurst,J.L., Bennett,M. and Birtles,R.J., Direct Submission, Submitted (29-SEP-2006) Veterinary Pathology, University of Liverpool, Chester High Road, Neston, Cheshire CH64 7TE,…	Sorex araneus	eulipotyphyla	Small Mammal
EF031551.1	Bartonella sp. WHF018	Bray,D.P., Bown,K.J., Stockley,P., Hurst,J.L., Bennett,M. and Birtles,R.J., Haemoparasites of common shrews (Sorex araneus) in Northwest England, Parasitology 134 (PT 6), 819-826 (2007) ; Bray,D.P., Bown,K.J., Stockley,P., Hurst,J.L., Bennett,M. and Birtles,R.J., Direct Submission, Submitted (29-SEP-2006) Veterinary Pathology, University of Liverpool, Chester High Road, Neston, Cheshire CH64 7TE,…	Sorex araneus	eulipotyphyla	Small Mammal
GU338886.1	uncultured Bartonella sp	Paziewska,A., Harris,P.D. and Sinski,E., Host specificity in Bartonella is associated with clades, not species, Unpublished ; Paziewska,A., Harris,P.D. and Sinski,E., Direct Submission, Submitted (17-DEC-2009) Department of Parasitology, University of Warsaw, Faculty of Biology, Institute of Zoology, Miecznikowa 1, Warsaw 02096, Poland	Sorex araneus	eulipotyphyla	Small Mammal	Poland: North Eastern, Urwitalt, Mazury Lakes District
HM596438.1	uncultured Bartonella sp	Gil,H., Garcia-Esteban,C., Barandika,J.F., Peig,J., Toledo,A., Escudero,R., Jado,I., Rodriguez-Vargas,M., Garcia-Amil,C., Lobo,B., Roales,P., Rodriguez-Moreno,I., Olmeda,A.S., Garcia-Perez,A.L. and Anda,P., Variability of Bartonella Genotypes among Small Mammals in Spain, Appl. Environ. Microbiol. 76 (24), 8062-8070 (2010) ; Gil,H., Anda,P. and Escudero,R., Direct Submission, Submitted (23-JUN-20…	Sorex coronatus	eulipotyphyla	Small Mammal	Spain
HM596439.1	uncultured Bartonella sp	Gil,H., Garcia-Esteban,C., Barandika,J.F., Peig,J., Toledo,A., Escudero,R., Jado,I., Rodriguez-Vargas,M., Garcia-Amil,C., Lobo,B., Roales,P., Rodriguez-Moreno,I., Olmeda,A.S., Garcia-Perez,A.L. and Anda,P., Variability of Bartonella Genotypes among Small Mammals in Spain, Appl. Environ. Microbiol. 76 (24), 8062-8070 (2010) ; Gil,H., Anda,P. and Escudero,R., Direct Submission, Submitted (23-JUN-20…	Sorex coronatus	eulipotyphyla	Small Mammal	Spain
HM596450.1	uncultured Bartonella sp	Gil,H., Garcia-Esteban,C., Barandika,J.F., Peig,J., Toledo,A., Escudero,R., Jado,I., Rodriguez-Vargas,M., Garcia-Amil,C., Lobo,B., Roales,P., Rodriguez-Moreno,I., Olmeda,A.S., Garcia-Perez,A.L. and Anda,P., Variability of Bartonella Genotypes among Small Mammals in Spain, Appl. Environ. Microbiol. 76 (24), 8062-8070 (2010) ; Gil,H., Anda,P. and Escudero,R., Direct Submission, Submitted (23-JUN-20…	Sorex coronatus	eulipotyphyla	Small Mammal	Spain
AB529490.1	Bartonella sp. Okinawa 19-1	Inoue,K., Kabeya,H. and Maruyama,S., Bartonella spp. in Japanese rodent, Published Only in Database (2009) ; Inoue,K., Kabeya,H. and Maruyama,S., Direct Submission, Submitted (21-OCT-2009) Contact:Hidenori Kabeya Nihon university, College of bioresource sciences, Department of veterinary medicine; 1866, Kameino, Fujisawa, Kanagawa 252-8510, Japan	Suncus murinus	eulipotyphyla	Small Mammal	Japan:Okinawa
EF370419.1	Bartonella sp. Sm7680bgl	Bai,Y., Kosoy,M. and Kabeya,H., Bartonella strains in small mammals in Bangladesh, Unpublished ; Kabeya,H., Bai,Y. and Kosoy,M., Direct Submission, Submitted (17-JAN-2007) DVBID, CDC, Rampart Road, Fort Collins, CO 80521, USA	Suncus murinus	eulipotyphyla	Small Mammal	Bangladesh
EF370420.1	Bartonella sp. Sm7696	Bai,Y., Kosoy,M. and Kabeya,H., Bartonella strains in small mammals in Bangladesh, Unpublished ; Kabeya,H., Bai,Y. and Kosoy,M., Direct Submission, Submitted (17-JAN-2007) DVBID, CDC, Rampart Road, Fort Collins, CO 80521, USA	Suncus murinus	eulipotyphyla	Small Mammal	Bangladesh
EU098129.1	uncultured Bartonella sp	Garcia-Esteban,C., Gil,H., Rodriguez-Vargas,M., Gerrikagoitia,X., Barandika,J., Escudero,R., Jado,I., Garcia-Amil,C., Barral,M., Garcia-Perez,A.L., Bhide,M. and Anda,P., Molecular method for Bartonella species identification in clinical and environmental samples, J. Clin. Microbiol. 46 (2), 776-779 (2008) ; Garcia-Esteban,C., Gil,H., Rodriguez-Vargas,M., Gerrikagoitia,X., Barandika,J., Escudero,R…	Talpa europaea	eulipotyphyla	Small Mammal	Spain
EU098135.1	uncultured Bartonella sp	Garcia-Esteban,C., Gil,H., Rodriguez-Vargas,M., Gerrikagoitia,X., Barandika,J., Escudero,R., Jado,I., Garcia-Amil,C., Barral,M., Garcia-Perez,A.L., Bhide,M. and Anda,P., Molecular method for Bartonella species identification in clinical and environmental samples, J. Clin. Microbiol. 46 (2), 776-779 (2008) ; Garcia-Esteban,C., Gil,H., Rodriguez-Vargas,M., Gerrikagoitia,X., Barandika,J., Escudero,R…	Talpa europaea	eulipotyphyla	Small Mammal	Spain
HM596437.1	uncultured Bartonella sp	Gil,H., Garcia-Esteban,C., Barandika,J.F., Peig,J., Toledo,A., Escudero,R., Jado,I., Rodriguez-Vargas,M., Garcia-Amil,C., Lobo,B., Roales,P., Rodriguez-Moreno,I., Olmeda,A.S., Garcia-Perez,A.L. and Anda,P., Variability of Bartonella Genotypes among Small Mammals in Spain, Appl. Environ. Microbiol. 76 (24), 8062-8070 (2010) ; Gil,H., Anda,P. and Escudero,R., Direct Submission, Submitted (23-JUN-20…	Talpa europaea	eulipotyphyla	Small Mammal	Spain
HM596451.1	uncultured Bartonella sp	Gil,H., Garcia-Esteban,C., Barandika,J.F., Peig,J., Toledo,A., Escudero,R., Jado,I., Rodriguez-Vargas,M., Garcia-Amil,C., Lobo,B., Roales,P., Rodriguez-Moreno,I., Olmeda,A.S., Garcia-Perez,A.L. and Anda,P., Variability of Bartonella Genotypes among Small Mammals in Spain, Appl. Environ. Microbiol. 76 (24), 8062-8070 (2010) ; Gil,H., Anda,P. and Escudero,R., Direct Submission, Submitted (23-JUN-20…	Talpa europaea	eulipotyphyla	Small Mammal	Spain
KU886495.1	uncultured Bartonella sp	Silaghi,C., Pfeffer,M., Kiefer,D., Kiefer,M. and Obiegala,A., Bartonella, Rodents, Fleas and Ticks: a Molecular Field Study on Host-Vector-Pathogen Associations in Saxony, Eastern Germany, Microb. Ecol. (2016) In press ; Obiegala,A., Pfeffer,M., Silaghi,C., Kiefer,D. and Kiefer,M., Direct Submission, Submitted (09-MAR-2016) Veterinary Department, Institute of Animal Hygiene and Veterinary Public …	Talpa europaea	eulipotyphyla	Small Mammal	Germany
AHPJ01000001.1	Bartonella henselae str. Zeus	Feldgarden,M., Kirby,J., Kosoy,M., Birtles,R., Probert,W.S., Chiaraviglio,L., Walker,B., Young,S.K., Zeng,Q., Gargeya,S., Fitzgerald,M., Haas,B., Abouelleil,A., Alvarado,L., Arachchi,H.M., Berlin,A.M., Chapman,S.B., Goldberg,J., Griggs,A., Gujja,S., Hansen,M., Howarth,C., Imamovic,A., Larimer,J., McCowen,C., Montmayeur,A., Murphy,C., Neiman,D., Pearson,M., Priest,M., Roberts,A., Saif,S., Shea,T.,…	cat	Felid	Carnivora	USA: San Francisco, CA
AHPJ01000027.1	Bartonella henselae str. Zeus	Feldgarden,M., Kirby,J., Kosoy,M., Birtles,R., Probert,W.S., Chiaraviglio,L., Walker,B., Young,S.K., Zeng,Q., Gargeya,S., Fitzgerald,M., Haas,B., Abouelleil,A., Alvarado,L., Arachchi,H.M., Berlin,A.M., Chapman,S.B., Goldberg,J., Griggs,A., Gujja,S., Hansen,M., Howarth,C., Imamovic,A., Larimer,J., McCowen,C., Montmayeur,A., Murphy,C., Neiman,D., Pearson,M., Priest,M., Roberts,A., Saif,S., Shea,T.,…	cat	Felid	Carnivora	USA: San Francisco, CA
AHPJ01000029.1	Bartonella henselae str. Zeus	Feldgarden,M., Kirby,J., Kosoy,M., Birtles,R., Probert,W.S., Chiaraviglio,L., Walker,B., Young,S.K., Zeng,Q., Gargeya,S., Fitzgerald,M., Haas,B., Abouelleil,A., Alvarado,L., Arachchi,H.M., Berlin,A.M., Chapman,S.B., Goldberg,J., Griggs,A., Gujja,S., Hansen,M., Howarth,C., Imamovic,A., Larimer,J., McCowen,C., Montmayeur,A., Murphy,C., Neiman,D., Pearson,M., Priest,M., Roberts,A., Saif,S., Shea,T.,…	cat	Felid	Carnivora	USA: San Francisco, CA
AHPJ01000033.1	Bartonella henselae str. Zeus	Feldgarden,M., Kirby,J., Kosoy,M., Birtles,R., Probert,W.S., Chiaraviglio,L., Walker,B., Young,S.K., Zeng,Q., Gargeya,S., Fitzgerald,M., Haas,B., Abouelleil,A., Alvarado,L., Arachchi,H.M., Berlin,A.M., Chapman,S.B., Goldberg,J., Griggs,A., Gujja,S., Hansen,M., Howarth,C., Imamovic,A., Larimer,J., McCowen,C., Montmayeur,A., Murphy,C., Neiman,D., Pearson,M., Priest,M., Roberts,A., Saif,S., Shea,T.,…	cat	Felid	Carnivora	USA: San Francisco, CA
AHPJ01000038.1	Bartonella henselae str. Zeus	Feldgarden,M., Kirby,J., Kosoy,M., Birtles,R., Probert,W.S., Chiaraviglio,L., Walker,B., Young,S.K., Zeng,Q., Gargeya,S., Fitzgerald,M., Haas,B., Abouelleil,A., Alvarado,L., Arachchi,H.M., Berlin,A.M., Chapman,S.B., Goldberg,J., Griggs,A., Gujja,S., Hansen,M., Howarth,C., Imamovic,A., Larimer,J., McCowen,C., Montmayeur,A., Murphy,C., Neiman,D., Pearson,M., Priest,M., Roberts,A., Saif,S., Shea,T.,…	cat	Felid	Carnivora	USA: San Francisco, CA
AHPJ01000039.1	Bartonella henselae str. Zeus	Feldgarden,M., Kirby,J., Kosoy,M., Birtles,R., Probert,W.S., Chiaraviglio,L., Walker,B., Young,S.K., Zeng,Q., Gargeya,S., Fitzgerald,M., Haas,B., Abouelleil,A., Alvarado,L., Arachchi,H.M., Berlin,A.M., Chapman,S.B., Goldberg,J., Griggs,A., Gujja,S., Hansen,M., Howarth,C., Imamovic,A., Larimer,J., McCowen,C., Montmayeur,A., Murphy,C., Neiman,D., Pearson,M., Priest,M., Roberts,A., Saif,S., Shea,T.,…	cat	Felid	Carnivora	USA: San Francisco, CA
AHPJ01000044.1	Bartonella henselae str. Zeus	Feldgarden,M., Kirby,J., Kosoy,M., Birtles,R., Probert,W.S., Chiaraviglio,L., Walker,B., Young,S.K., Zeng,Q., Gargeya,S., Fitzgerald,M., Haas,B., Abouelleil,A., Alvarado,L., Arachchi,H.M., Berlin,A.M., Chapman,S.B., Goldberg,J., Griggs,A., Gujja,S., Hansen,M., Howarth,C., Imamovic,A., Larimer,J., McCowen,C., Montmayeur,A., Murphy,C., Neiman,D., Pearson,M., Priest,M., Roberts,A., Saif,S., Shea,T.,…	cat	Felid	Carnivora	USA: San Francisco, CA
AHPJ01000046.1	Bartonella henselae str. Zeus	Feldgarden,M., Kirby,J., Kosoy,M., Birtles,R., Probert,W.S., Chiaraviglio,L., Walker,B., Young,S.K., Zeng,Q., Gargeya,S., Fitzgerald,M., Haas,B., Abouelleil,A., Alvarado,L., Arachchi,H.M., Berlin,A.M., Chapman,S.B., Goldberg,J., Griggs,A., Gujja,S., Hansen,M., Howarth,C., Imamovic,A., Larimer,J., McCowen,C., Montmayeur,A., Murphy,C., Neiman,D., Pearson,M., Priest,M., Roberts,A., Saif,S., Shea,T.,…	cat	Felid	Carnivora	USA: San Francisco, CA
AHPL01000003.1	Bartonella koehlerae C-29	Feldgarden,M., Kirby,J., Kosoy,M., Birtles,R., Probert,W.S., Chiaraviglio,L., Walker,B., Young,S.K., Zeng,Q., Gargeya,S., Fitzgerald,M., Haas,B., Abouelleil,A., Alvarado,L., Arachchi,H.M., Berlin,A.M., Chapman,S.B., Goldberg,J., Griggs,A., Gujja,S., Hansen,M., Howarth,C., Imamovic,A., Larimer,J., McCowen,C., Montmayeur,A., Murphy,C., Neiman,D., Pearson,M., Priest,M., Roberts,A., Saif,S., Shea,T.,…	cat	Felid	Carnivora	USA: San Francisco, CA
AHPL01000006.1	Bartonella koehlerae C-29	Feldgarden,M., Kirby,J., Kosoy,M., Birtles,R., Probert,W.S., Chiaraviglio,L., Walker,B., Young,S.K., Zeng,Q., Gargeya,S., Fitzgerald,M., Haas,B., Abouelleil,A., Alvarado,L., Arachchi,H.M., Berlin,A.M., Chapman,S.B., Goldberg,J., Griggs,A., Gujja,S., Hansen,M., Howarth,C., Imamovic,A., Larimer,J., McCowen,C., Montmayeur,A., Murphy,C., Neiman,D., Pearson,M., Priest,M., Roberts,A., Saif,S., Shea,T.,…	cat	Felid	Carnivora	USA: San Francisco, CA
AHPL01000007.1	Bartonella koehlerae C-29	Feldgarden,M., Kirby,J., Kosoy,M., Birtles,R., Probert,W.S., Chiaraviglio,L., Walker,B., Young,S.K., Zeng,Q., Gargeya,S., Fitzgerald,M., Haas,B., Abouelleil,A., Alvarado,L., Arachchi,H.M., Berlin,A.M., Chapman,S.B., Goldberg,J., Griggs,A., Gujja,S., Hansen,M., Howarth,C., Imamovic,A., Larimer,J., McCowen,C., Montmayeur,A., Murphy,C., Neiman,D., Pearson,M., Priest,M., Roberts,A., Saif,S., Shea,T.,…	cat	Felid	Carnivora	USA: San Francisco, CA
AHPL01000010.1	Bartonella koehlerae C-29	Feldgarden,M., Kirby,J., Kosoy,M., Birtles,R., Probert,W.S., Chiaraviglio,L., Walker,B., Young,S.K., Zeng,Q., Gargeya,S., Fitzgerald,M., Haas,B., Abouelleil,A., Alvarado,L., Arachchi,H.M., Berlin,A.M., Chapman,S.B., Goldberg,J., Griggs,A., Gujja,S., Hansen,M., Howarth,C., Imamovic,A., Larimer,J., McCowen,C., Montmayeur,A., Murphy,C., Neiman,D., Pearson,M., Priest,M., Roberts,A., Saif,S., Shea,T.,…	cat	Felid	Carnivora	USA: San Francisco, CA
DQ003029.1	Bartonella clarridgeiae	Rampersad,J.N., Watkins,J. and Ammons,D.R., A Nested-PCR for the Detection of Bartonella Species: An Examination of Cats in Trinidad, Unpublished ; Rampersad,J.N. and Ammons,D.R., Direct Submission, Submitted (08-APR-2005) Life Sciences, University of the West Indies, St. Augustine, Trinidad and Tobago	cat	Felid	Carnivora
DQ645425.1	Bartonella henselae	Li,D., Song,X., Liu,Q. and Shi,X., The investigation study of infection rate of Bartonella in China, Unpublished ; Li,D., Meng,F., Song,X. and Liu,Q., Direct Submission, Submitted (18-MAY-2006) Department of Vector Biology and Control, Institute for Communicable Disease Control and Prevention, Chinese Center for Disease Control and Prevention, P.O. Box 5, Changping, Beijing 102206, China	cat	Felid	Carnivora	China: ShanDong province
DQ645426.1	Bartonella henselae	Li,D., Song,X., Liu,Q. and Shi,X., The investigation study of infection rate of Bartonella in China, Unpublished ; Li,D., Meng,F., Song,X. and Liu,Q., Direct Submission, Submitted (18-MAY-2006) Department of Vector Biology and Control, Institute for Communicable Disease Control and Prevention, Chinese Center for Disease Control and Prevention, P.O. Box 5, Changping, Beijing 102206, China	cat	Felid	Carnivora	China: ShanDong province
DQ683194.1	Bartonella clarridgeiae	Eremeeva,M.E., Gerns,H.L., Lydi,S.L., Goo,J.S., Ryan,E.T., Mathew,S.S., Ferraro,M.J., Holden,J.M., Nicholson,W.L., Dasch,G.A. and Koehler,J.E., Bacteremia, fever, and splenomegaly caused by a newly recognized bartonella species, N. Engl. J. Med. 356 (23), 2381-2387 (2007) ; Eremeeva,M.E., Direct Submission, Submitted (10-JUN-2006) Viral and Rickettsial Zoonoses Branch, DVRD/NCID/CDC, 1600 Clifton…	cat	Felid	Carnivora	USA: San Francisco
EU571939.1	Bartonella clarridgeiae	Li,D., Song,X. and Liu,Q., Genetic characteristic of Bartonella clarridgeiae from China, Unpublished ; Li,D., Song,X. and Liu,Q., Direct Submission, Submitted (18-MAR-2008) Department of Vector Biology and Control, Institute for Communicable Disease Control and Prevention, Chinese Center for Disease Control and Prevention, P.O. Box 5, Changping, Beijing 102206, China	cat	Felid	Carnivora	China: Henan
EU589237.1	Bartonella clarridgeiae	Li,D., Song,X. and Liu,Q., Genetic characteristic of Bartonella clarridgeiae from China, Unpublished ; Li,D., Song,X. and Liu,Q., Direct Submission, Submitted (24-MAR-2008) Department of Vector Biology and Control, Chinese Institute for Communicable Disease Control and Prevention, P.O. Box 5, Changping, Beijing 102206, China	cat	Felid	Carnivora
JQ316963.1	Bartonella henselae	Huang,R. and Liu,Q., Bartonella infection in animals in China, Unpublished ; Huang,R. and Liu,Q., Direct Submission, Submitted (24-DEC-2011) Chinese Center for Disease Control and Prevention, National Institute for Communicable Disease, 155 Changping District, Beijing 100000, China	cat	Felid	Carnivora	China
JQ316964.1	Bartonella henselae	Huang,R. and Liu,Q., Bartonella infection in animals in China, Unpublished ; Huang,R. and Liu,Q., Direct Submission, Submitted (24-DEC-2011) Chinese Center for Disease Control and Prevention, National Institute for Communicable Disease, 155 Changping District, Beijing 100000, China	cat	Felid	Carnivora	China
JQ316965.1	Bartonella henselae	Huang,R. and Liu,Q., Bartonella infection in animals in China, Unpublished ; Huang,R. and Liu,Q., Direct Submission, Submitted (24-DEC-2011) Chinese Center for Disease Control and Prevention, National Institute for Communicable Disease, 155 Changping District, Beijing 100000, China	cat	Felid	Carnivora	China
JQ316966.1	Bartonella henselae	Huang,R. and Liu,Q., Bartonella infection in animals in China, Unpublished ; Huang,R. and Liu,Q., Direct Submission, Submitted (24-DEC-2011) Chinese Center for Disease Control and Prevention, National Institute for Communicable Disease, 155 Changping District, Beijing 100000, China	cat	Felid	Carnivora	China
JQ316967.1	Bartonella henselae	Huang,R. and Liu,Q., Bartonella infection in animals in China, Unpublished ; Huang,R. and Liu,Q., Direct Submission, Submitted (24-DEC-2011) Chinese Center for Disease Control and Prevention, National Institute for Communicable Disease, 155 Changping District, Beijing 100000, China	cat	Felid	Carnivora	China
JQ316968.1	Bartonella henselae	Huang,R. and Liu,Q., Bartonella infection in animals in China, Unpublished ; Huang,R. and Liu,Q., Direct Submission, Submitted (24-DEC-2011) Chinese Center for Disease Control and Prevention, National Institute for Communicable Disease, 155 Changping District, Beijing 100000, China	cat	Felid	Carnivora	China
JQ316969.1	Bartonella henselae	Huang,R. and Liu,Q., Bartonella infection in animals in China, Unpublished ; Huang,R. and Liu,Q., Direct Submission, Submitted (24-DEC-2011) Chinese Center for Disease Control and Prevention, National Institute for Communicable Disease, 155 Changping District, Beijing 100000, China	cat	Felid	Carnivora	China
JQ316970.1	Bartonella henselae	Huang,R. and Liu,Q., Bartonella infection in animals in China, Unpublished ; Huang,R. and Liu,Q., Direct Submission, Submitted (24-DEC-2011) Chinese Center for Disease Control and Prevention, National Institute for Communicable Disease, 155 Changping District, Beijing 100000, China	cat	Felid	Carnivora	China
JQ316971.1	Bartonella henselae	Huang,R. and Liu,Q., Bartonella infection in animals in China, Unpublished ; Huang,R. and Liu,Q., Direct Submission, Submitted (24-DEC-2011) Chinese Center for Disease Control and Prevention, National Institute for Communicable Disease, 155 Changping District, Beijing 100000, China	cat	Felid	Carnivora	China
JQ316972.1	Bartonella henselae	Huang,R. and Liu,Q., Bartonella infection in animals in China, Unpublished ; Huang,R. and Liu,Q., Direct Submission, Submitted (24-DEC-2011) Chinese Center for Disease Control and Prevention, National Institute for Communicable Disease, 155 Changping District, Beijing 100000, China	cat	Felid	Carnivora	China
JQ316973.1	Bartonella henselae	Huang,R. and Liu,Q., Bartonella infection in animals in China, Unpublished ; Huang,R. and Liu,Q., Direct Submission, Submitted (24-DEC-2011) Chinese Center for Disease Control and Prevention, National Institute for Communicable Disease, 155 Changping District, Beijing 100000, China	cat	Felid	Carnivora	China
JQ316974.1	Bartonella henselae	Huang,R. and Liu,Q., Bartonella infection in animals in China, Unpublished ; Huang,R. and Liu,Q., Direct Submission, Submitted (24-DEC-2011) Chinese Center for Disease Control and Prevention, National Institute for Communicable Disease, 155 Changping District, Beijing 100000, China	cat	Felid	Carnivora	China
JQ316975.1	Bartonella henselae	Huang,R. and Liu,Q., Bartonella infection in animals in China, Unpublished ; Huang,R. and Liu,Q., Direct Submission, Submitted (24-DEC-2011) Chinese Center for Disease Control and Prevention, National Institute for Communicable Disease, 155 Changping District, Beijing 100000, China	cat	Felid	Carnivora	China
JQ316976.1	Bartonella henselae	Huang,R. and Liu,Q., Bartonella infection in animals in China, Unpublished ; Huang,R. and Liu,Q., Direct Submission, Submitted (24-DEC-2011) Chinese Center for Disease Control and Prevention, National Institute for Communicable Disease, 155 Changping District, Beijing 100000, China	cat	Felid	Carnivora	China
JQ316977.1	Bartonella henselae	Huang,R. and Liu,Q., Bartonella infection in animals in China, Unpublished ; Huang,R. and Liu,Q., Direct Submission, Submitted (24-DEC-2011) Chinese Center for Disease Control and Prevention, National Institute for Communicable Disease, 155 Changping District, Beijing 100000, China	cat	Felid	Carnivora	China
JQ316978.1	Bartonella henselae	Huang,R. and Liu,Q., Bartonella infection in animals in China, Unpublished ; Huang,R. and Liu,Q., Direct Submission, Submitted (24-DEC-2011) Chinese Center for Disease Control and Prevention, National Institute for Communicable Disease, 155 Changping District, Beijing 100000, China	cat	Felid	Carnivora	China
JQ316979.1	Bartonella henselae	Huang,R. and Liu,Q., Bartonella infection in animals in China, Unpublished ; Huang,R. and Liu,Q., Direct Submission, Submitted (24-DEC-2011) Chinese Center for Disease Control and Prevention, National Institute for Communicable Disease, 155 Changping District, Beijing 100000, China	cat	Felid	Carnivora	China
JQ316980.1	Bartonella henselae	Huang,R. and Liu,Q., Bartonella infection in animals in China, Unpublished ; Huang,R. and Liu,Q., Direct Submission, Submitted (24-DEC-2011) Chinese Center for Disease Control and Prevention, National Institute for Communicable Disease, 155 Changping District, Beijing 100000, China	cat	Felid	Carnivora	China
JQ316981.1	Bartonella henselae	Huang,R. and Liu,Q., Bartonella infection in animals in China, Unpublished ; Huang,R. and Liu,Q., Direct Submission, Submitted (24-DEC-2011) Chinese Center for Disease Control and Prevention, National Institute for Communicable Disease, 155 Changping District, Beijing 100000, China	cat	Felid	Carnivora	China
JQ316982.1	Bartonella henselae	Huang,R. and Liu,Q., Bartonella infection in animals in China, Unpublished ; Huang,R. and Liu,Q., Direct Submission, Submitted (24-DEC-2011) Chinese Center for Disease Control and Prevention, National Institute for Communicable Disease, 155 Changping District, Beijing 100000, China	cat	Felid	Carnivora	China
JQ316983.1	Bartonella henselae	Huang,R. and Liu,Q., Bartonella infection in animals in China, Unpublished ; Huang,R. and Liu,Q., Direct Submission, Submitted (24-DEC-2011) Chinese Center for Disease Control and Prevention, National Institute for Communicable Disease, 155 Changping District, Beijing 100000, China	cat	Felid	Carnivora	China
JQ316984.1	Bartonella henselae	Huang,R. and Liu,Q., Bartonella infection in animals in China, Unpublished ; Huang,R. and Liu,Q., Direct Submission, Submitted (24-DEC-2011) Chinese Center for Disease Control and Prevention, National Institute for Communicable Disease, 155 Changping District, Beijing 100000, China	cat	Felid	Carnivora	China
JX847494.1	uncultured Bartonella sp	Greco,G., Bartonella clarridgeiae in Southern Italian cats, Unpublished ; Greco,G., Direct Submission, Submitted (14-SEP-2012) Dipartimento di Sanita' Pubblica e Zootecnia, Universita' degli Studi di Bari 'Aldo Moro', S.P. Casamassima Km 3, Valenzano, Bari 70010, Italy	cat	Felid	Carnivora
JX847495.1	uncultured Bartonella sp	Greco,G., Bartonella clarridgeiae in Southern Italian cats, Unpublished ; Greco,G., Direct Submission, Submitted (14-SEP-2012) Dipartimento di Sanita' Pubblica e Zootecnia, Universita' degli Studi di Bari 'Aldo Moro', S.P. Casamassima Km 3, Valenzano, Bari 70010, Italy	cat	Felid	Carnivora
KC331013.1	Bartonella henselae	Miceli,N.G., Gavioli,F.A., Goncalves,L.R., Andre,M.R., Sousa,V.R.F. and Machado,R.Z., Molecular detection of selected feline arthropod-borne pathogens in cats from animals shelters in Cuiaba, Mato Grosso state, Brazil, Unpublished ; Miceli,N.G., Gavioli,F.A., Goncalves,L.R., Andre,M.R., Sousa,V.R.F. and Machado,R.Z., Direct Submission, Submitted (12-DEC-2012) Patologia Veterinaria, Universidade E…	cat	Felid	Carnivora
KC331014.1	Bartonella clarridgeiae	Miceli,N.G., Gavioli,F.A., Goncalves,L.R., Andre,M.R., Sousa,V.R.F. and Machado,R.Z., Molecular detection of selected feline arthropod-borne pathogens in cats from animals shelters in Cuiaba, Mato Grosso state, Brazil, Unpublished ; Miceli,N.G., Gavioli,F.A., Goncalves,L.R., Andre,M.R., Sousa,V.R.F. and Machado,R.Z., Direct Submission, Submitted (12-DEC-2012) Patologia Veterinaria, Universidade E…	cat	Felid	Carnivora
KC331015.1	Bartonella henselae	Miceli,N.G., Gavioli,F.A., Goncalves,L.R., Andre,M.R., Sousa,V.R.F. and Machado,R.Z., Molecular detection of selected feline arthropod-borne pathogens in cats from animals shelters in Cuiaba, Mato Grosso state, Brazil, Unpublished ; Miceli,N.G., Gavioli,F.A., Goncalves,L.R., Andre,M.R., Sousa,V.R.F. and Machado,R.Z., Direct Submission, Submitted (12-DEC-2012) Patologia Veterinaria, Universidade E…	cat	Felid	Carnivora
KC331016.1	Bartonella henselae	Miceli,N.G., Gavioli,F.A., Goncalves,L.R., Andre,M.R., Sousa,V.R.F. and Machado,R.Z., Molecular detection of selected feline arthropod-borne pathogens in cats from animals shelters in Cuiaba, Mato Grosso state, Brazil, Unpublished ; Miceli,N.G., Gavioli,F.A., Goncalves,L.R., Andre,M.R., Sousa,V.R.F. and Machado,R.Z., Direct Submission, Submitted (12-DEC-2012) Patologia Veterinaria, Universidade E…	cat	Felid	Carnivora
KF977484.1	Bartonella clarridgeiae	Andre,M.R., Denardi,N.C.B., Sousa,K.C.M., Goncalvez,L.R.R., Henrique,P.C., Ontivero,C.R.G.R., Gonzalez,I.H.L., Nery,C.V.C., Chagas,C.R.F., Monticelli,C. and Machado,R.Z., Arthropod-borne pathogens circulating in free-roaming domestic cats in a zoo in Brazil, Unpublished ; Andre,M.R., Denardi,N.C.B., Sousa,K.C.M., Goncalvez,L.R.R., Henrique,P.C., Ontivero,C.R.G.R., Gonzalez,I.H.L., Nery,C.V.C., Ch…	cat	Felid	Carnivora	Brazil: Sao Paulo, Zoo
KF977485.1	Bartonella clarridgeiae	Andre,M.R., Denardi,N.C.B., Sousa,K.C.M., Goncalvez,L.R.R., Henrique,P.C., Ontivero,C.R.G.R., Gonzalez,I.H.L., Nery,C.V.C., Chagas,C.R.F., Monticelli,C. and Machado,R.Z., Arthropod-borne pathogens circulating in free-roaming domestic cats in a zoo in Brazil, Unpublished ; Andre,M.R., Denardi,N.C.B., Sousa,K.C.M., Goncalvez,L.R.R., Henrique,P.C., Ontivero,C.R.G.R., Gonzalez,I.H.L., Nery,C.V.C., Ch…	cat	Felid	Carnivora	Brazil: Sao Paulo, Zoo
KF977486.1	Bartonella henselae	Andre,M.R., Denardi,N.C.B., Sousa,K.C.M., Goncalvez,L.R.R., Henrique,P.C., Ontivero,C.R.G.R., Gonzalez,I.H.L., Nery,C.V.C., Chagas,C.R.F., Monticelli,C. and Machado,R.Z., Arthropod-borne pathogens circulating in free-roaming domestic cats in a zoo in Brazil, Unpublished ; Andre,M.R., Denardi,N.C.B., Sousa,K.C.M., Goncalvez,L.R.R., Henrique,P.C., Ontivero,C.R.G.R., Gonzalez,I.H.L., Nery,C.V.C., Ch…	cat	Felid	Carnivora	Brazil: Sao Paulo, Zoo
KF977487.1	Bartonella clarridgeiae	Andre,M.R., Denardi,N.C.B., Sousa,K.C.M., Goncalvez,L.R.R., Henrique,P.C., Ontivero,C.R.G.R., Gonzalez,I.H.L., Nery,C.V.C., Chagas,C.R.F., Monticelli,C. and Machado,R.Z., Arthropod-borne pathogens circulating in free-roaming domestic cats in a zoo in Brazil, Unpublished ; Andre,M.R., Denardi,N.C.B., Sousa,K.C.M., Goncalvez,L.R.R., Henrique,P.C., Ontivero,C.R.G.R., Gonzalez,I.H.L., Nery,C.V.C., Ch…	cat	Felid	Carnivora	Brazil: Sao Paulo, Zoo
KF977488.1	Bartonella clarridgeiae	Andre,M.R., Denardi,N.C.B., Sousa,K.C.M., Goncalvez,L.R.R., Henrique,P.C., Ontivero,C.R.G.R., Gonzalez,I.H.L., Nery,C.V.C., Chagas,C.R.F., Monticelli,C. and Machado,R.Z., Arthropod-borne pathogens circulating in free-roaming domestic cats in a zoo in Brazil, Unpublished ; Andre,M.R., Denardi,N.C.B., Sousa,K.C.M., Goncalvez,L.R.R., Henrique,P.C., Ontivero,C.R.G.R., Gonzalez,I.H.L., Nery,C.V.C., Ch…	cat	Felid	Carnivora	Brazil: Sao Paulo, Zoo
KL407334.1	Bartonella koehlerae C-29	Feldgarden,M., Kirby,J., Kosoy,M., Birtles,R., Probert,W.S., Chiaraviglio,L., Walker,B., Young,S.K., Zeng,Q., Gargeya,S., Fitzgerald,M., Haas,B., Abouelleil,A., Alvarado,L., Arachchi,H.M., Berlin,A.M., Chapman,S.B., Goldberg,J., Griggs,A., Gujja,S., Hansen,M., Howarth,C., Imamovic,A., Larimer,J., McCowen,C., Montmayeur,A., Murphy,C., Neiman,D., Pearson,M., Priest,M., Roberts,A., Saif,S., Shea,T.,…	cat	Felid	Carnivora	USA: San Francisco, CA
KL411698.1	Bartonella henselae str. Zeus	Feldgarden,M., Kirby,J., Kosoy,M., Birtles,R., Probert,W.S., Chiaraviglio,L., Walker,B., Young,S.K., Zeng,Q., Gargeya,S., Fitzgerald,M., Haas,B., Abouelleil,A., Alvarado,L., Arachchi,H.M., Berlin,A.M., Chapman,S.B., Goldberg,J., Griggs,A., Gujja,S., Hansen,M., Howarth,C., Imamovic,A., Larimer,J., McCowen,C., Montmayeur,A., Murphy,C., Neiman,D., Pearson,M., Priest,M., Roberts,A., Saif,S., Shea,T.,…	cat	Felid	Carnivora	USA: San Francisco, CA
KL411699.1	Bartonella henselae str. Zeus	Feldgarden,M., Kirby,J., Kosoy,M., Birtles,R., Probert,W.S., Chiaraviglio,L., Walker,B., Young,S.K., Zeng,Q., Gargeya,S., Fitzgerald,M., Haas,B., Abouelleil,A., Alvarado,L., Arachchi,H.M., Berlin,A.M., Chapman,S.B., Goldberg,J., Griggs,A., Gujja,S., Hansen,M., Howarth,C., Imamovic,A., Larimer,J., McCowen,C., Montmayeur,A., Murphy,C., Neiman,D., Pearson,M., Priest,M., Roberts,A., Saif,S., Shea,T.,…	cat	Felid	Carnivora	USA: San Francisco, CA
KL411700.1	Bartonella henselae str. Zeus	Feldgarden,M., Kirby,J., Kosoy,M., Birtles,R., Probert,W.S., Chiaraviglio,L., Walker,B., Young,S.K., Zeng,Q., Gargeya,S., Fitzgerald,M., Haas,B., Abouelleil,A., Alvarado,L., Arachchi,H.M., Berlin,A.M., Chapman,S.B., Goldberg,J., Griggs,A., Gujja,S., Hansen,M., Howarth,C., Imamovic,A., Larimer,J., McCowen,C., Montmayeur,A., Murphy,C., Neiman,D., Pearson,M., Priest,M., Roberts,A., Saif,S., Shea,T.,…	cat	Felid	Carnivora	USA: San Francisco, CA
KL411701.1	Bartonella henselae str. Zeus	Feldgarden,M., Kirby,J., Kosoy,M., Birtles,R., Probert,W.S., Chiaraviglio,L., Walker,B., Young,S.K., Zeng,Q., Gargeya,S., Fitzgerald,M., Haas,B., Abouelleil,A., Alvarado,L., Arachchi,H.M., Berlin,A.M., Chapman,S.B., Goldberg,J., Griggs,A., Gujja,S., Hansen,M., Howarth,C., Imamovic,A., Larimer,J., McCowen,C., Montmayeur,A., Murphy,C., Neiman,D., Pearson,M., Priest,M., Roberts,A., Saif,S., Shea,T.,…	cat	Felid	Carnivora	USA: San Francisco, CA
KL411703.1	Bartonella henselae str. Zeus	Feldgarden,M., Kirby,J., Kosoy,M., Birtles,R., Probert,W.S., Chiaraviglio,L., Walker,B., Young,S.K., Zeng,Q., Gargeya,S., Fitzgerald,M., Haas,B., Abouelleil,A., Alvarado,L., Arachchi,H.M., Berlin,A.M., Chapman,S.B., Goldberg,J., Griggs,A., Gujja,S., Hansen,M., Howarth,C., Imamovic,A., Larimer,J., McCowen,C., Montmayeur,A., Murphy,C., Neiman,D., Pearson,M., Priest,M., Roberts,A., Saif,S., Shea,T.,…	cat	Felid	Carnivora	USA: San Francisco, CA
KL411704.1	Bartonella henselae str. Zeus	Feldgarden,M., Kirby,J., Kosoy,M., Birtles,R., Probert,W.S., Chiaraviglio,L., Walker,B., Young,S.K., Zeng,Q., Gargeya,S., Fitzgerald,M., Haas,B., Abouelleil,A., Alvarado,L., Arachchi,H.M., Berlin,A.M., Chapman,S.B., Goldberg,J., Griggs,A., Gujja,S., Hansen,M., Howarth,C., Imamovic,A., Larimer,J., McCowen,C., Montmayeur,A., Murphy,C., Neiman,D., Pearson,M., Priest,M., Roberts,A., Saif,S., Shea,T.,…	cat	Felid	Carnivora	USA: San Francisco, CA
KT318617.1	Bartonella henselae	Hassan,U.L., Gurmeet,D.K., Watanabe,M., Ong,B.L. and Tay,S.T., Molecular prevalence and clinicopathological association of Bartonella infection in cats presented to the University Veterinary Hospital, Universiti Putra Malaysia, Unpublished ; Hassan,U.L., Gurmeet,D.K., Watanabe,M., Ong,B.L. and Tay,S.T., Direct Submission, Submitted (21-JUL-2015) Veterinary Microbiology and Pathology, University P…	cat	Felid	Carnivora	Malaysia
KT318618.1	Bartonella henselae	Hassan,U.L., Gurmeet,D.K., Watanabe,M., Ong,B.L. and Tay,S.T., Molecular prevalence and clinicopathological association of Bartonella infection in cats presented to the University Veterinary Hospital, Universiti Putra Malaysia, Unpublished ; Hassan,U.L., Gurmeet,D.K., Watanabe,M., Ong,B.L. and Tay,S.T., Direct Submission, Submitted (21-JUL-2015) Veterinary Microbiology and Pathology, University P…	cat	Felid	Carnivora	Malaysia
KT318619.1	Bartonella henselae	Hassan,U.L., Gurmeet,D.K., Watanabe,M., Ong,B.L. and Tay,S.T., Molecular prevalence and clinicopathological association of Bartonella infection in cats presented to the University Veterinary Hospital, Universiti Putra Malaysia, Unpublished ; Hassan,U.L., Gurmeet,D.K., Watanabe,M., Ong,B.L. and Tay,S.T., Direct Submission, Submitted (21-JUL-2015) Veterinary Microbiology and Pathology, University P…	cat	Felid	Carnivora	Malaysia
KT318620.1	Bartonella henselae	Hassan,U.L., Gurmeet,D.K., Watanabe,M., Ong,B.L. and Tay,S.T., Molecular prevalence and clinicopathological association of Bartonella infection in cats presented to the University Veterinary Hospital, Universiti Putra Malaysia, Unpublished ; Hassan,U.L., Gurmeet,D.K., Watanabe,M., Ong,B.L. and Tay,S.T., Direct Submission, Submitted (21-JUL-2015) Veterinary Microbiology and Pathology, University P…	cat	Felid	Carnivora	Malaysia
NZ_AHPJ00000000.1	Bartonella henselae str. Zeus	Feldgarden,M., Kirby,J., Kosoy,M., Birtles,R., Probert,W.S., Chiaraviglio,L., Walker,B., Young,S.K., Zeng,Q., Gargeya,S., Fitzgerald,M., Haas,B., Abouelleil,A., Alvarado,L., Arachchi,H.M., Berlin,A.M., Chapman,S.B., Goldberg,J., Griggs,A., Gujja,S., Hansen,M., Howarth,C., Imamovic,A., Larimer,J., McCowen,C., Montmayeur,A., Murphy,C., Neiman,D., Pearson,M., Priest,M., Roberts,A., Saif,S., Shea,T.,…	cat	Felid	Carnivora	USA: San Francisco, CA
NZ_AHPL00000000.1	Bartonella koehlerae C-29	Feldgarden,M., Kirby,J., Kosoy,M., Birtles,R., Probert,W.S., Chiaraviglio,L., Walker,B., Young,S.K., Zeng,Q., Gargeya,S., Fitzgerald,M., Haas,B., Abouelleil,A., Alvarado,L., Arachchi,H.M., Berlin,A.M., Chapman,S.B., Goldberg,J., Griggs,A., Gujja,S., Hansen,M., Howarth,C., Imamovic,A., Larimer,J., McCowen,C., Montmayeur,A., Murphy,C., Neiman,D., Pearson,M., Priest,M., Roberts,A., Saif,S., Shea,T.,…	cat	Felid	Carnivora	USA: San Francisco, CA
NZ_KL407334.1	Bartonella koehlerae C-29	Feldgarden,M., Kirby,J., Kosoy,M., Birtles,R., Probert,W.S., Chiaraviglio,L., Walker,B., Young,S.K., Zeng,Q., Gargeya,S., Fitzgerald,M., Haas,B., Abouelleil,A., Alvarado,L., Arachchi,H.M., Berlin,A.M., Chapman,S.B., Goldberg,J., Griggs,A., Gujja,S., Hansen,M., Howarth,C., Imamovic,A., Larimer,J., McCowen,C., Montmayeur,A., Murphy,C., Neiman,D., Pearson,M., Priest,M., Roberts,A., Saif,S., Shea,T.,…	cat	Felid	Carnivora	USA: San Francisco, CA
NZ_KL407335.1	Bartonella koehlerae C-29	Feldgarden,M., Kirby,J., Kosoy,M., Birtles,R., Probert,W.S., Chiaraviglio,L., Walker,B., Young,S.K., Zeng,Q., Gargeya,S., Fitzgerald,M., Haas,B., Abouelleil,A., Alvarado,L., Arachchi,H.M., Berlin,A.M., Chapman,S.B., Goldberg,J., Griggs,A., Gujja,S., Hansen,M., Howarth,C., Imamovic,A., Larimer,J., McCowen,C., Montmayeur,A., Murphy,C., Neiman,D., Pearson,M., Priest,M., Roberts,A., Saif,S., Shea,T.,…	cat	Felid	Carnivora	USA: San Francisco, CA
NZ_KL407336.1	Bartonella koehlerae C-29	Feldgarden,M., Kirby,J., Kosoy,M., Birtles,R., Probert,W.S., Chiaraviglio,L., Walker,B., Young,S.K., Zeng,Q., Gargeya,S., Fitzgerald,M., Haas,B., Abouelleil,A., Alvarado,L., Arachchi,H.M., Berlin,A.M., Chapman,S.B., Goldberg,J., Griggs,A., Gujja,S., Hansen,M., Howarth,C., Imamovic,A., Larimer,J., McCowen,C., Montmayeur,A., Murphy,C., Neiman,D., Pearson,M., Priest,M., Roberts,A., Saif,S., Shea,T.,…	cat	Felid	Carnivora	USA: San Francisco, CA
NZ_KL411698.1	Bartonella henselae str. Zeus	Feldgarden,M., Kirby,J., Kosoy,M., Birtles,R., Probert,W.S., Chiaraviglio,L., Walker,B., Young,S.K., Zeng,Q., Gargeya,S., Fitzgerald,M., Haas,B., Abouelleil,A., Alvarado,L., Arachchi,H.M., Berlin,A.M., Chapman,S.B., Goldberg,J., Griggs,A., Gujja,S., Hansen,M., Howarth,C., Imamovic,A., Larimer,J., McCowen,C., Montmayeur,A., Murphy,C., Neiman,D., Pearson,M., Priest,M., Roberts,A., Saif,S., Shea,T.,…	cat	Felid	Carnivora	USA: San Francisco, CA
NZ_KL411699.1	Bartonella henselae str. Zeus	Feldgarden,M., Kirby,J., Kosoy,M., Birtles,R., Probert,W.S., Chiaraviglio,L., Walker,B., Young,S.K., Zeng,Q., Gargeya,S., Fitzgerald,M., Haas,B., Abouelleil,A., Alvarado,L., Arachchi,H.M., Berlin,A.M., Chapman,S.B., Goldberg,J., Griggs,A., Gujja,S., Hansen,M., Howarth,C., Imamovic,A., Larimer,J., McCowen,C., Montmayeur,A., Murphy,C., Neiman,D., Pearson,M., Priest,M., Roberts,A., Saif,S., Shea,T.,…	cat	Felid	Carnivora	USA: San Francisco, CA
NZ_KL411700.1	Bartonella henselae str. Zeus	Feldgarden,M., Kirby,J., Kosoy,M., Birtles,R., Probert,W.S., Chiaraviglio,L., Walker,B., Young,S.K., Zeng,Q., Gargeya,S., Fitzgerald,M., Haas,B., Abouelleil,A., Alvarado,L., Arachchi,H.M., Berlin,A.M., Chapman,S.B., Goldberg,J., Griggs,A., Gujja,S., Hansen,M., Howarth,C., Imamovic,A., Larimer,J., McCowen,C., Montmayeur,A., Murphy,C., Neiman,D., Pearson,M., Priest,M., Roberts,A., Saif,S., Shea,T.,…	cat	Felid	Carnivora	USA: San Francisco, CA
NZ_KL411701.1	Bartonella henselae str. Zeus	Feldgarden,M., Kirby,J., Kosoy,M., Birtles,R., Probert,W.S., Chiaraviglio,L., Walker,B., Young,S.K., Zeng,Q., Gargeya,S., Fitzgerald,M., Haas,B., Abouelleil,A., Alvarado,L., Arachchi,H.M., Berlin,A.M., Chapman,S.B., Goldberg,J., Griggs,A., Gujja,S., Hansen,M., Howarth,C., Imamovic,A., Larimer,J., McCowen,C., Montmayeur,A., Murphy,C., Neiman,D., Pearson,M., Priest,M., Roberts,A., Saif,S., Shea,T.,…	cat	Felid	Carnivora	USA: San Francisco, CA
NZ_KL411702.1	Bartonella henselae str. Zeus	Feldgarden,M., Kirby,J., Kosoy,M., Birtles,R., Probert,W.S., Chiaraviglio,L., Walker,B., Young,S.K., Zeng,Q., Gargeya,S., Fitzgerald,M., Haas,B., Abouelleil,A., Alvarado,L., Arachchi,H.M., Berlin,A.M., Chapman,S.B., Goldberg,J., Griggs,A., Gujja,S., Hansen,M., Howarth,C., Imamovic,A., Larimer,J., McCowen,C., Montmayeur,A., Murphy,C., Neiman,D., Pearson,M., Priest,M., Roberts,A., Saif,S., Shea,T.,…	cat	Felid	Carnivora	USA: San Francisco, CA
NZ_KL411703.1	Bartonella henselae str. Zeus	Feldgarden,M., Kirby,J., Kosoy,M., Birtles,R., Probert,W.S., Chiaraviglio,L., Walker,B., Young,S.K., Zeng,Q., Gargeya,S., Fitzgerald,M., Haas,B., Abouelleil,A., Alvarado,L., Arachchi,H.M., Berlin,A.M., Chapman,S.B., Goldberg,J., Griggs,A., Gujja,S., Hansen,M., Howarth,C., Imamovic,A., Larimer,J., McCowen,C., Montmayeur,A., Murphy,C., Neiman,D., Pearson,M., Priest,M., Roberts,A., Saif,S., Shea,T.,…	cat	Felid	Carnivora	USA: San Francisco, CA
NZ_KL411704.1	Bartonella henselae str. Zeus	Feldgarden,M., Kirby,J., Kosoy,M., Birtles,R., Probert,W.S., Chiaraviglio,L., Walker,B., Young,S.K., Zeng,Q., Gargeya,S., Fitzgerald,M., Haas,B., Abouelleil,A., Alvarado,L., Arachchi,H.M., Berlin,A.M., Chapman,S.B., Goldberg,J., Griggs,A., Gujja,S., Hansen,M., Howarth,C., Imamovic,A., Larimer,J., McCowen,C., Montmayeur,A., Murphy,C., Neiman,D., Pearson,M., Priest,M., Roberts,A., Saif,S., Shea,T.,…	cat	Felid	Carnivora	USA: San Francisco, CA
NZ_KL411705.1	Bartonella henselae str. Zeus	Feldgarden,M., Kirby,J., Kosoy,M., Birtles,R., Probert,W.S., Chiaraviglio,L., Walker,B., Young,S.K., Zeng,Q., Gargeya,S., Fitzgerald,M., Haas,B., Abouelleil,A., Alvarado,L., Arachchi,H.M., Berlin,A.M., Chapman,S.B., Goldberg,J., Griggs,A., Gujja,S., Hansen,M., Howarth,C., Imamovic,A., Larimer,J., McCowen,C., Montmayeur,A., Murphy,C., Neiman,D., Pearson,M., Priest,M., Roberts,A., Saif,S., Shea,T.,…	cat	Felid	Carnivora	USA: San Francisco, CA
NZ_KL411706.1	Bartonella henselae str. Zeus	Feldgarden,M., Kirby,J., Kosoy,M., Birtles,R., Probert,W.S., Chiaraviglio,L., Walker,B., Young,S.K., Zeng,Q., Gargeya,S., Fitzgerald,M., Haas,B., Abouelleil,A., Alvarado,L., Arachchi,H.M., Berlin,A.M., Chapman,S.B., Goldberg,J., Griggs,A., Gujja,S., Hansen,M., Howarth,C., Imamovic,A., Larimer,J., McCowen,C., Montmayeur,A., Murphy,C., Neiman,D., Pearson,M., Priest,M., Roberts,A., Saif,S., Shea,T.,…	cat	Felid	Carnivora	USA: San Francisco, CA
NZ_KL411707.1	Bartonella henselae str. Zeus	Feldgarden,M., Kirby,J., Kosoy,M., Birtles,R., Probert,W.S., Chiaraviglio,L., Walker,B., Young,S.K., Zeng,Q., Gargeya,S., Fitzgerald,M., Haas,B., Abouelleil,A., Alvarado,L., Arachchi,H.M., Berlin,A.M., Chapman,S.B., Goldberg,J., Griggs,A., Gujja,S., Hansen,M., Howarth,C., Imamovic,A., Larimer,J., McCowen,C., Montmayeur,A., Murphy,C., Neiman,D., Pearson,M., Priest,M., Roberts,A., Saif,S., Shea,T.,…	cat	Felid	Carnivora	USA: San Francisco, CA
NZ_KL411708.1	Bartonella henselae str. Zeus	Feldgarden,M., Kirby,J., Kosoy,M., Birtles,R., Probert,W.S., Chiaraviglio,L., Walker,B., Young,S.K., Zeng,Q., Gargeya,S., Fitzgerald,M., Haas,B., Abouelleil,A., Alvarado,L., Arachchi,H.M., Berlin,A.M., Chapman,S.B., Goldberg,J., Griggs,A., Gujja,S., Hansen,M., Howarth,C., Imamovic,A., Larimer,J., McCowen,C., Montmayeur,A., Murphy,C., Neiman,D., Pearson,M., Priest,M., Roberts,A., Saif,S., Shea,T.,…	cat	Felid	Carnivora	USA: San Francisco, CA
NZ_KL411709.1	Bartonella henselae str. Zeus	Feldgarden,M., Kirby,J., Kosoy,M., Birtles,R., Probert,W.S., Chiaraviglio,L., Walker,B., Young,S.K., Zeng,Q., Gargeya,S., Fitzgerald,M., Haas,B., Abouelleil,A., Alvarado,L., Arachchi,H.M., Berlin,A.M., Chapman,S.B., Goldberg,J., Griggs,A., Gujja,S., Hansen,M., Howarth,C., Imamovic,A., Larimer,J., McCowen,C., Montmayeur,A., Murphy,C., Neiman,D., Pearson,M., Priest,M., Roberts,A., Saif,S., Shea,T.,…	cat	Felid	Carnivora	USA: San Francisco, CA
NZ_KL411710.1	Bartonella henselae str. Zeus	Feldgarden,M., Kirby,J., Kosoy,M., Birtles,R., Probert,W.S., Chiaraviglio,L., Walker,B., Young,S.K., Zeng,Q., Gargeya,S., Fitzgerald,M., Haas,B., Abouelleil,A., Alvarado,L., Arachchi,H.M., Berlin,A.M., Chapman,S.B., Goldberg,J., Griggs,A., Gujja,S., Hansen,M., Howarth,C., Imamovic,A., Larimer,J., McCowen,C., Montmayeur,A., Murphy,C., Neiman,D., Pearson,M., Priest,M., Roberts,A., Saif,S., Shea,T.,…	cat	Felid	Carnivora	USA: San Francisco, CA
NZ_KL411711.1	Bartonella henselae str. Zeus	Feldgarden,M., Kirby,J., Kosoy,M., Birtles,R., Probert,W.S., Chiaraviglio,L., Walker,B., Young,S.K., Zeng,Q., Gargeya,S., Fitzgerald,M., Haas,B., Abouelleil,A., Alvarado,L., Arachchi,H.M., Berlin,A.M., Chapman,S.B., Goldberg,J., Griggs,A., Gujja,S., Hansen,M., Howarth,C., Imamovic,A., Larimer,J., McCowen,C., Montmayeur,A., Murphy,C., Neiman,D., Pearson,M., Priest,M., Roberts,A., Saif,S., Shea,T.,…	cat	Felid	Carnivora	USA: San Francisco, CA
NZ_KL411712.1	Bartonella henselae str. Zeus	Feldgarden,M., Kirby,J., Kosoy,M., Birtles,R., Probert,W.S., Chiaraviglio,L., Walker,B., Young,S.K., Zeng,Q., Gargeya,S., Fitzgerald,M., Haas,B., Abouelleil,A., Alvarado,L., Arachchi,H.M., Berlin,A.M., Chapman,S.B., Goldberg,J., Griggs,A., Gujja,S., Hansen,M., Howarth,C., Imamovic,A., Larimer,J., McCowen,C., Montmayeur,A., Murphy,C., Neiman,D., Pearson,M., Priest,M., Roberts,A., Saif,S., Shea,T.,…	cat	Felid	Carnivora	USA: San Francisco, CA
NZ_KL411713.1	Bartonella henselae str. Zeus	Feldgarden,M., Kirby,J., Kosoy,M., Birtles,R., Probert,W.S., Chiaraviglio,L., Walker,B., Young,S.K., Zeng,Q., Gargeya,S., Fitzgerald,M., Haas,B., Abouelleil,A., Alvarado,L., Arachchi,H.M., Berlin,A.M., Chapman,S.B., Goldberg,J., Griggs,A., Gujja,S., Hansen,M., Howarth,C., Imamovic,A., Larimer,J., McCowen,C., Montmayeur,A., Murphy,C., Neiman,D., Pearson,M., Priest,M., Roberts,A., Saif,S., Shea,T.,…	cat	Felid	Carnivora	USA: San Francisco, CA
NZ_KL411714.1	Bartonella henselae str. Zeus	Feldgarden,M., Kirby,J., Kosoy,M., Birtles,R., Probert,W.S., Chiaraviglio,L., Walker,B., Young,S.K., Zeng,Q., Gargeya,S., Fitzgerald,M., Haas,B., Abouelleil,A., Alvarado,L., Arachchi,H.M., Berlin,A.M., Chapman,S.B., Goldberg,J., Griggs,A., Gujja,S., Hansen,M., Howarth,C., Imamovic,A., Larimer,J., McCowen,C., Montmayeur,A., Murphy,C., Neiman,D., Pearson,M., Priest,M., Roberts,A., Saif,S., Shea,T.,…	cat	Felid	Carnivora	USA: San Francisco, CA
NZ_KL411715.1	Bartonella henselae str. Zeus	Feldgarden,M., Kirby,J., Kosoy,M., Birtles,R., Probert,W.S., Chiaraviglio,L., Walker,B., Young,S.K., Zeng,Q., Gargeya,S., Fitzgerald,M., Haas,B., Abouelleil,A., Alvarado,L., Arachchi,H.M., Berlin,A.M., Chapman,S.B., Goldberg,J., Griggs,A., Gujja,S., Hansen,M., Howarth,C., Imamovic,A., Larimer,J., McCowen,C., Montmayeur,A., Murphy,C., Neiman,D., Pearson,M., Priest,M., Roberts,A., Saif,S., Shea,T.,…	cat	Felid	Carnivora	USA: San Francisco, CA
NZ_KL411716.1	Bartonella henselae str. Zeus	Feldgarden,M., Kirby,J., Kosoy,M., Birtles,R., Probert,W.S., Chiaraviglio,L., Walker,B., Young,S.K., Zeng,Q., Gargeya,S., Fitzgerald,M., Haas,B., Abouelleil,A., Alvarado,L., Arachchi,H.M., Berlin,A.M., Chapman,S.B., Goldberg,J., Griggs,A., Gujja,S., Hansen,M., Howarth,C., Imamovic,A., Larimer,J., McCowen,C., Montmayeur,A., Murphy,C., Neiman,D., Pearson,M., Priest,M., Roberts,A., Saif,S., Shea,T.,…	cat	Felid	Carnivora	USA: San Francisco, CA
AF199502.1	Bartonella weissi	Marano,N., Jameson,P., Marston,E., Jones,D., Greene,C. and Regnery,R., A third Bartonella species isolated from domestic cats, Bartonella weissi, sp. nov., Unpublished ; Jones,D., Direct Submission, Submitted (28-OCT-1999) DVRD, CDC, 1600 Clifton Road, Atlanta, GA 30333, USA	domestic cat	Felid	Carnivora
KM067916.1	Bartonella clarridgeiae	Andre,M.R., Dumler,J.S., Herrera,H.M., Goncalvez,L.R., Sousa,K.C., Scorpio,D.G., Santis,A.C.G., Domingos,I.H., Campos,J.B.V. and Machado,R.Z., Assessment of a quantitative 5' nuclease real-time PCR using the NADH dehydrogenase gamma subunit (nuoG) for Bartonella species in domestic and stray cats in midwestern Brazil, Unpublished ; Andre,M.R., Dumler,J.S., Herrera,H.M., Goncalvez,L.R., Sousa,K.C.…	feline	felid	Carnivora	Brazil: Campo Grande, Mato Grosso do Sul
AB674239.1	Bartonella clarridgeiae	Sato,S., Kabeya,H., Miura,T., Suzuki,K., Bai,Y., Kosoy,M., Sentsui,H., Kariwa,H. and Maruyama,S., Isolation and phylogenetic analysis of Bartonella species from wild carnivores of the suborder Caniformia in Japan, Vet. Microbiol. 161 (1-2), 130-136 (2012) ; Sato,S., Kabeya,H., Miura,T., Suzuki,K., Sentsui,H., Kariwa,H., Bai,Y., Michael,K. and Maruyama,S., Direct Submission, Submitted (03-OCT-2011…	Felis catus	felid	Carnivora	Japan: Kyoto
AB872991.1	Bartonella henselae	Maia,C., Ramos,C., Coimbra,M., Bastos,F., Martins,A., Pinto,P., Nunes,M., Vieira,M.L., Cardoso,L. and Campino,L., Bacterial and protozoal agents of feline vector-borne diseases in domestic and stray cats from southern Portugal, Parasit Vectors 7 (1), 115 (2014) ; Maia,C., Direct Submission, Submitted (18-NOV-2013) Contact:Carla Maia Instituto de Higiene e Medicina Tropical, Unidade de Parasitolog…	Felis catus	felid	Carnivora	Portugal
AB896695.1	Bartonella clarridgeiae	Maia,C., Ramos,C., Coimbra,M., Bastos,F., Martins,A., Pinto,P., Nunes,M., Vieira,M.L., Cardoso,L. and Campino,L., Bacterial and protozoal agents of feline vector-borne diseases in domestic and stray cats from southern Portugal, Parasit Vectors 7 (1), 115 (2014) ; Maia,C., Direct Submission, Submitted (12-DEC-2013) Contact:Carla Maia Instituto de Higiene e Medicina Tropical, Universidade Nova de L…	Felis catus	felid	Carnivora	Portugal
AB896696.1	Bartonella clarridgeiae	Maia,C., Ramos,C., Coimbra,M., Bastos,F., Martins,A., Pinto,P., Nunes,M., Vieira,M.L., Cardoso,L. and Campino,L., Bacterial and protozoal agents of feline vector-borne diseases in domestic and stray cats from southern Portugal, Parasit Vectors 7 (1), 115 (2014) ; Maia,C., Direct Submission, Submitted (12-DEC-2013) Contact:Carla Maia Instituto de Higiene e Medicina Tropical, Universidade Nova de L…	Felis catus	felid	Carnivora	Portugal
AB896697.1	Bartonella clarridgeiae	Maia,C., Ramos,C., Coimbra,M., Bastos,F., Martins,A., Pinto,P., Nunes,M., Vieira,M.L., Cardoso,L. and Campino,L., Bacterial and protozoal agents of feline vector-borne diseases in domestic and stray cats from southern Portugal, Parasit Vectors 7 (1), 115 (2014) ; Maia,C., Direct Submission, Submitted (12-DEC-2013) Contact:Carla Maia Instituto de Higiene e Medicina Tropical, Universidade Nova de L…	Felis catus	felid	Carnivora	Portugal
AB896698.1	Bartonella clarridgeiae	Maia,C., Ramos,C., Coimbra,M., Bastos,F., Martins,A., Pinto,P., Nunes,M., Vieira,M.L., Cardoso,L. and Campino,L., Bacterial and protozoal agents of feline vector-borne diseases in domestic and stray cats from southern Portugal, Parasit Vectors 7 (1), 115 (2014) ; Maia,C., Direct Submission, Submitted (12-DEC-2013) Contact:Carla Maia Instituto de Higiene e Medicina Tropical, Universidade Nova de L…	Felis catus	felid	Carnivora	Portugal
AB896699.1	Bartonella henselae	Maia,C., Ramos,C., Coimbra,M., Bastos,F., Martins,A., Pinto,P., Nunes,M., Vieira,M.L., Cardoso,L. and Campino,L., Bacterial and protozoal agents of feline vector-borne diseases in domestic and stray cats from southern Portugal, Parasit Vectors 7 (1), 115 (2014) ; Maia,C., Direct Submission, Submitted (12-DEC-2013) Contact:Carla Maia Instituto de Higiene e Medicina Tropical, Universidade Nova de L…	Felis catus	felid	Carnivora	Portugal
JF819177.1	Bartonella henselae	Yuan,C., Zhu,C., Wu,Y., Pan,X. and Hua,X., Bacteriological and molecular identification of bartonella species in cats from different regions of china, PLoS Negl Trop Dis 5 (9), E1301 (2011) ; Yuan,C., Direct Submission, Submitted (13-APR-2011) School of Agriculture and Biology, Shanghai Jiaotong University, 800 Dongchuan Rd, Shanghai, Shanghai 200240, China	Felis catus	felid	Carnivora
JF819178.1	Bartonella henselae	Yuan,C., Zhu,C., Wu,Y., Pan,X. and Hua,X., Bacteriological and molecular identification of bartonella species in cats from different regions of china, PLoS Negl Trop Dis 5 (9), E1301 (2011) ; Yuan,C., Direct Submission, Submitted (13-APR-2011) School of Agriculture and Biology, Shanghai Jiaotong University, 800 Dongchuan Rd, Shanghai, Shanghai 200240, China	Felis catus	felid	Carnivora
JN646650.1	Bartonella henselae	Mediannikov,O., Davoust,B., Cabre,O., Rolain,J.M. and Raoult,D., Bartonellae in animals and vectors in New Caledonia, Comp. Immunol. Microbiol. Infect. Dis. 34 (6), 497-501 (2011) ; Mediannikov,O., Davoust,B., Cabre,O., Rolain,J.-M. and Raoult,D., Direct Submission, Submitted (06-SEP-2011) UMR198, IRD, 27 Blvd Jean Moulin, Marseille 13385, France	Felis catus	felid	Carnivora	New Caledonia
JN646651.1	Bartonella henselae	Mediannikov,O., Davoust,B., Cabre,O., Rolain,J.M. and Raoult,D., Bartonellae in animals and vectors in New Caledonia, Comp. Immunol. Microbiol. Infect. Dis. 34 (6), 497-501 (2011) ; Mediannikov,O., Davoust,B., Cabre,O., Rolain,J.-M. and Raoult,D., Direct Submission, Submitted (06-SEP-2011) UMR198, IRD, 27 Blvd Jean Moulin, Marseille 13385, France	Felis catus	felid	Carnivora	New Caledonia
JN646652.1	Bartonella henselae	Mediannikov,O., Davoust,B., Cabre,O., Rolain,J.M. and Raoult,D., Bartonellae in animals and vectors in New Caledonia, Comp. Immunol. Microbiol. Infect. Dis. 34 (6), 497-501 (2011) ; Mediannikov,O., Davoust,B., Cabre,O., Rolain,J.-M. and Raoult,D., Direct Submission, Submitted (06-SEP-2011) UMR198, IRD, 27 Blvd Jean Moulin, Marseille 13385, France	Felis catus	felid	Carnivora	New Caledonia
JN646653.1	Bartonella henselae	Mediannikov,O., Davoust,B., Cabre,O., Rolain,J.M. and Raoult,D., Bartonellae in animals and vectors in New Caledonia, Comp. Immunol. Microbiol. Infect. Dis. 34 (6), 497-501 (2011) ; Mediannikov,O., Davoust,B., Cabre,O., Rolain,J.-M. and Raoult,D., Direct Submission, Submitted (06-SEP-2011) UMR198, IRD, 27 Blvd Jean Moulin, Marseille 13385, France	Felis catus	felid	Carnivora	New Caledonia
JN646684.1	Bartonella henselae	Mediannikov,O., Davoust,B., Cabre,O., Rolain,J.M. and Raoult,D., Bartonellae in animals and vectors in New Caledonia, Comp. Immunol. Microbiol. Infect. Dis. 34 (6), 497-501 (2011) ; Mediannikov,O., Davoust,B., Cabre,O., Rolain,J.-M. and Raoult,D., Direct Submission, Submitted (06-SEP-2011) UMR198, IRD, 27 Blvd Jean Moulin, Marseille 13385, France	Felis catus	felid	Carnivora	New Caledonia
JN646685.1	Bartonella henselae	Mediannikov,O., Davoust,B., Cabre,O., Rolain,J.M. and Raoult,D., Bartonellae in animals and vectors in New Caledonia, Comp. Immunol. Microbiol. Infect. Dis. 34 (6), 497-501 (2011) ; Mediannikov,O., Davoust,B., Cabre,O., Rolain,J.-M. and Raoult,D., Direct Submission, Submitted (06-SEP-2011) UMR198, IRD, 27 Blvd Jean Moulin, Marseille 13385, France	Felis catus	felid	Carnivora	New Caledonia
JN646686.1	Bartonella henselae	Mediannikov,O., Davoust,B., Cabre,O., Rolain,J.M. and Raoult,D., Bartonellae in animals and vectors in New Caledonia, Comp. Immunol. Microbiol. Infect. Dis. 34 (6), 497-501 (2011) ; Mediannikov,O., Davoust,B., Cabre,O., Rolain,J.-M. and Raoult,D., Direct Submission, Submitted (06-SEP-2011) UMR198, IRD, 27 Blvd Jean Moulin, Marseille 13385, France	Felis catus	felid	Carnivora	New Caledonia
JN646687.1	Bartonella henselae	Mediannikov,O., Davoust,B., Cabre,O., Rolain,J.M. and Raoult,D., Bartonellae in animals and vectors in New Caledonia, Comp. Immunol. Microbiol. Infect. Dis. 34 (6), 497-501 (2011) ; Mediannikov,O., Davoust,B., Cabre,O., Rolain,J.-M. and Raoult,D., Direct Submission, Submitted (06-SEP-2011) UMR198, IRD, 27 Blvd Jean Moulin, Marseille 13385, France	Felis catus	felid	Carnivora	New Caledonia
KP822820.1	Bartonella henselae	Bai,Y., Rizzo,M.F., Alvarez,D., Moran,D., Peruski,L.F. and Kosoy,M., Coexistence of Bartonella henselae and B. clarridgeiae in populations of cats and their fleas in Guatemala, J. Vector Ecol. 40 (2), 327-332 (2015) ; Bai,Y., Direct Submission, Submitted (09-FEB-2015) DVBD, CDC, 3156 Rampart Road, Fort Collins, CO 80521, USA	Felis catus	felid	Carnivora	Guatemala
KP822821.1	Bartonella henselae	Bai,Y., Rizzo,M.F., Alvarez,D., Moran,D., Peruski,L.F. and Kosoy,M., Coexistence of Bartonella henselae and B. clarridgeiae in populations of cats and their fleas in Guatemala, J. Vector Ecol. 40 (2), 327-332 (2015) ; Bai,Y., Direct Submission, Submitted (09-FEB-2015) DVBD, CDC, 3156 Rampart Road, Fort Collins, CO 80521, USA	Felis catus	felid	Carnivora	Guatemala
KU240428.1	uncultured Bartonella sp	Dybing,N.A., Jacobson,C., Irwin,P., Algar,D. and Adams,P.J., Bartonella Species Identified in Rodent and Feline Hosts from Island and Mainland Western Australia, Vector Borne Zoonotic Dis. (2016) In press ; Dybing,N.A., Jacobson,C., Algar,D., Irwin,P. and Adams,P., Direct Submission, Submitted (05-DEC-2015) Veterinary and life sciences, Murdoch University, 90 South Street, Perth, WA 6150, Austral…	Felis catus	felid	Carnivora	Australia: Western Australia, Katanning
KU240429.1	uncultured Bartonella sp	Dybing,N.A., Jacobson,C., Irwin,P., Algar,D. and Adams,P.J., Bartonella Species Identified in Rodent and Feline Hosts from Island and Mainland Western Australia, Vector Borne Zoonotic Dis. (2016) In press ; Dybing,N.A., Jacobson,C., Algar,D., Irwin,P. and Adams,P., Direct Submission, Submitted (05-DEC-2015) Veterinary and life sciences, Murdoch University, 90 South Street, Perth, WA 6150, Austral…	Felis catus	felid	Carnivora	Australia: Western Australia, Bindoon
KU240430.1	uncultured Bartonella sp	Dybing,N.A., Jacobson,C., Irwin,P., Algar,D. and Adams,P.J., Bartonella Species Identified in Rodent and Feline Hosts from Island and Mainland Western Australia, Vector Borne Zoonotic Dis. (2016) In press ; Dybing,N.A., Jacobson,C., Algar,D., Irwin,P. and Adams,P., Direct Submission, Submitted (05-DEC-2015) Veterinary and life sciences, Murdoch University, 90 South Street, Perth, WA 6150, Austral…	Felis catus	felid	Carnivora	Australia: Western Australia, Mooliabeenie
LNZX00000000.1	Bartonella henselae	Woudstra,C., Fach,P., Chomel,B., Haddad,N. and Boulouis,H.-J., Direct Submission, Submitted (01-DEC-2015) Identypath, Anses UMR BIPAR, rue Pierre et Marie Curie, Maisons-Alfort 94704, France	Felis catus	felid	Carnivora	France: Paris
LNZX01000005.1	Bartonella henselae	Woudstra,C., Fach,P., Chomel,B., Haddad,N. and Boulouis,H.-J., Direct Submission, Submitted (01-DEC-2015) Identypath, Anses UMR BIPAR, rue Pierre et Marie Curie, Maisons-Alfort 94704, France	Felis catus	felid	Carnivora	France: Paris
LNZX01000009.1	Bartonella henselae	Woudstra,C., Fach,P., Chomel,B., Haddad,N. and Boulouis,H.-J., Direct Submission, Submitted (01-DEC-2015) Identypath, Anses UMR BIPAR, rue Pierre et Marie Curie, Maisons-Alfort 94704, France	Felis catus	felid	Carnivora	France: Paris
LNZX01000022.1	Bartonella henselae	Woudstra,C., Fach,P., Chomel,B., Haddad,N. and Boulouis,H.-J., Direct Submission, Submitted (01-DEC-2015) Identypath, Anses UMR BIPAR, rue Pierre et Marie Curie, Maisons-Alfort 94704, France	Felis catus	felid	Carnivora	France: Paris
LNZX01000026.1	Bartonella henselae	Woudstra,C., Fach,P., Chomel,B., Haddad,N. and Boulouis,H.-J., Direct Submission, Submitted (01-DEC-2015) Identypath, Anses UMR BIPAR, rue Pierre et Marie Curie, Maisons-Alfort 94704, France	Felis catus	felid	Carnivora	France: Paris
LNZX01000063.1	Bartonella henselae	Woudstra,C., Fach,P., Chomel,B., Haddad,N. and Boulouis,H.-J., Direct Submission, Submitted (01-DEC-2015) Identypath, Anses UMR BIPAR, rue Pierre et Marie Curie, Maisons-Alfort 94704, France	Felis catus	felid	Carnivora	France: Paris
LNZX01000066.1	Bartonella henselae	Woudstra,C., Fach,P., Chomel,B., Haddad,N. and Boulouis,H.-J., Direct Submission, Submitted (01-DEC-2015) Identypath, Anses UMR BIPAR, rue Pierre et Marie Curie, Maisons-Alfort 94704, France	Felis catus	felid	Carnivora	France: Paris
LNZY00000000.1	Bartonella henselae	Woudstra,C., Fach,P., Chomel,B., Haddad,N. and Boulouis,H.-J., Direct Submission, Submitted (01-DEC-2015) Identypath, Anses UMR BIPAR, rue Pierre et Marie Curie, Maisons-Alfort 94704, France	Felis catus	felid	Carnivora	France: Paris
LNZY01000007.1	Bartonella henselae	Woudstra,C., Fach,P., Chomel,B., Haddad,N. and Boulouis,H.-J., Direct Submission, Submitted (01-DEC-2015) Identypath, Anses UMR BIPAR, rue Pierre et Marie Curie, Maisons-Alfort 94704, France	Felis catus	felid	Carnivora	France: Paris
LNZY01000011.1	Bartonella henselae	Woudstra,C., Fach,P., Chomel,B., Haddad,N. and Boulouis,H.-J., Direct Submission, Submitted (01-DEC-2015) Identypath, Anses UMR BIPAR, rue Pierre et Marie Curie, Maisons-Alfort 94704, France	Felis catus	felid	Carnivora	France: Paris
LNZY01000015.1	Bartonella henselae	Woudstra,C., Fach,P., Chomel,B., Haddad,N. and Boulouis,H.-J., Direct Submission, Submitted (01-DEC-2015) Identypath, Anses UMR BIPAR, rue Pierre et Marie Curie, Maisons-Alfort 94704, France	Felis catus	felid	Carnivora	France: Paris
LNZY01000016.1	Bartonella henselae	Woudstra,C., Fach,P., Chomel,B., Haddad,N. and Boulouis,H.-J., Direct Submission, Submitted (01-DEC-2015) Identypath, Anses UMR BIPAR, rue Pierre et Marie Curie, Maisons-Alfort 94704, France	Felis catus	felid	Carnivora	France: Paris
LNZY01000026.1	Bartonella henselae	Woudstra,C., Fach,P., Chomel,B., Haddad,N. and Boulouis,H.-J., Direct Submission, Submitted (01-DEC-2015) Identypath, Anses UMR BIPAR, rue Pierre et Marie Curie, Maisons-Alfort 94704, France	Felis catus	felid	Carnivora	France: Paris
LNZY01000028.1	Bartonella henselae	Woudstra,C., Fach,P., Chomel,B., Haddad,N. and Boulouis,H.-J., Direct Submission, Submitted (01-DEC-2015) Identypath, Anses UMR BIPAR, rue Pierre et Marie Curie, Maisons-Alfort 94704, France	Felis catus	felid	Carnivora	France: Paris
LNZZ00000000.1	Bartonella henselae	Woudstra,C., Fach,P., Chomel,B., Haddad,N. and Boulouis,H.-J., Direct Submission, Submitted (01-DEC-2015) Identypath, Anses UMR BIPAR, rue Pierre et Marie Curie, Maisons-Alfort 94704, France	Felis catus	felid	Carnivora	France: Paris
LNZZ01000006.1	Bartonella henselae	Woudstra,C., Fach,P., Chomel,B., Haddad,N. and Boulouis,H.-J., Direct Submission, Submitted (01-DEC-2015) Identypath, Anses UMR BIPAR, rue Pierre et Marie Curie, Maisons-Alfort 94704, France	Felis catus	felid	Carnivora	France: Paris
LNZZ01000007.1	Bartonella henselae	Woudstra,C., Fach,P., Chomel,B., Haddad,N. and Boulouis,H.-J., Direct Submission, Submitted (01-DEC-2015) Identypath, Anses UMR BIPAR, rue Pierre et Marie Curie, Maisons-Alfort 94704, France	Felis catus	felid	Carnivora	France: Paris
LNZZ01000011.1	Bartonella henselae	Woudstra,C., Fach,P., Chomel,B., Haddad,N. and Boulouis,H.-J., Direct Submission, Submitted (01-DEC-2015) Identypath, Anses UMR BIPAR, rue Pierre et Marie Curie, Maisons-Alfort 94704, France	Felis catus	felid	Carnivora	France: Paris
LNZZ01000017.1	Bartonella henselae	Woudstra,C., Fach,P., Chomel,B., Haddad,N. and Boulouis,H.-J., Direct Submission, Submitted (01-DEC-2015) Identypath, Anses UMR BIPAR, rue Pierre et Marie Curie, Maisons-Alfort 94704, France	Felis catus	felid	Carnivora	France: Paris
LNZZ01000018.1	Bartonella henselae	Woudstra,C., Fach,P., Chomel,B., Haddad,N. and Boulouis,H.-J., Direct Submission, Submitted (01-DEC-2015) Identypath, Anses UMR BIPAR, rue Pierre et Marie Curie, Maisons-Alfort 94704, France	Felis catus	felid	Carnivora	France: Paris
LNZZ01000057.1	Bartonella henselae	Woudstra,C., Fach,P., Chomel,B., Haddad,N. and Boulouis,H.-J., Direct Submission, Submitted (01-DEC-2015) Identypath, Anses UMR BIPAR, rue Pierre et Marie Curie, Maisons-Alfort 94704, France	Felis catus	felid	Carnivora	France: Paris
LOAA00000000.1	Bartonella henselae	Woudstra,C., Fach,P., Chomel,B., Haddad,N. and Boulouis,H.-J., Direct Submission, Submitted (01-DEC-2015) Identypath, Anses UMR BIPAR, rue Pierre et Marie Curie, Maisons-Alfort 94704, France	Felis catus	felid	Carnivora	France: Paris
LOAA01000002.1	Bartonella henselae	Woudstra,C., Fach,P., Chomel,B., Haddad,N. and Boulouis,H.-J., Direct Submission, Submitted (01-DEC-2015) Identypath, Anses UMR BIPAR, rue Pierre et Marie Curie, Maisons-Alfort 94704, France	Felis catus	felid	Carnivora	France: Paris
LOAA01000004.1	Bartonella henselae	Woudstra,C., Fach,P., Chomel,B., Haddad,N. and Boulouis,H.-J., Direct Submission, Submitted (01-DEC-2015) Identypath, Anses UMR BIPAR, rue Pierre et Marie Curie, Maisons-Alfort 94704, France	Felis catus	felid	Carnivora	France: Paris
LOAA01000019.1	Bartonella henselae	Woudstra,C., Fach,P., Chomel,B., Haddad,N. and Boulouis,H.-J., Direct Submission, Submitted (01-DEC-2015) Identypath, Anses UMR BIPAR, rue Pierre et Marie Curie, Maisons-Alfort 94704, France	Felis catus	felid	Carnivora	France: Paris
LOAA01000021.1	Bartonella henselae	Woudstra,C., Fach,P., Chomel,B., Haddad,N. and Boulouis,H.-J., Direct Submission, Submitted (01-DEC-2015) Identypath, Anses UMR BIPAR, rue Pierre et Marie Curie, Maisons-Alfort 94704, France	Felis catus	felid	Carnivora	France: Paris
LOAA01000062.1	Bartonella henselae	Woudstra,C., Fach,P., Chomel,B., Haddad,N. and Boulouis,H.-J., Direct Submission, Submitted (01-DEC-2015) Identypath, Anses UMR BIPAR, rue Pierre et Marie Curie, Maisons-Alfort 94704, France	Felis catus	felid	Carnivora	France: Paris
LOAA01000070.1	Bartonella henselae	Woudstra,C., Fach,P., Chomel,B., Haddad,N. and Boulouis,H.-J., Direct Submission, Submitted (01-DEC-2015) Identypath, Anses UMR BIPAR, rue Pierre et Marie Curie, Maisons-Alfort 94704, France	Felis catus	felid	Carnivora	France: Paris
LOAB00000000.1	Bartonella henselae	Woudstra,C., Fach,P., Chomel,B., Haddad,N. and Boulouis,H.-J., Direct Submission, Submitted (01-DEC-2015) Identypath, Anses UMR BIPAR, rue Pierre et Marie Curie, Maisons-Alfort 94704, France	Felis catus	felid	Carnivora	France: Paris
LOAB01000008.1	Bartonella henselae	Woudstra,C., Fach,P., Chomel,B., Haddad,N. and Boulouis,H.-J., Direct Submission, Submitted (01-DEC-2015) Identypath, Anses UMR BIPAR, rue Pierre et Marie Curie, Maisons-Alfort 94704, France	Felis catus	felid	Carnivora	France: Paris
LOAB01000015.1	Bartonella henselae	Woudstra,C., Fach,P., Chomel,B., Haddad,N. and Boulouis,H.-J., Direct Submission, Submitted (01-DEC-2015) Identypath, Anses UMR BIPAR, rue Pierre et Marie Curie, Maisons-Alfort 94704, France	Felis catus	felid	Carnivora	France: Paris
LOAB01000018.1	Bartonella henselae	Woudstra,C., Fach,P., Chomel,B., Haddad,N. and Boulouis,H.-J., Direct Submission, Submitted (01-DEC-2015) Identypath, Anses UMR BIPAR, rue Pierre et Marie Curie, Maisons-Alfort 94704, France	Felis catus	felid	Carnivora	France: Paris
LOAB01000035.1	Bartonella henselae	Woudstra,C., Fach,P., Chomel,B., Haddad,N. and Boulouis,H.-J., Direct Submission, Submitted (01-DEC-2015) Identypath, Anses UMR BIPAR, rue Pierre et Marie Curie, Maisons-Alfort 94704, France	Felis catus	felid	Carnivora	France: Paris
LOAB01000046.1	Bartonella henselae	Woudstra,C., Fach,P., Chomel,B., Haddad,N. and Boulouis,H.-J., Direct Submission, Submitted (01-DEC-2015) Identypath, Anses UMR BIPAR, rue Pierre et Marie Curie, Maisons-Alfort 94704, France	Felis catus	felid	Carnivora	France: Paris
LOAB01000063.1	Bartonella henselae	Woudstra,C., Fach,P., Chomel,B., Haddad,N. and Boulouis,H.-J., Direct Submission, Submitted (01-DEC-2015) Identypath, Anses UMR BIPAR, rue Pierre et Marie Curie, Maisons-Alfort 94704, France	Felis catus	felid	Carnivora	France: Paris
LOAC00000000.1	Bartonella henselae	Woudstra,C., Fach,P., Chomel,B., Haddad,N. and Boulouis,H.-J., Direct Submission, Submitted (02-DEC-2015) Identypath, Anses UMR BIPAR, rue Pierre et Marie Curie, Maisons-Alfort 94704, France	Felis catus	felid	Carnivora	France: Paris
LOAC01000002.1	Bartonella henselae	Woudstra,C., Fach,P., Chomel,B., Haddad,N. and Boulouis,H.-J., Direct Submission, Submitted (02-DEC-2015) Identypath, Anses UMR BIPAR, rue Pierre et Marie Curie, Maisons-Alfort 94704, France	Felis catus	felid	Carnivora	France: Paris
LOAC01000017.1	Bartonella henselae	Woudstra,C., Fach,P., Chomel,B., Haddad,N. and Boulouis,H.-J., Direct Submission, Submitted (02-DEC-2015) Identypath, Anses UMR BIPAR, rue Pierre et Marie Curie, Maisons-Alfort 94704, France	Felis catus	felid	Carnivora	France: Paris
LOAC01000034.1	Bartonella henselae	Woudstra,C., Fach,P., Chomel,B., Haddad,N. and Boulouis,H.-J., Direct Submission, Submitted (02-DEC-2015) Identypath, Anses UMR BIPAR, rue Pierre et Marie Curie, Maisons-Alfort 94704, France	Felis catus	felid	Carnivora	France: Paris
LOAC01000049.1	Bartonella henselae	Woudstra,C., Fach,P., Chomel,B., Haddad,N. and Boulouis,H.-J., Direct Submission, Submitted (02-DEC-2015) Identypath, Anses UMR BIPAR, rue Pierre et Marie Curie, Maisons-Alfort 94704, France	Felis catus	felid	Carnivora	France: Paris
LOAC01000052.1	Bartonella henselae	Woudstra,C., Fach,P., Chomel,B., Haddad,N. and Boulouis,H.-J., Direct Submission, Submitted (02-DEC-2015) Identypath, Anses UMR BIPAR, rue Pierre et Marie Curie, Maisons-Alfort 94704, France	Felis catus	felid	Carnivora	France: Paris
LOAC01000053.1	Bartonella henselae	Woudstra,C., Fach,P., Chomel,B., Haddad,N. and Boulouis,H.-J., Direct Submission, Submitted (02-DEC-2015) Identypath, Anses UMR BIPAR, rue Pierre et Marie Curie, Maisons-Alfort 94704, France	Felis catus	felid	Carnivora	France: Paris
LOAD00000000.1	Bartonella henselae	Woudstra,C., Fach,P., Chomel,B., Haddad,N. and Boulouis,H.-J., Direct Submission, Submitted (01-DEC-2015) Identypath, Anses UMR BIPAR, rue Pierre et Marie Curie, Maisons-Alfort 94704, France	Felis catus	felid	Carnivora	Denmark: Coppenhagen
LOAD01000009.1	Bartonella henselae	Woudstra,C., Fach,P., Chomel,B., Haddad,N. and Boulouis,H.-J., Direct Submission, Submitted (01-DEC-2015) Identypath, Anses UMR BIPAR, rue Pierre et Marie Curie, Maisons-Alfort 94704, France	Felis catus	felid	Carnivora	Denmark: Coppenhagen
LOAD01000010.1	Bartonella henselae	Woudstra,C., Fach,P., Chomel,B., Haddad,N. and Boulouis,H.-J., Direct Submission, Submitted (01-DEC-2015) Identypath, Anses UMR BIPAR, rue Pierre et Marie Curie, Maisons-Alfort 94704, France	Felis catus	felid	Carnivora	Denmark: Coppenhagen
LOAD01000015.1	Bartonella henselae	Woudstra,C., Fach,P., Chomel,B., Haddad,N. and Boulouis,H.-J., Direct Submission, Submitted (01-DEC-2015) Identypath, Anses UMR BIPAR, rue Pierre et Marie Curie, Maisons-Alfort 94704, France	Felis catus	felid	Carnivora	Denmark: Coppenhagen
LOAD01000017.1	Bartonella henselae	Woudstra,C., Fach,P., Chomel,B., Haddad,N. and Boulouis,H.-J., Direct Submission, Submitted (01-DEC-2015) Identypath, Anses UMR BIPAR, rue Pierre et Marie Curie, Maisons-Alfort 94704, France	Felis catus	felid	Carnivora	Denmark: Coppenhagen
LOAD01000041.1	Bartonella henselae	Woudstra,C., Fach,P., Chomel,B., Haddad,N. and Boulouis,H.-J., Direct Submission, Submitted (01-DEC-2015) Identypath, Anses UMR BIPAR, rue Pierre et Marie Curie, Maisons-Alfort 94704, France	Felis catus	felid	Carnivora	Denmark: Coppenhagen
LOAD01000042.1	Bartonella henselae	Woudstra,C., Fach,P., Chomel,B., Haddad,N. and Boulouis,H.-J., Direct Submission, Submitted (01-DEC-2015) Identypath, Anses UMR BIPAR, rue Pierre et Marie Curie, Maisons-Alfort 94704, France	Felis catus	felid	Carnivora	Denmark: Coppenhagen
LOAE00000000.1	Bartonella henselae	Woudstra,C., Fach,P., Chomel,B., Haddad,N. and Boulouis,H.-J., Direct Submission, Submitted (01-DEC-2015) Identypath, Anses UMR BIPAR, rue Pierre et Marie Curie, Maisons-Alfort 94704, France	Felis catus	felid	Carnivora	Denmark: Coppenhagen
LOAE01000003.1	Bartonella henselae	Woudstra,C., Fach,P., Chomel,B., Haddad,N. and Boulouis,H.-J., Direct Submission, Submitted (01-DEC-2015) Identypath, Anses UMR BIPAR, rue Pierre et Marie Curie, Maisons-Alfort 94704, France	Felis catus	felid	Carnivora	Denmark: Coppenhagen
LOAE01000020.1	Bartonella henselae	Woudstra,C., Fach,P., Chomel,B., Haddad,N. and Boulouis,H.-J., Direct Submission, Submitted (01-DEC-2015) Identypath, Anses UMR BIPAR, rue Pierre et Marie Curie, Maisons-Alfort 94704, France	Felis catus	felid	Carnivora	Denmark: Coppenhagen
LOAE01000027.1	Bartonella henselae	Woudstra,C., Fach,P., Chomel,B., Haddad,N. and Boulouis,H.-J., Direct Submission, Submitted (01-DEC-2015) Identypath, Anses UMR BIPAR, rue Pierre et Marie Curie, Maisons-Alfort 94704, France	Felis catus	felid	Carnivora	Denmark: Coppenhagen
LOAE01000038.1	Bartonella henselae	Woudstra,C., Fach,P., Chomel,B., Haddad,N. and Boulouis,H.-J., Direct Submission, Submitted (01-DEC-2015) Identypath, Anses UMR BIPAR, rue Pierre et Marie Curie, Maisons-Alfort 94704, France	Felis catus	felid	Carnivora	Denmark: Coppenhagen
LOAE01000039.1	Bartonella henselae	Woudstra,C., Fach,P., Chomel,B., Haddad,N. and Boulouis,H.-J., Direct Submission, Submitted (01-DEC-2015) Identypath, Anses UMR BIPAR, rue Pierre et Marie Curie, Maisons-Alfort 94704, France	Felis catus	felid	Carnivora	Denmark: Coppenhagen
LOAE01000042.1	Bartonella henselae	Woudstra,C., Fach,P., Chomel,B., Haddad,N. and Boulouis,H.-J., Direct Submission, Submitted (01-DEC-2015) Identypath, Anses UMR BIPAR, rue Pierre et Marie Curie, Maisons-Alfort 94704, France	Felis catus	felid	Carnivora	Denmark: Coppenhagen
LOAF00000000.1	Bartonella henselae	Woudstra,C., Fach,P., Chomel,B., Haddad,N. and Boulouis,H.-J., Direct Submission, Submitted (01-DEC-2015) Identypath, Anses UMR BIPAR, rue Pierre et Marie Curie, Maisons-Alfort 94704, France	Felis catus	felid	Carnivora	Denmark: Coppenhagen
LOAF01000002.1	Bartonella henselae	Woudstra,C., Fach,P., Chomel,B., Haddad,N. and Boulouis,H.-J., Direct Submission, Submitted (01-DEC-2015) Identypath, Anses UMR BIPAR, rue Pierre et Marie Curie, Maisons-Alfort 94704, France	Felis catus	felid	Carnivora	Denmark: Coppenhagen
LOAF01000003.1	Bartonella henselae	Woudstra,C., Fach,P., Chomel,B., Haddad,N. and Boulouis,H.-J., Direct Submission, Submitted (01-DEC-2015) Identypath, Anses UMR BIPAR, rue Pierre et Marie Curie, Maisons-Alfort 94704, France	Felis catus	felid	Carnivora	Denmark: Coppenhagen
LOAF01000012.1	Bartonella henselae	Woudstra,C., Fach,P., Chomel,B., Haddad,N. and Boulouis,H.-J., Direct Submission, Submitted (01-DEC-2015) Identypath, Anses UMR BIPAR, rue Pierre et Marie Curie, Maisons-Alfort 94704, France	Felis catus	felid	Carnivora	Denmark: Coppenhagen
LOAF01000020.1	Bartonella henselae	Woudstra,C., Fach,P., Chomel,B., Haddad,N. and Boulouis,H.-J., Direct Submission, Submitted (01-DEC-2015) Identypath, Anses UMR BIPAR, rue Pierre et Marie Curie, Maisons-Alfort 94704, France	Felis catus	felid	Carnivora	Denmark: Coppenhagen
LOAF01000022.1	Bartonella henselae	Woudstra,C., Fach,P., Chomel,B., Haddad,N. and Boulouis,H.-J., Direct Submission, Submitted (01-DEC-2015) Identypath, Anses UMR BIPAR, rue Pierre et Marie Curie, Maisons-Alfort 94704, France	Felis catus	felid	Carnivora	Denmark: Coppenhagen
LOAF01000040.1	Bartonella henselae	Woudstra,C., Fach,P., Chomel,B., Haddad,N. and Boulouis,H.-J., Direct Submission, Submitted (01-DEC-2015) Identypath, Anses UMR BIPAR, rue Pierre et Marie Curie, Maisons-Alfort 94704, France	Felis catus	felid	Carnivora	Denmark: Coppenhagen
LOAG00000000.1	Bartonella henselae	Woudstra,C., Fach,P., Chomel,B., Haddad,N. and Boulouis,H.-J., Direct Submission, Submitted (01-DEC-2015) Identypath, Anses UMR BIPAR, rue Pierre et Marie Curie, Maisons-Alfort 94704, France	Felis catus	felid	Carnivora	Denmark: Coppenhagen
LOAG01000002.1	Bartonella henselae	Woudstra,C., Fach,P., Chomel,B., Haddad,N. and Boulouis,H.-J., Direct Submission, Submitted (01-DEC-2015) Identypath, Anses UMR BIPAR, rue Pierre et Marie Curie, Maisons-Alfort 94704, France	Felis catus	felid	Carnivora	Denmark: Coppenhagen
LOAG01000005.1	Bartonella henselae	Woudstra,C., Fach,P., Chomel,B., Haddad,N. and Boulouis,H.-J., Direct Submission, Submitted (01-DEC-2015) Identypath, Anses UMR BIPAR, rue Pierre et Marie Curie, Maisons-Alfort 94704, France	Felis catus	felid	Carnivora	Denmark: Coppenhagen
LOAG01000006.1	Bartonella henselae	Woudstra,C., Fach,P., Chomel,B., Haddad,N. and Boulouis,H.-J., Direct Submission, Submitted (01-DEC-2015) Identypath, Anses UMR BIPAR, rue Pierre et Marie Curie, Maisons-Alfort 94704, France	Felis catus	felid	Carnivora	Denmark: Coppenhagen
LOAG01000016.1	Bartonella henselae	Woudstra,C., Fach,P., Chomel,B., Haddad,N. and Boulouis,H.-J., Direct Submission, Submitted (01-DEC-2015) Identypath, Anses UMR BIPAR, rue Pierre et Marie Curie, Maisons-Alfort 94704, France	Felis catus	felid	Carnivora	Denmark: Coppenhagen
LOAG01000034.1	Bartonella henselae	Woudstra,C., Fach,P., Chomel,B., Haddad,N. and Boulouis,H.-J., Direct Submission, Submitted (01-DEC-2015) Identypath, Anses UMR BIPAR, rue Pierre et Marie Curie, Maisons-Alfort 94704, France	Felis catus	felid	Carnivora	Denmark: Coppenhagen
LOAG01000039.1	Bartonella henselae	Woudstra,C., Fach,P., Chomel,B., Haddad,N. and Boulouis,H.-J., Direct Submission, Submitted (01-DEC-2015) Identypath, Anses UMR BIPAR, rue Pierre et Marie Curie, Maisons-Alfort 94704, France	Felis catus	felid	Carnivora	Denmark: Coppenhagen
LOAH00000000.1	Bartonella henselae	Woudstra,C., Fach,P., Chomel,B., Haddad,N. and Boulouis,H.-J., Direct Submission, Submitted (01-DEC-2015) Identypath, Anses UMR BIPAR, rue Pierre et Marie Curie, Maisons-Alfort 94704, France	Felis catus	felid	Carnivora	USA: Davis
LOAH01000007.1	Bartonella henselae	Woudstra,C., Fach,P., Chomel,B., Haddad,N. and Boulouis,H.-J., Direct Submission, Submitted (01-DEC-2015) Identypath, Anses UMR BIPAR, rue Pierre et Marie Curie, Maisons-Alfort 94704, France	Felis catus	felid	Carnivora	USA: Davis
LOAH01000021.1	Bartonella henselae	Woudstra,C., Fach,P., Chomel,B., Haddad,N. and Boulouis,H.-J., Direct Submission, Submitted (01-DEC-2015) Identypath, Anses UMR BIPAR, rue Pierre et Marie Curie, Maisons-Alfort 94704, France	Felis catus	felid	Carnivora	USA: Davis
LOAH01000024.1	Bartonella henselae	Woudstra,C., Fach,P., Chomel,B., Haddad,N. and Boulouis,H.-J., Direct Submission, Submitted (01-DEC-2015) Identypath, Anses UMR BIPAR, rue Pierre et Marie Curie, Maisons-Alfort 94704, France	Felis catus	felid	Carnivora	USA: Davis
LOAH01000034.1	Bartonella henselae	Woudstra,C., Fach,P., Chomel,B., Haddad,N. and Boulouis,H.-J., Direct Submission, Submitted (01-DEC-2015) Identypath, Anses UMR BIPAR, rue Pierre et Marie Curie, Maisons-Alfort 94704, France	Felis catus	felid	Carnivora	USA: Davis
LOAH01000054.1	Bartonella henselae	Woudstra,C., Fach,P., Chomel,B., Haddad,N. and Boulouis,H.-J., Direct Submission, Submitted (01-DEC-2015) Identypath, Anses UMR BIPAR, rue Pierre et Marie Curie, Maisons-Alfort 94704, France	Felis catus	felid	Carnivora	USA: Davis
LOAI00000000.1	Bartonella henselae	Woudstra,C., Fach,P., Chomel,B., Haddad,N. and Boulouis,H.-J., Direct Submission, Submitted (01-DEC-2015) Identypath, Anses UMR BIPAR, rue Pierre et Marie Curie, Maisons-Alfort 94704, France	Felis catus	felid	Carnivora	USA: Davis
LOAI01000007.1	Bartonella henselae	Woudstra,C., Fach,P., Chomel,B., Haddad,N. and Boulouis,H.-J., Direct Submission, Submitted (01-DEC-2015) Identypath, Anses UMR BIPAR, rue Pierre et Marie Curie, Maisons-Alfort 94704, France	Felis catus	felid	Carnivora	USA: Davis
LOAI01000008.1	Bartonella henselae	Woudstra,C., Fach,P., Chomel,B., Haddad,N. and Boulouis,H.-J., Direct Submission, Submitted (01-DEC-2015) Identypath, Anses UMR BIPAR, rue Pierre et Marie Curie, Maisons-Alfort 94704, France	Felis catus	felid	Carnivora	USA: Davis
LOAI01000016.1	Bartonella henselae	Woudstra,C., Fach,P., Chomel,B., Haddad,N. and Boulouis,H.-J., Direct Submission, Submitted (01-DEC-2015) Identypath, Anses UMR BIPAR, rue Pierre et Marie Curie, Maisons-Alfort 94704, France	Felis catus	felid	Carnivora	USA: Davis
LOAI01000022.1	Bartonella henselae	Woudstra,C., Fach,P., Chomel,B., Haddad,N. and Boulouis,H.-J., Direct Submission, Submitted (01-DEC-2015) Identypath, Anses UMR BIPAR, rue Pierre et Marie Curie, Maisons-Alfort 94704, France	Felis catus	felid	Carnivora	USA: Davis
LOAI01000045.1	Bartonella henselae	Woudstra,C., Fach,P., Chomel,B., Haddad,N. and Boulouis,H.-J., Direct Submission, Submitted (01-DEC-2015) Identypath, Anses UMR BIPAR, rue Pierre et Marie Curie, Maisons-Alfort 94704, France	Felis catus	felid	Carnivora	USA: Davis
LOAI01000056.1	Bartonella henselae	Woudstra,C., Fach,P., Chomel,B., Haddad,N. and Boulouis,H.-J., Direct Submission, Submitted (01-DEC-2015) Identypath, Anses UMR BIPAR, rue Pierre et Marie Curie, Maisons-Alfort 94704, France	Felis catus	felid	Carnivora	USA: Davis
NZ_KI911786.1	Bartonella henselae JK 51	Feldgarden,M., Kirby,J., Birtles,R., Dasch,G., Hendrix,L., Koehler,J., Kosoy,M., Young,S., Zeng,Q., Gargeya,S., Fitzgerald,M., Abouelleil,A., Alvarado,L., Chapman,S.B., Gainer-Dewar,J., Goldberg,J., Griggs,A., Gujja,S., Hansen,M., Howarth,C., Imamovic,A., Ireland,A., Larimer,J., McCowan,C., Murphy,C., Pearson,M., Poon,T.W., Priest,M., Roberts,A., Saif,S., Shea,T., Sykes,S., Wortman,J., Nusbaum,C.…	Felis catus	felid	Carnivora
NZ_KI911787.1	Bartonella henselae JK 51	Feldgarden,M., Kirby,J., Birtles,R., Dasch,G., Hendrix,L., Koehler,J., Kosoy,M., Young,S., Zeng,Q., Gargeya,S., Fitzgerald,M., Abouelleil,A., Alvarado,L., Chapman,S.B., Gainer-Dewar,J., Goldberg,J., Griggs,A., Gujja,S., Hansen,M., Howarth,C., Imamovic,A., Ireland,A., Larimer,J., McCowan,C., Murphy,C., Pearson,M., Poon,T.W., Priest,M., Roberts,A., Saif,S., Shea,T., Sykes,S., Wortman,J., Nusbaum,C.…	Felis catus	felid	Carnivora
NZ_KI911788.1	Bartonella henselae JK 51	Feldgarden,M., Kirby,J., Birtles,R., Dasch,G., Hendrix,L., Koehler,J., Kosoy,M., Young,S., Zeng,Q., Gargeya,S., Fitzgerald,M., Abouelleil,A., Alvarado,L., Chapman,S.B., Gainer-Dewar,J., Goldberg,J., Griggs,A., Gujja,S., Hansen,M., Howarth,C., Imamovic,A., Ireland,A., Larimer,J., McCowan,C., Murphy,C., Pearson,M., Poon,T.W., Priest,M., Roberts,A., Saif,S., Shea,T., Sykes,S., Wortman,J., Nusbaum,C.…	Felis catus	felid	Carnivora
NZ_KI911789.1	Bartonella henselae JK 51	Feldgarden,M., Kirby,J., Birtles,R., Dasch,G., Hendrix,L., Koehler,J., Kosoy,M., Young,S., Zeng,Q., Gargeya,S., Fitzgerald,M., Abouelleil,A., Alvarado,L., Chapman,S.B., Gainer-Dewar,J., Goldberg,J., Griggs,A., Gujja,S., Hansen,M., Howarth,C., Imamovic,A., Ireland,A., Larimer,J., McCowan,C., Murphy,C., Pearson,M., Poon,T.W., Priest,M., Roberts,A., Saif,S., Shea,T., Sykes,S., Wortman,J., Nusbaum,C.…	Felis catus	felid	Carnivora
NZ_KI911790.1	Bartonella henselae JK 51	Feldgarden,M., Kirby,J., Birtles,R., Dasch,G., Hendrix,L., Koehler,J., Kosoy,M., Young,S., Zeng,Q., Gargeya,S., Fitzgerald,M., Abouelleil,A., Alvarado,L., Chapman,S.B., Gainer-Dewar,J., Goldberg,J., Griggs,A., Gujja,S., Hansen,M., Howarth,C., Imamovic,A., Ireland,A., Larimer,J., McCowan,C., Murphy,C., Pearson,M., Poon,T.W., Priest,M., Roberts,A., Saif,S., Shea,T., Sykes,S., Wortman,J., Nusbaum,C.…	Felis catus	felid	Carnivora
NZ_KI911791.1	Bartonella henselae JK 51	Feldgarden,M., Kirby,J., Birtles,R., Dasch,G., Hendrix,L., Koehler,J., Kosoy,M., Young,S., Zeng,Q., Gargeya,S., Fitzgerald,M., Abouelleil,A., Alvarado,L., Chapman,S.B., Gainer-Dewar,J., Goldberg,J., Griggs,A., Gujja,S., Hansen,M., Howarth,C., Imamovic,A., Ireland,A., Larimer,J., McCowan,C., Murphy,C., Pearson,M., Poon,T.W., Priest,M., Roberts,A., Saif,S., Shea,T., Sykes,S., Wortman,J., Nusbaum,C.…	Felis catus	felid	Carnivora
NZ_KI911792.1	Bartonella henselae JK 51	Feldgarden,M., Kirby,J., Birtles,R., Dasch,G., Hendrix,L., Koehler,J., Kosoy,M., Young,S., Zeng,Q., Gargeya,S., Fitzgerald,M., Abouelleil,A., Alvarado,L., Chapman,S.B., Gainer-Dewar,J., Goldberg,J., Griggs,A., Gujja,S., Hansen,M., Howarth,C., Imamovic,A., Ireland,A., Larimer,J., McCowan,C., Murphy,C., Pearson,M., Poon,T.W., Priest,M., Roberts,A., Saif,S., Shea,T., Sykes,S., Wortman,J., Nusbaum,C.…	Felis catus	felid	Carnivora
NZ_KI911798.1	Bartonella henselae JK 42	Feldgarden,M., Kirby,J., Birtles,R., Dasch,G., Hendrix,L., Koehler,J., Kosoy,M., Young,S., Zeng,Q., Gargeya,S., Fitzgerald,M., Abouelleil,A., Alvarado,L., Chapman,S.B., Gainer-Dewar,J., Goldberg,J., Griggs,A., Gujja,S., Hansen,M., Howarth,C., Imamovic,A., Ireland,A., Larimer,J., McCowan,C., Murphy,C., Pearson,M., Poon,T.W., Priest,M., Roberts,A., Saif,S., Shea,T., Sykes,S., Wortman,J., Nusbaum,C.…	Felis catus	felid	Carnivora
NZ_KI911799.1	Bartonella henselae JK 42	Feldgarden,M., Kirby,J., Birtles,R., Dasch,G., Hendrix,L., Koehler,J., Kosoy,M., Young,S., Zeng,Q., Gargeya,S., Fitzgerald,M., Abouelleil,A., Alvarado,L., Chapman,S.B., Gainer-Dewar,J., Goldberg,J., Griggs,A., Gujja,S., Hansen,M., Howarth,C., Imamovic,A., Ireland,A., Larimer,J., McCowan,C., Murphy,C., Pearson,M., Poon,T.W., Priest,M., Roberts,A., Saif,S., Shea,T., Sykes,S., Wortman,J., Nusbaum,C.…	Felis catus	felid	Carnivora
NZ_KI911800.1	Bartonella henselae JK 42	Feldgarden,M., Kirby,J., Birtles,R., Dasch,G., Hendrix,L., Koehler,J., Kosoy,M., Young,S., Zeng,Q., Gargeya,S., Fitzgerald,M., Abouelleil,A., Alvarado,L., Chapman,S.B., Gainer-Dewar,J., Goldberg,J., Griggs,A., Gujja,S., Hansen,M., Howarth,C., Imamovic,A., Ireland,A., Larimer,J., McCowan,C., Murphy,C., Pearson,M., Poon,T.W., Priest,M., Roberts,A., Saif,S., Shea,T., Sykes,S., Wortman,J., Nusbaum,C.…	Felis catus	felid	Carnivora
NZ_KI911801.1	Bartonella henselae JK 42	Feldgarden,M., Kirby,J., Birtles,R., Dasch,G., Hendrix,L., Koehler,J., Kosoy,M., Young,S., Zeng,Q., Gargeya,S., Fitzgerald,M., Abouelleil,A., Alvarado,L., Chapman,S.B., Gainer-Dewar,J., Goldberg,J., Griggs,A., Gujja,S., Hansen,M., Howarth,C., Imamovic,A., Ireland,A., Larimer,J., McCowan,C., Murphy,C., Pearson,M., Poon,T.W., Priest,M., Roberts,A., Saif,S., Shea,T., Sykes,S., Wortman,J., Nusbaum,C.…	Felis catus	felid	Carnivora
NZ_KI911802.1	Bartonella henselae JK 42	Feldgarden,M., Kirby,J., Birtles,R., Dasch,G., Hendrix,L., Koehler,J., Kosoy,M., Young,S., Zeng,Q., Gargeya,S., Fitzgerald,M., Abouelleil,A., Alvarado,L., Chapman,S.B., Gainer-Dewar,J., Goldberg,J., Griggs,A., Gujja,S., Hansen,M., Howarth,C., Imamovic,A., Ireland,A., Larimer,J., McCowan,C., Murphy,C., Pearson,M., Poon,T.W., Priest,M., Roberts,A., Saif,S., Shea,T., Sykes,S., Wortman,J., Nusbaum,C.…	Felis catus	felid	Carnivora
NZ_KI911803.1	Bartonella henselae JK 42	Feldgarden,M., Kirby,J., Birtles,R., Dasch,G., Hendrix,L., Koehler,J., Kosoy,M., Young,S., Zeng,Q., Gargeya,S., Fitzgerald,M., Abouelleil,A., Alvarado,L., Chapman,S.B., Gainer-Dewar,J., Goldberg,J., Griggs,A., Gujja,S., Hansen,M., Howarth,C., Imamovic,A., Ireland,A., Larimer,J., McCowan,C., Murphy,C., Pearson,M., Poon,T.W., Priest,M., Roberts,A., Saif,S., Shea,T., Sykes,S., Wortman,J., Nusbaum,C.…	Felis catus	felid	Carnivora
NZ_KI911804.1	Bartonella henselae JK 42	Feldgarden,M., Kirby,J., Birtles,R., Dasch,G., Hendrix,L., Koehler,J., Kosoy,M., Young,S., Zeng,Q., Gargeya,S., Fitzgerald,M., Abouelleil,A., Alvarado,L., Chapman,S.B., Gainer-Dewar,J., Goldberg,J., Griggs,A., Gujja,S., Hansen,M., Howarth,C., Imamovic,A., Ireland,A., Larimer,J., McCowan,C., Murphy,C., Pearson,M., Poon,T.W., Priest,M., Roberts,A., Saif,S., Shea,T., Sykes,S., Wortman,J., Nusbaum,C.…	Felis catus	felid	Carnivora
NZ_KI911805.1	Bartonella henselae JK 42	Feldgarden,M., Kirby,J., Birtles,R., Dasch,G., Hendrix,L., Koehler,J., Kosoy,M., Young,S., Zeng,Q., Gargeya,S., Fitzgerald,M., Abouelleil,A., Alvarado,L., Chapman,S.B., Gainer-Dewar,J., Goldberg,J., Griggs,A., Gujja,S., Hansen,M., Howarth,C., Imamovic,A., Ireland,A., Larimer,J., McCowan,C., Murphy,C., Pearson,M., Poon,T.W., Priest,M., Roberts,A., Saif,S., Shea,T., Sykes,S., Wortman,J., Nusbaum,C.…	Felis catus	felid	Carnivora
NZ_KI911806.1	Bartonella henselae JK 42	Feldgarden,M., Kirby,J., Birtles,R., Dasch,G., Hendrix,L., Koehler,J., Kosoy,M., Young,S., Zeng,Q., Gargeya,S., Fitzgerald,M., Abouelleil,A., Alvarado,L., Chapman,S.B., Gainer-Dewar,J., Goldberg,J., Griggs,A., Gujja,S., Hansen,M., Howarth,C., Imamovic,A., Ireland,A., Larimer,J., McCowan,C., Murphy,C., Pearson,M., Poon,T.W., Priest,M., Roberts,A., Saif,S., Shea,T., Sykes,S., Wortman,J., Nusbaum,C.…	Felis catus	felid	Carnivora
NZ_KI911807.1	Bartonella henselae JK 42	Feldgarden,M., Kirby,J., Birtles,R., Dasch,G., Hendrix,L., Koehler,J., Kosoy,M., Young,S., Zeng,Q., Gargeya,S., Fitzgerald,M., Abouelleil,A., Alvarado,L., Chapman,S.B., Gainer-Dewar,J., Goldberg,J., Griggs,A., Gujja,S., Hansen,M., Howarth,C., Imamovic,A., Ireland,A., Larimer,J., McCowan,C., Murphy,C., Pearson,M., Poon,T.W., Priest,M., Roberts,A., Saif,S., Shea,T., Sykes,S., Wortman,J., Nusbaum,C.…	Felis catus	felid	Carnivora
NZ_KI911808.1	Bartonella henselae JK 42	Feldgarden,M., Kirby,J., Birtles,R., Dasch,G., Hendrix,L., Koehler,J., Kosoy,M., Young,S., Zeng,Q., Gargeya,S., Fitzgerald,M., Abouelleil,A., Alvarado,L., Chapman,S.B., Gainer-Dewar,J., Goldberg,J., Griggs,A., Gujja,S., Hansen,M., Howarth,C., Imamovic,A., Ireland,A., Larimer,J., McCowan,C., Murphy,C., Pearson,M., Poon,T.W., Priest,M., Roberts,A., Saif,S., Shea,T., Sykes,S., Wortman,J., Nusbaum,C.…	Felis catus	felid	Carnivora
NZ_KI911809.1	Bartonella henselae JK 42	Feldgarden,M., Kirby,J., Birtles,R., Dasch,G., Hendrix,L., Koehler,J., Kosoy,M., Young,S., Zeng,Q., Gargeya,S., Fitzgerald,M., Abouelleil,A., Alvarado,L., Chapman,S.B., Gainer-Dewar,J., Goldberg,J., Griggs,A., Gujja,S., Hansen,M., Howarth,C., Imamovic,A., Ireland,A., Larimer,J., McCowan,C., Murphy,C., Pearson,M., Poon,T.W., Priest,M., Roberts,A., Saif,S., Shea,T., Sykes,S., Wortman,J., Nusbaum,C.…	Felis catus	felid	Carnivora
NZ_KI911810.1	Bartonella henselae JK 42	Feldgarden,M., Kirby,J., Birtles,R., Dasch,G., Hendrix,L., Koehler,J., Kosoy,M., Young,S., Zeng,Q., Gargeya,S., Fitzgerald,M., Abouelleil,A., Alvarado,L., Chapman,S.B., Gainer-Dewar,J., Goldberg,J., Griggs,A., Gujja,S., Hansen,M., Howarth,C., Imamovic,A., Ireland,A., Larimer,J., McCowan,C., Murphy,C., Pearson,M., Poon,T.W., Priest,M., Roberts,A., Saif,S., Shea,T., Sykes,S., Wortman,J., Nusbaum,C.…	Felis catus	felid	Carnivora
NZ_LNZX00000000.1	Bartonella henselae	Woudstra,C., Fach,P., Chomel,B., Haddad,N. and Boulouis,H.-J., Direct Submission, Submitted (01-DEC-2015) Identypath, Anses UMR BIPAR, rue Pierre et Marie Curie, Maisons-Alfort 94704, France	Felis catus	felid	Carnivora	France: Paris
NZ_LNZX01000001.1	Bartonella henselae	Woudstra,C., Fach,P., Chomel,B., Haddad,N. and Boulouis,H.-J., Direct Submission, Submitted (01-DEC-2015) Identypath, Anses UMR BIPAR, rue Pierre et Marie Curie, Maisons-Alfort 94704, France	Felis catus	felid	Carnivora	France: Paris
NZ_LNZX01000002.1	Bartonella henselae	Woudstra,C., Fach,P., Chomel,B., Haddad,N. and Boulouis,H.-J., Direct Submission, Submitted (01-DEC-2015) Identypath, Anses UMR BIPAR, rue Pierre et Marie Curie, Maisons-Alfort 94704, France	Felis catus	felid	Carnivora	France: Paris
NZ_LNZX01000003.1	Bartonella henselae	Woudstra,C., Fach,P., Chomel,B., Haddad,N. and Boulouis,H.-J., Direct Submission, Submitted (01-DEC-2015) Identypath, Anses UMR BIPAR, rue Pierre et Marie Curie, Maisons-Alfort 94704, France	Felis catus	felid	Carnivora	France: Paris
NZ_LNZX01000004.1	Bartonella henselae	Woudstra,C., Fach,P., Chomel,B., Haddad,N. and Boulouis,H.-J., Direct Submission, Submitted (01-DEC-2015) Identypath, Anses UMR BIPAR, rue Pierre et Marie Curie, Maisons-Alfort 94704, France	Felis catus	felid	Carnivora	France: Paris
NZ_LNZX01000005.1	Bartonella henselae	Woudstra,C., Fach,P., Chomel,B., Haddad,N. and Boulouis,H.-J., Direct Submission, Submitted (01-DEC-2015) Identypath, Anses UMR BIPAR, rue Pierre et Marie Curie, Maisons-Alfort 94704, France	Felis catus	felid	Carnivora	France: Paris
NZ_LNZX01000006.1	Bartonella henselae	Woudstra,C., Fach,P., Chomel,B., Haddad,N. and Boulouis,H.-J., Direct Submission, Submitted (01-DEC-2015) Identypath, Anses UMR BIPAR, rue Pierre et Marie Curie, Maisons-Alfort 94704, France	Felis catus	felid	Carnivora	France: Paris
NZ_LNZX01000008.1	Bartonella henselae	Woudstra,C., Fach,P., Chomel,B., Haddad,N. and Boulouis,H.-J., Direct Submission, Submitted (01-DEC-2015) Identypath, Anses UMR BIPAR, rue Pierre et Marie Curie, Maisons-Alfort 94704, France	Felis catus	felid	Carnivora	France: Paris
NZ_LNZX01000009.1	Bartonella henselae	Woudstra,C., Fach,P., Chomel,B., Haddad,N. and Boulouis,H.-J., Direct Submission, Submitted (01-DEC-2015) Identypath, Anses UMR BIPAR, rue Pierre et Marie Curie, Maisons-Alfort 94704, France	Felis catus	felid	Carnivora	France: Paris
NZ_LNZX01000010.1	Bartonella henselae	Woudstra,C., Fach,P., Chomel,B., Haddad,N. and Boulouis,H.-J., Direct Submission, Submitted (01-DEC-2015) Identypath, Anses UMR BIPAR, rue Pierre et Marie Curie, Maisons-Alfort 94704, France	Felis catus	felid	Carnivora	France: Paris
NZ_LNZX01000011.1	Bartonella henselae	Woudstra,C., Fach,P., Chomel,B., Haddad,N. and Boulouis,H.-J., Direct Submission, Submitted (01-DEC-2015) Identypath, Anses UMR BIPAR, rue Pierre et Marie Curie, Maisons-Alfort 94704, France	Felis catus	felid	Carnivora	France: Paris
NZ_LNZX01000012.1	Bartonella henselae	Woudstra,C., Fach,P., Chomel,B., Haddad,N. and Boulouis,H.-J., Direct Submission, Submitted (01-DEC-2015) Identypath, Anses UMR BIPAR, rue Pierre et Marie Curie, Maisons-Alfort 94704, France	Felis catus	felid	Carnivora	France: Paris
NZ_LNZX01000013.1	Bartonella henselae	Woudstra,C., Fach,P., Chomel,B., Haddad,N. and Boulouis,H.-J., Direct Submission, Submitted (01-DEC-2015) Identypath, Anses UMR BIPAR, rue Pierre et Marie Curie, Maisons-Alfort 94704, France	Felis catus	felid	Carnivora	France: Paris
NZ_LNZX01000014.1	Bartonella henselae	Woudstra,C., Fach,P., Chomel,B., Haddad,N. and Boulouis,H.-J., Direct Submission, Submitted (01-DEC-2015) Identypath, Anses UMR BIPAR, rue Pierre et Marie Curie, Maisons-Alfort 94704, France	Felis catus	felid	Carnivora	France: Paris
NZ_LNZX01000015.1	Bartonella henselae	Woudstra,C., Fach,P., Chomel,B., Haddad,N. and Boulouis,H.-J., Direct Submission, Submitted (01-DEC-2015) Identypath, Anses UMR BIPAR, rue Pierre et Marie Curie, Maisons-Alfort 94704, France	Felis catus	felid	Carnivora	France: Paris
NZ_LNZX01000018.1	Bartonella henselae	Woudstra,C., Fach,P., Chomel,B., Haddad,N. and Boulouis,H.-J., Direct Submission, Submitted (01-DEC-2015) Identypath, Anses UMR BIPAR, rue Pierre et Marie Curie, Maisons-Alfort 94704, France	Felis catus	felid	Carnivora	France: Paris
NZ_LNZX01000019.1	Bartonella henselae	Woudstra,C., Fach,P., Chomel,B., Haddad,N. and Boulouis,H.-J., Direct Submission, Submitted (01-DEC-2015) Identypath, Anses UMR BIPAR, rue Pierre et Marie Curie, Maisons-Alfort 94704, France	Felis catus	felid	Carnivora	France: Paris
NZ_LNZX01000020.1	Bartonella henselae	Woudstra,C., Fach,P., Chomel,B., Haddad,N. and Boulouis,H.-J., Direct Submission, Submitted (01-DEC-2015) Identypath, Anses UMR BIPAR, rue Pierre et Marie Curie, Maisons-Alfort 94704, France	Felis catus	felid	Carnivora	France: Paris
NZ_LNZX01000021.1	Bartonella henselae	Woudstra,C., Fach,P., Chomel,B., Haddad,N. and Boulouis,H.-J., Direct Submission, Submitted (01-DEC-2015) Identypath, Anses UMR BIPAR, rue Pierre et Marie Curie, Maisons-Alfort 94704, France	Felis catus	felid	Carnivora	France: Paris
NZ_LNZX01000022.1	Bartonella henselae	Woudstra,C., Fach,P., Chomel,B., Haddad,N. and Boulouis,H.-J., Direct Submission, Submitted (01-DEC-2015) Identypath, Anses UMR BIPAR, rue Pierre et Marie Curie, Maisons-Alfort 94704, France	Felis catus	felid	Carnivora	France: Paris
NZ_LNZX01000023.1	Bartonella henselae	Woudstra,C., Fach,P., Chomel,B., Haddad,N. and Boulouis,H.-J., Direct Submission, Submitted (01-DEC-2015) Identypath, Anses UMR BIPAR, rue Pierre et Marie Curie, Maisons-Alfort 94704, France	Felis catus	felid	Carnivora	France: Paris
NZ_LNZX01000024.1	Bartonella henselae	Woudstra,C., Fach,P., Chomel,B., Haddad,N. and Boulouis,H.-J., Direct Submission, Submitted (01-DEC-2015) Identypath, Anses UMR BIPAR, rue Pierre et Marie Curie, Maisons-Alfort 94704, France	Felis catus	felid	Carnivora	France: Paris
NZ_LNZX01000025.1	Bartonella henselae	Woudstra,C., Fach,P., Chomel,B., Haddad,N. and Boulouis,H.-J., Direct Submission, Submitted (01-DEC-2015) Identypath, Anses UMR BIPAR, rue Pierre et Marie Curie, Maisons-Alfort 94704, France	Felis catus	felid	Carnivora	France: Paris
NZ_LNZX01000026.1	Bartonella henselae	Woudstra,C., Fach,P., Chomel,B., Haddad,N. and Boulouis,H.-J., Direct Submission, Submitted (01-DEC-2015) Identypath, Anses UMR BIPAR, rue Pierre et Marie Curie, Maisons-Alfort 94704, France	Felis catus	felid	Carnivora	France: Paris
NZ_LNZX01000027.1	Bartonella henselae	Woudstra,C., Fach,P., Chomel,B., Haddad,N. and Boulouis,H.-J., Direct Submission, Submitted (01-DEC-2015) Identypath, Anses UMR BIPAR, rue Pierre et Marie Curie, Maisons-Alfort 94704, France	Felis catus	felid	Carnivora	France: Paris
NZ_LNZX01000028.1	Bartonella henselae	Woudstra,C., Fach,P., Chomel,B., Haddad,N. and Boulouis,H.-J., Direct Submission, Submitted (01-DEC-2015) Identypath, Anses UMR BIPAR, rue Pierre et Marie Curie, Maisons-Alfort 94704, France	Felis catus	felid	Carnivora	France: Paris
NZ_LNZX01000029.1	Bartonella henselae	Woudstra,C., Fach,P., Chomel,B., Haddad,N. and Boulouis,H.-J., Direct Submission, Submitted (01-DEC-2015) Identypath, Anses UMR BIPAR, rue Pierre et Marie Curie, Maisons-Alfort 94704, France	Felis catus	felid	Carnivora	France: Paris
NZ_LNZX01000030.1	Bartonella henselae	Woudstra,C., Fach,P., Chomel,B., Haddad,N. and Boulouis,H.-J., Direct Submission, Submitted (01-DEC-2015) Identypath, Anses UMR BIPAR, rue Pierre et Marie Curie, Maisons-Alfort 94704, France	Felis catus	felid	Carnivora	France: Paris
NZ_LNZX01000031.1	Bartonella henselae	Woudstra,C., Fach,P., Chomel,B., Haddad,N. and Boulouis,H.-J., Direct Submission, Submitted (01-DEC-2015) Identypath, Anses UMR BIPAR, rue Pierre et Marie Curie, Maisons-Alfort 94704, France	Felis catus	felid	Carnivora	France: Paris
NZ_LNZX01000032.1	Bartonella henselae	Woudstra,C., Fach,P., Chomel,B., Haddad,N. and Boulouis,H.-J., Direct Submission, Submitted (01-DEC-2015) Identypath, Anses UMR BIPAR, rue Pierre et Marie Curie, Maisons-Alfort 94704, France	Felis catus	felid	Carnivora	France: Paris
NZ_LNZX01000034.1	Bartonella henselae	Woudstra,C., Fach,P., Chomel,B., Haddad,N. and Boulouis,H.-J., Direct Submission, Submitted (01-DEC-2015) Identypath, Anses UMR BIPAR, rue Pierre et Marie Curie, Maisons-Alfort 94704, France	Felis catus	felid	Carnivora	France: Paris
NZ_LNZX01000035.1	Bartonella henselae	Woudstra,C., Fach,P., Chomel,B., Haddad,N. and Boulouis,H.-J., Direct Submission, Submitted (01-DEC-2015) Identypath, Anses UMR BIPAR, rue Pierre et Marie Curie, Maisons-Alfort 94704, France	Felis catus	felid	Carnivora	France: Paris
NZ_LNZX01000036.1	Bartonella henselae	Woudstra,C., Fach,P., Chomel,B., Haddad,N. and Boulouis,H.-J., Direct Submission, Submitted (01-DEC-2015) Identypath, Anses UMR BIPAR, rue Pierre et Marie Curie, Maisons-Alfort 94704, France	Felis catus	felid	Carnivora	France: Paris
NZ_LNZX01000037.1	Bartonella henselae	Woudstra,C., Fach,P., Chomel,B., Haddad,N. and Boulouis,H.-J., Direct Submission, Submitted (01-DEC-2015) Identypath, Anses UMR BIPAR, rue Pierre et Marie Curie, Maisons-Alfort 94704, France	Felis catus	felid	Carnivora	France: Paris
NZ_LNZX01000038.1	Bartonella henselae	Woudstra,C., Fach,P., Chomel,B., Haddad,N. and Boulouis,H.-J., Direct Submission, Submitted (01-DEC-2015) Identypath, Anses UMR BIPAR, rue Pierre et Marie Curie, Maisons-Alfort 94704, France	Felis catus	felid	Carnivora	France: Paris
NZ_LNZX01000039.1	Bartonella henselae	Woudstra,C., Fach,P., Chomel,B., Haddad,N. and Boulouis,H.-J., Direct Submission, Submitted (01-DEC-2015) Identypath, Anses UMR BIPAR, rue Pierre et Marie Curie, Maisons-Alfort 94704, France	Felis catus	felid	Carnivora	France: Paris
NZ_LNZX01000040.1	Bartonella henselae	Woudstra,C., Fach,P., Chomel,B., Haddad,N. and Boulouis,H.-J., Direct Submission, Submitted (01-DEC-2015) Identypath, Anses UMR BIPAR, rue Pierre et Marie Curie, Maisons-Alfort 94704, France	Felis catus	felid	Carnivora	France: Paris
NZ_LNZX01000041.1	Bartonella henselae	Woudstra,C., Fach,P., Chomel,B., Haddad,N. and Boulouis,H.-J., Direct Submission, Submitted (01-DEC-2015) Identypath, Anses UMR BIPAR, rue Pierre et Marie Curie, Maisons-Alfort 94704, France	Felis catus	felid	Carnivora	France: Paris
NZ_LNZX01000042.1	Bartonella henselae	Woudstra,C., Fach,P., Chomel,B., Haddad,N. and Boulouis,H.-J., Direct Submission, Submitted (01-DEC-2015) Identypath, Anses UMR BIPAR, rue Pierre et Marie Curie, Maisons-Alfort 94704, France	Felis catus	felid	Carnivora	France: Paris
NZ_LNZX01000043.1	Bartonella henselae	Woudstra,C., Fach,P., Chomel,B., Haddad,N. and Boulouis,H.-J., Direct Submission, Submitted (01-DEC-2015) Identypath, Anses UMR BIPAR, rue Pierre et Marie Curie, Maisons-Alfort 94704, France	Felis catus	felid	Carnivora	France: Paris
NZ_LNZX01000044.1	Bartonella henselae	Woudstra,C., Fach,P., Chomel,B., Haddad,N. and Boulouis,H.-J., Direct Submission, Submitted (01-DEC-2015) Identypath, Anses UMR BIPAR, rue Pierre et Marie Curie, Maisons-Alfort 94704, France	Felis catus	felid	Carnivora	France: Paris
NZ_LNZX01000045.1	Bartonella henselae	Woudstra,C., Fach,P., Chomel,B., Haddad,N. and Boulouis,H.-J., Direct Submission, Submitted (01-DEC-2015) Identypath, Anses UMR BIPAR, rue Pierre et Marie Curie, Maisons-Alfort 94704, France	Felis catus	felid	Carnivora	France: Paris
NZ_LNZX01000046.1	Bartonella henselae	Woudstra,C., Fach,P., Chomel,B., Haddad,N. and Boulouis,H.-J., Direct Submission, Submitted (01-DEC-2015) Identypath, Anses UMR BIPAR, rue Pierre et Marie Curie, Maisons-Alfort 94704, France	Felis catus	felid	Carnivora	France: Paris
NZ_LNZX01000047.1	Bartonella henselae	Woudstra,C., Fach,P., Chomel,B., Haddad,N. and Boulouis,H.-J., Direct Submission, Submitted (01-DEC-2015) Identypath, Anses UMR BIPAR, rue Pierre et Marie Curie, Maisons-Alfort 94704, France	Felis catus	felid	Carnivora	France: Paris
NZ_LNZX01000049.1	Bartonella henselae	Woudstra,C., Fach,P., Chomel,B., Haddad,N. and Boulouis,H.-J., Direct Submission, Submitted (01-DEC-2015) Identypath, Anses UMR BIPAR, rue Pierre et Marie Curie, Maisons-Alfort 94704, France	Felis catus	felid	Carnivora	France: Paris
NZ_LNZX01000051.1	Bartonella henselae	Woudstra,C., Fach,P., Chomel,B., Haddad,N. and Boulouis,H.-J., Direct Submission, Submitted (01-DEC-2015) Identypath, Anses UMR BIPAR, rue Pierre et Marie Curie, Maisons-Alfort 94704, France	Felis catus	felid	Carnivora	France: Paris
NZ_LNZX01000055.1	Bartonella henselae	Woudstra,C., Fach,P., Chomel,B., Haddad,N. and Boulouis,H.-J., Direct Submission, Submitted (01-DEC-2015) Identypath, Anses UMR BIPAR, rue Pierre et Marie Curie, Maisons-Alfort 94704, France	Felis catus	felid	Carnivora	France: Paris
NZ_LNZX01000056.1	Bartonella henselae	Woudstra,C., Fach,P., Chomel,B., Haddad,N. and Boulouis,H.-J., Direct Submission, Submitted (01-DEC-2015) Identypath, Anses UMR BIPAR, rue Pierre et Marie Curie, Maisons-Alfort 94704, France	Felis catus	felid	Carnivora	France: Paris
NZ_LNZX01000057.1	Bartonella henselae	Woudstra,C., Fach,P., Chomel,B., Haddad,N. and Boulouis,H.-J., Direct Submission, Submitted (01-DEC-2015) Identypath, Anses UMR BIPAR, rue Pierre et Marie Curie, Maisons-Alfort 94704, France	Felis catus	felid	Carnivora	France: Paris
NZ_LNZX01000059.1	Bartonella henselae	Woudstra,C., Fach,P., Chomel,B., Haddad,N. and Boulouis,H.-J., Direct Submission, Submitted (01-DEC-2015) Identypath, Anses UMR BIPAR, rue Pierre et Marie Curie, Maisons-Alfort 94704, France	Felis catus	felid	Carnivora	France: Paris
NZ_LNZX01000060.1	Bartonella henselae	Woudstra,C., Fach,P., Chomel,B., Haddad,N. and Boulouis,H.-J., Direct Submission, Submitted (01-DEC-2015) Identypath, Anses UMR BIPAR, rue Pierre et Marie Curie, Maisons-Alfort 94704, France	Felis catus	felid	Carnivora	France: Paris
NZ_LNZX01000061.1	Bartonella henselae	Woudstra,C., Fach,P., Chomel,B., Haddad,N. and Boulouis,H.-J., Direct Submission, Submitted (01-DEC-2015) Identypath, Anses UMR BIPAR, rue Pierre et Marie Curie, Maisons-Alfort 94704, France	Felis catus	felid	Carnivora	France: Paris
NZ_LNZX01000063.1	Bartonella henselae	Woudstra,C., Fach,P., Chomel,B., Haddad,N. and Boulouis,H.-J., Direct Submission, Submitted (01-DEC-2015) Identypath, Anses UMR BIPAR, rue Pierre et Marie Curie, Maisons-Alfort 94704, France	Felis catus	felid	Carnivora	France: Paris
NZ_LNZX01000064.1	Bartonella henselae	Woudstra,C., Fach,P., Chomel,B., Haddad,N. and Boulouis,H.-J., Direct Submission, Submitted (01-DEC-2015) Identypath, Anses UMR BIPAR, rue Pierre et Marie Curie, Maisons-Alfort 94704, France	Felis catus	felid	Carnivora	France: Paris
NZ_LNZX01000065.1	Bartonella henselae	Woudstra,C., Fach,P., Chomel,B., Haddad,N. and Boulouis,H.-J., Direct Submission, Submitted (01-DEC-2015) Identypath, Anses UMR BIPAR, rue Pierre et Marie Curie, Maisons-Alfort 94704, France	Felis catus	felid	Carnivora	France: Paris
NZ_LNZX01000066.1	Bartonella henselae	Woudstra,C., Fach,P., Chomel,B., Haddad,N. and Boulouis,H.-J., Direct Submission, Submitted (01-DEC-2015) Identypath, Anses UMR BIPAR, rue Pierre et Marie Curie, Maisons-Alfort 94704, France	Felis catus	felid	Carnivora	France: Paris
NZ_LOAA00000000.1	Bartonella henselae	Woudstra,C., Fach,P., Chomel,B., Haddad,N. and Boulouis,H.-J., Direct Submission, Submitted (01-DEC-2015) Identypath, Anses UMR BIPAR, rue Pierre et Marie Curie, Maisons-Alfort 94704, France	Felis catus	felid	Carnivora	France: Paris
NZ_LOAA01000001.1	Bartonella henselae	Woudstra,C., Fach,P., Chomel,B., Haddad,N. and Boulouis,H.-J., Direct Submission, Submitted (01-DEC-2015) Identypath, Anses UMR BIPAR, rue Pierre et Marie Curie, Maisons-Alfort 94704, France	Felis catus	felid	Carnivora	France: Paris
NZ_LOAA01000002.1	Bartonella henselae	Woudstra,C., Fach,P., Chomel,B., Haddad,N. and Boulouis,H.-J., Direct Submission, Submitted (01-DEC-2015) Identypath, Anses UMR BIPAR, rue Pierre et Marie Curie, Maisons-Alfort 94704, France	Felis catus	felid	Carnivora	France: Paris
NZ_LOAA01000003.1	Bartonella henselae	Woudstra,C., Fach,P., Chomel,B., Haddad,N. and Boulouis,H.-J., Direct Submission, Submitted (01-DEC-2015) Identypath, Anses UMR BIPAR, rue Pierre et Marie Curie, Maisons-Alfort 94704, France	Felis catus	felid	Carnivora	France: Paris
NZ_LOAA01000004.1	Bartonella henselae	Woudstra,C., Fach,P., Chomel,B., Haddad,N. and Boulouis,H.-J., Direct Submission, Submitted (01-DEC-2015) Identypath, Anses UMR BIPAR, rue Pierre et Marie Curie, Maisons-Alfort 94704, France	Felis catus	felid	Carnivora	France: Paris
NZ_LOAA01000005.1	Bartonella henselae	Woudstra,C., Fach,P., Chomel,B., Haddad,N. and Boulouis,H.-J., Direct Submission, Submitted (01-DEC-2015) Identypath, Anses UMR BIPAR, rue Pierre et Marie Curie, Maisons-Alfort 94704, France	Felis catus	felid	Carnivora	France: Paris
NZ_LOAA01000006.1	Bartonella henselae	Woudstra,C., Fach,P., Chomel,B., Haddad,N. and Boulouis,H.-J., Direct Submission, Submitted (01-DEC-2015) Identypath, Anses UMR BIPAR, rue Pierre et Marie Curie, Maisons-Alfort 94704, France	Felis catus	felid	Carnivora	France: Paris
NZ_LOAA01000007.1	Bartonella henselae	Woudstra,C., Fach,P., Chomel,B., Haddad,N. and Boulouis,H.-J., Direct Submission, Submitted (01-DEC-2015) Identypath, Anses UMR BIPAR, rue Pierre et Marie Curie, Maisons-Alfort 94704, France	Felis catus	felid	Carnivora	France: Paris
NZ_LOAA01000008.1	Bartonella henselae	Woudstra,C., Fach,P., Chomel,B., Haddad,N. and Boulouis,H.-J., Direct Submission, Submitted (01-DEC-2015) Identypath, Anses UMR BIPAR, rue Pierre et Marie Curie, Maisons-Alfort 94704, France	Felis catus	felid	Carnivora	France: Paris
NZ_LOAA01000009.1	Bartonella henselae	Woudstra,C., Fach,P., Chomel,B., Haddad,N. and Boulouis,H.-J., Direct Submission, Submitted (01-DEC-2015) Identypath, Anses UMR BIPAR, rue Pierre et Marie Curie, Maisons-Alfort 94704, France	Felis catus	felid	Carnivora	France: Paris
NZ_LOAA01000010.1	Bartonella henselae	Woudstra,C., Fach,P., Chomel,B., Haddad,N. and Boulouis,H.-J., Direct Submission, Submitted (01-DEC-2015) Identypath, Anses UMR BIPAR, rue Pierre et Marie Curie, Maisons-Alfort 94704, France	Felis catus	felid	Carnivora	France: Paris
NZ_LOAA01000011.1	Bartonella henselae	Woudstra,C., Fach,P., Chomel,B., Haddad,N. and Boulouis,H.-J., Direct Submission, Submitted (01-DEC-2015) Identypath, Anses UMR BIPAR, rue Pierre et Marie Curie, Maisons-Alfort 94704, France	Felis catus	felid	Carnivora	France: Paris
NZ_LOAA01000012.1	Bartonella henselae	Woudstra,C., Fach,P., Chomel,B., Haddad,N. and Boulouis,H.-J., Direct Submission, Submitted (01-DEC-2015) Identypath, Anses UMR BIPAR, rue Pierre et Marie Curie, Maisons-Alfort 94704, France	Felis catus	felid	Carnivora	France: Paris
NZ_LOAA01000013.1	Bartonella henselae	Woudstra,C., Fach,P., Chomel,B., Haddad,N. and Boulouis,H.-J., Direct Submission, Submitted (01-DEC-2015) Identypath, Anses UMR BIPAR, rue Pierre et Marie Curie, Maisons-Alfort 94704, France	Felis catus	felid	Carnivora	France: Paris
NZ_LOAA01000015.1	Bartonella henselae	Woudstra,C., Fach,P., Chomel,B., Haddad,N. and Boulouis,H.-J., Direct Submission, Submitted (01-DEC-2015) Identypath, Anses UMR BIPAR, rue Pierre et Marie Curie, Maisons-Alfort 94704, France	Felis catus	felid	Carnivora	France: Paris
NZ_LOAA01000016.1	Bartonella henselae	Woudstra,C., Fach,P., Chomel,B., Haddad,N. and Boulouis,H.-J., Direct Submission, Submitted (01-DEC-2015) Identypath, Anses UMR BIPAR, rue Pierre et Marie Curie, Maisons-Alfort 94704, France	Felis catus	felid	Carnivora	France: Paris
NZ_LOAA01000017.1	Bartonella henselae	Woudstra,C., Fach,P., Chomel,B., Haddad,N. and Boulouis,H.-J., Direct Submission, Submitted (01-DEC-2015) Identypath, Anses UMR BIPAR, rue Pierre et Marie Curie, Maisons-Alfort 94704, France	Felis catus	felid	Carnivora	France: Paris
NZ_LOAA01000018.1	Bartonella henselae	Woudstra,C., Fach,P., Chomel,B., Haddad,N. and Boulouis,H.-J., Direct Submission, Submitted (01-DEC-2015) Identypath, Anses UMR BIPAR, rue Pierre et Marie Curie, Maisons-Alfort 94704, France	Felis catus	felid	Carnivora	France: Paris
NZ_LOAA01000019.1	Bartonella henselae	Woudstra,C., Fach,P., Chomel,B., Haddad,N. and Boulouis,H.-J., Direct Submission, Submitted (01-DEC-2015) Identypath, Anses UMR BIPAR, rue Pierre et Marie Curie, Maisons-Alfort 94704, France	Felis catus	felid	Carnivora	France: Paris
NZ_LOAA01000020.1	Bartonella henselae	Woudstra,C., Fach,P., Chomel,B., Haddad,N. and Boulouis,H.-J., Direct Submission, Submitted (01-DEC-2015) Identypath, Anses UMR BIPAR, rue Pierre et Marie Curie, Maisons-Alfort 94704, France	Felis catus	felid	Carnivora	France: Paris
NZ_LOAA01000021.1	Bartonella henselae	Woudstra,C., Fach,P., Chomel,B., Haddad,N. and Boulouis,H.-J., Direct Submission, Submitted (01-DEC-2015) Identypath, Anses UMR BIPAR, rue Pierre et Marie Curie, Maisons-Alfort 94704, France	Felis catus	felid	Carnivora	France: Paris
NZ_LOAA01000022.1	Bartonella henselae	Woudstra,C., Fach,P., Chomel,B., Haddad,N. and Boulouis,H.-J., Direct Submission, Submitted (01-DEC-2015) Identypath, Anses UMR BIPAR, rue Pierre et Marie Curie, Maisons-Alfort 94704, France	Felis catus	felid	Carnivora	France: Paris
NZ_LOAA01000023.1	Bartonella henselae	Woudstra,C., Fach,P., Chomel,B., Haddad,N. and Boulouis,H.-J., Direct Submission, Submitted (01-DEC-2015) Identypath, Anses UMR BIPAR, rue Pierre et Marie Curie, Maisons-Alfort 94704, France	Felis catus	felid	Carnivora	France: Paris
NZ_LOAA01000024.1	Bartonella henselae	Woudstra,C., Fach,P., Chomel,B., Haddad,N. and Boulouis,H.-J., Direct Submission, Submitted (01-DEC-2015) Identypath, Anses UMR BIPAR, rue Pierre et Marie Curie, Maisons-Alfort 94704, France	Felis catus	felid	Carnivora	France: Paris
NZ_LOAA01000025.1	Bartonella henselae	Woudstra,C., Fach,P., Chomel,B., Haddad,N. and Boulouis,H.-J., Direct Submission, Submitted (01-DEC-2015) Identypath, Anses UMR BIPAR, rue Pierre et Marie Curie, Maisons-Alfort 94704, France	Felis catus	felid	Carnivora	France: Paris
NZ_LOAA01000026.1	Bartonella henselae	Woudstra,C., Fach,P., Chomel,B., Haddad,N. and Boulouis,H.-J., Direct Submission, Submitted (01-DEC-2015) Identypath, Anses UMR BIPAR, rue Pierre et Marie Curie, Maisons-Alfort 94704, France	Felis catus	felid	Carnivora	France: Paris
NZ_LOAA01000027.1	Bartonella henselae	Woudstra,C., Fach,P., Chomel,B., Haddad,N. and Boulouis,H.-J., Direct Submission, Submitted (01-DEC-2015) Identypath, Anses UMR BIPAR, rue Pierre et Marie Curie, Maisons-Alfort 94704, France	Felis catus	felid	Carnivora	France: Paris
NZ_LOAA01000028.1	Bartonella henselae	Woudstra,C., Fach,P., Chomel,B., Haddad,N. and Boulouis,H.-J., Direct Submission, Submitted (01-DEC-2015) Identypath, Anses UMR BIPAR, rue Pierre et Marie Curie, Maisons-Alfort 94704, France	Felis catus	felid	Carnivora	France: Paris
NZ_LOAA01000029.1	Bartonella henselae	Woudstra,C., Fach,P., Chomel,B., Haddad,N. and Boulouis,H.-J., Direct Submission, Submitted (01-DEC-2015) Identypath, Anses UMR BIPAR, rue Pierre et Marie Curie, Maisons-Alfort 94704, France	Felis catus	felid	Carnivora	France: Paris
NZ_LOAA01000031.1	Bartonella henselae	Woudstra,C., Fach,P., Chomel,B., Haddad,N. and Boulouis,H.-J., Direct Submission, Submitted (01-DEC-2015) Identypath, Anses UMR BIPAR, rue Pierre et Marie Curie, Maisons-Alfort 94704, France	Felis catus	felid	Carnivora	France: Paris
NZ_LOAA01000032.1	Bartonella henselae	Woudstra,C., Fach,P., Chomel,B., Haddad,N. and Boulouis,H.-J., Direct Submission, Submitted (01-DEC-2015) Identypath, Anses UMR BIPAR, rue Pierre et Marie Curie, Maisons-Alfort 94704, France	Felis catus	felid	Carnivora	France: Paris
NZ_LOAA01000033.1	Bartonella henselae	Woudstra,C., Fach,P., Chomel,B., Haddad,N. and Boulouis,H.-J., Direct Submission, Submitted (01-DEC-2015) Identypath, Anses UMR BIPAR, rue Pierre et Marie Curie, Maisons-Alfort 94704, France	Felis catus	felid	Carnivora	France: Paris
NZ_LOAA01000034.1	Bartonella henselae	Woudstra,C., Fach,P., Chomel,B., Haddad,N. and Boulouis,H.-J., Direct Submission, Submitted (01-DEC-2015) Identypath, Anses UMR BIPAR, rue Pierre et Marie Curie, Maisons-Alfort 94704, France	Felis catus	felid	Carnivora	France: Paris
NZ_LOAA01000035.1	Bartonella henselae	Woudstra,C., Fach,P., Chomel,B., Haddad,N. and Boulouis,H.-J., Direct Submission, Submitted (01-DEC-2015) Identypath, Anses UMR BIPAR, rue Pierre et Marie Curie, Maisons-Alfort 94704, France	Felis catus	felid	Carnivora	France: Paris
NZ_LOAA01000036.1	Bartonella henselae	Woudstra,C., Fach,P., Chomel,B., Haddad,N. and Boulouis,H.-J., Direct Submission, Submitted (01-DEC-2015) Identypath, Anses UMR BIPAR, rue Pierre et Marie Curie, Maisons-Alfort 94704, France	Felis catus	felid	Carnivora	France: Paris
NZ_LOAA01000037.1	Bartonella henselae	Woudstra,C., Fach,P., Chomel,B., Haddad,N. and Boulouis,H.-J., Direct Submission, Submitted (01-DEC-2015) Identypath, Anses UMR BIPAR, rue Pierre et Marie Curie, Maisons-Alfort 94704, France	Felis catus	felid	Carnivora	France: Paris
NZ_LOAA01000039.1	Bartonella henselae	Woudstra,C., Fach,P., Chomel,B., Haddad,N. and Boulouis,H.-J., Direct Submission, Submitted (01-DEC-2015) Identypath, Anses UMR BIPAR, rue Pierre et Marie Curie, Maisons-Alfort 94704, France	Felis catus	felid	Carnivora	France: Paris
NZ_LOAA01000040.1	Bartonella henselae	Woudstra,C., Fach,P., Chomel,B., Haddad,N. and Boulouis,H.-J., Direct Submission, Submitted (01-DEC-2015) Identypath, Anses UMR BIPAR, rue Pierre et Marie Curie, Maisons-Alfort 94704, France	Felis catus	felid	Carnivora	France: Paris
NZ_LOAA01000041.1	Bartonella henselae	Woudstra,C., Fach,P., Chomel,B., Haddad,N. and Boulouis,H.-J., Direct Submission, Submitted (01-DEC-2015) Identypath, Anses UMR BIPAR, rue Pierre et Marie Curie, Maisons-Alfort 94704, France	Felis catus	felid	Carnivora	France: Paris
NZ_LOAA01000042.1	Bartonella henselae	Woudstra,C., Fach,P., Chomel,B., Haddad,N. and Boulouis,H.-J., Direct Submission, Submitted (01-DEC-2015) Identypath, Anses UMR BIPAR, rue Pierre et Marie Curie, Maisons-Alfort 94704, France	Felis catus	felid	Carnivora	France: Paris
NZ_LOAA01000043.1	Bartonella henselae	Woudstra,C., Fach,P., Chomel,B., Haddad,N. and Boulouis,H.-J., Direct Submission, Submitted (01-DEC-2015) Identypath, Anses UMR BIPAR, rue Pierre et Marie Curie, Maisons-Alfort 94704, France	Felis catus	felid	Carnivora	France: Paris
NZ_LOAA01000044.1	Bartonella henselae	Woudstra,C., Fach,P., Chomel,B., Haddad,N. and Boulouis,H.-J., Direct Submission, Submitted (01-DEC-2015) Identypath, Anses UMR BIPAR, rue Pierre et Marie Curie, Maisons-Alfort 94704, France	Felis catus	felid	Carnivora	France: Paris
NZ_LOAA01000046.1	Bartonella henselae	Woudstra,C., Fach,P., Chomel,B., Haddad,N. and Boulouis,H.-J., Direct Submission, Submitted (01-DEC-2015) Identypath, Anses UMR BIPAR, rue Pierre et Marie Curie, Maisons-Alfort 94704, France	Felis catus	felid	Carnivora	France: Paris
NZ_LOAA01000047.1	Bartonella henselae	Woudstra,C., Fach,P., Chomel,B., Haddad,N. and Boulouis,H.-J., Direct Submission, Submitted (01-DEC-2015) Identypath, Anses UMR BIPAR, rue Pierre et Marie Curie, Maisons-Alfort 94704, France	Felis catus	felid	Carnivora	France: Paris
NZ_LOAA01000048.1	Bartonella henselae	Woudstra,C., Fach,P., Chomel,B., Haddad,N. and Boulouis,H.-J., Direct Submission, Submitted (01-DEC-2015) Identypath, Anses UMR BIPAR, rue Pierre et Marie Curie, Maisons-Alfort 94704, France	Felis catus	felid	Carnivora	France: Paris
NZ_LOAA01000049.1	Bartonella henselae	Woudstra,C., Fach,P., Chomel,B., Haddad,N. and Boulouis,H.-J., Direct Submission, Submitted (01-DEC-2015) Identypath, Anses UMR BIPAR, rue Pierre et Marie Curie, Maisons-Alfort 94704, France	Felis catus	felid	Carnivora	France: Paris
NZ_LOAA01000050.1	Bartonella henselae	Woudstra,C., Fach,P., Chomel,B., Haddad,N. and Boulouis,H.-J., Direct Submission, Submitted (01-DEC-2015) Identypath, Anses UMR BIPAR, rue Pierre et Marie Curie, Maisons-Alfort 94704, France	Felis catus	felid	Carnivora	France: Paris
NZ_LOAA01000051.1	Bartonella henselae	Woudstra,C., Fach,P., Chomel,B., Haddad,N. and Boulouis,H.-J., Direct Submission, Submitted (01-DEC-2015) Identypath, Anses UMR BIPAR, rue Pierre et Marie Curie, Maisons-Alfort 94704, France	Felis catus	felid	Carnivora	France: Paris
NZ_LOAA01000054.1	Bartonella henselae	Woudstra,C., Fach,P., Chomel,B., Haddad,N. and Boulouis,H.-J., Direct Submission, Submitted (01-DEC-2015) Identypath, Anses UMR BIPAR, rue Pierre et Marie Curie, Maisons-Alfort 94704, France	Felis catus	felid	Carnivora	France: Paris
NZ_LOAA01000057.1	Bartonella henselae	Woudstra,C., Fach,P., Chomel,B., Haddad,N. and Boulouis,H.-J., Direct Submission, Submitted (01-DEC-2015) Identypath, Anses UMR BIPAR, rue Pierre et Marie Curie, Maisons-Alfort 94704, France	Felis catus	felid	Carnivora	France: Paris
NZ_LOAA01000058.1	Bartonella henselae	Woudstra,C., Fach,P., Chomel,B., Haddad,N. and Boulouis,H.-J., Direct Submission, Submitted (01-DEC-2015) Identypath, Anses UMR BIPAR, rue Pierre et Marie Curie, Maisons-Alfort 94704, France	Felis catus	felid	Carnivora	France: Paris
NZ_LOAA01000060.1	Bartonella henselae	Woudstra,C., Fach,P., Chomel,B., Haddad,N. and Boulouis,H.-J., Direct Submission, Submitted (01-DEC-2015) Identypath, Anses UMR BIPAR, rue Pierre et Marie Curie, Maisons-Alfort 94704, France	Felis catus	felid	Carnivora	France: Paris
NZ_LOAA01000062.1	Bartonella henselae	Woudstra,C., Fach,P., Chomel,B., Haddad,N. and Boulouis,H.-J., Direct Submission, Submitted (01-DEC-2015) Identypath, Anses UMR BIPAR, rue Pierre et Marie Curie, Maisons-Alfort 94704, France	Felis catus	felid	Carnivora	France: Paris
NZ_LOAA01000063.1	Bartonella henselae	Woudstra,C., Fach,P., Chomel,B., Haddad,N. and Boulouis,H.-J., Direct Submission, Submitted (01-DEC-2015) Identypath, Anses UMR BIPAR, rue Pierre et Marie Curie, Maisons-Alfort 94704, France	Felis catus	felid	Carnivora	France: Paris
NZ_LOAA01000064.1	Bartonella henselae	Woudstra,C., Fach,P., Chomel,B., Haddad,N. and Boulouis,H.-J., Direct Submission, Submitted (01-DEC-2015) Identypath, Anses UMR BIPAR, rue Pierre et Marie Curie, Maisons-Alfort 94704, France	Felis catus	felid	Carnivora	France: Paris
NZ_LOAA01000066.1	Bartonella henselae	Woudstra,C., Fach,P., Chomel,B., Haddad,N. and Boulouis,H.-J., Direct Submission, Submitted (01-DEC-2015) Identypath, Anses UMR BIPAR, rue Pierre et Marie Curie, Maisons-Alfort 94704, France	Felis catus	felid	Carnivora	France: Paris
NZ_LOAA01000067.1	Bartonella henselae	Woudstra,C., Fach,P., Chomel,B., Haddad,N. and Boulouis,H.-J., Direct Submission, Submitted (01-DEC-2015) Identypath, Anses UMR BIPAR, rue Pierre et Marie Curie, Maisons-Alfort 94704, France	Felis catus	felid	Carnivora	France: Paris
NZ_LOAA01000068.1	Bartonella henselae	Woudstra,C., Fach,P., Chomel,B., Haddad,N. and Boulouis,H.-J., Direct Submission, Submitted (01-DEC-2015) Identypath, Anses UMR BIPAR, rue Pierre et Marie Curie, Maisons-Alfort 94704, France	Felis catus	felid	Carnivora	France: Paris
NZ_LOAA01000069.1	Bartonella henselae	Woudstra,C., Fach,P., Chomel,B., Haddad,N. and Boulouis,H.-J., Direct Submission, Submitted (01-DEC-2015) Identypath, Anses UMR BIPAR, rue Pierre et Marie Curie, Maisons-Alfort 94704, France	Felis catus	felid	Carnivora	France: Paris
NZ_LOAA01000070.1	Bartonella henselae	Woudstra,C., Fach,P., Chomel,B., Haddad,N. and Boulouis,H.-J., Direct Submission, Submitted (01-DEC-2015) Identypath, Anses UMR BIPAR, rue Pierre et Marie Curie, Maisons-Alfort 94704, France	Felis catus	felid	Carnivora	France: Paris
NZ_LOAA01000071.1	Bartonella henselae	Woudstra,C., Fach,P., Chomel,B., Haddad,N. and Boulouis,H.-J., Direct Submission, Submitted (01-DEC-2015) Identypath, Anses UMR BIPAR, rue Pierre et Marie Curie, Maisons-Alfort 94704, France	Felis catus	felid	Carnivora	France: Paris
NZ_LOAA01000072.1	Bartonella henselae	Woudstra,C., Fach,P., Chomel,B., Haddad,N. and Boulouis,H.-J., Direct Submission, Submitted (01-DEC-2015) Identypath, Anses UMR BIPAR, rue Pierre et Marie Curie, Maisons-Alfort 94704, France	Felis catus	felid	Carnivora	France: Paris
NZ_LOAA01000073.1	Bartonella henselae	Woudstra,C., Fach,P., Chomel,B., Haddad,N. and Boulouis,H.-J., Direct Submission, Submitted (01-DEC-2015) Identypath, Anses UMR BIPAR, rue Pierre et Marie Curie, Maisons-Alfort 94704, France	Felis catus	felid	Carnivora	France: Paris
NZ_LOAA01000074.1	Bartonella henselae	Woudstra,C., Fach,P., Chomel,B., Haddad,N. and Boulouis,H.-J., Direct Submission, Submitted (01-DEC-2015) Identypath, Anses UMR BIPAR, rue Pierre et Marie Curie, Maisons-Alfort 94704, France	Felis catus	felid	Carnivora	France: Paris
NZ_LOAI00000000.1	Bartonella henselae	Woudstra,C., Fach,P., Chomel,B., Haddad,N. and Boulouis,H.-J., Direct Submission, Submitted (01-DEC-2015) Identypath, Anses UMR BIPAR, rue Pierre et Marie Curie, Maisons-Alfort 94704, France	Felis catus	felid	Carnivora	USA: Davis
NZ_LOAI01000001.1	Bartonella henselae	Woudstra,C., Fach,P., Chomel,B., Haddad,N. and Boulouis,H.-J., Direct Submission, Submitted (01-DEC-2015) Identypath, Anses UMR BIPAR, rue Pierre et Marie Curie, Maisons-Alfort 94704, France	Felis catus	felid	Carnivora	USA: Davis
NZ_LOAI01000002.1	Bartonella henselae	Woudstra,C., Fach,P., Chomel,B., Haddad,N. and Boulouis,H.-J., Direct Submission, Submitted (01-DEC-2015) Identypath, Anses UMR BIPAR, rue Pierre et Marie Curie, Maisons-Alfort 94704, France	Felis catus	felid	Carnivora	USA: Davis
NZ_LOAI01000003.1	Bartonella henselae	Woudstra,C., Fach,P., Chomel,B., Haddad,N. and Boulouis,H.-J., Direct Submission, Submitted (01-DEC-2015) Identypath, Anses UMR BIPAR, rue Pierre et Marie Curie, Maisons-Alfort 94704, France	Felis catus	felid	Carnivora	USA: Davis
NZ_LOAI01000004.1	Bartonella henselae	Woudstra,C., Fach,P., Chomel,B., Haddad,N. and Boulouis,H.-J., Direct Submission, Submitted (01-DEC-2015) Identypath, Anses UMR BIPAR, rue Pierre et Marie Curie, Maisons-Alfort 94704, France	Felis catus	felid	Carnivora	USA: Davis
NZ_LOAI01000005.1	Bartonella henselae	Woudstra,C., Fach,P., Chomel,B., Haddad,N. and Boulouis,H.-J., Direct Submission, Submitted (01-DEC-2015) Identypath, Anses UMR BIPAR, rue Pierre et Marie Curie, Maisons-Alfort 94704, France	Felis catus	felid	Carnivora	USA: Davis
NZ_LOAI01000006.1	Bartonella henselae	Woudstra,C., Fach,P., Chomel,B., Haddad,N. and Boulouis,H.-J., Direct Submission, Submitted (01-DEC-2015) Identypath, Anses UMR BIPAR, rue Pierre et Marie Curie, Maisons-Alfort 94704, France	Felis catus	felid	Carnivora	USA: Davis
NZ_LOAI01000007.1	Bartonella henselae	Woudstra,C., Fach,P., Chomel,B., Haddad,N. and Boulouis,H.-J., Direct Submission, Submitted (01-DEC-2015) Identypath, Anses UMR BIPAR, rue Pierre et Marie Curie, Maisons-Alfort 94704, France	Felis catus	felid	Carnivora	USA: Davis
NZ_LOAI01000008.1	Bartonella henselae	Woudstra,C., Fach,P., Chomel,B., Haddad,N. and Boulouis,H.-J., Direct Submission, Submitted (01-DEC-2015) Identypath, Anses UMR BIPAR, rue Pierre et Marie Curie, Maisons-Alfort 94704, France	Felis catus	felid	Carnivora	USA: Davis
NZ_LOAI01000009.1	Bartonella henselae	Woudstra,C., Fach,P., Chomel,B., Haddad,N. and Boulouis,H.-J., Direct Submission, Submitted (01-DEC-2015) Identypath, Anses UMR BIPAR, rue Pierre et Marie Curie, Maisons-Alfort 94704, France	Felis catus	felid	Carnivora	USA: Davis
NZ_LOAI01000010.1	Bartonella henselae	Woudstra,C., Fach,P., Chomel,B., Haddad,N. and Boulouis,H.-J., Direct Submission, Submitted (01-DEC-2015) Identypath, Anses UMR BIPAR, rue Pierre et Marie Curie, Maisons-Alfort 94704, France	Felis catus	felid	Carnivora	USA: Davis
NZ_LOAI01000011.1	Bartonella henselae	Woudstra,C., Fach,P., Chomel,B., Haddad,N. and Boulouis,H.-J., Direct Submission, Submitted (01-DEC-2015) Identypath, Anses UMR BIPAR, rue Pierre et Marie Curie, Maisons-Alfort 94704, France	Felis catus	felid	Carnivora	USA: Davis
NZ_LOAI01000012.1	Bartonella henselae	Woudstra,C., Fach,P., Chomel,B., Haddad,N. and Boulouis,H.-J., Direct Submission, Submitted (01-DEC-2015) Identypath, Anses UMR BIPAR, rue Pierre et Marie Curie, Maisons-Alfort 94704, France	Felis catus	felid	Carnivora	USA: Davis
NZ_LOAI01000013.1	Bartonella henselae	Woudstra,C., Fach,P., Chomel,B., Haddad,N. and Boulouis,H.-J., Direct Submission, Submitted (01-DEC-2015) Identypath, Anses UMR BIPAR, rue Pierre et Marie Curie, Maisons-Alfort 94704, France	Felis catus	felid	Carnivora	USA: Davis
NZ_LOAI01000014.1	Bartonella henselae	Woudstra,C., Fach,P., Chomel,B., Haddad,N. and Boulouis,H.-J., Direct Submission, Submitted (01-DEC-2015) Identypath, Anses UMR BIPAR, rue Pierre et Marie Curie, Maisons-Alfort 94704, France	Felis catus	felid	Carnivora	USA: Davis
NZ_LOAI01000015.1	Bartonella henselae	Woudstra,C., Fach,P., Chomel,B., Haddad,N. and Boulouis,H.-J., Direct Submission, Submitted (01-DEC-2015) Identypath, Anses UMR BIPAR, rue Pierre et Marie Curie, Maisons-Alfort 94704, France	Felis catus	felid	Carnivora	USA: Davis
NZ_LOAI01000016.1	Bartonella henselae	Woudstra,C., Fach,P., Chomel,B., Haddad,N. and Boulouis,H.-J., Direct Submission, Submitted (01-DEC-2015) Identypath, Anses UMR BIPAR, rue Pierre et Marie Curie, Maisons-Alfort 94704, France	Felis catus	felid	Carnivora	USA: Davis
NZ_LOAI01000017.1	Bartonella henselae	Woudstra,C., Fach,P., Chomel,B., Haddad,N. and Boulouis,H.-J., Direct Submission, Submitted (01-DEC-2015) Identypath, Anses UMR BIPAR, rue Pierre et Marie Curie, Maisons-Alfort 94704, France	Felis catus	felid	Carnivora	USA: Davis
NZ_LOAI01000018.1	Bartonella henselae	Woudstra,C., Fach,P., Chomel,B., Haddad,N. and Boulouis,H.-J., Direct Submission, Submitted (01-DEC-2015) Identypath, Anses UMR BIPAR, rue Pierre et Marie Curie, Maisons-Alfort 94704, France	Felis catus	felid	Carnivora	USA: Davis
NZ_LOAI01000019.1	Bartonella henselae	Woudstra,C., Fach,P., Chomel,B., Haddad,N. and Boulouis,H.-J., Direct Submission, Submitted (01-DEC-2015) Identypath, Anses UMR BIPAR, rue Pierre et Marie Curie, Maisons-Alfort 94704, France	Felis catus	felid	Carnivora	USA: Davis
NZ_LOAI01000020.1	Bartonella henselae	Woudstra,C., Fach,P., Chomel,B., Haddad,N. and Boulouis,H.-J., Direct Submission, Submitted (01-DEC-2015) Identypath, Anses UMR BIPAR, rue Pierre et Marie Curie, Maisons-Alfort 94704, France	Felis catus	felid	Carnivora	USA: Davis
NZ_LOAI01000021.1	Bartonella henselae	Woudstra,C., Fach,P., Chomel,B., Haddad,N. and Boulouis,H.-J., Direct Submission, Submitted (01-DEC-2015) Identypath, Anses UMR BIPAR, rue Pierre et Marie Curie, Maisons-Alfort 94704, France	Felis catus	felid	Carnivora	USA: Davis
NZ_LOAI01000022.1	Bartonella henselae	Woudstra,C., Fach,P., Chomel,B., Haddad,N. and Boulouis,H.-J., Direct Submission, Submitted (01-DEC-2015) Identypath, Anses UMR BIPAR, rue Pierre et Marie Curie, Maisons-Alfort 94704, France	Felis catus	felid	Carnivora	USA: Davis
NZ_LOAI01000023.1	Bartonella henselae	Woudstra,C., Fach,P., Chomel,B., Haddad,N. and Boulouis,H.-J., Direct Submission, Submitted (01-DEC-2015) Identypath, Anses UMR BIPAR, rue Pierre et Marie Curie, Maisons-Alfort 94704, France	Felis catus	felid	Carnivora	USA: Davis
NZ_LOAI01000025.1	Bartonella henselae	Woudstra,C., Fach,P., Chomel,B., Haddad,N. and Boulouis,H.-J., Direct Submission, Submitted (01-DEC-2015) Identypath, Anses UMR BIPAR, rue Pierre et Marie Curie, Maisons-Alfort 94704, France	Felis catus	felid	Carnivora	USA: Davis
NZ_LOAI01000026.1	Bartonella henselae	Woudstra,C., Fach,P., Chomel,B., Haddad,N. and Boulouis,H.-J., Direct Submission, Submitted (01-DEC-2015) Identypath, Anses UMR BIPAR, rue Pierre et Marie Curie, Maisons-Alfort 94704, France	Felis catus	felid	Carnivora	USA: Davis
NZ_LOAI01000027.1	Bartonella henselae	Woudstra,C., Fach,P., Chomel,B., Haddad,N. and Boulouis,H.-J., Direct Submission, Submitted (01-DEC-2015) Identypath, Anses UMR BIPAR, rue Pierre et Marie Curie, Maisons-Alfort 94704, France	Felis catus	felid	Carnivora	USA: Davis
NZ_LOAI01000028.1	Bartonella henselae	Woudstra,C., Fach,P., Chomel,B., Haddad,N. and Boulouis,H.-J., Direct Submission, Submitted (01-DEC-2015) Identypath, Anses UMR BIPAR, rue Pierre et Marie Curie, Maisons-Alfort 94704, France	Felis catus	felid	Carnivora	USA: Davis
NZ_LOAI01000031.1	Bartonella henselae	Woudstra,C., Fach,P., Chomel,B., Haddad,N. and Boulouis,H.-J., Direct Submission, Submitted (01-DEC-2015) Identypath, Anses UMR BIPAR, rue Pierre et Marie Curie, Maisons-Alfort 94704, France	Felis catus	felid	Carnivora	USA: Davis
NZ_LOAI01000032.1	Bartonella henselae	Woudstra,C., Fach,P., Chomel,B., Haddad,N. and Boulouis,H.-J., Direct Submission, Submitted (01-DEC-2015) Identypath, Anses UMR BIPAR, rue Pierre et Marie Curie, Maisons-Alfort 94704, France	Felis catus	felid	Carnivora	USA: Davis
NZ_LOAI01000034.1	Bartonella henselae	Woudstra,C., Fach,P., Chomel,B., Haddad,N. and Boulouis,H.-J., Direct Submission, Submitted (01-DEC-2015) Identypath, Anses UMR BIPAR, rue Pierre et Marie Curie, Maisons-Alfort 94704, France	Felis catus	felid	Carnivora	USA: Davis
NZ_LOAI01000035.1	Bartonella henselae	Woudstra,C., Fach,P., Chomel,B., Haddad,N. and Boulouis,H.-J., Direct Submission, Submitted (01-DEC-2015) Identypath, Anses UMR BIPAR, rue Pierre et Marie Curie, Maisons-Alfort 94704, France	Felis catus	felid	Carnivora	USA: Davis
NZ_LOAI01000037.1	Bartonella henselae	Woudstra,C., Fach,P., Chomel,B., Haddad,N. and Boulouis,H.-J., Direct Submission, Submitted (01-DEC-2015) Identypath, Anses UMR BIPAR, rue Pierre et Marie Curie, Maisons-Alfort 94704, France	Felis catus	felid	Carnivora	USA: Davis
NZ_LOAI01000039.1	Bartonella henselae	Woudstra,C., Fach,P., Chomel,B., Haddad,N. and Boulouis,H.-J., Direct Submission, Submitted (01-DEC-2015) Identypath, Anses UMR BIPAR, rue Pierre et Marie Curie, Maisons-Alfort 94704, France	Felis catus	felid	Carnivora	USA: Davis
NZ_LOAI01000040.1	Bartonella henselae	Woudstra,C., Fach,P., Chomel,B., Haddad,N. and Boulouis,H.-J., Direct Submission, Submitted (01-DEC-2015) Identypath, Anses UMR BIPAR, rue Pierre et Marie Curie, Maisons-Alfort 94704, France	Felis catus	felid	Carnivora	USA: Davis
NZ_LOAI01000041.1	Bartonella henselae	Woudstra,C., Fach,P., Chomel,B., Haddad,N. and Boulouis,H.-J., Direct Submission, Submitted (01-DEC-2015) Identypath, Anses UMR BIPAR, rue Pierre et Marie Curie, Maisons-Alfort 94704, France	Felis catus	felid	Carnivora	USA: Davis
NZ_LOAI01000042.1	Bartonella henselae	Woudstra,C., Fach,P., Chomel,B., Haddad,N. and Boulouis,H.-J., Direct Submission, Submitted (01-DEC-2015) Identypath, Anses UMR BIPAR, rue Pierre et Marie Curie, Maisons-Alfort 94704, France	Felis catus	felid	Carnivora	USA: Davis
NZ_LOAI01000043.1	Bartonella henselae	Woudstra,C., Fach,P., Chomel,B., Haddad,N. and Boulouis,H.-J., Direct Submission, Submitted (01-DEC-2015) Identypath, Anses UMR BIPAR, rue Pierre et Marie Curie, Maisons-Alfort 94704, France	Felis catus	felid	Carnivora	USA: Davis
NZ_LOAI01000044.1	Bartonella henselae	Woudstra,C., Fach,P., Chomel,B., Haddad,N. and Boulouis,H.-J., Direct Submission, Submitted (01-DEC-2015) Identypath, Anses UMR BIPAR, rue Pierre et Marie Curie, Maisons-Alfort 94704, France	Felis catus	felid	Carnivora	USA: Davis
NZ_LOAI01000045.1	Bartonella henselae	Woudstra,C., Fach,P., Chomel,B., Haddad,N. and Boulouis,H.-J., Direct Submission, Submitted (01-DEC-2015) Identypath, Anses UMR BIPAR, rue Pierre et Marie Curie, Maisons-Alfort 94704, France	Felis catus	felid	Carnivora	USA: Davis
NZ_LOAI01000046.1	Bartonella henselae	Woudstra,C., Fach,P., Chomel,B., Haddad,N. and Boulouis,H.-J., Direct Submission, Submitted (01-DEC-2015) Identypath, Anses UMR BIPAR, rue Pierre et Marie Curie, Maisons-Alfort 94704, France	Felis catus	felid	Carnivora	USA: Davis
NZ_LOAI01000047.1	Bartonella henselae	Woudstra,C., Fach,P., Chomel,B., Haddad,N. and Boulouis,H.-J., Direct Submission, Submitted (01-DEC-2015) Identypath, Anses UMR BIPAR, rue Pierre et Marie Curie, Maisons-Alfort 94704, France	Felis catus	felid	Carnivora	USA: Davis
NZ_LOAI01000048.1	Bartonella henselae	Woudstra,C., Fach,P., Chomel,B., Haddad,N. and Boulouis,H.-J., Direct Submission, Submitted (01-DEC-2015) Identypath, Anses UMR BIPAR, rue Pierre et Marie Curie, Maisons-Alfort 94704, France	Felis catus	felid	Carnivora	USA: Davis
NZ_LOAI01000049.1	Bartonella henselae	Woudstra,C., Fach,P., Chomel,B., Haddad,N. and Boulouis,H.-J., Direct Submission, Submitted (01-DEC-2015) Identypath, Anses UMR BIPAR, rue Pierre et Marie Curie, Maisons-Alfort 94704, France	Felis catus	felid	Carnivora	USA: Davis
NZ_LOAI01000050.1	Bartonella henselae	Woudstra,C., Fach,P., Chomel,B., Haddad,N. and Boulouis,H.-J., Direct Submission, Submitted (01-DEC-2015) Identypath, Anses UMR BIPAR, rue Pierre et Marie Curie, Maisons-Alfort 94704, France	Felis catus	felid	Carnivora	USA: Davis
NZ_LOAI01000051.1	Bartonella henselae	Woudstra,C., Fach,P., Chomel,B., Haddad,N. and Boulouis,H.-J., Direct Submission, Submitted (01-DEC-2015) Identypath, Anses UMR BIPAR, rue Pierre et Marie Curie, Maisons-Alfort 94704, France	Felis catus	felid	Carnivora	USA: Davis
NZ_LOAI01000054.1	Bartonella henselae	Woudstra,C., Fach,P., Chomel,B., Haddad,N. and Boulouis,H.-J., Direct Submission, Submitted (01-DEC-2015) Identypath, Anses UMR BIPAR, rue Pierre et Marie Curie, Maisons-Alfort 94704, France	Felis catus	felid	Carnivora	USA: Davis
NZ_LOAI01000055.1	Bartonella henselae	Woudstra,C., Fach,P., Chomel,B., Haddad,N. and Boulouis,H.-J., Direct Submission, Submitted (01-DEC-2015) Identypath, Anses UMR BIPAR, rue Pierre et Marie Curie, Maisons-Alfort 94704, France	Felis catus	felid	Carnivora	USA: Davis
NZ_LOAI01000056.1	Bartonella henselae	Woudstra,C., Fach,P., Chomel,B., Haddad,N. and Boulouis,H.-J., Direct Submission, Submitted (01-DEC-2015) Identypath, Anses UMR BIPAR, rue Pierre et Marie Curie, Maisons-Alfort 94704, France	Felis catus	felid	Carnivora	USA: Davis
NZ_LOAI01000057.1	Bartonella henselae	Woudstra,C., Fach,P., Chomel,B., Haddad,N. and Boulouis,H.-J., Direct Submission, Submitted (01-DEC-2015) Identypath, Anses UMR BIPAR, rue Pierre et Marie Curie, Maisons-Alfort 94704, France	Felis catus	felid	Carnivora	USA: Davis
NZ_LOAI01000058.1	Bartonella henselae	Woudstra,C., Fach,P., Chomel,B., Haddad,N. and Boulouis,H.-J., Direct Submission, Submitted (01-DEC-2015) Identypath, Anses UMR BIPAR, rue Pierre et Marie Curie, Maisons-Alfort 94704, France	Felis catus	felid	Carnivora	USA: Davis
NZ_LOAI01000059.1	Bartonella henselae	Woudstra,C., Fach,P., Chomel,B., Haddad,N. and Boulouis,H.-J., Direct Submission, Submitted (01-DEC-2015) Identypath, Anses UMR BIPAR, rue Pierre et Marie Curie, Maisons-Alfort 94704, France	Felis catus	felid	Carnivora	USA: Davis
NZ_LOAI01000061.1	Bartonella henselae	Woudstra,C., Fach,P., Chomel,B., Haddad,N. and Boulouis,H.-J., Direct Submission, Submitted (01-DEC-2015) Identypath, Anses UMR BIPAR, rue Pierre et Marie Curie, Maisons-Alfort 94704, France	Felis catus	felid	Carnivora	USA: Davis
NZ_LOAI01000062.1	Bartonella henselae	Woudstra,C., Fach,P., Chomel,B., Haddad,N. and Boulouis,H.-J., Direct Submission, Submitted (01-DEC-2015) Identypath, Anses UMR BIPAR, rue Pierre et Marie Curie, Maisons-Alfort 94704, France	Felis catus	felid	Carnivora	USA: Davis
NZ_LOAI01000064.1	Bartonella henselae	Woudstra,C., Fach,P., Chomel,B., Haddad,N. and Boulouis,H.-J., Direct Submission, Submitted (01-DEC-2015) Identypath, Anses UMR BIPAR, rue Pierre et Marie Curie, Maisons-Alfort 94704, France	Felis catus	felid	Carnivora	USA: Davis
NZ_LOAI01000065.1	Bartonella henselae	Woudstra,C., Fach,P., Chomel,B., Haddad,N. and Boulouis,H.-J., Direct Submission, Submitted (01-DEC-2015) Identypath, Anses UMR BIPAR, rue Pierre et Marie Curie, Maisons-Alfort 94704, France	Felis catus	felid	Carnivora	USA: Davis
NZ_LOAI01000066.1	Bartonella henselae	Woudstra,C., Fach,P., Chomel,B., Haddad,N. and Boulouis,H.-J., Direct Submission, Submitted (01-DEC-2015) Identypath, Anses UMR BIPAR, rue Pierre et Marie Curie, Maisons-Alfort 94704, France	Felis catus	felid	Carnivora	USA: Davis
NZ_LOAI01000067.1	Bartonella henselae	Woudstra,C., Fach,P., Chomel,B., Haddad,N. and Boulouis,H.-J., Direct Submission, Submitted (01-DEC-2015) Identypath, Anses UMR BIPAR, rue Pierre et Marie Curie, Maisons-Alfort 94704, France	Felis catus	felid	Carnivora	USA: Davis
HQ012581.1	Bartonella henselae	Diniz,P.P.V.P., Braga,M.S.C.O., Andre,M.R. and Machado,R.Z., Bartonella bacteremia in feral cats in Sao Luis, Maranhao State, Brazil, Unpublished ; Diniz,P.P.V.P., Braga,M.S.C.O., Andre,M.R. and Machado,R.Z., Direct Submission, Submitted (03-AUG-2010) College of Veterinary Medicine, Western University of Health Sciences, 309 East Second Street, BVCC room 206, Pomona, CA 91766-1854, USA	Felis catus; FCAV:MA:Cat169	felid	Carnivora	Brazil: Sao Luis, Maranhao
KF437496.2	Bartonella koehlerae subsp. bothieri	Chomel,B.B., Molia,S., Kasten,R.W., Borgo,G.M., Stuckey,M.J., Maruyama,S., Chang,C.C., Haddad,N. and Koehler,J.E., Isolation of Bartonella henselae and Two New Bartonella Subspecies, Bartonellakoehlerae Subspecies boulouisii subsp. nov. and Bartonella koehlerae Subspecies bothieri subsp. nov. from Free-Ranging Californian Mountain Lions and Bobcats, PLoS ONE 11 (3), E0148299 (2016) ; Borgo,G.M., …	Lynx rufus	felid	Carnivora	USA: San Mateo County, CA
KF437497.2	Bartonella koehlerae subsp. bothieri	Chomel,B.B., Molia,S., Kasten,R.W., Borgo,G.M., Stuckey,M.J., Maruyama,S., Chang,C.C., Haddad,N. and Koehler,J.E., Isolation of Bartonella henselae and Two New Bartonella Subspecies, Bartonellakoehlerae Subspecies boulouisii subsp. nov. and Bartonella koehlerae Subspecies bothieri subsp. nov. from Free-Ranging Californian Mountain Lions and Bobcats, PLoS ONE 11 (3), E0148299 (2016) ; Borgo,G.M., …	Lynx rufus	felid	Carnivora	USA: Santa Clara County, CA
KF437498.2	Bartonella koehlerae subsp. bothieri	Chomel,B.B., Molia,S., Kasten,R.W., Borgo,G.M., Stuckey,M.J., Maruyama,S., Chang,C.C., Haddad,N. and Koehler,J.E., Isolation of Bartonella henselae and Two New Bartonella Subspecies, Bartonellakoehlerae Subspecies boulouisii subsp. nov. and Bartonella koehlerae Subspecies bothieri subsp. nov. from Free-Ranging Californian Mountain Lions and Bobcats, PLoS ONE 11 (3), E0148299 (2016) ; Borgo,G.M., …	Lynx rufus	felid	Carnivora	USA: Santa Clara County, CA
KF437499.2	Bartonella koehlerae subsp. bothieri	Chomel,B.B., Molia,S., Kasten,R.W., Borgo,G.M., Stuckey,M.J., Maruyama,S., Chang,C.C., Haddad,N. and Koehler,J.E., Isolation of Bartonella henselae and Two New Bartonella Subspecies, Bartonellakoehlerae Subspecies boulouisii subsp. nov. and Bartonella koehlerae Subspecies bothieri subsp. nov. from Free-Ranging Californian Mountain Lions and Bobcats, PLoS ONE 11 (3), E0148299 (2016) ; Borgo,G.M., …	Lynx rufus	felid	Carnivora	USA: Santa Clara County, CA
KF437500.2	Bartonella koehlerae subsp. bothieri	Chomel,B.B., Molia,S., Kasten,R.W., Borgo,G.M., Stuckey,M.J., Maruyama,S., Chang,C.C., Haddad,N. and Koehler,J.E., Isolation of Bartonella henselae and Two New Bartonella Subspecies, Bartonellakoehlerae Subspecies boulouisii subsp. nov. and Bartonella koehlerae Subspecies bothieri subsp. nov. from Free-Ranging Californian Mountain Lions and Bobcats, PLoS ONE 11 (3), E0148299 (2016) ; Borgo,G.M., …	Lynx rufus	felid	Carnivora	USA: Santa Clara County, CA
KF437501.2	Bartonella koehlerae subsp. bothieri	Chomel,B.B., Molia,S., Kasten,R.W., Borgo,G.M., Stuckey,M.J., Maruyama,S., Chang,C.C., Haddad,N. and Koehler,J.E., Isolation of Bartonella henselae and Two New Bartonella Subspecies, Bartonellakoehlerae Subspecies boulouisii subsp. nov. and Bartonella koehlerae Subspecies bothieri subsp. nov. from Free-Ranging Californian Mountain Lions and Bobcats, PLoS ONE 11 (3), E0148299 (2016) ; Borgo,G.M., …	Lynx rufus	felid	Carnivora	USA: Santa Clara County, CA
KF466255.2	Bartonella henselae	Chomel,B.B., Molia,S., Kasten,R.W., Borgo,G.M., Stuckey,M.J., Maruyama,S., Chang,C.C., Haddad,N. and Koehler,J.E., Isolation of Bartonella henselae and Two New Bartonella Subspecies, Bartonellakoehlerae Subspecies boulouisii subsp. nov. and Bartonella koehlerae Subspecies bothieri subsp. nov. from Free-Ranging Californian Mountain Lions and Bobcats, PLoS ONE 11 (3), E0148299 (2016) ; Borgo,G.M., …	Lynx rufus	felid	Carnivora	USA: Santa Clara County, CA
AB723705.1	Bartonella clarridgeiae	Nishio,T., Tateno,M., Sakuma,M., Nakanishi,N., Izawa,M., Asari,Y., Okamura,M., Maruyama,S., Shimokawa Miyama,T., Setoguchi,A. and Endo,Y., Molecular epidemiological survey of Bartonella, Ehrlichia and Anaplasma infections in two Japanese wildcats, Iriomote cats (Prionailurus bengalensis iriomotensis) and Tsushima leopard cats (Prionailurus bengalensis euptilurus), Unpublished ; Endo,Y., Direct Su…	Prionailurus bengalensis euptilurus	felid	Carnivora
AB723706.1	Bartonella clarridgeiae	Nishio,T., Tateno,M., Sakuma,M., Nakanishi,N., Izawa,M., Asari,Y., Okamura,M., Maruyama,S., Shimokawa Miyama,T., Setoguchi,A. and Endo,Y., Molecular epidemiological survey of Bartonella, Ehrlichia and Anaplasma infections in two Japanese wildcats, Iriomote cats (Prionailurus bengalensis iriomotensis) and Tsushima leopard cats (Prionailurus bengalensis euptilurus), Unpublished ; Endo,Y., Direct Su…	Prionailurus bengalensis euptilurus	felid	Carnivora
AB723711.1	Ehrlichia canis	Nishio,T., Tateno,M., Sakuma,M., Nakanishi,N., Izawa,M., Asari,Y., Okamura,M., Maruyama,S., Shimokawa Miyama,T., Setoguchi,A. and Endo,Y., Molecular epidemiological survey of Bartonella, Ehrlichia and Anaplasma infections in two Japanese wildcats, Iriomote cats (Prionailurus bengalensis iriomotensis) and Tsushima leopard cats (Prionailurus bengalensis euptilurus), Unpublished ; Endo,Y., Direct Su…	Prionailurus bengalensis euptilurus	felid	Carnivora
AB723712.1	Ehrlichia canis	Nishio,T., Tateno,M., Sakuma,M., Nakanishi,N., Izawa,M., Asari,Y., Okamura,M., Maruyama,S., Shimokawa Miyama,T., Setoguchi,A. and Endo,Y., Molecular epidemiological survey of Bartonella, Ehrlichia and Anaplasma infections in two Japanese wildcats, Iriomote cats (Prionailurus bengalensis iriomotensis) and Tsushima leopard cats (Prionailurus bengalensis euptilurus), Unpublished ; Endo,Y., Direct Su…	Prionailurus bengalensis euptilurus	felid	Carnivora
AB723713.1	Anaplasma bovis	Nishio,T., Tateno,M., Sakuma,M., Nakanishi,N., Izawa,M., Asari,Y., Okamura,M., Maruyama,S., Shimokawa Miyama,T., Setoguchi,A. and Endo,Y., Molecular epidemiological survey of Bartonella, Ehrlichia and Anaplasma infections in two Japanese wildcats, Iriomote cats (Prionailurus bengalensis iriomotensis) and Tsushima leopard cats (Prionailurus bengalensis euptilurus), Unpublished ; Endo,Y., Direct Su…	Prionailurus bengalensis euptilurus	felid	Carnivora
AB723714.1	Anaplasma bovis	Nishio,T., Tateno,M., Sakuma,M., Nakanishi,N., Izawa,M., Asari,Y., Okamura,M., Maruyama,S., Shimokawa Miyama,T., Setoguchi,A. and Endo,Y., Molecular epidemiological survey of Bartonella, Ehrlichia and Anaplasma infections in two Japanese wildcats, Iriomote cats (Prionailurus bengalensis iriomotensis) and Tsushima leopard cats (Prionailurus bengalensis euptilurus), Unpublished ; Endo,Y., Direct Su…	Prionailurus bengalensis euptilurus	felid	Carnivora
AB723715.1	Anaplasma bovis	Nishio,T., Tateno,M., Sakuma,M., Nakanishi,N., Izawa,M., Asari,Y., Okamura,M., Maruyama,S., Shimokawa Miyama,T., Setoguchi,A. and Endo,Y., Molecular epidemiological survey of Bartonella, Ehrlichia and Anaplasma infections in two Japanese wildcats, Iriomote cats (Prionailurus bengalensis iriomotensis) and Tsushima leopard cats (Prionailurus bengalensis euptilurus), Unpublished ; Endo,Y., Direct Su…	Prionailurus bengalensis euptilurus	felid	Carnivora
AB723716.1	Anaplasma bovis	Nishio,T., Tateno,M., Sakuma,M., Nakanishi,N., Izawa,M., Asari,Y., Okamura,M., Maruyama,S., Shimokawa Miyama,T., Setoguchi,A. and Endo,Y., Molecular epidemiological survey of Bartonella, Ehrlichia and Anaplasma infections in two Japanese wildcats, Iriomote cats (Prionailurus bengalensis iriomotensis) and Tsushima leopard cats (Prionailurus bengalensis euptilurus), Unpublished ; Endo,Y., Direct Su…	Prionailurus bengalensis euptilurus	felid	Carnivora
AB723703.1	Bartonella henselae	Nishio,T., Tateno,M., Sakuma,M., Nakanishi,N., Izawa,M., Asari,Y., Okamura,M., Maruyama,S., Shimokawa Miyama,T., Setoguchi,A. and Endo,Y., Molecular epidemiological survey of Bartonella, Ehrlichia and Anaplasma infections in two Japanese wildcats, Iriomote cats (Prionailurus bengalensis iriomotensis) and Tsushima leopard cats (Prionailurus bengalensis euptilurus), Unpublished ; Endo,Y., Direct Su…	Prionailurus iriomotensis	felid	Carnivora
AB723704.1	Bartonella henselae	Nishio,T., Tateno,M., Sakuma,M., Nakanishi,N., Izawa,M., Asari,Y., Okamura,M., Maruyama,S., Shimokawa Miyama,T., Setoguchi,A. and Endo,Y., Molecular epidemiological survey of Bartonella, Ehrlichia and Anaplasma infections in two Japanese wildcats, Iriomote cats (Prionailurus bengalensis iriomotensis) and Tsushima leopard cats (Prionailurus bengalensis euptilurus), Unpublished ; Endo,Y., Direct Su…	Prionailurus iriomotensis	felid	Carnivora
AB723707.1	Ehrlichia canis	Nishio,T., Tateno,M., Sakuma,M., Nakanishi,N., Izawa,M., Asari,Y., Okamura,M., Maruyama,S., Shimokawa Miyama,T., Setoguchi,A. and Endo,Y., Molecular epidemiological survey of Bartonella, Ehrlichia and Anaplasma infections in two Japanese wildcats, Iriomote cats (Prionailurus bengalensis iriomotensis) and Tsushima leopard cats (Prionailurus bengalensis euptilurus), Unpublished ; Endo,Y., Direct Su…	Prionailurus iriomotensis	felid	Carnivora
AB723708.1	Ehrlichia canis	Nishio,T., Tateno,M., Sakuma,M., Nakanishi,N., Izawa,M., Asari,Y., Okamura,M., Maruyama,S., Shimokawa Miyama,T., Setoguchi,A. and Endo,Y., Molecular epidemiological survey of Bartonella, Ehrlichia and Anaplasma infections in two Japanese wildcats, Iriomote cats (Prionailurus bengalensis iriomotensis) and Tsushima leopard cats (Prionailurus bengalensis euptilurus), Unpublished ; Endo,Y., Direct Su…	Prionailurus iriomotensis	felid	Carnivora
AB723709.1	Ehrlichia canis	Nishio,T., Tateno,M., Sakuma,M., Nakanishi,N., Izawa,M., Asari,Y., Okamura,M., Maruyama,S., Shimokawa Miyama,T., Setoguchi,A. and Endo,Y., Molecular epidemiological survey of Bartonella, Ehrlichia and Anaplasma infections in two Japanese wildcats, Iriomote cats (Prionailurus bengalensis iriomotensis) and Tsushima leopard cats (Prionailurus bengalensis euptilurus), Unpublished ; Endo,Y., Direct Su…	Prionailurus iriomotensis	felid	Carnivora
AB723710.1	Ehrlichia canis	Nishio,T., Tateno,M., Sakuma,M., Nakanishi,N., Izawa,M., Asari,Y., Okamura,M., Maruyama,S., Shimokawa Miyama,T., Setoguchi,A. and Endo,Y., Molecular epidemiological survey of Bartonella, Ehrlichia and Anaplasma infections in two Japanese wildcats, Iriomote cats (Prionailurus bengalensis iriomotensis) and Tsushima leopard cats (Prionailurus bengalensis euptilurus), Unpublished ; Endo,Y., Direct Su…	Prionailurus iriomotensis	felid	Carnivora
KF437493.2	Bartonella koehlerae subsp. boulouisii	Chomel,B.B., Molia,S., Kasten,R.W., Borgo,G.M., Stuckey,M.J., Maruyama,S., Chang,C.C., Haddad,N. and Koehler,J.E., Isolation of Bartonella henselae and Two New Bartonella Subspecies, Bartonellakoehlerae Subspecies boulouisii subsp. nov. and Bartonella koehlerae Subspecies bothieri subsp. nov. from Free-Ranging Californian Mountain Lions and Bobcats, PLoS ONE 11 (3), E0148299 (2016) ; Borgo,G.M., …	Puma concolor	felid	Carnivora	USA: Humboldt County, CA
KF437494.2	Bartonella koehlerae subsp. boulouisii	Chomel,B.B., Molia,S., Kasten,R.W., Borgo,G.M., Stuckey,M.J., Maruyama,S., Chang,C.C., Haddad,N. and Koehler,J.E., Isolation of Bartonella henselae and Two New Bartonella Subspecies, Bartonellakoehlerae Subspecies boulouisii subsp. nov. and Bartonella koehlerae Subspecies bothieri subsp. nov. from Free-Ranging Californian Mountain Lions and Bobcats, PLoS ONE 11 (3), E0148299 (2016) ; Borgo,G.M., …	Puma concolor	felid	Carnivora	USA: El Dorado County, CA
KF437495.2	Bartonella koehlerae subsp. boulouisii	Chomel,B.B., Molia,S., Kasten,R.W., Borgo,G.M., Stuckey,M.J., Maruyama,S., Chang,C.C., Haddad,N. and Koehler,J.E., Isolation of Bartonella henselae and Two New Bartonella Subspecies, Bartonellakoehlerae Subspecies boulouisii subsp. nov. and Bartonella koehlerae Subspecies bothieri subsp. nov. from Free-Ranging Californian Mountain Lions and Bobcats, PLoS ONE 11 (3), E0148299 (2016) ; Borgo,G.M., …	Puma concolor	felid	Carnivora	USA: Butte County, CA
KF466254.2	Bartonella henselae	Chomel,B.B., Molia,S., Kasten,R.W., Borgo,G.M., Stuckey,M.J., Maruyama,S., Chang,C.C., Haddad,N. and Koehler,J.E., Isolation of Bartonella henselae and Two New Bartonella Subspecies, Bartonellakoehlerae Subspecies boulouisii subsp. nov. and Bartonella koehlerae Subspecies bothieri subsp. nov. from Free-Ranging Californian Mountain Lions and Bobcats, PLoS ONE 11 (3), E0148299 (2016) ; Borgo,G.M., …	Puma concolor	felid	Carnivora	USA: Amador County, CA
GU168959.1	Candidatus Bartonella antechini	Kaewmongkol,G., Kaewmongkol,S., Owen,H., Fleming,P.A., Adams,P.J., Ryan,U., Irwin,P.J. and Fenwick,S.G., Candidatus Bartonella antechini: A novel Bartonella species detected in fleas and ticks from the yellow-footed antechinus (Antechinus flavipes), an Australian marsupial, Vet. Microbiol. 149 (3-4), 517-521 (2011) ; Kaewmongkol,G., Kaewmongkol,S., Owen,H.C., Ryan,U.M., Irwin,P.J. and Fenwick,S.G…	Acanthopsylla jordani (flea)	flea	Ectoparasite	Australia: forests surrounding the town of Dwellingup, southwest, Western Australia
GU168960.1	Candidatus Bartonella antechini	Kaewmongkol,G., Kaewmongkol,S., Owen,H., Fleming,P.A., Adams,P.J., Ryan,U., Irwin,P.J. and Fenwick,S.G., Candidatus Bartonella antechini: A novel Bartonella species detected in fleas and ticks from the yellow-footed antechinus (Antechinus flavipes), an Australian marsupial, Vet. Microbiol. 149 (3-4), 517-521 (2011) ; Kaewmongkol,G., Kaewmongkol,S., Owen,H.C., Ryan,U.M., Irwin,P.J. and Fenwick,S.G…	Acanthopsylla jordani (flea)	flea	Ectoparasite	Australia: forests surrounding the town of Dwellingup, southwest, Western Australia
KU589247.1	uncultured Bartonella sp	Withenshaw,S.M., Devevey,G., Pedersen,A.B. and Fenton,A., Covert host-specificity of rodent Bartonella, Unpublished ; Withenshaw,S.M., Devevey,G., Pedersen,A.B. and Fenton,A., Direct Submission, Submitted (25-JAN-2016) Department of Evolution, Ecology and Behaviour, Institute of Integrative Biology University of Liverpool, Crown Street, Liverpool, Merseyside L69 7ZB, United Kingdom	Amalaraeus penicilliger mustelae	flea	Ectoparasite	United Kingdom
KU589255.1	uncultured Bartonella sp	Withenshaw,S.M., Devevey,G., Pedersen,A.B. and Fenton,A., Covert host-specificity of rodent Bartonella, Unpublished ; Withenshaw,S.M., Devevey,G., Pedersen,A.B. and Fenton,A., Direct Submission, Submitted (25-JAN-2016) Department of Evolution, Ecology and Behaviour, Institute of Integrative Biology University of Liverpool, Crown Street, Liverpool, Merseyside L69 7ZB, United Kingdom	Amalaraeus penicilliger mustelae	flea	Ectoparasite	United Kingdom
AY824947.1	Bartonella sp. Ca-13	Reeves,W.K., Loftis,A.D., Gore,J.A. and Dasch,G.A., Molecular evidence for novel bartonella species in Trichobius major (Diptera: Streblidae) and Cimex adjunctus (Hemiptera: Cimicidae) from two southeastern bat caves, U.S.A, J. Vector Ecol. 30 (2), 339-341 (2005) ; Reeves,W.K., Direct Submission, Submitted (12-NOV-2004) Viral and Rickettsial Zoonoses Branch, Centers for Disease Control and Preven…	Cimex adjunctus	Flea	Ectoparasite	USA
KF286544.1	uncultured Burkholderia sp	Saenz,V.L., Maggi,R.G., Breitschwerdt,E.B., Kim,J., Vargo,E.L. and Schal,C., Survey of Bartonella spp. in U.S. Bed Bugs Detects Burkholderia multivorans but Not Bartonella, PLoS ONE 8 (9), E73661 (2013) ; Saenz,V.L., Maggi,R.G., Breitschwerdt,E.B., Kim,J., Edward,V.L. and Schal,C., Direct Submission, Submitted (25-JUN-2013) Department of Entomology, North Carolina State University, Campus Box 761…	Cimex lectularius	Flea	Ectoparasite	USA
KF286545.1	uncultured Burkholderia sp	Saenz,V.L., Maggi,R.G., Breitschwerdt,E.B., Kim,J., Vargo,E.L. and Schal,C., Survey of Bartonella spp. in U.S. Bed Bugs Detects Burkholderia multivorans but Not Bartonella, PLoS ONE 8 (9), E73661 (2013) ; Saenz,V.L., Maggi,R.G., Breitschwerdt,E.B., Kim,J., Edward,V.L. and Schal,C., Direct Submission, Submitted (25-JUN-2013) Department of Entomology, North Carolina State University, Campus Box 761…	Cimex lectularius	Flea	Ectoparasite	USA
KF286546.1	uncultured Burkholderia sp	Saenz,V.L., Maggi,R.G., Breitschwerdt,E.B., Kim,J., Vargo,E.L. and Schal,C., Survey of Bartonella spp. in U.S. Bed Bugs Detects Burkholderia multivorans but Not Bartonella, PLoS ONE 8 (9), E73661 (2013) ; Saenz,V.L., Maggi,R.G., Breitschwerdt,E.B., Kim,J., Edward,V.L. and Schal,C., Direct Submission, Submitted (25-JUN-2013) Department of Entomology, North Carolina State University, Campus Box 761…	Cimex lectularius	Flea	Ectoparasite	USA
KF286547.1	uncultured Burkholderia sp	Saenz,V.L., Maggi,R.G., Breitschwerdt,E.B., Kim,J., Vargo,E.L. and Schal,C., Survey of Bartonella spp. in U.S. Bed Bugs Detects Burkholderia multivorans but Not Bartonella, PLoS ONE 8 (9), E73661 (2013) ; Saenz,V.L., Maggi,R.G., Breitschwerdt,E.B., Kim,J., Edward,V.L. and Schal,C., Direct Submission, Submitted (25-JUN-2013) Department of Entomology, North Carolina State University, Campus Box 761…	Cimex lectularius	Flea	Ectoparasite	USA
KF286548.1	uncultured Burkholderia sp	Saenz,V.L., Maggi,R.G., Breitschwerdt,E.B., Kim,J., Vargo,E.L. and Schal,C., Survey of Bartonella spp. in U.S. Bed Bugs Detects Burkholderia multivorans but Not Bartonella, PLoS ONE 8 (9), E73661 (2013) ; Saenz,V.L., Maggi,R.G., Breitschwerdt,E.B., Kim,J., Edward,V.L. and Schal,C., Direct Submission, Submitted (25-JUN-2013) Department of Entomology, North Carolina State University, Campus Box 761…	Cimex lectularius	Flea	Ectoparasite	USA
AY566176.1	Bartonella sp. CtF4YN	Li,D., Yu,D., Liu,Q. and Gong,Z., The investigation study of infection rate of Bartonella in China, Unpublished ; Li,D., Yu,D., Liu,Q. and Gong,Z., Direct Submission, Submitted (05-MAR-2004) Department of Zoonoses, Institute for Communicable Disease Control and Prevention, Chinese Center for Disease Control and Prevention, P.O. Box 5, Changping, Beijing 102206, P.R. China	Ctenocephalides felis	flea	Ectoparasite	China: Yunnan
HM990954.1	uncultured Bartonella sp	Kaewmongkol,G., Kaewmongkol,S., Fleming,P.A., Adams,P.J., Ryan,U., Irwin,P.J. and Fenwick,S.G., Zoonotic Bartonella species in fleas and blood from red foxes in Australia, Vector Borne Zoonotic Dis. 11 (12), 1549-1553 (2011) ; Kaewmongkol,G., Kaewmongkol,S., Fleming,T., Adams,P.J., Ryan,U., Irwin,P.J. and Fenwick,S.G., Direct Submission, Submitted (23-JUL-2010) School of Veterinary and Biomedical…	Ctenocephalides felis (flea)	flea	Ectoparasite	Australia: Katanning, Western Australia
HM990957.1	uncultured Bartonella sp	Kaewmongkol,G., Kaewmongkol,S., Fleming,P.A., Adams,P.J., Ryan,U., Irwin,P.J. and Fenwick,S.G., Zoonotic Bartonella species in fleas and blood from red foxes in Australia, Vector Borne Zoonotic Dis. 11 (12), 1549-1553 (2011) ; Kaewmongkol,G., Kaewmongkol,S., Fleming,T., Adams,P.J., Ryan,U., Irwin,P.J. and Fenwick,S.G., Direct Submission, Submitted (23-JUL-2010) School of Veterinary and Biomedical…	Ctenocephalides felis (flea)	flea	Ectoparasite	Australia: Katanning, Western Australia
HM990959.1	uncultured Bartonella sp	Kaewmongkol,G., Kaewmongkol,S., Fleming,P.A., Adams,P.J., Ryan,U., Irwin,P.J. and Fenwick,S.G., Zoonotic Bartonella species in fleas and blood from red foxes in Australia, Vector Borne Zoonotic Dis. 11 (12), 1549-1553 (2011) ; Kaewmongkol,G., Kaewmongkol,S., Fleming,T., Adams,P.J., Ryan,U., Irwin,P.J. and Fenwick,S.G., Direct Submission, Submitted (23-JUL-2010) School of Veterinary and Biomedical…	Ctenocephalides felis (flea)	flea	Ectoparasite	Australia: Katanning, Western Australia
HM990962.1	uncultured Bartonella sp	Kaewmongkol,G., Kaewmongkol,S., Fleming,P.A., Adams,P.J., Ryan,U., Irwin,P.J. and Fenwick,S.G., Zoonotic Bartonella species in fleas and blood from red foxes in Australia, Vector Borne Zoonotic Dis. 11 (12), 1549-1553 (2011) ; Kaewmongkol,G., Kaewmongkol,S., Fleming,T., Adams,P.J., Ryan,U., Irwin,P.J. and Fenwick,S.G., Direct Submission, Submitted (23-JUL-2010) School of Veterinary and Biomedical…	Ctenocephalides felis (flea)	flea	Ectoparasite	Australia: Katanning, Western Australia
KU886369.1	uncultured Bartonella sp	Silaghi,C., Pfeffer,M., Kiefer,D., Kiefer,M. and Obiegala,A., Bartonella, Rodents, Fleas and Ticks: a Molecular Field Study on Host-Vector-Pathogen Associations in Saxony, Eastern Germany, Microb. Ecol. (2016) In press ; Obiegala,A., Pfeffer,M., Silaghi,C., Kiefer,D. and Kiefer,M., Direct Submission, Submitted (09-MAR-2016) Veterinary Department, Institute of Animal Hygiene and Veterinary Public …	Ctenophthalmus nobilis	flea	Ectoparasite	Germany
KU886370.1	uncultured Bartonella sp	Silaghi,C., Pfeffer,M., Kiefer,D., Kiefer,M. and Obiegala,A., Bartonella, Rodents, Fleas and Ticks: a Molecular Field Study on Host-Vector-Pathogen Associations in Saxony, Eastern Germany, Microb. Ecol. (2016) In press ; Obiegala,A., Pfeffer,M., Silaghi,C., Kiefer,D. and Kiefer,M., Direct Submission, Submitted (09-MAR-2016) Veterinary Department, Institute of Animal Hygiene and Veterinary Public …	Ctenophthalmus nobilis	flea	Ectoparasite	Germany
KU886371.1	uncultured Bartonella sp	Silaghi,C., Pfeffer,M., Kiefer,D., Kiefer,M. and Obiegala,A., Bartonella, Rodents, Fleas and Ticks: a Molecular Field Study on Host-Vector-Pathogen Associations in Saxony, Eastern Germany, Microb. Ecol. (2016) In press ; Obiegala,A., Pfeffer,M., Silaghi,C., Kiefer,D. and Kiefer,M., Direct Submission, Submitted (09-MAR-2016) Veterinary Department, Institute of Animal Hygiene and Veterinary Public …	Ctenophthalmus nobilis	flea	Ectoparasite	Germany
KU886372.1	uncultured Bartonella sp	Silaghi,C., Pfeffer,M., Kiefer,D., Kiefer,M. and Obiegala,A., Bartonella, Rodents, Fleas and Ticks: a Molecular Field Study on Host-Vector-Pathogen Associations in Saxony, Eastern Germany, Microb. Ecol. (2016) In press ; Obiegala,A., Pfeffer,M., Silaghi,C., Kiefer,D. and Kiefer,M., Direct Submission, Submitted (09-MAR-2016) Veterinary Department, Institute of Animal Hygiene and Veterinary Public …	Ctenophthalmus nobilis	flea	Ectoparasite	Germany
KU886391.1	uncultured Bartonella sp	Silaghi,C., Pfeffer,M., Kiefer,D., Kiefer,M. and Obiegala,A., Bartonella, Rodents, Fleas and Ticks: a Molecular Field Study on Host-Vector-Pathogen Associations in Saxony, Eastern Germany, Microb. Ecol. (2016) In press ; Obiegala,A., Pfeffer,M., Silaghi,C., Kiefer,D. and Kiefer,M., Direct Submission, Submitted (09-MAR-2016) Veterinary Department, Institute of Animal Hygiene and Veterinary Public …	Ctenophthalmus nobilis	flea	Ectoparasite	Germany
KU886392.1	uncultured Bartonella sp	Silaghi,C., Pfeffer,M., Kiefer,D., Kiefer,M. and Obiegala,A., Bartonella, Rodents, Fleas and Ticks: a Molecular Field Study on Host-Vector-Pathogen Associations in Saxony, Eastern Germany, Microb. Ecol. (2016) In press ; Obiegala,A., Pfeffer,M., Silaghi,C., Kiefer,D. and Kiefer,M., Direct Submission, Submitted (09-MAR-2016) Veterinary Department, Institute of Animal Hygiene and Veterinary Public …	Ctenophthalmus nobilis	flea	Ectoparasite	Germany
KU886393.1	uncultured Bartonella sp	Silaghi,C., Pfeffer,M., Kiefer,D., Kiefer,M. and Obiegala,A., Bartonella, Rodents, Fleas and Ticks: a Molecular Field Study on Host-Vector-Pathogen Associations in Saxony, Eastern Germany, Microb. Ecol. (2016) In press ; Obiegala,A., Pfeffer,M., Silaghi,C., Kiefer,D. and Kiefer,M., Direct Submission, Submitted (09-MAR-2016) Veterinary Department, Institute of Animal Hygiene and Veterinary Public …	Ctenophthalmus nobilis	flea	Ectoparasite	Germany
KU886394.1	uncultured Bartonella sp	Silaghi,C., Pfeffer,M., Kiefer,D., Kiefer,M. and Obiegala,A., Bartonella, Rodents, Fleas and Ticks: a Molecular Field Study on Host-Vector-Pathogen Associations in Saxony, Eastern Germany, Microb. Ecol. (2016) In press ; Obiegala,A., Pfeffer,M., Silaghi,C., Kiefer,D. and Kiefer,M., Direct Submission, Submitted (09-MAR-2016) Veterinary Department, Institute of Animal Hygiene and Veterinary Public …	Ctenophthalmus nobilis	flea	Ectoparasite	Germany
KU886395.1	uncultured Bartonella sp	Silaghi,C., Pfeffer,M., Kiefer,D., Kiefer,M. and Obiegala,A., Bartonella, Rodents, Fleas and Ticks: a Molecular Field Study on Host-Vector-Pathogen Associations in Saxony, Eastern Germany, Microb. Ecol. (2016) In press ; Obiegala,A., Pfeffer,M., Silaghi,C., Kiefer,D. and Kiefer,M., Direct Submission, Submitted (09-MAR-2016) Veterinary Department, Institute of Animal Hygiene and Veterinary Public …	Ctenophthalmus nobilis	flea	Ectoparasite	Germany
KU886404.1	uncultured Bartonella sp	Silaghi,C., Pfeffer,M., Kiefer,D., Kiefer,M. and Obiegala,A., Bartonella, Rodents, Fleas and Ticks: a Molecular Field Study on Host-Vector-Pathogen Associations in Saxony, Eastern Germany, Microb. Ecol. (2016) In press ; Obiegala,A., Pfeffer,M., Silaghi,C., Kiefer,D. and Kiefer,M., Direct Submission, Submitted (09-MAR-2016) Veterinary Department, Institute of Animal Hygiene and Veterinary Public …	Ctenophthalmus nobilis	flea	Ectoparasite	Germany
KU886407.1	uncultured Bartonella sp	Silaghi,C., Pfeffer,M., Kiefer,D., Kiefer,M. and Obiegala,A., Bartonella, Rodents, Fleas and Ticks: a Molecular Field Study on Host-Vector-Pathogen Associations in Saxony, Eastern Germany, Microb. Ecol. (2016) In press ; Obiegala,A., Pfeffer,M., Silaghi,C., Kiefer,D. and Kiefer,M., Direct Submission, Submitted (09-MAR-2016) Veterinary Department, Institute of Animal Hygiene and Veterinary Public …	Ctenophthalmus nobilis	flea	Ectoparasite	Germany
KU886408.1	uncultured Bartonella sp	Silaghi,C., Pfeffer,M., Kiefer,D., Kiefer,M. and Obiegala,A., Bartonella, Rodents, Fleas and Ticks: a Molecular Field Study on Host-Vector-Pathogen Associations in Saxony, Eastern Germany, Microb. Ecol. (2016) In press ; Obiegala,A., Pfeffer,M., Silaghi,C., Kiefer,D. and Kiefer,M., Direct Submission, Submitted (09-MAR-2016) Veterinary Department, Institute of Animal Hygiene and Veterinary Public …	Ctenophthalmus nobilis	flea	Ectoparasite	Germany
KU886410.1	uncultured Bartonella sp	Silaghi,C., Pfeffer,M., Kiefer,D., Kiefer,M. and Obiegala,A., Bartonella, Rodents, Fleas and Ticks: a Molecular Field Study on Host-Vector-Pathogen Associations in Saxony, Eastern Germany, Microb. Ecol. (2016) In press ; Obiegala,A., Pfeffer,M., Silaghi,C., Kiefer,D. and Kiefer,M., Direct Submission, Submitted (09-MAR-2016) Veterinary Department, Institute of Animal Hygiene and Veterinary Public …	Ctenophthalmus nobilis	flea	Ectoparasite	Germany
KU886425.1	uncultured Bartonella sp	Silaghi,C., Pfeffer,M., Kiefer,D., Kiefer,M. and Obiegala,A., Bartonella, Rodents, Fleas and Ticks: a Molecular Field Study on Host-Vector-Pathogen Associations in Saxony, Eastern Germany, Microb. Ecol. (2016) In press ; Obiegala,A., Pfeffer,M., Silaghi,C., Kiefer,D. and Kiefer,M., Direct Submission, Submitted (09-MAR-2016) Veterinary Department, Institute of Animal Hygiene and Veterinary Public …	Ctenophthalmus nobilis	flea	Ectoparasite	Germany
KU886426.1	uncultured Bartonella sp	Silaghi,C., Pfeffer,M., Kiefer,D., Kiefer,M. and Obiegala,A., Bartonella, Rodents, Fleas and Ticks: a Molecular Field Study on Host-Vector-Pathogen Associations in Saxony, Eastern Germany, Microb. Ecol. (2016) In press ; Obiegala,A., Pfeffer,M., Silaghi,C., Kiefer,D. and Kiefer,M., Direct Submission, Submitted (09-MAR-2016) Veterinary Department, Institute of Animal Hygiene and Veterinary Public …	Ctenophthalmus nobilis	flea	Ectoparasite	Germany
KU886427.1	uncultured Bartonella sp	Silaghi,C., Pfeffer,M., Kiefer,D., Kiefer,M. and Obiegala,A., Bartonella, Rodents, Fleas and Ticks: a Molecular Field Study on Host-Vector-Pathogen Associations in Saxony, Eastern Germany, Microb. Ecol. (2016) In press ; Obiegala,A., Pfeffer,M., Silaghi,C., Kiefer,D. and Kiefer,M., Direct Submission, Submitted (09-MAR-2016) Veterinary Department, Institute of Animal Hygiene and Veterinary Public …	Ctenophthalmus nobilis	flea	Ectoparasite	Germany
KU886432.1	uncultured Bartonella sp	Silaghi,C., Pfeffer,M., Kiefer,D., Kiefer,M. and Obiegala,A., Bartonella, Rodents, Fleas and Ticks: a Molecular Field Study on Host-Vector-Pathogen Associations in Saxony, Eastern Germany, Microb. Ecol. (2016) In press ; Obiegala,A., Pfeffer,M., Silaghi,C., Kiefer,D. and Kiefer,M., Direct Submission, Submitted (09-MAR-2016) Veterinary Department, Institute of Animal Hygiene and Veterinary Public …	Ctenophthalmus nobilis	flea	Ectoparasite	Germany
KU886433.1	uncultured Bartonella sp	Silaghi,C., Pfeffer,M., Kiefer,D., Kiefer,M. and Obiegala,A., Bartonella, Rodents, Fleas and Ticks: a Molecular Field Study on Host-Vector-Pathogen Associations in Saxony, Eastern Germany, Microb. Ecol. (2016) In press ; Obiegala,A., Pfeffer,M., Silaghi,C., Kiefer,D. and Kiefer,M., Direct Submission, Submitted (09-MAR-2016) Veterinary Department, Institute of Animal Hygiene and Veterinary Public …	Ctenophthalmus nobilis	flea	Ectoparasite	Germany
KU886434.1	uncultured Bartonella sp	Silaghi,C., Pfeffer,M., Kiefer,D., Kiefer,M. and Obiegala,A., Bartonella, Rodents, Fleas and Ticks: a Molecular Field Study on Host-Vector-Pathogen Associations in Saxony, Eastern Germany, Microb. Ecol. (2016) In press ; Obiegala,A., Pfeffer,M., Silaghi,C., Kiefer,D. and Kiefer,M., Direct Submission, Submitted (09-MAR-2016) Veterinary Department, Institute of Animal Hygiene and Veterinary Public …	Ctenophthalmus nobilis	flea	Ectoparasite	Germany
KU886435.1	uncultured Bartonella sp	Silaghi,C., Pfeffer,M., Kiefer,D., Kiefer,M. and Obiegala,A., Bartonella, Rodents, Fleas and Ticks: a Molecular Field Study on Host-Vector-Pathogen Associations in Saxony, Eastern Germany, Microb. Ecol. (2016) In press ; Obiegala,A., Pfeffer,M., Silaghi,C., Kiefer,D. and Kiefer,M., Direct Submission, Submitted (09-MAR-2016) Veterinary Department, Institute of Animal Hygiene and Veterinary Public …	Ctenophthalmus nobilis	flea	Ectoparasite	Germany
KU886436.1	uncultured Bartonella sp	Silaghi,C., Pfeffer,M., Kiefer,D., Kiefer,M. and Obiegala,A., Bartonella, Rodents, Fleas and Ticks: a Molecular Field Study on Host-Vector-Pathogen Associations in Saxony, Eastern Germany, Microb. Ecol. (2016) In press ; Obiegala,A., Pfeffer,M., Silaghi,C., Kiefer,D. and Kiefer,M., Direct Submission, Submitted (09-MAR-2016) Veterinary Department, Institute of Animal Hygiene and Veterinary Public …	Ctenophthalmus nobilis	flea	Ectoparasite	Germany
KU886438.1	uncultured Bartonella sp	Silaghi,C., Pfeffer,M., Kiefer,D., Kiefer,M. and Obiegala,A., Bartonella, Rodents, Fleas and Ticks: a Molecular Field Study on Host-Vector-Pathogen Associations in Saxony, Eastern Germany, Microb. Ecol. (2016) In press ; Obiegala,A., Pfeffer,M., Silaghi,C., Kiefer,D. and Kiefer,M., Direct Submission, Submitted (09-MAR-2016) Veterinary Department, Institute of Animal Hygiene and Veterinary Public …	Ctenophthalmus nobilis	flea	Ectoparasite	Germany
KU589249.1	uncultured Bartonella sp	Withenshaw,S.M., Devevey,G., Pedersen,A.B. and Fenton,A., Covert host-specificity of rodent Bartonella, Unpublished ; Withenshaw,S.M., Devevey,G., Pedersen,A.B. and Fenton,A., Direct Submission, Submitted (25-JAN-2016) Department of Evolution, Ecology and Behaviour, Institute of Integrative Biology University of Liverpool, Crown Street, Liverpool, Merseyside L69 7ZB, United Kingdom	Ctenophthalmus nobilis vulgaris	flea	Ectoparasite	United Kingdom
KU589250.1	uncultured Bartonella sp	Withenshaw,S.M., Devevey,G., Pedersen,A.B. and Fenton,A., Covert host-specificity of rodent Bartonella, Unpublished ; Withenshaw,S.M., Devevey,G., Pedersen,A.B. and Fenton,A., Direct Submission, Submitted (25-JAN-2016) Department of Evolution, Ecology and Behaviour, Institute of Integrative Biology University of Liverpool, Crown Street, Liverpool, Merseyside L69 7ZB, United Kingdom	Ctenophthalmus nobilis vulgaris	flea	Ectoparasite	United Kingdom
KU589251.1	uncultured Bartonella sp	Withenshaw,S.M., Devevey,G., Pedersen,A.B. and Fenton,A., Covert host-specificity of rodent Bartonella, Unpublished ; Withenshaw,S.M., Devevey,G., Pedersen,A.B. and Fenton,A., Direct Submission, Submitted (25-JAN-2016) Department of Evolution, Ecology and Behaviour, Institute of Integrative Biology University of Liverpool, Crown Street, Liverpool, Merseyside L69 7ZB, United Kingdom	Ctenophthalmus nobilis vulgaris	flea	Ectoparasite	United Kingdom
KU589252.1	uncultured Bartonella sp	Withenshaw,S.M., Devevey,G., Pedersen,A.B. and Fenton,A., Covert host-specificity of rodent Bartonella, Unpublished ; Withenshaw,S.M., Devevey,G., Pedersen,A.B. and Fenton,A., Direct Submission, Submitted (25-JAN-2016) Department of Evolution, Ecology and Behaviour, Institute of Integrative Biology University of Liverpool, Crown Street, Liverpool, Merseyside L69 7ZB, United Kingdom	Ctenophthalmus nobilis vulgaris	flea	Ectoparasite	United Kingdom
KU589253.1	uncultured Bartonella sp	Withenshaw,S.M., Devevey,G., Pedersen,A.B. and Fenton,A., Covert host-specificity of rodent Bartonella, Unpublished ; Withenshaw,S.M., Devevey,G., Pedersen,A.B. and Fenton,A., Direct Submission, Submitted (25-JAN-2016) Department of Evolution, Ecology and Behaviour, Institute of Integrative Biology University of Liverpool, Crown Street, Liverpool, Merseyside L69 7ZB, United Kingdom	Ctenophthalmus nobilis vulgaris	flea	Ectoparasite	United Kingdom
KT032220.1	Bartonella taylorii	Lipatova,I., Paulauskas,A., Puraite,I., Radzijevskaja,J., Balciauskas,L. and Gedminas,V., Bartonella infection in small mammals and their ectoparasites in Lithuania, Microbes Infect. (2015) In press ; Lipatova,I., Paulauskas,A., Puraite,I., Radzijevskaja,J. and Balciauskas,L., Direct Submission, Submitted (08-JUN-2015) Biology, Vytautas Magnus University, Vileikos str. 8, Kaunas LT-44404, Lithuan…	Ctenophthalmus uncinatus	flea	Ectoparasite	Lithuania
KU886397.1	uncultured Bartonella sp	Silaghi,C., Pfeffer,M., Kiefer,D., Kiefer,M. and Obiegala,A., Bartonella, Rodents, Fleas and Ticks: a Molecular Field Study on Host-Vector-Pathogen Associations in Saxony, Eastern Germany, Microb. Ecol. (2016) In press ; Obiegala,A., Pfeffer,M., Silaghi,C., Kiefer,D. and Kiefer,M., Direct Submission, Submitted (09-MAR-2016) Veterinary Department, Institute of Animal Hygiene and Veterinary Public …	Doratopsylla dasycnema	Flea	Ectoparasite	Germany
HM060955.1	Bartonella alsatica	Kernif,T., Parola,P., Ricci,J.C., Raoult,D. and Rolain,J.M., Molecular detection of Bartonella alsatica in rabbit fleas, France, Emerging Infect. Dis. 16 (12), 2013-2014 (2010) ; Kernif,T. and Rolain,J.-M., Direct Submission, Submitted (05-APR-2010) Unite des Rickettsies, Faculte de Medecine, Universite de la Mediterranee, 27 Blvd Jean Moulin, Marseille 13385, France	flea	flea	Ectoparasite	France
GU937230.1	uncultured Bartonella sp	Morick,D., Krasnov,B.R., Khokhlova,I.S., Shenbrot,G.I., Kosoy,M.Y. and Harrus,S., Bartonella genotypes in fleas (insecta: siphonaptera) collected from rodents in the negev desert, Israel, Appl. Environ. Microbiol. 76 (20), 6864-6869 (2010) ; Morick,D., Krasnov,B., Kosoy,M. and Harrus,S., Direct Submission, Submitted (25-FEB-2010) Koret Veterinary School, Hebrew University, Hertzel, Rehovot 76100,…	fleas	flea	Ectoparasite	Israel: Negev Desert
GU937231.1	uncultured Bartonella sp	Morick,D., Krasnov,B.R., Khokhlova,I.S., Shenbrot,G.I., Kosoy,M.Y. and Harrus,S., Bartonella genotypes in fleas (insecta: siphonaptera) collected from rodents in the negev desert, Israel, Appl. Environ. Microbiol. 76 (20), 6864-6869 (2010) ; Morick,D., Krasnov,B., Kosoy,M. and Harrus,S., Direct Submission, Submitted (25-FEB-2010) Koret Veterinary School, Hebrew University, Hertzel, Rehovot 76100,…	fleas	flea	Ectoparasite	Israel: Negev Desert
GU937232.1	uncultured Bartonella sp	Morick,D., Krasnov,B.R., Khokhlova,I.S., Shenbrot,G.I., Kosoy,M.Y. and Harrus,S., Bartonella genotypes in fleas (insecta: siphonaptera) collected from rodents in the negev desert, Israel, Appl. Environ. Microbiol. 76 (20), 6864-6869 (2010) ; Morick,D., Krasnov,B., Kosoy,M. and Harrus,S., Direct Submission, Submitted (25-FEB-2010) Koret Veterinary School, Hebrew University, Hertzel, Rehovot 76100,…	fleas	flea	Ectoparasite	Israel: Negev Desert
GU937233.1	uncultured Bartonella sp	Morick,D., Krasnov,B.R., Khokhlova,I.S., Shenbrot,G.I., Kosoy,M.Y. and Harrus,S., Bartonella genotypes in fleas (insecta: siphonaptera) collected from rodents in the negev desert, Israel, Appl. Environ. Microbiol. 76 (20), 6864-6869 (2010) ; Morick,D., Krasnov,B., Kosoy,M. and Harrus,S., Direct Submission, Submitted (25-FEB-2010) Koret Veterinary School, Hebrew University, Hertzel, Rehovot 76100,…	fleas	flea	Ectoparasite	Israel: Negev Desert
KF774303.1	Bartonella grahamii	Lipatova,I., Paulauskas,A., Radzijevskaja,J. and Gedminas,V., Identification of Bartonella sp. in fleas (Siphonaptera) in Lithuania, Unpublished ; Lipatova,I., Paulauskas,A., Radzijevskaja,J. and Gedminas,V., Direct Submission, Submitted (29-OCT-2013) Department of Biology, Vytautas Magnus University, Vileikos 8, Kaunas Lt-44404, Lithuania	Hystrichopsylla talpae talpae	Flea	Ectoparasite	Lithuania
KF774304.1	Bartonella grahamii	Lipatova,I., Paulauskas,A., Radzijevskaja,J. and Gedminas,V., Identification of Bartonella sp. in fleas (Siphonaptera) in Lithuania, Unpublished ; Lipatova,I., Paulauskas,A., Radzijevskaja,J. and Gedminas,V., Direct Submission, Submitted (29-OCT-2013) Department of Biology, Vytautas Magnus University, Vileikos 8, Kaunas Lt-44404, Lithuania	Megabothris turbidus	flea	Ectoparasite	Lithuania
KF774305.1	Bartonella grahamii	Lipatova,I., Paulauskas,A., Radzijevskaja,J. and Gedminas,V., Identification of Bartonella sp. in fleas (Siphonaptera) in Lithuania, Unpublished ; Lipatova,I., Paulauskas,A., Radzijevskaja,J. and Gedminas,V., Direct Submission, Submitted (29-OCT-2013) Department of Biology, Vytautas Magnus University, Vileikos 8, Kaunas Lt-44404, Lithuania	Megabothris turbidus	flea	Ectoparasite	Lithuania
KF774306.1	Bartonella grahamii	Lipatova,I., Paulauskas,A., Radzijevskaja,J. and Gedminas,V., Identification of Bartonella sp. in fleas (Siphonaptera) in Lithuania, Unpublished ; Lipatova,I., Paulauskas,A., Radzijevskaja,J. and Gedminas,V., Direct Submission, Submitted (29-OCT-2013) Department of Biology, Vytautas Magnus University, Vileikos 8, Kaunas Lt-44404, Lithuania	Megabothris turbidus	flea	Ectoparasite	Lithuania
KF774307.1	Bartonella grahamii	Lipatova,I., Paulauskas,A., Radzijevskaja,J. and Gedminas,V., Identification of Bartonella sp. in fleas (Siphonaptera) in Lithuania, Unpublished ; Lipatova,I., Paulauskas,A., Radzijevskaja,J. and Gedminas,V., Direct Submission, Submitted (29-OCT-2013) Department of Biology, Vytautas Magnus University, Vileikos 8, Kaunas Lt-44404, Lithuania	Megabothris turbidus	flea	Ectoparasite	Lithuania
KU589248.1	uncultured Bartonella sp	Withenshaw,S.M., Devevey,G., Pedersen,A.B. and Fenton,A., Covert host-specificity of rodent Bartonella, Unpublished ; Withenshaw,S.M., Devevey,G., Pedersen,A.B. and Fenton,A., Direct Submission, Submitted (25-JAN-2016) Department of Evolution, Ecology and Behaviour, Institute of Integrative Biology University of Liverpool, Crown Street, Liverpool, Merseyside L69 7ZB, United Kingdom	Megabothris turbidus	flea	Ectoparasite	United Kingdom
KU589256.1	uncultured Bartonella sp	Withenshaw,S.M., Devevey,G., Pedersen,A.B. and Fenton,A., Covert host-specificity of rodent Bartonella, Unpublished ; Withenshaw,S.M., Devevey,G., Pedersen,A.B. and Fenton,A., Direct Submission, Submitted (25-JAN-2016) Department of Evolution, Ecology and Behaviour, Institute of Integrative Biology University of Liverpool, Crown Street, Liverpool, Merseyside L69 7ZB, United Kingdom	Megabothris turbidus	flea	Ectoparasite	United Kingdom
KU886376.1	uncultured Bartonella sp	Silaghi,C., Pfeffer,M., Kiefer,D., Kiefer,M. and Obiegala,A., Bartonella, Rodents, Fleas and Ticks: a Molecular Field Study on Host-Vector-Pathogen Associations in Saxony, Eastern Germany, Microb. Ecol. (2016) In press ; Obiegala,A., Pfeffer,M., Silaghi,C., Kiefer,D. and Kiefer,M., Direct Submission, Submitted (09-MAR-2016) Veterinary Department, Institute of Animal Hygiene and Veterinary Public …	Megabothris turbidus	flea	Ectoparasite	Germany
KU886377.1	uncultured Bartonella sp	Silaghi,C., Pfeffer,M., Kiefer,D., Kiefer,M. and Obiegala,A., Bartonella, Rodents, Fleas and Ticks: a Molecular Field Study on Host-Vector-Pathogen Associations in Saxony, Eastern Germany, Microb. Ecol. (2016) In press ; Obiegala,A., Pfeffer,M., Silaghi,C., Kiefer,D. and Kiefer,M., Direct Submission, Submitted (09-MAR-2016) Veterinary Department, Institute of Animal Hygiene and Veterinary Public …	Megabothris turbidus	flea	Ectoparasite	Germany
KU886378.1	uncultured Bartonella sp	Silaghi,C., Pfeffer,M., Kiefer,D., Kiefer,M. and Obiegala,A., Bartonella, Rodents, Fleas and Ticks: a Molecular Field Study on Host-Vector-Pathogen Associations in Saxony, Eastern Germany, Microb. Ecol. (2016) In press ; Obiegala,A., Pfeffer,M., Silaghi,C., Kiefer,D. and Kiefer,M., Direct Submission, Submitted (09-MAR-2016) Veterinary Department, Institute of Animal Hygiene and Veterinary Public …	Megabothris turbidus	flea	Ectoparasite	Germany
KU886379.1	uncultured Bartonella sp	Silaghi,C., Pfeffer,M., Kiefer,D., Kiefer,M. and Obiegala,A., Bartonella, Rodents, Fleas and Ticks: a Molecular Field Study on Host-Vector-Pathogen Associations in Saxony, Eastern Germany, Microb. Ecol. (2016) In press ; Obiegala,A., Pfeffer,M., Silaghi,C., Kiefer,D. and Kiefer,M., Direct Submission, Submitted (09-MAR-2016) Veterinary Department, Institute of Animal Hygiene and Veterinary Public …	Megabothris turbidus	flea	Ectoparasite	Germany
KU886380.1	uncultured Bartonella sp	Silaghi,C., Pfeffer,M., Kiefer,D., Kiefer,M. and Obiegala,A., Bartonella, Rodents, Fleas and Ticks: a Molecular Field Study on Host-Vector-Pathogen Associations in Saxony, Eastern Germany, Microb. Ecol. (2016) In press ; Obiegala,A., Pfeffer,M., Silaghi,C., Kiefer,D. and Kiefer,M., Direct Submission, Submitted (09-MAR-2016) Veterinary Department, Institute of Animal Hygiene and Veterinary Public …	Megabothris turbidus	flea	Ectoparasite	Germany
KU886381.1	uncultured Bartonella sp	Silaghi,C., Pfeffer,M., Kiefer,D., Kiefer,M. and Obiegala,A., Bartonella, Rodents, Fleas and Ticks: a Molecular Field Study on Host-Vector-Pathogen Associations in Saxony, Eastern Germany, Microb. Ecol. (2016) In press ; Obiegala,A., Pfeffer,M., Silaghi,C., Kiefer,D. and Kiefer,M., Direct Submission, Submitted (09-MAR-2016) Veterinary Department, Institute of Animal Hygiene and Veterinary Public …	Megabothris turbidus	flea	Ectoparasite	Germany
KU886382.1	uncultured Bartonella sp	Silaghi,C., Pfeffer,M., Kiefer,D., Kiefer,M. and Obiegala,A., Bartonella, Rodents, Fleas and Ticks: a Molecular Field Study on Host-Vector-Pathogen Associations in Saxony, Eastern Germany, Microb. Ecol. (2016) In press ; Obiegala,A., Pfeffer,M., Silaghi,C., Kiefer,D. and Kiefer,M., Direct Submission, Submitted (09-MAR-2016) Veterinary Department, Institute of Animal Hygiene and Veterinary Public …	Megabothris turbidus	flea	Ectoparasite	Germany
KU886389.1	uncultured Bartonella sp	Silaghi,C., Pfeffer,M., Kiefer,D., Kiefer,M. and Obiegala,A., Bartonella, Rodents, Fleas and Ticks: a Molecular Field Study on Host-Vector-Pathogen Associations in Saxony, Eastern Germany, Microb. Ecol. (2016) In press ; Obiegala,A., Pfeffer,M., Silaghi,C., Kiefer,D. and Kiefer,M., Direct Submission, Submitted (09-MAR-2016) Veterinary Department, Institute of Animal Hygiene and Veterinary Public …	Megabothris turbidus	flea	Ectoparasite	Germany
KU886390.1	uncultured Bartonella sp	Silaghi,C., Pfeffer,M., Kiefer,D., Kiefer,M. and Obiegala,A., Bartonella, Rodents, Fleas and Ticks: a Molecular Field Study on Host-Vector-Pathogen Associations in Saxony, Eastern Germany, Microb. Ecol. (2016) In press ; Obiegala,A., Pfeffer,M., Silaghi,C., Kiefer,D. and Kiefer,M., Direct Submission, Submitted (09-MAR-2016) Veterinary Department, Institute of Animal Hygiene and Veterinary Public …	Megabothris turbidus	flea	Ectoparasite	Germany
KU886411.1	uncultured Bartonella sp	Silaghi,C., Pfeffer,M., Kiefer,D., Kiefer,M. and Obiegala,A., Bartonella, Rodents, Fleas and Ticks: a Molecular Field Study on Host-Vector-Pathogen Associations in Saxony, Eastern Germany, Microb. Ecol. (2016) In press ; Obiegala,A., Pfeffer,M., Silaghi,C., Kiefer,D. and Kiefer,M., Direct Submission, Submitted (09-MAR-2016) Veterinary Department, Institute of Animal Hygiene and Veterinary Public …	Megabothris turbidus	flea	Ectoparasite	Germany
KU886412.1	uncultured Bartonella sp	Silaghi,C., Pfeffer,M., Kiefer,D., Kiefer,M. and Obiegala,A., Bartonella, Rodents, Fleas and Ticks: a Molecular Field Study on Host-Vector-Pathogen Associations in Saxony, Eastern Germany, Microb. Ecol. (2016) In press ; Obiegala,A., Pfeffer,M., Silaghi,C., Kiefer,D. and Kiefer,M., Direct Submission, Submitted (09-MAR-2016) Veterinary Department, Institute of Animal Hygiene and Veterinary Public …	Megabothris turbidus	flea	Ectoparasite	Germany
KU886413.1	uncultured Bartonella sp	Silaghi,C., Pfeffer,M., Kiefer,D., Kiefer,M. and Obiegala,A., Bartonella, Rodents, Fleas and Ticks: a Molecular Field Study on Host-Vector-Pathogen Associations in Saxony, Eastern Germany, Microb. Ecol. (2016) In press ; Obiegala,A., Pfeffer,M., Silaghi,C., Kiefer,D. and Kiefer,M., Direct Submission, Submitted (09-MAR-2016) Veterinary Department, Institute of Animal Hygiene and Veterinary Public …	Megabothris turbidus	flea	Ectoparasite	Germany
KU886414.1	uncultured Bartonella sp	Silaghi,C., Pfeffer,M., Kiefer,D., Kiefer,M. and Obiegala,A., Bartonella, Rodents, Fleas and Ticks: a Molecular Field Study on Host-Vector-Pathogen Associations in Saxony, Eastern Germany, Microb. Ecol. (2016) In press ; Obiegala,A., Pfeffer,M., Silaghi,C., Kiefer,D. and Kiefer,M., Direct Submission, Submitted (09-MAR-2016) Veterinary Department, Institute of Animal Hygiene and Veterinary Public …	Megabothris turbidus	flea	Ectoparasite	Germany
KU886415.1	uncultured Bartonella sp	Silaghi,C., Pfeffer,M., Kiefer,D., Kiefer,M. and Obiegala,A., Bartonella, Rodents, Fleas and Ticks: a Molecular Field Study on Host-Vector-Pathogen Associations in Saxony, Eastern Germany, Microb. Ecol. (2016) In press ; Obiegala,A., Pfeffer,M., Silaghi,C., Kiefer,D. and Kiefer,M., Direct Submission, Submitted (09-MAR-2016) Veterinary Department, Institute of Animal Hygiene and Veterinary Public …	Megabothris turbidus	flea	Ectoparasite	Germany
KU886416.1	uncultured Bartonella sp	Silaghi,C., Pfeffer,M., Kiefer,D., Kiefer,M. and Obiegala,A., Bartonella, Rodents, Fleas and Ticks: a Molecular Field Study on Host-Vector-Pathogen Associations in Saxony, Eastern Germany, Microb. Ecol. (2016) In press ; Obiegala,A., Pfeffer,M., Silaghi,C., Kiefer,D. and Kiefer,M., Direct Submission, Submitted (09-MAR-2016) Veterinary Department, Institute of Animal Hygiene and Veterinary Public …	Megabothris turbidus	flea	Ectoparasite	Germany
KU886417.1	uncultured Bartonella sp	Silaghi,C., Pfeffer,M., Kiefer,D., Kiefer,M. and Obiegala,A., Bartonella, Rodents, Fleas and Ticks: a Molecular Field Study on Host-Vector-Pathogen Associations in Saxony, Eastern Germany, Microb. Ecol. (2016) In press ; Obiegala,A., Pfeffer,M., Silaghi,C., Kiefer,D. and Kiefer,M., Direct Submission, Submitted (09-MAR-2016) Veterinary Department, Institute of Animal Hygiene and Veterinary Public …	Megabothris turbidus	flea	Ectoparasite	Germany
KU886418.1	uncultured Bartonella sp	Silaghi,C., Pfeffer,M., Kiefer,D., Kiefer,M. and Obiegala,A., Bartonella, Rodents, Fleas and Ticks: a Molecular Field Study on Host-Vector-Pathogen Associations in Saxony, Eastern Germany, Microb. Ecol. (2016) In press ; Obiegala,A., Pfeffer,M., Silaghi,C., Kiefer,D. and Kiefer,M., Direct Submission, Submitted (09-MAR-2016) Veterinary Department, Institute of Animal Hygiene and Veterinary Public …	Megabothris turbidus	flea	Ectoparasite	Germany
KU886419.1	uncultured Bartonella sp	Silaghi,C., Pfeffer,M., Kiefer,D., Kiefer,M. and Obiegala,A., Bartonella, Rodents, Fleas and Ticks: a Molecular Field Study on Host-Vector-Pathogen Associations in Saxony, Eastern Germany, Microb. Ecol. (2016) In press ; Obiegala,A., Pfeffer,M., Silaghi,C., Kiefer,D. and Kiefer,M., Direct Submission, Submitted (09-MAR-2016) Veterinary Department, Institute of Animal Hygiene and Veterinary Public …	Megabothris turbidus	flea	Ectoparasite	Germany
KU886420.1	uncultured Bartonella sp	Silaghi,C., Pfeffer,M., Kiefer,D., Kiefer,M. and Obiegala,A., Bartonella, Rodents, Fleas and Ticks: a Molecular Field Study on Host-Vector-Pathogen Associations in Saxony, Eastern Germany, Microb. Ecol. (2016) In press ; Obiegala,A., Pfeffer,M., Silaghi,C., Kiefer,D. and Kiefer,M., Direct Submission, Submitted (09-MAR-2016) Veterinary Department, Institute of Animal Hygiene and Veterinary Public …	Megabothris turbidus	flea	Ectoparasite	Germany
KU886421.1	uncultured Bartonella sp	Silaghi,C., Pfeffer,M., Kiefer,D., Kiefer,M. and Obiegala,A., Bartonella, Rodents, Fleas and Ticks: a Molecular Field Study on Host-Vector-Pathogen Associations in Saxony, Eastern Germany, Microb. Ecol. (2016) In press ; Obiegala,A., Pfeffer,M., Silaghi,C., Kiefer,D. and Kiefer,M., Direct Submission, Submitted (09-MAR-2016) Veterinary Department, Institute of Animal Hygiene and Veterinary Public …	Megabothris turbidus	flea	Ectoparasite	Germany
KU886422.1	uncultured Bartonella sp	Silaghi,C., Pfeffer,M., Kiefer,D., Kiefer,M. and Obiegala,A., Bartonella, Rodents, Fleas and Ticks: a Molecular Field Study on Host-Vector-Pathogen Associations in Saxony, Eastern Germany, Microb. Ecol. (2016) In press ; Obiegala,A., Pfeffer,M., Silaghi,C., Kiefer,D. and Kiefer,M., Direct Submission, Submitted (09-MAR-2016) Veterinary Department, Institute of Animal Hygiene and Veterinary Public …	Megabothris turbidus	flea	Ectoparasite	Germany
KU886423.1	uncultured Bartonella sp	Silaghi,C., Pfeffer,M., Kiefer,D., Kiefer,M. and Obiegala,A., Bartonella, Rodents, Fleas and Ticks: a Molecular Field Study on Host-Vector-Pathogen Associations in Saxony, Eastern Germany, Microb. Ecol. (2016) In press ; Obiegala,A., Pfeffer,M., Silaghi,C., Kiefer,D. and Kiefer,M., Direct Submission, Submitted (09-MAR-2016) Veterinary Department, Institute of Animal Hygiene and Veterinary Public …	Megabothris turbidus	flea	Ectoparasite	Germany
KU886430.1	uncultured Bartonella sp	Silaghi,C., Pfeffer,M., Kiefer,D., Kiefer,M. and Obiegala,A., Bartonella, Rodents, Fleas and Ticks: a Molecular Field Study on Host-Vector-Pathogen Associations in Saxony, Eastern Germany, Microb. Ecol. (2016) In press ; Obiegala,A., Pfeffer,M., Silaghi,C., Kiefer,D. and Kiefer,M., Direct Submission, Submitted (09-MAR-2016) Veterinary Department, Institute of Animal Hygiene and Veterinary Public …	Megabothris turbidus	flea	Ectoparasite	Germany
KU886431.1	uncultured Bartonella sp	Silaghi,C., Pfeffer,M., Kiefer,D., Kiefer,M. and Obiegala,A., Bartonella, Rodents, Fleas and Ticks: a Molecular Field Study on Host-Vector-Pathogen Associations in Saxony, Eastern Germany, Microb. Ecol. (2016) In press ; Obiegala,A., Pfeffer,M., Silaghi,C., Kiefer,D. and Kiefer,M., Direct Submission, Submitted (09-MAR-2016) Veterinary Department, Institute of Animal Hygiene and Veterinary Public …	Megabothris turbidus	flea	Ectoparasite	Germany
KR922899.1	uncultured Bartonella sp	Lipatova,I., Paulauskas,A., Puraite,I., Radzijevskaja,J., Balciauskas,L. and Gedminas,V., Bartonella infection in small mammals and their ectoparasites in Lithuania, Microbes Infect. (2015) In press ; Lipatova,I., Paulauskas,A., Radzijevskaja,J., Sivickis,K., Gedminas,V. and Balciauskas,L., Direct Submission, Submitted (26-MAY-2015) Biology, Vytautas Magnus University, Vileikos str. 8, Kaunas LT-…	Megabothris turbidus (flea)	flea	Ectoparasite	Lithuania
KR922900.1	uncultured Bartonella sp	Lipatova,I., Paulauskas,A., Puraite,I., Radzijevskaja,J., Balciauskas,L. and Gedminas,V., Bartonella infection in small mammals and their ectoparasites in Lithuania, Microbes Infect. (2015) In press ; Lipatova,I., Paulauskas,A., Radzijevskaja,J., Sivickis,K., Gedminas,V. and Balciauskas,L., Direct Submission, Submitted (26-MAY-2015) Biology, Vytautas Magnus University, Vileikos str. 8, Kaunas LT-…	Megabothris turbidus (flea)	flea	Ectoparasite	Lithuania
KR922901.1	uncultured Bartonella sp	Lipatova,I., Paulauskas,A., Puraite,I., Radzijevskaja,J., Balciauskas,L. and Gedminas,V., Bartonella infection in small mammals and their ectoparasites in Lithuania, Microbes Infect. (2015) In press ; Lipatova,I., Paulauskas,A., Radzijevskaja,J., Sivickis,K., Gedminas,V. and Balciauskas,L., Direct Submission, Submitted (26-MAY-2015) Biology, Vytautas Magnus University, Vileikos str. 8, Kaunas LT-…	Megabothris turbidus (flea)	flea	Ectoparasite	Lithuania
KU886373.1	uncultured Bartonella sp	Silaghi,C., Pfeffer,M., Kiefer,D., Kiefer,M. and Obiegala,A., Bartonella, Rodents, Fleas and Ticks: a Molecular Field Study on Host-Vector-Pathogen Associations in Saxony, Eastern Germany, Microb. Ecol. (2016) In press ; Obiegala,A., Pfeffer,M., Silaghi,C., Kiefer,D. and Kiefer,M., Direct Submission, Submitted (09-MAR-2016) Veterinary Department, Institute of Animal Hygiene and Veterinary Public …	Nosopsyllus fasciatus	flea	Ectoparasite	Germany
KU886374.1	uncultured Bartonella sp	Silaghi,C., Pfeffer,M., Kiefer,D., Kiefer,M. and Obiegala,A., Bartonella, Rodents, Fleas and Ticks: a Molecular Field Study on Host-Vector-Pathogen Associations in Saxony, Eastern Germany, Microb. Ecol. (2016) In press ; Obiegala,A., Pfeffer,M., Silaghi,C., Kiefer,D. and Kiefer,M., Direct Submission, Submitted (09-MAR-2016) Veterinary Department, Institute of Animal Hygiene and Veterinary Public …	Nosopsyllus fasciatus	flea	Ectoparasite	Germany
KU886375.1	uncultured Bartonella sp	Silaghi,C., Pfeffer,M., Kiefer,D., Kiefer,M. and Obiegala,A., Bartonella, Rodents, Fleas and Ticks: a Molecular Field Study on Host-Vector-Pathogen Associations in Saxony, Eastern Germany, Microb. Ecol. (2016) In press ; Obiegala,A., Pfeffer,M., Silaghi,C., Kiefer,D. and Kiefer,M., Direct Submission, Submitted (09-MAR-2016) Veterinary Department, Institute of Animal Hygiene and Veterinary Public …	Nosopsyllus fasciatus	flea	Ectoparasite	Germany
KU886383.1	uncultured Bartonella sp	Silaghi,C., Pfeffer,M., Kiefer,D., Kiefer,M. and Obiegala,A., Bartonella, Rodents, Fleas and Ticks: a Molecular Field Study on Host-Vector-Pathogen Associations in Saxony, Eastern Germany, Microb. Ecol. (2016) In press ; Obiegala,A., Pfeffer,M., Silaghi,C., Kiefer,D. and Kiefer,M., Direct Submission, Submitted (09-MAR-2016) Veterinary Department, Institute of Animal Hygiene and Veterinary Public …	Nosopsyllus fasciatus	flea	Ectoparasite	Germany
KU886384.1	uncultured Bartonella sp	Silaghi,C., Pfeffer,M., Kiefer,D., Kiefer,M. and Obiegala,A., Bartonella, Rodents, Fleas and Ticks: a Molecular Field Study on Host-Vector-Pathogen Associations in Saxony, Eastern Germany, Microb. Ecol. (2016) In press ; Obiegala,A., Pfeffer,M., Silaghi,C., Kiefer,D. and Kiefer,M., Direct Submission, Submitted (09-MAR-2016) Veterinary Department, Institute of Animal Hygiene and Veterinary Public …	Nosopsyllus fasciatus	flea	Ectoparasite	Germany
KU886385.1	uncultured Bartonella sp	Silaghi,C., Pfeffer,M., Kiefer,D., Kiefer,M. and Obiegala,A., Bartonella, Rodents, Fleas and Ticks: a Molecular Field Study on Host-Vector-Pathogen Associations in Saxony, Eastern Germany, Microb. Ecol. (2016) In press ; Obiegala,A., Pfeffer,M., Silaghi,C., Kiefer,D. and Kiefer,M., Direct Submission, Submitted (09-MAR-2016) Veterinary Department, Institute of Animal Hygiene and Veterinary Public …	Nosopsyllus fasciatus	flea	Ectoparasite	Germany
KU886386.1	uncultured Bartonella sp	Silaghi,C., Pfeffer,M., Kiefer,D., Kiefer,M. and Obiegala,A., Bartonella, Rodents, Fleas and Ticks: a Molecular Field Study on Host-Vector-Pathogen Associations in Saxony, Eastern Germany, Microb. Ecol. (2016) In press ; Obiegala,A., Pfeffer,M., Silaghi,C., Kiefer,D. and Kiefer,M., Direct Submission, Submitted (09-MAR-2016) Veterinary Department, Institute of Animal Hygiene and Veterinary Public …	Nosopsyllus fasciatus	flea	Ectoparasite	Germany
KU886387.1	uncultured Bartonella sp	Silaghi,C., Pfeffer,M., Kiefer,D., Kiefer,M. and Obiegala,A., Bartonella, Rodents, Fleas and Ticks: a Molecular Field Study on Host-Vector-Pathogen Associations in Saxony, Eastern Germany, Microb. Ecol. (2016) In press ; Obiegala,A., Pfeffer,M., Silaghi,C., Kiefer,D. and Kiefer,M., Direct Submission, Submitted (09-MAR-2016) Veterinary Department, Institute of Animal Hygiene and Veterinary Public …	Nosopsyllus fasciatus	flea	Ectoparasite	Germany
KU886388.1	uncultured Bartonella sp	Silaghi,C., Pfeffer,M., Kiefer,D., Kiefer,M. and Obiegala,A., Bartonella, Rodents, Fleas and Ticks: a Molecular Field Study on Host-Vector-Pathogen Associations in Saxony, Eastern Germany, Microb. Ecol. (2016) In press ; Obiegala,A., Pfeffer,M., Silaghi,C., Kiefer,D. and Kiefer,M., Direct Submission, Submitted (09-MAR-2016) Veterinary Department, Institute of Animal Hygiene and Veterinary Public …	Nosopsyllus fasciatus	flea	Ectoparasite	Germany
KU886396.1	uncultured Bartonella sp	Silaghi,C., Pfeffer,M., Kiefer,D., Kiefer,M. and Obiegala,A., Bartonella, Rodents, Fleas and Ticks: a Molecular Field Study on Host-Vector-Pathogen Associations in Saxony, Eastern Germany, Microb. Ecol. (2016) In press ; Obiegala,A., Pfeffer,M., Silaghi,C., Kiefer,D. and Kiefer,M., Direct Submission, Submitted (09-MAR-2016) Veterinary Department, Institute of Animal Hygiene and Veterinary Public …	Nosopsyllus fasciatus	flea	Ectoparasite	Germany
KU886398.1	uncultured Bartonella sp	Silaghi,C., Pfeffer,M., Kiefer,D., Kiefer,M. and Obiegala,A., Bartonella, Rodents, Fleas and Ticks: a Molecular Field Study on Host-Vector-Pathogen Associations in Saxony, Eastern Germany, Microb. Ecol. (2016) In press ; Obiegala,A., Pfeffer,M., Silaghi,C., Kiefer,D. and Kiefer,M., Direct Submission, Submitted (09-MAR-2016) Veterinary Department, Institute of Animal Hygiene and Veterinary Public …	Nosopsyllus fasciatus	flea	Ectoparasite	Germany
KU886399.1	uncultured Bartonella sp	Silaghi,C., Pfeffer,M., Kiefer,D., Kiefer,M. and Obiegala,A., Bartonella, Rodents, Fleas and Ticks: a Molecular Field Study on Host-Vector-Pathogen Associations in Saxony, Eastern Germany, Microb. Ecol. (2016) In press ; Obiegala,A., Pfeffer,M., Silaghi,C., Kiefer,D. and Kiefer,M., Direct Submission, Submitted (09-MAR-2016) Veterinary Department, Institute of Animal Hygiene and Veterinary Public …	Nosopsyllus fasciatus	flea	Ectoparasite	Germany
KU886400.1	uncultured Bartonella sp	Silaghi,C., Pfeffer,M., Kiefer,D., Kiefer,M. and Obiegala,A., Bartonella, Rodents, Fleas and Ticks: a Molecular Field Study on Host-Vector-Pathogen Associations in Saxony, Eastern Germany, Microb. Ecol. (2016) In press ; Obiegala,A., Pfeffer,M., Silaghi,C., Kiefer,D. and Kiefer,M., Direct Submission, Submitted (09-MAR-2016) Veterinary Department, Institute of Animal Hygiene and Veterinary Public …	Nosopsyllus fasciatus	flea	Ectoparasite	Germany
KU886401.1	uncultured Bartonella sp	Silaghi,C., Pfeffer,M., Kiefer,D., Kiefer,M. and Obiegala,A., Bartonella, Rodents, Fleas and Ticks: a Molecular Field Study on Host-Vector-Pathogen Associations in Saxony, Eastern Germany, Microb. Ecol. (2016) In press ; Obiegala,A., Pfeffer,M., Silaghi,C., Kiefer,D. and Kiefer,M., Direct Submission, Submitted (09-MAR-2016) Veterinary Department, Institute of Animal Hygiene and Veterinary Public …	Nosopsyllus fasciatus	flea	Ectoparasite	Germany
KU886402.1	uncultured Bartonella sp	Silaghi,C., Pfeffer,M., Kiefer,D., Kiefer,M. and Obiegala,A., Bartonella, Rodents, Fleas and Ticks: a Molecular Field Study on Host-Vector-Pathogen Associations in Saxony, Eastern Germany, Microb. Ecol. (2016) In press ; Obiegala,A., Pfeffer,M., Silaghi,C., Kiefer,D. and Kiefer,M., Direct Submission, Submitted (09-MAR-2016) Veterinary Department, Institute of Animal Hygiene and Veterinary Public …	Nosopsyllus fasciatus	flea	Ectoparasite	Germany
KU886403.1	uncultured Bartonella sp	Silaghi,C., Pfeffer,M., Kiefer,D., Kiefer,M. and Obiegala,A., Bartonella, Rodents, Fleas and Ticks: a Molecular Field Study on Host-Vector-Pathogen Associations in Saxony, Eastern Germany, Microb. Ecol. (2016) In press ; Obiegala,A., Pfeffer,M., Silaghi,C., Kiefer,D. and Kiefer,M., Direct Submission, Submitted (09-MAR-2016) Veterinary Department, Institute of Animal Hygiene and Veterinary Public …	Nosopsyllus fasciatus	flea	Ectoparasite	Germany
KU886405.1	uncultured Bartonella sp	Silaghi,C., Pfeffer,M., Kiefer,D., Kiefer,M. and Obiegala,A., Bartonella, Rodents, Fleas and Ticks: a Molecular Field Study on Host-Vector-Pathogen Associations in Saxony, Eastern Germany, Microb. Ecol. (2016) In press ; Obiegala,A., Pfeffer,M., Silaghi,C., Kiefer,D. and Kiefer,M., Direct Submission, Submitted (09-MAR-2016) Veterinary Department, Institute of Animal Hygiene and Veterinary Public …	Nosopsyllus fasciatus	flea	Ectoparasite	Germany
KU886406.1	uncultured Bartonella sp	Silaghi,C., Pfeffer,M., Kiefer,D., Kiefer,M. and Obiegala,A., Bartonella, Rodents, Fleas and Ticks: a Molecular Field Study on Host-Vector-Pathogen Associations in Saxony, Eastern Germany, Microb. Ecol. (2016) In press ; Obiegala,A., Pfeffer,M., Silaghi,C., Kiefer,D. and Kiefer,M., Direct Submission, Submitted (09-MAR-2016) Veterinary Department, Institute of Animal Hygiene and Veterinary Public …	Nosopsyllus fasciatus	flea	Ectoparasite	Germany
KU886409.1	uncultured Bartonella sp	Silaghi,C., Pfeffer,M., Kiefer,D., Kiefer,M. and Obiegala,A., Bartonella, Rodents, Fleas and Ticks: a Molecular Field Study on Host-Vector-Pathogen Associations in Saxony, Eastern Germany, Microb. Ecol. (2016) In press ; Obiegala,A., Pfeffer,M., Silaghi,C., Kiefer,D. and Kiefer,M., Direct Submission, Submitted (09-MAR-2016) Veterinary Department, Institute of Animal Hygiene and Veterinary Public …	Nosopsyllus fasciatus	flea	Ectoparasite	Germany
KU886424.1	uncultured Bartonella sp	Silaghi,C., Pfeffer,M., Kiefer,D., Kiefer,M. and Obiegala,A., Bartonella, Rodents, Fleas and Ticks: a Molecular Field Study on Host-Vector-Pathogen Associations in Saxony, Eastern Germany, Microb. Ecol. (2016) In press ; Obiegala,A., Pfeffer,M., Silaghi,C., Kiefer,D. and Kiefer,M., Direct Submission, Submitted (09-MAR-2016) Veterinary Department, Institute of Animal Hygiene and Veterinary Public …	Nosopsyllus fasciatus	flea	Ectoparasite	Germany
KU886428.1	uncultured Bartonella sp	Silaghi,C., Pfeffer,M., Kiefer,D., Kiefer,M. and Obiegala,A., Bartonella, Rodents, Fleas and Ticks: a Molecular Field Study on Host-Vector-Pathogen Associations in Saxony, Eastern Germany, Microb. Ecol. (2016) In press ; Obiegala,A., Pfeffer,M., Silaghi,C., Kiefer,D. and Kiefer,M., Direct Submission, Submitted (09-MAR-2016) Veterinary Department, Institute of Animal Hygiene and Veterinary Public …	Nosopsyllus fasciatus	flea	Ectoparasite	Germany
KU886429.1	uncultured Bartonella sp	Silaghi,C., Pfeffer,M., Kiefer,D., Kiefer,M. and Obiegala,A., Bartonella, Rodents, Fleas and Ticks: a Molecular Field Study on Host-Vector-Pathogen Associations in Saxony, Eastern Germany, Microb. Ecol. (2016) In press ; Obiegala,A., Pfeffer,M., Silaghi,C., Kiefer,D. and Kiefer,M., Direct Submission, Submitted (09-MAR-2016) Veterinary Department, Institute of Animal Hygiene and Veterinary Public …	Nosopsyllus fasciatus	flea	Ectoparasite	Germany
KU886437.1	uncultured Bartonella sp	Silaghi,C., Pfeffer,M., Kiefer,D., Kiefer,M. and Obiegala,A., Bartonella, Rodents, Fleas and Ticks: a Molecular Field Study on Host-Vector-Pathogen Associations in Saxony, Eastern Germany, Microb. Ecol. (2016) In press ; Obiegala,A., Pfeffer,M., Silaghi,C., Kiefer,D. and Kiefer,M., Direct Submission, Submitted (09-MAR-2016) Veterinary Department, Institute of Animal Hygiene and Veterinary Public …	Nosopsyllus fasciatus	flea	Ectoparasite	Germany
AY953290.1	Rickettsia sp. Oh16	Reeves,W.K., Nelder,M.P. and Korecki,J.A., Bartonella and Rickettsia in fleas and lice from mammals in South Carolina, U.S.A, J. Vector Ecol. 30 (2), 310-315 (2005) ; Reeves,W.K., Direct Submission, Submitted (03-MAR-2005) Rickettsial Zoonosees Branch, Centers for Disease Control and Prevention, 1600 Clifton Rd NE, Atlanta, GA 30333, USA	Orchopeas howardi	flea	Ectoparasite	USA
DQ336386.1	Bartonella sp. L-2633	Reeves,W.K., Typhus and other agents from flying squirrels, Unpublished ; Reeves,W.K., Direct Submission, Submitted (20-DEC-2005) Viral and Rickettsial Zoonosis, Centers for Disease Control and Prevention, 1600 Clifton Rd. NE, Atlanta, GA 30333, USA	Orchopeas howardi	flea	Ectoparasite	USA
AY877425.1	uncultured Bartonella sp	DE Sousa,R., Edouard-Fournier,P., Santos-Silva,M., Amaro,F., Bacellar,F. and Raoult,D., MOLECULAR DETECTION OF RICKETTSIA FELIS, RICKETTSIA TYPHI AND TWO GENOTYPES CLOSELY RELATED TO BARTONELLA ELIZABETHAE, Am. J. Trop. Med. Hyg. 75 (4), 727-731 (2006) ; de Sousa,R., Fournier,P.-E., Santos-Silva,M., Amaro,F., Bacellar,F. and Raoult,D., Direct Submission, Submitted (20-DEC-2004) Unite des Ricketts…	Ornithophaga sp.	flea	Ectoparasite	Portugal
DQ473482.1	Bartonella sp. TR-39	Reeves,W.K., Rogers,T.E. and Dasch,G.A., Bartonella and Rickettsia from fleas (Siphonaptera: Ceratophyllidae) of prairie dogs (Cynomys spp.) from the western USA, Unpublished ; Reeves,W.K., Direct Submission, Submitted (04-APR-2006) Viral and Rickettsial Diseases, CDC, 1600 Clifton Rd. NE, Atlanta, GA 30333, USA	Oropsylla hirsuta	flea	Ectoparasite	USA
DQ480759.1	Bartonella sp. TR-74	Reeves,W.K., Rogers,T.E. and Dasch,G.A., Bartonella and Rickettsia from fleas (Siphonaptera: Ceratophyllidae) of prairie dogs (Cynomys spp.) from the western United States, J. Parasitol. 93 (4), 953-955 (2007) ; Reeves,W.K., Rogers,T.E., Durden,L.A. and Dasch,G.A., Associating Bartonella with fleas of rodents and bats by molecular techniques, Unpublished ; Reeves,W.K., Direct Submission, Submitte…	Oropsylla hirsuta	flea	Ectoparasite	USA
DQ480761.1	Bartonella sp. TR-39	Reeves,W.K., Rogers,T.E. and Dasch,G.A., Bartonella and Rickettsia from fleas (Siphonaptera: Ceratophyllidae) of prairie dogs (Cynomys spp.) from the western United States, J. Parasitol. 93 (4), 953-955 (2007) ; Reeves,W.K., Rogers,T.E. and Dasch,G.A., Bartonella and Rickettsia from fleas (Siphonaptera: Ceratophyllidae) of Prairie dogs (Cynomys spp.) from the western USA, Unpublished ; Reeves,W.K…	Oropsylla hirsuta	flea	Ectoparasite
DQ868318.1	uncultured Bartonella sp	Reeves,W.K., Rogers,T.E. and Dasch,G.A., Bartonella and Rickettsia from fleas (Siphonaptera: Ceratophyllidae) of prairie dogs (Cynomys spp.) from the western United States, J. Parasitol. 93 (4), 953-955 (2007) ; Reeves,W.K., Direct Submission, Submitted (26-JUL-2006) Rickettsial Zoonoses, CDC, 1600 Clifton Road NE, Atlanta, GA 30333, USA	Oropsylla hirsuta	flea	Ectoparasite	USA
KT807802.1	uncultured Bartonella sp	Lopez-Perez,A.M., Osikowicz,L.M., Bai,Y., Montenieri,J., Rubio,A.V., Suzan,G., Gage,K.L. and Kosoy,M., Prevalence and phylogenetic analysis of Bartonella species in blood and fleas from wild carnivores in northwestern Mexico, Unpublished ; Lopez-Perez,A.M., Osikowicz,L.M., Bai,Y., Montenieri,J., Rubio,A.V., Suzan,G., Gage,K.L. and Kosoy,M., Direct Submission, Submitted (20-SEP-2015) Departamento …	Pulex simulans	flea	Ectoparasite	Mexico
KT807803.1	uncultured Bartonella sp	Lopez-Perez,A.M., Osikowicz,L.M., Bai,Y., Montenieri,J., Rubio,A.V., Suzan,G., Gage,K.L. and Kosoy,M., Prevalence and phylogenetic analysis of Bartonella species in blood and fleas from wild carnivores in northwestern Mexico, Unpublished ; Lopez-Perez,A.M., Osikowicz,L.M., Bai,Y., Montenieri,J., Rubio,A.V., Suzan,G., Gage,K.L. and Kosoy,M., Direct Submission, Submitted (20-SEP-2015) Departamento …	Pulex simulans	flea	Ectoparasite	Mexico
HQ444148.1	Bartonella sp. WC1	Kaewmongkol,G., Kaewmongkol,S., Burmej,H., Bennett,M.D., Fleming,P.A., Adams,P.J., Wayne,A.F., Ryan,U., Irwin,P.J. and Fenwick,S.G., Diversity of Bartonella species detected in arthropod vectors from animals in Australia, Comp. Immunol. Microbiol. Infect. Dis. 34 (5), 411-417 (2011) ; Kaewmongkol,G., Kaewmongkol,S.K., Burmej,H., Bennett,M.D., Fleming,P.A., Adams,P.J., Ryan,U., Irwin,P.J. and Fenw…	Pygiopsylla hilli (flea)	flea	Ectoparasite	Australia
HQ444149.1	Bartonella sp. WC1	Kaewmongkol,G., Kaewmongkol,S., Burmej,H., Bennett,M.D., Fleming,P.A., Adams,P.J., Wayne,A.F., Ryan,U., Irwin,P.J. and Fenwick,S.G., Diversity of Bartonella species detected in arthropod vectors from animals in Australia, Comp. Immunol. Microbiol. Infect. Dis. 34 (5), 411-417 (2011) ; Kaewmongkol,G., Kaewmongkol,S.K., Burmej,H., Bennett,M.D., Fleming,P.A., Adams,P.J., Ryan,U., Irwin,P.J. and Fenw…	Pygiopsylla hilli (flea)	flea	Ectoparasite	Australia
HQ444161.1	Bartonella sp. BA1	Kaewmongkol,G., Kaewmongkol,S., Burmej,H., Bennett,M.D., Fleming,P.A., Adams,P.J., Wayne,A.F., Ryan,U., Irwin,P.J. and Fenwick,S.G., Diversity of Bartonella species detected in arthropod vectors from animals in Australia, Comp. Immunol. Microbiol. Infect. Dis. 34 (5), 411-417 (2011) ; Kaewmongkol,G., Kaewmongkol,S.K., Burmej,H., Bennett,M.D., Fleming,P.A., Adams,P.J., Ryan,U., Irwin,P.J. and Fenw…	Pygiopsylla tunneyi (flea)	flea	Ectoparasite	Australia
HQ444162.1	Bartonella sp. BA1	Kaewmongkol,G., Kaewmongkol,S., Burmej,H., Bennett,M.D., Fleming,P.A., Adams,P.J., Wayne,A.F., Ryan,U., Irwin,P.J. and Fenwick,S.G., Diversity of Bartonella species detected in arthropod vectors from animals in Australia, Comp. Immunol. Microbiol. Infect. Dis. 34 (5), 411-417 (2011) ; Kaewmongkol,G., Kaewmongkol,S.K., Burmej,H., Bennett,M.D., Fleming,P.A., Adams,P.J., Ryan,U., Irwin,P.J. and Fenw…	Pygiopsylla tunneyi (flea)	flea	Ectoparasite	Australia
KU589254.1	uncultured Bartonella sp	Withenshaw,S.M., Devevey,G., Pedersen,A.B. and Fenton,A., Covert host-specificity of rodent Bartonella, Unpublished ; Withenshaw,S.M., Devevey,G., Pedersen,A.B. and Fenton,A., Direct Submission, Submitted (25-JAN-2016) Department of Evolution, Ecology and Behaviour, Institute of Integrative Biology University of Liverpool, Crown Street, Liverpool, Merseyside L69 7ZB, United Kingdom	Rhadinopsylla pentacantha	flea	Ectoparasite	United Kingdom
AY877424.1	uncultured Bartonella sp	DE Sousa,R., Edouard-Fournier,P., Santos-Silva,M., Amaro,F., Bacellar,F. and Raoult,D., MOLECULAR DETECTION OF RICKETTSIA FELIS, RICKETTSIA TYPHI AND TWO GENOTYPES CLOSELY RELATED TO BARTONELLA ELIZABETHAE, Am. J. Trop. Med. Hyg. 75 (4), 727-731 (2006) ; de Sousa,R., Fournier,P.-E., Santos-Silva,M., Amaro,F., Bacellar,F. and Raoult,D., Direct Submission, Submitted (20-DEC-2004) Unite des Ricketts…	Stenoponia tripectinata	flea	Ectoparasite	Portugal
HQ444157.1	Bartonella coopersplainsensis	Kaewmongkol,G., Kaewmongkol,S., Burmej,H., Bennett,M.D., Fleming,P.A., Adams,P.J., Wayne,A.F., Ryan,U., Irwin,P.J. and Fenwick,S.G., Diversity of Bartonella species detected in arthropod vectors from animals in Australia, Comp. Immunol. Microbiol. Infect. Dis. 34 (5), 411-417 (2011) ; Kaewmongkol,G., Kaewmongkol,S.K., Burmej,H., Bennett,M.D., Fleming,P.A., Adams,P.J., Ryan,U., Irwin,P.J. and Fenw…	Stephanocircus pectinipes (flea)	flea	Ectoparasite	Australia
DQ473481.1	Bartonella sp. TR-9	Reeves,W.K., Rogers,T.E., Durden,L.A. and Dasch,G.A., Associating Bartonella with fleas of rodents and bats by molecular techniques, Unpublished ; Reeves,W.K., Direct Submission, Submitted (04-APR-2006) Viral and Rickettsial Diseases, CDC, 1600 Clifton Rd. NE, Atlanta, GA 30333, USA	Sternopsylla texanus	flea	Ectoparasite	USA
DQ868319.1	uncultured Bartonella sp	Reeves,W.K., Rogers,T.E. and Dasch,G.A., Bartonella and Rickettsia from fleas (Siphonaptera: Ceratophyllidae) of prairie dogs (Cynomys spp.) from the western United States, J. Parasitol. 93 (4), 953-955 (2007) ; Reeves,W.K., Direct Submission, Submitted (26-JUL-2006) Rickettsial Zoonoses, CDC, 1600 Clifton Road NE, Atlanta, GA 30333, USA	Thrassis fotus	flea	Ectoparasite	USA
DQ166943.1	Bartonella sp. SE-Bart-C	Loftis,A.D., Reeves,W.K., Szumlas,D.E., Abbassy,M.M., Helmy,I.M., Moriarity,J.R. and Dasch,G.A., Surveillance of Egyptian fleas for agents of public health significance: Anaplasma, Bartonella, Coxiella, Ehrlichia, Rickettsia, and Yersinia pestis, Am. J. Trop. Med. Hyg. 75 (1), 41-48 (2006) ; Loftis,A.D., Reeves,W.K., Szumlas,D.E., Abbassy,M.M., Helmy,I.M., Moriarity,J.R. and Dasch,G.A., Direct Su…	Xenopsylla cheopis	flea	Ectoparasite	Egypt
DQ166944.1	Bartonella sp. SE-Bart-D	Loftis,A.D., Reeves,W.K., Szumlas,D.E., Abbassy,M.M., Helmy,I.M., Moriarity,J.R. and Dasch,G.A., Surveillance of Egyptian fleas for agents of public health significance: Anaplasma, Bartonella, Coxiella, Ehrlichia, Rickettsia, and Yersinia pestis, Am. J. Trop. Med. Hyg. 75 (1), 41-48 (2006) ; Loftis,A.D., Reeves,W.K., Szumlas,D.E., Abbassy,M.M., Helmy,I.M., Moriarity,J.R. and Dasch,G.A., Direct Su…	Xenopsylla cheopis	flea	Ectoparasite	Egypt
FJ686051.2	uncultured Bartonella sp	Morick,D., Baneth,G., Avidor,B., Kosoy,M.Y., Mumcuoglu,K.Y., Mintz,D., Eyal,O., Goethe,R., Mietze,A., Shpigel,N. and Harrus,S., Detection of Bartonella spp. in wild rodents in Israel using HRM real-time PCR, Vet. Microbiol. 139 (3-4), 293-297 (2009) ; Morick,D. and Harrus,S., Direct Submission, Submitted (13-JAN-2009) Koret Veterinary School, Hebrew University of Jerusalem, Hertzel, Rehovot 76100…	Xenopsylla cheopis (rat flea)	flea	Ectoparasite	Israel
DQ480757.1	Bartonella tribocorum	Reeves,W.K., Rogers,T.E., Durden,L.A. and Dasch,G.A., Associating Bartonella with fleas of rodents and bats by molecular techniques, Unpublished ; Reeves,W.K., Direct Submission, Submitted (05-APR-2006) Viral and Rickettsial Zoonosis, Centers for Disease Control and Prevention, 1600 Clifton Rd. NE, Atlanta, GA 30333, USA	Xenopsylla cheopsis	flea	Ectoparasite	USA
JX416274.1	uncultured bacterium	Morse,S.F., Olival,K.J., Kosoy,M., Billeter,S., Patterson,B.D., Dick,C.W. and Dittmar,K., Global distribution and genetic diversity of Bartonella in bat flies (Hippoboscoidea, Streblidae, Nycteribiidae), Infect. Genet. Evol. 12 (8), 1717-1723 (2012) ; Morse,S.F., Olival,K.J., Kosoy,M., Billeter,S., Patterson,B.D., Dick,C.W. and Dittmar,K., Direct Submission, Submitted (23-JUL-2012) Biological Sci…	Basilia (Tripselia) coronata	Hippoboscidae	Ectoparasite	Malaysia
JX416281.1	uncultured bacterium	Morse,S.F., Olival,K.J., Kosoy,M., Billeter,S., Patterson,B.D., Dick,C.W. and Dittmar,K., Global distribution and genetic diversity of Bartonella in bat flies (Hippoboscoidea, Streblidae, Nycteribiidae), Infect. Genet. Evol. 12 (8), 1717-1723 (2012) ; Morse,S.F., Olival,K.J., Kosoy,M., Billeter,S., Patterson,B.D., Dick,C.W. and Dittmar,K., Direct Submission, Submitted (23-JUL-2012) Biological Sci…	Basilia nattereri	Hippoboscidae	Ectoparasite	Slovenia
KF533102.1	Bartonella sp. enrichment culture isolate Cq-BAF37	Kamani,J., Baneth,G., Mitchell,M., Mumcuoglu,K.Y. and Harrus,S., Bartonella spp. in Bats, Nigeria, Unpublished ; Kamani,J., Baneth,G., Mitchell,M., Mumcuoglu,K.Y. and Harrus,S., Direct Submission, Submitted (18-JUL-2013) Parasitology, National Veterinary Research Institute Vom, Number 1 Manchok Road, Jos, Plateau PMB 01, Nigeria	Cyclopodia greeffi	hippoboscidae	Ectoparasite	Nigeria
KF533103.1	Bartonella sp. enrichment culture isolate Cg-GBF23	Kamani,J., Baneth,G., Mitchell,M., Mumcuoglu,K.Y. and Harrus,S., Bartonella spp. in Bats, Nigeria, Unpublished ; Kamani,J., Baneth,G., Mitchell,M., Mumcuoglu,K.Y. and Harrus,S., Direct Submission, Submitted (18-JUL-2013) Parasitology, National Veterinary Research Institute Vom, Number 1 Manchok Road, Jos, Plateau PMB 01, Nigeria	Cyclopodia greeffi	hippoboscidae	Ectoparasite	Nigeria
JX416261.1	uncultured bacterium	Morse,S.F., Olival,K.J., Kosoy,M., Billeter,S., Patterson,B.D., Dick,C.W. and Dittmar,K., Global distribution and genetic diversity of Bartonella in bat flies (Hippoboscoidea, Streblidae, Nycteribiidae), Infect. Genet. Evol. 12 (8), 1717-1723 (2012) ; Morse,S.F., Olival,K.J., Kosoy,M., Billeter,S., Patterson,B.D., Dick,C.W. and Dittmar,K., Direct Submission, Submitted (23-JUL-2012) Biological Sci…	Cyclopodia simulans	hippoboscidae	Ectoparasite	Philippines
JX416258.1	uncultured bacterium	Morse,S.F., Olival,K.J., Kosoy,M., Billeter,S., Patterson,B.D., Dick,C.W. and Dittmar,K., Global distribution and genetic diversity of Bartonella in bat flies (Hippoboscoidea, Streblidae, Nycteribiidae), Infect. Genet. Evol. 12 (8), 1717-1723 (2012) ; Morse,S.F., Olival,K.J., Kosoy,M., Billeter,S., Patterson,B.D., Dick,C.W. and Dittmar,K., Direct Submission, Submitted (23-JUL-2012) Biological Sci…	Eucampsipoda latisternum	hippoboscidae	Ectoparasite	China
JX416279.1	uncultured bacterium	Morse,S.F., Olival,K.J., Kosoy,M., Billeter,S., Patterson,B.D., Dick,C.W. and Dittmar,K., Global distribution and genetic diversity of Bartonella in bat flies (Hippoboscoidea, Streblidae, Nycteribiidae), Infect. Genet. Evol. 12 (8), 1717-1723 (2012) ; Morse,S.F., Olival,K.J., Kosoy,M., Billeter,S., Patterson,B.D., Dick,C.W. and Dittmar,K., Direct Submission, Submitted (23-JUL-2012) Biological Sci…	Joblingia schmitdti	hippoboscidae	Ectoparasite	Costa Rica
JX416266.1	uncultured bacterium	Morse,S.F., Olival,K.J., Kosoy,M., Billeter,S., Patterson,B.D., Dick,C.W. and Dittmar,K., Global distribution and genetic diversity of Bartonella in bat flies (Hippoboscoidea, Streblidae, Nycteribiidae), Infect. Genet. Evol. 12 (8), 1717-1723 (2012) ; Morse,S.F., Olival,K.J., Kosoy,M., Billeter,S., Patterson,B.D., Dick,C.W. and Dittmar,K., Direct Submission, Submitted (23-JUL-2012) Biological Sci…	Leptocyclopodia sp.	hippoboscidae	Ectoparasite	Philippines
JN542708.1	Bartonella sp. M1	Korhonen,E., Sironen,T., Kortet,R., Harkonen,L., Harkonen,S., Ylonen,H. and Vapalahti,O., Direct Submission, Submitted (02-AUG-2011) Department of Virology, Haartman Institute, University of Helsinki, POB 21 Haartmaninkatu 3, Helsingin yliopisto, Uusimaa FI-00014, Finland	Lipoptena cervi	hippoboscidae	Ectoparasite	Finland
JN542709.1	Bartonella sp. Ki1	Korhonen,E., Sironen,T., Kortet,R., Harkonen,L., Harkonen,S., Ylonen,H. and Vapalahti,O., Direct Submission, Submitted (02-AUG-2011) Department of Virology, Haartman Institute, University of Helsinki, POB 21 Haartmaninkatu 3, Helsingin yliopisto, Uusimaa FI-00014, Finland	Lipoptena cervi	hippoboscidae	Ectoparasite	Finland
JN542710.1	Bartonella sp. Ku1	Korhonen,E., Sironen,T., Kortet,R., Harkonen,L., Harkonen,S., Ylonen,H. and Vapalahti,O., Direct Submission, Submitted (02-AUG-2011) Department of Virology, Haartman Institute, University of Helsinki, POB 21 Haartmaninkatu 3, Helsingin yliopisto, Uusimaa FI-00014, Finland	Lipoptena cervi	hippoboscidae	Ectoparasite	Finland
JN542711.1	Bartonella sp. Y1	Korhonen,E., Sironen,T., Kortet,R., Harkonen,L., Harkonen,S., Ylonen,H. and Vapalahti,O., Direct Submission, Submitted (02-AUG-2011) Department of Virology, Haartman Institute, University of Helsinki, POB 21 Haartmaninkatu 3, Helsingin yliopisto, Uusimaa FI-00014, Finland	Lipoptena cervi	hippoboscidae	Ectoparasite	Finland
JN542712.1	Bartonella sp. Le1	Korhonen,E., Sironen,T., Kortet,R., Harkonen,L., Harkonen,S., Ylonen,H. and Vapalahti,O., Direct Submission, Submitted (02-AUG-2011) Department of Virology, Haartman Institute, University of Helsinki, POB 21 Haartmaninkatu 3, Helsingin yliopisto, Uusimaa FI-00014, Finland	Lipoptena cervi	hippoboscidae	Ectoparasite	Finland
JN542713.1	Bartonella sp. P1	Korhonen,E., Sironen,T., Kortet,R., Harkonen,L., Harkonen,S., Ylonen,H. and Vapalahti,O., Direct Submission, Submitted (02-AUG-2011) Department of Virology, Haartman Institute, University of Helsinki, POB 21 Haartmaninkatu 3, Helsingin yliopisto, Uusimaa FI-00014, Finland	Lipoptena cervi	hippoboscidae	Ectoparasite	Finland
JX416259.1	uncultured bacterium	Morse,S.F., Olival,K.J., Kosoy,M., Billeter,S., Patterson,B.D., Dick,C.W. and Dittmar,K., Global distribution and genetic diversity of Bartonella in bat flies (Hippoboscoidea, Streblidae, Nycteribiidae), Infect. Genet. Evol. 12 (8), 1717-1723 (2012) ; Morse,S.F., Olival,K.J., Kosoy,M., Billeter,S., Patterson,B.D., Dick,C.W. and Dittmar,K., Direct Submission, Submitted (23-JUL-2012) Biological Sci…	Lipoptena sp.	hippoboscidae	Ectoparasite	USA
JX416268.1	uncultured bacterium	Morse,S.F., Olival,K.J., Kosoy,M., Billeter,S., Patterson,B.D., Dick,C.W. and Dittmar,K., Global distribution and genetic diversity of Bartonella in bat flies (Hippoboscoidea, Streblidae, Nycteribiidae), Infect. Genet. Evol. 12 (8), 1717-1723 (2012) ; Morse,S.F., Olival,K.J., Kosoy,M., Billeter,S., Patterson,B.D., Dick,C.W. and Dittmar,K., Direct Submission, Submitted (23-JUL-2012) Biological Sci…	Lipoptena sp.	hippoboscidae	Ectoparasite	USA
AY724770.1	Bartonella melophagi	Kosoy,M.Y., Sheff,K.W. and Irkhin,A.I., Isolation and identification of a new Bartonella species from a sheep ked, Unpublished ; Kosoy,M.Y., Sheff,K.W. and Irkhin,A.I., Direct Submission, Submitted (26-MAY-2004) DVBID, CDC, Rampart Road Foothills Campus, Fort Collins, CO 80521, USA ; Kosoy,M.Y., Sheff,K.W. and Irkhin,A.I., Direct Submission, Submitted (13-AUG-2004) DVBID, CDC, Rampart Road Foothi…	Melophagus ovinus; sheep ked	hippoboscidae	Ectoparasite
AY724771.1	Bartonella melophagi	Kosoy,M.Y., Sheff,K.W. and Irkhin,A.I., Isolation and identification of a new Bartonella species from a sheep ked, Unpublished ; Kosoy,M.Y., Sheff,K.W. and Irkhin,A.I., Direct Submission, Submitted (13-AUG-2004) DVBID, CDC, Rampart Road Foothills Campus, Fort Collins, CO 80521, USA	Melophagus ovinus; sheep ked	hippoboscidae	Ectoparasite
JX416270.1	uncultured bacterium	Morse,S.F., Olival,K.J., Kosoy,M., Billeter,S., Patterson,B.D., Dick,C.W. and Dittmar,K., Global distribution and genetic diversity of Bartonella in bat flies (Hippoboscoidea, Streblidae, Nycteribiidae), Infect. Genet. Evol. 12 (8), 1717-1723 (2012) ; Morse,S.F., Olival,K.J., Kosoy,M., Billeter,S., Patterson,B.D., Dick,C.W. and Dittmar,K., Direct Submission, Submitted (23-JUL-2012) Biological Sci…	Paradyschiria lineata	hippoboscidae	Ectoparasite	Panama
JX416280.1	uncultured bacterium	Morse,S.F., Olival,K.J., Kosoy,M., Billeter,S., Patterson,B.D., Dick,C.W. and Dittmar,K., Global distribution and genetic diversity of Bartonella in bat flies (Hippoboscoidea, Streblidae, Nycteribiidae), Infect. Genet. Evol. 12 (8), 1717-1723 (2012) ; Morse,S.F., Olival,K.J., Kosoy,M., Billeter,S., Patterson,B.D., Dick,C.W. and Dittmar,K., Direct Submission, Submitted (23-JUL-2012) Biological Sci…	Paratrichobius longicrus	hippoboscidae	Ectoparasite	French Guiana
JX416265.1	uncultured bacterium	Morse,S.F., Olival,K.J., Kosoy,M., Billeter,S., Patterson,B.D., Dick,C.W. and Dittmar,K., Global distribution and genetic diversity of Bartonella in bat flies (Hippoboscoidea, Streblidae, Nycteribiidae), Infect. Genet. Evol. 12 (8), 1717-1723 (2012) ; Morse,S.F., Olival,K.J., Kosoy,M., Billeter,S., Patterson,B.D., Dick,C.W. and Dittmar,K., Direct Submission, Submitted (23-JUL-2012) Biological Sci…	Phthiridium (Stylidia) fraterna	hippoboscidae	Ectoparasite	Malaysia
JX416267.1	uncultured bacterium	Morse,S.F., Olival,K.J., Kosoy,M., Billeter,S., Patterson,B.D., Dick,C.W. and Dittmar,K., Global distribution and genetic diversity of Bartonella in bat flies (Hippoboscoidea, Streblidae, Nycteribiidae), Infect. Genet. Evol. 12 (8), 1717-1723 (2012) ; Morse,S.F., Olival,K.J., Kosoy,M., Billeter,S., Patterson,B.D., Dick,C.W. and Dittmar,K., Direct Submission, Submitted (23-JUL-2012) Biological Sci…	Phthiridium sp. scissa group	hippoboscidae	Ectoparasite	Laos
JX416272.1	uncultured bacterium	Morse,S.F., Olival,K.J., Kosoy,M., Billeter,S., Patterson,B.D., Dick,C.W. and Dittmar,K., Global distribution and genetic diversity of Bartonella in bat flies (Hippoboscoidea, Streblidae, Nycteribiidae), Infect. Genet. Evol. 12 (8), 1717-1723 (2012) ; Morse,S.F., Olival,K.J., Kosoy,M., Billeter,S., Patterson,B.D., Dick,C.W. and Dittmar,K., Direct Submission, Submitted (23-JUL-2012) Biological Sci…	Pseudostrebla ribeiroi	hippoboscidae	Ectoparasite	Peru
JX416278.1	uncultured bacterium	Morse,S.F., Olival,K.J., Kosoy,M., Billeter,S., Patterson,B.D., Dick,C.W. and Dittmar,K., Global distribution and genetic diversity of Bartonella in bat flies (Hippoboscoidea, Streblidae, Nycteribiidae), Infect. Genet. Evol. 12 (8), 1717-1723 (2012) ; Morse,S.F., Olival,K.J., Kosoy,M., Billeter,S., Patterson,B.D., Dick,C.W. and Dittmar,K., Direct Submission, Submitted (23-JUL-2012) Biological Sci…	Strebla diaemi	hippoboscidae	Ectoparasite	Panama
JX416263.1	uncultured bacterium	Morse,S.F., Olival,K.J., Kosoy,M., Billeter,S., Patterson,B.D., Dick,C.W. and Dittmar,K., Global distribution and genetic diversity of Bartonella in bat flies (Hippoboscoidea, Streblidae, Nycteribiidae), Infect. Genet. Evol. 12 (8), 1717-1723 (2012) ; Morse,S.F., Olival,K.J., Kosoy,M., Billeter,S., Patterson,B.D., Dick,C.W. and Dittmar,K., Direct Submission, Submitted (23-JUL-2012) Biological Sci…	Trichobius corynorhini	hippoboscidae	Ectoparasite	USA
JX416271.1	uncultured bacterium	Morse,S.F., Olival,K.J., Kosoy,M., Billeter,S., Patterson,B.D., Dick,C.W. and Dittmar,K., Global distribution and genetic diversity of Bartonella in bat flies (Hippoboscoidea, Streblidae, Nycteribiidae), Infect. Genet. Evol. 12 (8), 1717-1723 (2012) ; Morse,S.F., Olival,K.J., Kosoy,M., Billeter,S., Patterson,B.D., Dick,C.W. and Dittmar,K., Direct Submission, Submitted (23-JUL-2012) Biological Sci…	Trichobius corynorhini	hippoboscidae	Ectoparasite	USA
JX416273.1	uncultured bacterium	Morse,S.F., Olival,K.J., Kosoy,M., Billeter,S., Patterson,B.D., Dick,C.W. and Dittmar,K., Global distribution and genetic diversity of Bartonella in bat flies (Hippoboscoidea, Streblidae, Nycteribiidae), Infect. Genet. Evol. 12 (8), 1717-1723 (2012) ; Morse,S.F., Olival,K.J., Kosoy,M., Billeter,S., Patterson,B.D., Dick,C.W. and Dittmar,K., Direct Submission, Submitted (23-JUL-2012) Biological Sci…	Trichobius johnsonae	hippoboscidae	Ectoparasite	Mexico
AY787021.1	Bartonella symbiont of Trichobius major	Reeves,W.K., Loftis,A.D., Gore,J.A. and Dasch,G.A., Molecular evidence for novel bartonella species in Trichobius major (Diptera: Streblidae) and Cimex adjunctus (Hemiptera: Cimicidae) from two southeastern bat caves, U.S.A, J. Vector Ecol. 30 (2), 339-341 (2005) ; Reeves,W.K. and Loftis,A.D., Direct Submission, Submitted (19-OCT-2004) Viral and Rickettsial Zoonoses, Centers for Disease Control a…	Trichobius major Coquillett	hippoboscidae	Ectoparasite
JX416260.1	uncultured bacterium	Morse,S.F., Olival,K.J., Kosoy,M., Billeter,S., Patterson,B.D., Dick,C.W. and Dittmar,K., Global distribution and genetic diversity of Bartonella in bat flies (Hippoboscoidea, Streblidae, Nycteribiidae), Infect. Genet. Evol. 12 (8), 1717-1723 (2012) ; Morse,S.F., Olival,K.J., Kosoy,M., Billeter,S., Patterson,B.D., Dick,C.W. and Dittmar,K., Direct Submission, Submitted (23-JUL-2012) Biological Sci…	Trichobius sp.	hippoboscidae	Ectoparasite	Puerto Rico
JX416262.1	uncultured bacterium	Morse,S.F., Olival,K.J., Kosoy,M., Billeter,S., Patterson,B.D., Dick,C.W. and Dittmar,K., Global distribution and genetic diversity of Bartonella in bat flies (Hippoboscoidea, Streblidae, Nycteribiidae), Infect. Genet. Evol. 12 (8), 1717-1723 (2012) ; Morse,S.F., Olival,K.J., Kosoy,M., Billeter,S., Patterson,B.D., Dick,C.W. and Dittmar,K., Direct Submission, Submitted (23-JUL-2012) Biological Sci…	Trichobius sp.	hippoboscidae	Ectoparasite	Puerto Rico
JX416264.1	uncultured bacterium	Morse,S.F., Olival,K.J., Kosoy,M., Billeter,S., Patterson,B.D., Dick,C.W. and Dittmar,K., Global distribution and genetic diversity of Bartonella in bat flies (Hippoboscoidea, Streblidae, Nycteribiidae), Infect. Genet. Evol. 12 (8), 1717-1723 (2012) ; Morse,S.F., Olival,K.J., Kosoy,M., Billeter,S., Patterson,B.D., Dick,C.W. and Dittmar,K., Direct Submission, Submitted (23-JUL-2012) Biological Sci…	Trichobius sp.	hippoboscidae	Ectoparasite	Puerto Rico
JX416269.1	uncultured bacterium	Morse,S.F., Olival,K.J., Kosoy,M., Billeter,S., Patterson,B.D., Dick,C.W. and Dittmar,K., Global distribution and genetic diversity of Bartonella in bat flies (Hippoboscoidea, Streblidae, Nycteribiidae), Infect. Genet. Evol. 12 (8), 1717-1723 (2012) ; Morse,S.F., Olival,K.J., Kosoy,M., Billeter,S., Patterson,B.D., Dick,C.W. and Dittmar,K., Direct Submission, Submitted (23-JUL-2012) Biological Sci…	Trichobius sp.	hippoboscidae	Ectoparasite	Puerto Rico
JX416275.1	uncultured bacterium	Morse,S.F., Olival,K.J., Kosoy,M., Billeter,S., Patterson,B.D., Dick,C.W. and Dittmar,K., Global distribution and genetic diversity of Bartonella in bat flies (Hippoboscoidea, Streblidae, Nycteribiidae), Infect. Genet. Evol. 12 (8), 1717-1723 (2012) ; Morse,S.F., Olival,K.J., Kosoy,M., Billeter,S., Patterson,B.D., Dick,C.W. and Dittmar,K., Direct Submission, Submitted (23-JUL-2012) Biological Sci…	Trichobius sp.	hippoboscidae	Ectoparasite	Dominican Republic
JX416276.1	uncultured bacterium	Morse,S.F., Olival,K.J., Kosoy,M., Billeter,S., Patterson,B.D., Dick,C.W. and Dittmar,K., Global distribution and genetic diversity of Bartonella in bat flies (Hippoboscoidea, Streblidae, Nycteribiidae), Infect. Genet. Evol. 12 (8), 1717-1723 (2012) ; Morse,S.F., Olival,K.J., Kosoy,M., Billeter,S., Patterson,B.D., Dick,C.W. and Dittmar,K., Direct Submission, Submitted (23-JUL-2012) Biological Sci…	Trichobius sp.	hippoboscidae	Ectoparasite	Dominican Republic
JX416277.1	uncultured bacterium	Morse,S.F., Olival,K.J., Kosoy,M., Billeter,S., Patterson,B.D., Dick,C.W. and Dittmar,K., Global distribution and genetic diversity of Bartonella in bat flies (Hippoboscoidea, Streblidae, Nycteribiidae), Infect. Genet. Evol. 12 (8), 1717-1723 (2012) ; Morse,S.F., Olival,K.J., Kosoy,M., Billeter,S., Patterson,B.D., Dick,C.W. and Dittmar,K., Direct Submission, Submitted (23-JUL-2012) Biological Sci…	Trichobius sp.	hippoboscidae	Ectoparasite	Dominican Republic
AB674256.1	Bartonella washoensis	Probert,W., Louie,J.K., Tucker,J.R., Longoria,R., Hogue,R., Moler,S., Graves,M., Palmer,H.J., Cassady,J. and Fritz,C.L., Meningitis due to a 'Bartonella washoensis'-like human pathogen, J. Clin. Microbiol. 47 (7), 2332-2335 (2009) ; Sato,S., Kabeya,H., Miura,T., Suzuki,K., Bai,Y., Kosoy,M., Sentsui,H., Kariwa,H. and Maruyama,S., Isolation and phylogenetic analysis of Bartonella species from wild …	Homo sapiens	human	Human	USA: California
AHPB01000005.1	Bartonella quintana JK 39	Feldgarden,M., Kirby,J., Kosoy,M., Birtles,R., Probert,W.S., Chiaraviglio,L., Walker,B., Young,S.K., Zeng,Q., Gargeya,S., Fitzgerald,M., Haas,B., Abouelleil,A., Alvarado,L., Arachchi,H.M., Berlin,A.M., Chapman,S.B., Goldberg,J., Griggs,A., Gujja,S., Hansen,M., Howarth,C., Imamovic,A., Larimer,J., McCowen,C., Montmayeur,A., Murphy,C., Neiman,D., Pearson,M., Priest,M., Roberts,A., Saif,S., Shea,T.,…	Homo sapiens	human	Human	USA: San Francisco, CA
AHPB01000018.1	Bartonella quintana JK 39	Feldgarden,M., Kirby,J., Kosoy,M., Birtles,R., Probert,W.S., Chiaraviglio,L., Walker,B., Young,S.K., Zeng,Q., Gargeya,S., Fitzgerald,M., Haas,B., Abouelleil,A., Alvarado,L., Arachchi,H.M., Berlin,A.M., Chapman,S.B., Goldberg,J., Griggs,A., Gujja,S., Hansen,M., Howarth,C., Imamovic,A., Larimer,J., McCowen,C., Montmayeur,A., Murphy,C., Neiman,D., Pearson,M., Priest,M., Roberts,A., Saif,S., Shea,T.,…	Homo sapiens	human	Human	USA: San Francisco, CA
AHPB01000019.1	Bartonella quintana JK 39	Feldgarden,M., Kirby,J., Kosoy,M., Birtles,R., Probert,W.S., Chiaraviglio,L., Walker,B., Young,S.K., Zeng,Q., Gargeya,S., Fitzgerald,M., Haas,B., Abouelleil,A., Alvarado,L., Arachchi,H.M., Berlin,A.M., Chapman,S.B., Goldberg,J., Griggs,A., Gujja,S., Hansen,M., Howarth,C., Imamovic,A., Larimer,J., McCowen,C., Montmayeur,A., Murphy,C., Neiman,D., Pearson,M., Priest,M., Roberts,A., Saif,S., Shea,T.,…	Homo sapiens	human	Human	USA: San Francisco, CA
AHPB01000021.1	Bartonella quintana JK 39	Feldgarden,M., Kirby,J., Kosoy,M., Birtles,R., Probert,W.S., Chiaraviglio,L., Walker,B., Young,S.K., Zeng,Q., Gargeya,S., Fitzgerald,M., Haas,B., Abouelleil,A., Alvarado,L., Arachchi,H.M., Berlin,A.M., Chapman,S.B., Goldberg,J., Griggs,A., Gujja,S., Hansen,M., Howarth,C., Imamovic,A., Larimer,J., McCowen,C., Montmayeur,A., Murphy,C., Neiman,D., Pearson,M., Priest,M., Roberts,A., Saif,S., Shea,T.,…	Homo sapiens	human	Human	USA: San Francisco, CA
AHPB01000023.1	Bartonella quintana JK 39	Feldgarden,M., Kirby,J., Kosoy,M., Birtles,R., Probert,W.S., Chiaraviglio,L., Walker,B., Young,S.K., Zeng,Q., Gargeya,S., Fitzgerald,M., Haas,B., Abouelleil,A., Alvarado,L., Arachchi,H.M., Berlin,A.M., Chapman,S.B., Goldberg,J., Griggs,A., Gujja,S., Hansen,M., Howarth,C., Imamovic,A., Larimer,J., McCowen,C., Montmayeur,A., Murphy,C., Neiman,D., Pearson,M., Priest,M., Roberts,A., Saif,S., Shea,T.,…	Homo sapiens	human	Human	USA: San Francisco, CA
AHPC01000001.1	Bartonella quintana JK 67	Feldgarden,M., Kirby,J., Kosoy,M., Birtles,R., Probert,W.S., Chiaraviglio,L., Walker,B., Young,S.K., Zeng,Q., Gargeya,S., Fitzgerald,M., Haas,B., Abouelleil,A., Alvarado,L., Arachchi,H.M., Berlin,A.M., Chapman,S.B., Goldberg,J., Griggs,A., Gujja,S., Hansen,M., Howarth,C., Imamovic,A., Larimer,J., McCowen,C., Montmayeur,A., Murphy,C., Neiman,D., Pearson,M., Priest,M., Roberts,A., Saif,S., Shea,T.,…	Homo sapiens	human	Human	USA: San Francisco, CA
AHPC01000002.1	Bartonella quintana JK 67	Feldgarden,M., Kirby,J., Kosoy,M., Birtles,R., Probert,W.S., Chiaraviglio,L., Walker,B., Young,S.K., Zeng,Q., Gargeya,S., Fitzgerald,M., Haas,B., Abouelleil,A., Alvarado,L., Arachchi,H.M., Berlin,A.M., Chapman,S.B., Goldberg,J., Griggs,A., Gujja,S., Hansen,M., Howarth,C., Imamovic,A., Larimer,J., McCowen,C., Montmayeur,A., Murphy,C., Neiman,D., Pearson,M., Priest,M., Roberts,A., Saif,S., Shea,T.,…	Homo sapiens	human	Human	USA: San Francisco, CA
[truncated: 3,320 more rows]
[truncated: 1 more columns]

## Sheet: Legend
Heading	Explanation
id	Genbank Accession number
[truncated: 6 more rows]
