# Supplementary material for: Global fingerprint of humans on the distribution of Bartonella bacteria in mammals
Source: PLoS Negl Trop Dis. 2018 Nov 15;12(11):e0006865. doi: 10.1371/journal.pntd.0006865 (PMC6237287; doi:10.1371/journal.pntd.0006865)
Supplement: S3 File — Only one representative per group is included in the phylogeny and S2 Fig even though identical genotypes may have been found in other hosts or geographic regions. This file lists all Genbank accession numbers for sequences found in more than one individual in the study. A legend for all categories appears on the second sheet of the file. (XLSX) [file pntd.0006865.s009.xlsx]

## Sheet: Data
Accession_number	Set_number	Order	Species	Continent	Source	Order.mismatch	Geography.mismatch	Species.mismatch	Order.and.geog.mismatch	Rodent.shrew	Rattus	Human	Notes
GU143544	1	Eulipotyphla	Suncus murinus	Asia	uncultured Bartonella sp
FN645496	1	Rodentia	Rat	Asia	Bartonella sp. 1-1C	0	1	0	1	1	1	0
JF429588	1	Rodentia	Rattus norvegicus	North America	uncultured Bartonella sp
JF429589	1	Rodentia	Rattus norvegicus	North America	uncultured Bartonella sp
JF429590	1	Rodentia	Rattus norvegicus	North America	Bartonella rochalimae
JF429591	1	Rodentia	Rattus norvegicus	North America	uncultured Bartonella sp
JF429592	1	Rodentia	Rattus norvegicus	North America	uncultured Bartonella sp
JF429593	1	Rodentia	Rattus norvegicus	North America	uncultured Bartonella sp
JF429594	1	Rodentia	Rattus norvegicus	North America	uncultured Bartonella sp
JF429595	1	Rodentia	Rattus norvegicus	North America	uncultured Bartonella sp
JF429596	1	Rodentia	Rattus norvegicus	North America	uncultured Bartonella sp
JF429597	1	Rodentia	Rattus norvegicus	North America	uncultured Bartonella sp
JF429598	1	Rodentia	Rattus norvegicus	North America	Bartonella rochalimae
JF429599	1	Rodentia	Rattus norvegicus	North America	Bartonella rochalimae
JF429600	1	Rodentia	Rattus norvegicus	North America	uncultured Bartonella sp
JF429601	1	Rodentia	Rattus norvegicus	North America	uncultured Bartonella sp
JF429602	1	Rodentia	Rattus norvegicus	North America	Bartonella rochalimae
JF429603	1	Rodentia	Rattus norvegicus	North America	uncultured Bartonella sp
JF429604	1	Rodentia	Rattus norvegicus	North America	uncultured Bartonella sp
JF429605	1	Rodentia	Rattus norvegicus	North America	uncultured Bartonella sp
JF429606	1	Rodentia	Rattus norvegicus	North America	uncultured Bartonella sp
JF429607	1	Rodentia	Rattus norvegicus	North America	uncultured Bartonella sp
JF429608	1	Rodentia	Rattus norvegicus	North America	uncultured Bartonella sp
JF429609	1	Rodentia	Rattus norvegicus	North America	uncultured Bartonella sp
JF429610	1	Rodentia	Rattus norvegicus	North America	uncultured Bartonella sp
JF429611	1	Rodentia	Rattus norvegicus	North America	uncultured Bartonella sp
JF429612	1	Rodentia	Rattus norvegicus	North America	uncultured Bartonella sp
JF429613	1	Rodentia	Rattus norvegicus	North America	uncultured Bartonella sp
JF429614	1	Rodentia	Rattus norvegicus	North America	uncultured Bartonella sp
JF429615	1	Rodentia	Rattus norvegicus	North America	uncultured Bartonella sp
JF429616	1	Rodentia	Rattus norvegicus	North America	uncultured Bartonella sp
JF429617	1	Rodentia	Rattus norvegicus	North America	uncultured Bartonella sp
JF429618	1	Rodentia	Rattus norvegicus	North America	uncultured Bartonella sp
JF429619	1	Rodentia	Rattus norvegicus	North America	uncultured Bartonella sp
JF429620	1	Rodentia	Rattus norvegicus	North America	uncultured Bartonella sp
JF429621	1	Rodentia	Rattus norvegicus	North America	uncultured Bartonella sp
JF429622	1	Rodentia	Rattus norvegicus	North America	uncultured Bartonella sp
JF429623	1	Rodentia	Rattus norvegicus	North America	uncultured Bartonella sp
JF429624	1	Rodentia	Rattus norvegicus	North America	uncultured Bartonella sp
KJ950978	1	Rodentia	Rattus norvegicus	North America	uncultured Bartonella sp
KJ950992	1	Rodentia	Rattus norvegicus	North America	uncultured Bartonella sp
KJ950997	1	Rodentia	Rattus norvegicus	North America	uncultured Bartonella sp
KP857585	1	Rodentia	Rattus norvegicus	Africa	uncultured Bartonella sp
KY560222.1	1	Rodentia	Rattus rattus	Europe	uncultured Bartonella sp
KY560223.1	1	Rodentia	Rattus rattus	Europe	uncultured Bartonella sp
MG027973.1	1	Rodentia	Rattus norvegicus; isolate 785	North America	Bartonella rochalimae
MG027974.1	1	Rodentia	Rattus norvegicus; isolate 217	North America	Bartonella rochalimae
MG027975.1	1	Rodentia	Rattus norvegicus; isolate 786	North America	Bartonella rochalimae
MG027978.1	1	Rodentia	Rattus norvegicus; isolate 207	North America	Bartonella rochalimae
MG027979.1	1	Rodentia	Rattus norvegicus; isolate 196	North America	Bartonella rochalimae
MG027980.1	1	Rodentia	Rattus norvegicus; isolate 765	North America	Bartonella rochalimae
MG027981.1	1	Rodentia	Rattus norvegicus; isolate 203	North America	Bartonella rochalimae
MG027983.1	1	Rodentia	Rattus norvegicus; isolate 778	North America	Bartonella rochalimae
MG027984.1	1	Rodentia	Rattus norvegicus; isolate 215	North America	Bartonella rochalimae
MG027987.1	1	Rodentia	Rattus norvegicus; isolate 199	North America	Bartonella rochalimae
MG027988.1	1	Rodentia	Rattus norvegicus; isolate 212	North America	Bartonella rochalimae
NZ_CP019489.1	1	Rodentia	Rattus norvegicus	Asia	Bartonella sp. 1-1C
JF522364	1	Siphonaptera	Xenopsylla cheopis	North America	uncultured Bartonella sp
JX123020	1	Siphonaptera	Xenopsylla cheopis	Asia	uncultured Bartonella sp
KM266599	1	Siphonaptera	Xenopsylla cheopis	North America	uncultured Bartonella sp
AB242280	2	Rodentia	Rodent	Asia	Bartonella sp. Fuji 12-1	0	0	0	0	0	0	0
AB290279	2	Rodentia	Apodemus argenteus	Asia	Bartonella sp. Fuji 35-1
FJ179376	11	0	Rodent or shrew	Asia	Bartonella sp. MLE032
FJ946846	11	Carnivora	dog	Asia	uncultured Bartonella sp
AB290280	11	Rodentia	Rattus rattus	Asia	Bartonella sp. Okinawa 45-1	1	1	0	1	0	0	0	dog
AY589566	11	Rodentia	Rattus rattus	Asia	Bartonella sp. Rr7624bgl
GU143528	11	Rodentia	Rattus rattus brunneusculus	Asia	uncultured Bartonella sp
GU143529	11	Rodentia	Rattus rattus brunneusculus	Asia	uncultured Bartonella sp
KC763962	11	Rodentia	Rattus rattus	Africa	uncultured Bartonella sp
KC763967	11	Rodentia	Rattus rattus	Africa	uncultured Bartonella sp
KY560238.1	11	Rodentia	Rattus rattus	Europe	uncultured Bartonella sp
KY612615.1	11	Rodentia	Rattus rattus	Europe	uncultured Bartonella sp
KY612616.1	11	Rodentia	Rattus rattus	Europe	uncultured Bartonella sp
AB290284	15	Rodentia	Rattus rattus	Asia	Bartonella sp. Yoroshima 11-1	0	0	1	0	0	1	0
AF342931	15	Rodentia	Rattus tanezumi flavipectus	Asia	Bartonella sp. Rf1554yn
JX087938	15	Rodentia	Rattus tanezumi	Asia	Bartonella sp. Bt36
JX158356	15	Rodentia	0	Asia	Bartonella queenslandensis
GU056197	23	Ixodida	dog tick	Asia	Bartonella phoceensis
KT324557.1	23	Ixodida	tick	Asia	Bartonella phoceensis
KT324559.1	23	Louse	louse	Asia	Bartonella phoceensis
KT324565.1	23	Louse	louse	Asia	Bartonella phoceensis
KT324568.1	23	Louse	louse	Asia	Bartonella phoceensis
KT324575.1	23	Louse	louse	Asia	Bartonella phoceensis
KT324564.1	23	Mite	mite	Asia	Bartonella phoceensis
AB290292	23	Rodentia	Rattus rattus	Asia	Bartonella sp. Yoroshima 7-2	0	1	0	0	0	1	0
AY515126	23	Rodentia	Rat	Europe	Bartonella phoceensis
AY902182	23	Rodentia	Rattus tanezumi	Asia	Bartonella sp. RR0051-2G
AY902187	23	Rodentia	Rattus tanezumi	Asia	Bartonella sp. RR0037-2G
FJ655399	23	Rodentia	Rattus rattus	Asia	Bartonella sp. Rr18694tl
B._phoceensis	23	#N/A	#N/A	#N/A	#N/A
AB290294	25	Rodentia	Clethrionomys rufocanus bedfordiae	Eurasia	Bartonella sp. Hokkaido 16-3	0	0	0	0	0	0	0
AB779517	25	Rodentia	b. taylorii/ apodemus and myodes	Asia	Bartonella sp. Khabarovsk-17
AY584852	25	Rodentia	Clethrionomys rufocanus KSP892	Eurasia	Bartonella taylorii
KJ175045	25	Rodentia	Rodent	Asia	Bartonella sp. CR87HXZ
B._taylorii	25	#N/A	#N/A	#N/A	#N/A
AB444962	39	Rodentia	Spermophilus dauricus	Asia	Bartonella sp. DR 1-1	0	0	1	0	0	0	0
DQ645427	39	Rodentia	Spermophilus dauricus	Asia	Bartonella sp. SD16HB
FJ464170	39	Rodentia	Spermophilus dauricus	Asia	Bartonella sp. SD11HB
FJ464172	39	Rodentia	Spermophilus dauricus	Asia	Bartonella sp. SD14HB
FJ464173	39	Rodentia	Spermophilus dauricus	Asia	Bartonella sp. SD17HB
FJ464178	39	Rodentia	Spermophilus dauricus	Asia	Bartonella sp. SD33HB
FJ464179	39	Rodentia	Spermophilus dauricus	Asia	Bartonella sp. SD34HB
FJ464184	39	Rodentia	Spermophilus dauricus	Asia	Bartonella sp. SD64HB
MF045770.1	39	Rodentia	Urocitellus undulatus	Asia	Bartonella sp
MF045771.1	39	Rodentia	Marmota baibacina	Asia	Bartonella sp
AB444964	41	Rodentia	Tamias sibiricus	North America	Bartonella sp. SR 25-1	0	1	0	0	0	0	0
KJ175066	41	Rodentia	Rodent	Asia	Bartonella sp. ES132HXZ
AB444983	56	Rodentia	Pachyuromys duprasi	Europe	Bartonella sp. FN 6-1	0	0	1	0	0	0	0
KU316228	56	Rodentia	Meriones tristrami	Middle East	Bartonella sp. Mt-2290
AB444985	58	Rodentia	Jaculus jaculus	Africa/ Middle East	Bartonella sp. HT 3-1	0	0	1	0	0	0	0
AB444986	58	Rodentia	Jaculus orientalis	Africa	Bartonella sp. OY 9-1
AB444987	59	Rodentia	Sekeetamys calurus	Middle East	Bartonella sp. FG 4-1	0	0	1	0	0	0	0
HM771300	59	Rodentia	Gerbillus nanus	Middle East	Bartonella sp. GN100FG4
AB444992	64	Rodentia	Gerbillus pyramidum	Middle East	Bartonella sp. OE 5-1	0	0	1	0	0	0	0
GU573931	64	Rodentia	Gerbillus andersoni allenbyi	Africa	uncultured Bartonella sp
AB444997	69	Rodentia	Acomys russatus	Africa	Bartonella sp. KS 4-1	0	0	1	0	0	0	0
AB444998	69	Rodentia	Acomys russatus	Africa	Bartonella sp. KS 8-1
FJ686050	69	Rodentia	Acomys cahirinus (Cairo spiny mouse)	Africa	uncultured Bartonella sp
AIMF01000013	71	0	0	0	Bartonella elizabethae F9251 = ATCC 49927
FJ946849	71	Carnivora	dog	Asia	Bartonella elizabethae
JF523414	71	Eulipotyphla	Suncus murinus (Asian house shrew)	Asia	Bartonella elizabethae
GU056193	71	Ixodida	dog tick	Asia	Bartonella elizabethae
Z70009	71	Primates	human patient with endocarditis	North America	Bartonella elizabethae F9251 = ATCC 49927
AB445000	71	Rodentia	Acomys russatus	Africa	Bartonella sp. KT 27-1	1	1	1	1	1	1	1
DQ884386	71	Rodentia	Rattus norvegicus	Asia	Bartonella sp. RN19BJ
FJ655404	71	Rodentia	Rattus exulans	Asia	Bartonella sp. Re19170tl
GU143526	71	Rodentia	Rattus rattus brunneusculus	Asia	uncultured Bartonella sp
JX158352	71	Rodentia	Rattus norvegicus	Asia	Bartonella elizabethae
KJ950974	71	Rodentia	Rattus norvegicus	North America	uncultured Bartonella sp
MG027918.1	71	Rodentia	Rattus norvegicus; isolate 43718	North America	Bartonella elizabethae
MG027926.1	71	Rodentia	Rattus norvegicus; isolate 777	North America	Bartonella elizabethae
MG027927.1	71	Rodentia	Rattus norvegicus; isolate 43727	North America	Bartonella elizabethae
MG027947.1	71	Rodentia	Rattus norvegicus; isolate 43750	North America	Bartonella elizabethae
MG027967.1	71	Rodentia	Rattus norvegicus; isolate 44844	North America	Bartonella elizabethae
MG027970.1	71	Rodentia	Rattus norvegicus; isolate 44852	North America	Bartonella elizabethae
U28072	71	Rodentia	Isolated from rats, patients (but could cause disease in dogs)	0	Bartonella elizabethae
KM266605	71	Siphonaptera	Xenopsylla cheopis	North America	uncultured Bartonella sp
KM266615	71	Siphonaptera	Xenopsylla cheopis	North America	uncultured Bartonella sp
AB445001	72	Rodentia	Gerbillus pyramidum	Middle East	Bartonella sp. OE 1-1	0	0	1	0	0	0	0
GU573929	72	Rodentia	Gerbillus andersoni allenbyi	Africa	uncultured Bartonella sp
HM771297	72	Rodentia	Meriones crassus	Africa	Bartonella sp. MC100OE11
AB445003	74	Rodentia	Pachyuromys duprasi	Europe	Bartonella sp. FN 12-1	0	1	1	0	0	0	0
GU573928	74	Rodentia	Meriones tristrami	Middle East	uncultured Bartonella sp
HM771299	74	Rodentia	Meriones crassus	Africa	Bartonella sp. MC100FN12
KU316235	74	Rodentia	Meriones tristrami	Middle East	Bartonella sp. Mt-2286.3
KX572892.1	74	Siphonaptera	Paradoxopsyllus repandus	Asia	uncultured Bartonella sp
KU292571.1	77	Carnivora	Procyon lotor	North America	Bartonella rochalimae
AB445006	77	Rodentia	Tamiasciurus hudsonicus	North America	Bartonella sp. AR 15-3	1	0	1	0	0	0	0
FN645480	77	Rodentia	Squirrel	North America	Bartonella sp. AR 15-3
MUYE01000001.1	77	Rodentia	Tamiasciurus hudsonicus (American red squirrel)	North America	Bartonella sp. AR 15-3
AB529465	78	Rodentia	Apodemus speciosus	Asia	Bartonella sp. Koshimizu 6-1	0	0	1	0	0	0	0
AF391272	78	Rodentia	Apodemus chevrieri	Asia	Bartonella sp. Ac1693yn
KX549997	78	Rodentia	Apodemus agrarius	Eurasia	Bartonella sp
KX549999	78	Rodentia	Apodemus agrarius	Eurasia	Bartonella sp
FJ179389	85	0	Rodent or shrew	Asia	Bartonella sp. TCE079
AB529473	85	Rodentia	Rattus rattus	Asia	Bartonella sp. Kuchinoshima 2-1	0	1	1	0	0	1	0
AB779527	85	Rodentia	b. tribocorum/ apodemus and rattus	Asia	Bartonella sp. Taiwan-20
DQ884385	85	Rodentia	Rattus norvegicus	Asia	Bartonella sp. RN2BJ
JF429450	85	Rodentia	Rattus norvegicus	North America	uncultured Bartonella sp
JF429451	85	Rodentia	Rattus norvegicus	North America	uncultured Bartonella sp
JF429452	85	Rodentia	Rattus norvegicus	North America	Bartonella tribocorum
JF429453	85	Rodentia	Rattus norvegicus	North America	uncultured Bartonella sp
JF429454	85	Rodentia	Rattus norvegicus	North America	uncultured Bartonella sp
JF429456	85	Rodentia	Rattus norvegicus	North America	uncultured Bartonella sp
JF429457	85	Rodentia	Rattus norvegicus	North America	Bartonella tribocorum
JF429458	85	Rodentia	Rattus norvegicus	North America	Bartonella tribocorum
JF429459	85	Rodentia	Rattus norvegicus	North America	Bartonella tribocorum
JF429460	85	Rodentia	Rattus norvegicus	North America	Bartonella tribocorum
JF429461	85	Rodentia	Rattus norvegicus	North America	Bartonella tribocorum
JF429462	85	Rodentia	Rattus norvegicus	North America	uncultured Bartonella sp
JF429463	85	Rodentia	Rattus norvegicus	North America	Bartonella tribocorum
JF429465	85	Rodentia	Rattus norvegicus	North America	Bartonella tribocorum
JF429466	85	Rodentia	Rattus norvegicus	North America	uncultured Bartonella sp
JF429467	85	Rodentia	Rattus norvegicus	North America	uncultured Bartonella sp
JF429468	85	Rodentia	Rattus norvegicus	North America	uncultured Bartonella sp
JF429469	85	Rodentia	Rattus norvegicus	North America	Bartonella tribocorum
JF429470	85	Rodentia	Rattus norvegicus	North America	Bartonella tribocorum
JF429471	85	Rodentia	Rattus norvegicus	North America	uncultured Bartonella sp
JF429472	85	Rodentia	Rattus norvegicus	North America	Bartonella tribocorum
JF429473	85	Rodentia	Rattus norvegicus	North America	uncultured Bartonella sp
JF429474	85	Rodentia	Rattus norvegicus	North America	Bartonella tribocorum
JF429475	85	Rodentia	Rattus norvegicus	North America	uncultured Bartonella sp
JF429476	85	Rodentia	Rattus norvegicus	North America	uncultured Bartonella sp
JF429477	85	Rodentia	Rattus norvegicus	North America	uncultured Bartonella sp
JF429478	85	Rodentia	Rattus norvegicus	North America	uncultured Bartonella sp
JF429479	85	Rodentia	Rattus norvegicus	North America	Bartonella tribocorum
JF429480	85	Rodentia	Rattus norvegicus	North America	Bartonella tribocorum
JF429481	85	Rodentia	Rattus norvegicus	North America	uncultured Bartonella sp
JF429482	85	Rodentia	Rattus norvegicus	North America	Bartonella tribocorum
JF429483	85	Rodentia	Rattus norvegicus	North America	uncultured Bartonella sp
JF429484	85	Rodentia	Rattus norvegicus	North America	uncultured Bartonella sp
JF429485	85	Rodentia	Rattus norvegicus	North America	Bartonella tribocorum
JF429486	85	Rodentia	Rattus norvegicus	North America	uncultured Bartonella sp
JF429487	85	Rodentia	Rattus norvegicus	North America	uncultured Bartonella sp
JF429488	85	Rodentia	Rattus norvegicus	North America	uncultured Bartonella sp
JF429489	85	Rodentia	Rattus norvegicus	North America	uncultured Bartonella sp
JF429490	85	Rodentia	Rattus norvegicus	North America	Bartonella tribocorum
JF429491	85	Rodentia	Rattus norvegicus	North America	uncultured Bartonella sp
JF429492	85	Rodentia	Rattus norvegicus	North America	Bartonella tribocorum
JF429493	85	Rodentia	Rattus norvegicus	North America	uncultured Bartonella sp
JF429494	85	Rodentia	Rattus norvegicus	North America	uncultured Bartonella sp
JF429495	85	Rodentia	Rattus norvegicus	North America	Bartonella tribocorum
JF429496	85	Rodentia	Rattus norvegicus	North America	uncultured Bartonella sp
JF429497	85	Rodentia	Rattus norvegicus	North America	Bartonella tribocorum
JF429498	85	Rodentia	Rattus norvegicus	North America	Bartonella tribocorum
JF429499	85	Rodentia	Rattus norvegicus	North America	uncultured Bartonella sp
JF429500	85	Rodentia	Rattus norvegicus	North America	uncultured Bartonella sp
JF429501	85	Rodentia	Rattus norvegicus	North America	Bartonella tribocorum
JF429502	85	Rodentia	Rattus norvegicus	North America	uncultured Bartonella sp
JF429503	85	Rodentia	Rattus norvegicus	North America	Bartonella tribocorum
JF429504	85	Rodentia	Rattus norvegicus	North America	Bartonella tribocorum
JF429505	85	Rodentia	Rattus norvegicus	North America	Bartonella tribocorum
JF429506	85	Rodentia	Rattus norvegicus	North America	Bartonella tribocorum
JF429507	85	Rodentia	Rattus norvegicus	North America	Bartonella tribocorum
JF429508	85	Rodentia	Rattus norvegicus	North America	Bartonella tribocorum
JF429509	85	Rodentia	Rattus norvegicus	North America	Bartonella tribocorum
JF429510	85	Rodentia	Rattus norvegicus	North America	Bartonella tribocorum
JF429512	85	Rodentia	Rattus norvegicus	North America	Bartonella tribocorum
JF429513	85	Rodentia	Rattus norvegicus	North America	uncultured Bartonella sp
JF429514	85	Rodentia	Rattus norvegicus	North America	uncultured Bartonella sp
JF429515	85	Rodentia	Rattus norvegicus	North America	uncultured Bartonella sp
JF429516	85	Rodentia	Rattus norvegicus	North America	Bartonella tribocorum
JF429517	85	Rodentia	Rattus norvegicus	North America	Bartonella tribocorum
JF429518	85	Rodentia	Rattus norvegicus	North America	Bartonella tribocorum
JF429520	85	Rodentia	Rattus norvegicus	North America	Bartonella tribocorum
JF429522	85	Rodentia	Rattus norvegicus	North America	uncultured Bartonella sp
KC763952	85	Rodentia	Rattus norvegicus	North America	uncultured Bartonella sp
KC763955	85	Rodentia	Rattus norvegicus	North America	uncultured Bartonella sp
KJ878643	85	Rodentia	Rattus rattus	Europe	Bartonella sp. BCV64
KJ878644.1	85	Rodentia	Rattus rattus	Europe	Bartonella sp. BCV65
KJ878645.1	85	Rodentia	Rattus rattus	Europe	Bartonella sp. BCV67
KJ878646.1	85	Rodentia	Rattus rattus	Europe	Bartonella sp. Bt22(2015)
KJ950973	85	Rodentia	Rattus norvegicus	North America	uncultured Bartonella sp
KJ950999	85	Rodentia	Rattus norvegicus	North America	uncultured Bartonella sp
KY560225.1	85	Rodentia	Rattus rattus	Europe	uncultured Bartonella sp
KY560226.1	85	Rodentia	Rattus rattus	Europe	uncultured Bartonella sp
KY560227.1	85	Rodentia	Rattus rattus	Europe	uncultured Bartonella sp
KY560228.1	85	Rodentia	Rattus rattus	Europe	uncultured Bartonella sp
MG027919.1	85	Rodentia	Rattus norvegicus; isolate 43718	North America	Bartonella tribocorum
MG027921.1	85	Rodentia	Rattus norvegicus; isolate 43725	North America	Bartonella tribocorum
MG027923.1	85	Rodentia	Rattus norvegicus; isolate 43733	North America	Bartonella tribocorum
MG027929.1	85	Rodentia	Rattus norvegicus; isolate 897	North America	Bartonella tribocorum
MG027937.1	85	Rodentia	Rattus norvegicus; isolate 43717	North America	Bartonella tribocorum
MG027953.1	85	Rodentia	Rattus norvegicus; isolate 44812	North America	Bartonella tribocorum
MG027955.1	85	Rodentia	Rattus norvegicus; isolate 44818	North America	Bartonella tribocorum
MG027957.1	85	Rodentia	Rattus norvegicus; isolate 44820	North America	Bartonella tribocorum
MG027964.1	85	Rodentia	Rattus norvegicus; isolate 44839	North America	Bartonella tribocorum
MG027969.1	85	Rodentia	Rattus norvegicus; isolate 44850	North America	Bartonella tribocorum
MG027990.1	85	Rodentia	Rattus norvegicus; isolate 787	North America	Bartonella tribocorum
MG027995.1	85	Rodentia	Rattus norvegicus; isolate 763	North America	Bartonella tribocorum
MG027996.1	85	Rodentia	Rattus norvegicus; isolate 765	North America	Bartonella tribocorum
JF522368	85	Siphonaptera	Xenopsylla cheopis	North America	uncultured Bartonella sp
AB674231	91	Carnivora	Meles anakuma	Asia	Bartonella sp. JB-15	0	1	1	0	0	0	0
CP019787.1	91	Carnivora	Meles anakuma (Japanese badger)	Asia	Bartonella sp. JB15
CP019788.1	91	Carnivora	Meles anakuma	Asia	Bartonella sp. JB63
GU570947	91	Carnivora	Meles meles	Europe	uncultured Bartonella sp
NZ_JADC01000010	92	0	0	Named	Bartonella clarridgeiae ATCC 51734
AB674237	92	Carnivora	Felis catus	Asia	Bartonella clarridgeiae	0	1	0	0	0	0	0
EU770616	92	Carnivora	cat	Asia	Bartonella clarridgeiae
FN645454	92	Carnivora	Cat	Europe	Bartonella clarridgeiae 73
KC331017	92	Carnivora	cat	Asia	Bartonella clarridgeiae
KJ170236	92	Carnivora	Domestic cat	South America	Bartonella clarridgeiae
KJ170239	92	Carnivora	Domestic cat	South America	Bartonella clarridgeiae
KX001761.1	92	Carnivora	cat	Asia	Bartonella clarridgeiae
KX001762.1	92	Carnivora	cat	Asia	Bartonella henselae
KX024501.1	92	Carnivora	domestic cat	South America	uncultured Bartonella sp
KX024502.1	92	Carnivora	domestic cat	South America	uncultured Bartonella sp
KX024504.1	92	Carnivora	domestic cat	South America	uncultured Bartonella sp
KX024506.1	92	Carnivora	domestic cat	South America	uncultured Bartonella sp
KX024507.1	92	Carnivora	domestic cat	South America	uncultured Bartonella sp
KX024514.1	92	Carnivora	domestic cat	South America	uncultured Bartonella sp
KX024519.1	92	Carnivora	domestic cat	South America	uncultured Bartonella sp
KX024525.1	92	Carnivora	domestic cat	South America	uncultured Bartonella sp
KX024526.1	92	Carnivora	domestic cat	South America	uncultured Bartonella sp
KX024527.1	92	Carnivora	domestic cat	South America	uncultured Bartonella sp
U84386	92	Carnivora	cat	North America	Bartonella clarridgeiae
AY867869	92	Siphonaptera	Ctenocephalides felis	South America	uncultured Bartonella sp
KY913628.1	92	Siphonaptera	fleas	South America	Bartonella clarridgeiae
KY913629.1	92	Siphonaptera	fleas	South America	Bartonella clarridgeiae
KY913630.1	92	Siphonaptera	fleas	South America	Bartonella clarridgeiae
KY913631.1	92	Siphonaptera	fleas	South America	Bartonella clarridgeiae
KY913632.1	92	Siphonaptera	fleas	South America	Bartonella clarridgeiae
KY913633.1	92	Siphonaptera	fleas	South America	Bartonella clarridgeiae
KY913634.1	92	Siphonaptera	fleas	South America	Bartonella clarridgeiae
KY913635.1	92	Siphonaptera	fleas	South America	Bartonella clarridgeiae
KY913636.1	92	Siphonaptera	fleas	South America	Bartonella clarridgeiae
AB674241	94	Rodentia	Spermophilus tridecemlineatus	Asia	Bartonella washoensis	0	1	1	0	0	0	0
AY584570	94	Rodentia	Spermophilus tridecemlineatus	North America	Bartonella sp. St2936co
DQ834440	94	Rodentia	Cynomys lucavana (prairie dog)	North America	Bartonella washoensis subsp. cynomysii
EF028160	94	Rodentia	Onychomys leucogaster	North America	Bartonella sp. OL11799wy
KC633099	103	Primates	human	Europe	Bartonella grahamii
AB779516	103	Rodentia	b. grahamii/ apodemus and myodes	Asia	Bartonella sp. Khabarovsk-46B	1	1	1	1	0	0	0
AY584857	103	Rodentia	Apodemus agrarius	Eurasia	Bartonella grahamii
GU338945	103	Rodentia	Microtus arvalis	Europe	uncultured Bartonella sp
KJ175044	103	Rodentia	Rodent	Asia	Bartonella sp. CR84HXZ
KX549996	103	Rodentia	Apodemus agrarius	Eurasia	Bartonella sp
AF050108	113	Primates	human	Named	Bartonella washoensis	1	0	0	0	0	0	1
AF470616	113	Rodentia	Spermophilus beecheyi	North America	Bartonella washoensis
B._washoensis	113	#N/A	#N/A	#N/A	#N/A
AF293394	117	Artiodactyla	cow	Europe	Bartonella bovis 91-4
AGWA01000006	117	Artiodactyla	Bos taurus	Europe	Bartonella bovis 91-4
CM001844	117	Artiodactyla	Bos taurus	Europe	Bartonella bovis 91-4
DQ358232	117	Artiodactyla	Cattle	Europe	Bartonella bovis
DQ358233	117	Artiodactyla	Cattle	Europe	Bartonella bovis
DQ358234	117	Artiodactyla	Cattle	Europe	Bartonella bovis
DQ358235	117	Artiodactyla	Cattle	Europe	Bartonella bovis
DQ394078	117	Artiodactyla	Cattle	Europe	Bartonella bovis
DQ394079	117	Artiodactyla	Cattle	Europe	Bartonella bovis
DQ394080	117	Artiodactyla	Cattle	Europe	Bartonella bovis
DQ394081	117	Artiodactyla	Cattle	Europe	Bartonella bovis
EF432056	117	Artiodactyla	cow	Europe	Bartonella bovis
JX094278	117	Artiodactyla	Bos taurus	Europe	Bartonella bovis
KF199895	117	Artiodactyla	cattle	0	Bartonella bovis
KF199897	117	Artiodactyla	cattle	0	Bartonella bovis
KJ909820	117	Artiodactyla	Bos taurus (beef cattle)	Europe	Bartonella bovis
KJ909821	117	Artiodactyla	Bos taurus (beef cattle)	Europe	Bartonella bovis
KJ909823	117	Artiodactyla	Bos taurus (beef cattle)	Europe	Bartonella bovis
KJ909824	117	Artiodactyla	Bos taurus (beef cattle)	Europe	Bartonella bovis
KJ909825	117	Artiodactyla	Bos taurus (beef cattle)	Europe	Bartonella bovis
KJ909826	117	Artiodactyla	Bos taurus (beef cattle)	Europe	Bartonella bovis
KJ909827	117	Artiodactyla	Bos taurus (beef cattle)	Europe	Bartonella bovis
KJ909828	117	Artiodactyla	Bos taurus (beef cattle)	Europe	Bartonella bovis
KJ909829	117	Artiodactyla	Bos taurus (beef cattle)	Europe	Bartonella bovis
KJ909830	117	Artiodactyla	Bos taurus (beef cattle)	Europe	Bartonella bovis
KJ909831	117	Artiodactyla	Bos taurus (beef cattle)	Europe	Bartonella bovis
KJ909832	117	Artiodactyla	Bos taurus (beef cattle)	Europe	Bartonella bovis
KJ909833	117	Artiodactyla	Bos taurus (beef cattle)	Europe	Bartonella bovis
KJ909835	117	Artiodactyla	Bos taurus (beef cattle)	Europe	Bartonella bovis
KJ909836	117	Artiodactyla	Bos taurus (beef cattle)	Europe	Bartonella bovis
KJ909837	117	Artiodactyla	Bos taurus (beef cattle)	Europe	Bartonella bovis
KJ909838	117	Artiodactyla	Bos taurus (beef cattle)	Europe	Bartonella bovis
KJ909839	117	Artiodactyla	Bos taurus (beef cattle)	Europe	Bartonella bovis
KJ909840	117	Artiodactyla	Bos taurus (beef cattle)	Europe	Bartonella bovis
KJ909841	117	Artiodactyla	Bos taurus (beef cattle)	Europe	Bartonella bovis
KJ909842	117	Artiodactyla	Bos taurus (beef cattle)	Europe	Bartonella bovis
KJ909843	117	Artiodactyla	Bos taurus (beef cattle)	Europe	Bartonella bovis
KJ909844	117	Artiodactyla	Bos taurus (beef cattle)	Europe	Bartonella bovis
KJ909845	117	Artiodactyla	Bos taurus (beef cattle)	Europe	Bartonella bovis
KJ909846	117	Artiodactyla	Bos taurus (beef cattle)	Europe	Bartonella bovis
KJ909847	117	Artiodactyla	Bos taurus (beef cattle)	Europe	Bartonella bovis
KJ909848	117	Artiodactyla	Bos taurus (dairy cattle)	Europe	Bartonella bovis
KJ909850	117	Artiodactyla	Bos taurus (dairy cattle)	Europe	Bartonella bovis
KU859874	117	Artiodactyla	bovine	Africa	Bartonella bovis
KU859876.1	117	Artiodactyla	bovine	Africa	Bartonella bovis
KU859879	117	Artiodactyla	bovine	Africa	Bartonella bovis
KU859881.1	117	Artiodactyla	bovine	Africa	Bartonella bovis
KU859882.1	117	Artiodactyla	bovine	Africa	Bartonella bovis
AF071190	117	Carnivora	Felis catus	Unk	Bartonella weissi	1	1	0	1	0	0	0	cat and bovis
B._bovis	117	#N/A	#N/A	#N/A	#N/A
FJ179380	118	0	Rodent or shrew	Asia	Bartonella sp. MLE059
JF500507	118	Eulipotyphla	Crocidura attenuata tanakae	Asia	Bartonella sp. No.01
AF075162	118	Rodentia	Rattus norvegicus	North America	Bartonella sp. RN10616LA	0	1	0	1	1	1	0
MG027925.1	118	Rodentia	Rattus norvegicus; isolate 777	North America	Bartonella queenslandensis
MG027931.1	118	Rodentia	Rattus norvegicus; isolate 914	North America	Bartonella queenslandensis
MG027932.1	118	Rodentia	Rattus norvegicus; isolate 43706	North America	Bartonella queenslandensis
MG027942.1	118	Rodentia	Rattus norvegicus; isolate 897	North America	Bartonella queenslandensis
MG027994.1	118	Rodentia	Rattus norvegicus; isolate 786	North America	Bartonella queenslandensis
JX123018	118	Siphonaptera	Xenopsylla cheopis	Asia	uncultured Bartonella sp
KT324558.1	118	Siphonaptera	flea	Asia	Bartonella queenslandensis
GU056195	119	Ixodida	dog tick	Asia	Bartonella grahamii
AF075163	119	Rodentia	Rattus norvegicus	North America	Bartonella sp. RN10617LA	0	1	1	0	0	1	0
JF429580	119	Rodentia	Rattus norvegicus	North America	uncultured Bartonella sp
JF429582	119	Rodentia	Rattus norvegicus	North America	uncultured Bartonella sp
JF429583	119	Rodentia	Rattus norvegicus	North America	Bartonella queenslandensis
JF500515	119	Rodentia	Niviventer coninga	Asia	Bartonella sp. No.09
KC763961	119	Rodentia	Rattus norvegicus	South America	uncultured Bartonella sp
KY560237.1	119	Rodentia	Rattus rattus	Europe	uncultured Bartonella sp
FJ179381	121	0	Rodent or shrew	Asia	Bartonella sp. MLE063
JX158351	121	Eulipotyphla	Suncus murinus	Asia	Bartonella elizabethae
AF075166	121	Rodentia	Rattus norvegicus	North America	Bartonella sp. RN10631LA	0	1	1	0	0	1	0
AY902184	121	Rodentia	Rattus tanezumi	Asia	Bartonella sp. RR0042-1G
DQ884384	121	Rodentia	Rattus norvegicus	Asia	Bartonella sp. RN3BJ
FJ464204	121	Rodentia	Rattus norvegicus	Asia	Bartonella sp. RN13BJ
FJ668635	121	Rodentia	Tupaia glis	Asia	Bartonella sp. Tg18695tl
JX065633.2	121	Rodentia	Rattus rattus	Africa	uncultured Bartonella sp
JX158353	121	Rodentia	Rattus norvegicus	Asia	Bartonella elizabethae
KM233487	121	Rodentia	Mastomys natalensis	Africa	Bartonella sp. B28170
KP857583	121	Rodentia	Mastomys sp.	Africa	uncultured Bartonella sp
KP857586	121	Rodentia	Rattus norvegicus	Africa	uncultured Bartonella sp
MG027924.1	121	Rodentia	Rattus norvegicus; isolate 43720	North America	Bartonella elizabethae
MG027933.1	121	Rodentia	Rattus norvegicus; isolate 43708	North America	Bartonella elizabethae
MG027935.1	121	Rodentia	Rattus norvegicus; isolate 43711	North America	Bartonella elizabethae
MG027946.1	121	Rodentia	Rattus norvegicus; isolate 43721	North America	Bartonella elizabethae
MG027992.1	121	Rodentia	Rattus norvegicus; isolate 786	North America	Bartonella elizabethae
JX123022	121	Siphonaptera	Xenopsylla cheopis	Asia	uncultured Bartonella sp
AF086636	125	Rodentia	Rattus rattus	Europe	Bartonella sp. RR13863PO	0	1	1	0	0	1	0
FJ577651	125	Rodentia	Rattus rattus	Middle East	Bartonella sp. Tel Aviv Rr
GU143509	125	Rodentia	Rattus rattus brunneusculus	Asia	uncultured Bartonella sp
GU143510	125	Rodentia	Bandicota bengalensis	Asia	uncultured Bartonella sp
GU143511	125	Rodentia	Rattus rattus brunneusculus	Asia	uncultured Bartonella sp
GU143512	125	Rodentia	Rattus rattus brunneusculus	Asia	uncultured Bartonella sp
KC763963	125	Rodentia	Rattus rattus	Africa	uncultured Bartonella sp
KC763965	125	Rodentia	Rattus rattus	Unk	uncultured Bartonella sp
KC763969	125	Rodentia	Rattus norvegicus	Africa	uncultured Bartonella sp
FJ686053	125	Siphonaptera	Xenopsylla cheopis (rat flea)	Middle East	uncultured Bartonella sp
AILZ01000030	144	0	0	0	Bartonella vinsonii subsp. arupensis OK-94-513
FJ946844	144	Carnivora	dog	Asia	Bartonella vinsonii subsp. arupensis
AF214557	144	Rodentia	Mice/ human (zoonotic)	NA	Bartonella vinsonii subsp. arupensis	1	1	0	1	0	0	0	dog mouse
AF489536	144	Rodentia	Peromyscus maniculatus	North America	Bartonella sp. strain Pm136co
EF028158	144	Rodentia	grasshopper mice	North America	Bartonella sp. OL12490sd
FJ179377	146	0	Rodent or shrew	Asia	Bartonella sp. MLE039
GU056192	146	Ixodida	dog tick	Asia	Bartonella elizabethae
GQ225707	146	Primates	Homo sapiens	Asia	Bartonella sp. 45-00551
AF329679	146	Rodentia	Rattus tanezumi flavipectus	Asia	Bartonella sp. Rf1563yn	1	1	1	1	0	1	0
FJ492786	146	Rodentia	rat	Asia	Bartonella sp. RT203YN
FJ492791	146	Rodentia	rat	Asia	Bartonella sp. RT158YN
FJ492793	146	Rodentia	rat	Asia	Bartonella sp. RT219YN
FJ492797	146	Rodentia	rat	Asia	Bartonella sp. RT253YN
FJ589052	146	Rodentia	Rattus tanezumi flavipectus	Asia	Bartonella sp. RT218YN
FJ589061	146	Rodentia	Rattus tanezumi flavipectus	Asia	Bartonella sp. RT259YN
GU143527	146	Rodentia	Rattus rattus brunneusculus	Asia	uncultured Bartonella sp
JX026968	146	Rodentia	Rattus rattus	Africa	uncultured Bartonella sp
JX428745	146	Rodentia	Rattus rattus	Africa	Bartonella sp. Rr255ug
KC763968	146	Rodentia	Rattus rattus	Africa	uncultured Bartonella sp
KY555066.1	146	Rodentia	Mastomys erythroleucus	Africa	Candidatus Bartonella mastomydis
MF443359.1	146	Siphonaptera	Xenopsylla cheopis	Africa	uncultured Bartonella sp
AF363238	148	Rodentia	Rattus norvegicus	Asia	Bartonella sp. Rn1691yn	0	0	1	0	0	1	0
DQ986950	148	Rodentia	Rattus sp.	Asia	Bartonella sp. RfLJ41YN
FJ668634	148	Rodentia	Mus cervicolor	Asia	Bartonella sp. Mc19420tl
AF391278	155	Rodentia	Apodemus draco	Asia	Bartonella sp. Ad1734yn	0	0	1	0	0	0	0
AF391280	155	Rodentia	Apodemus peninsulae	Asia	Bartonella sp. Ap1714yn
AF391282	158	Rodentia	Eothenomys miletus	Asia	Bartonella sp. Em1712yn	0	0	1	0	0	0	0
DQ884379	158	Siphonaptera	Ctenophthalmus lushuiensis	Asia	uncultured Bartonella sp
AF391791	160	Eulipotyphla	Sorex araneus	Europe	Bartonella sp. sa192up	0	0	0	0	1	0	0
EF031549	160	Eulipotyphla	Sorex araneus	Eurasia	Bartonella sp. F
AY454538	160	Rodentia	Rodent in sweden	Europe	Bartonella sp. sa192up
FJ946836	179	Carnivora	dog	Asia	Bartonella vinsonii subsp. arupensis
FJ946843	179	Carnivora	dog	Asia	Bartonella vinsonii subsp. arupensis
GQ200857	179	Primates	Homo sapiens	Asia	Bartonella sp. 45-00398
AF489539	179	Rodentia	Peromyscus maniculatus	North America	Bartonella sp. strain Pm650nm	1	1	1	1	0	0	1	mice dog human
AF489540	179	Rodentia	Peromyscus maniculatus	North America	Bartonella sp. strain Pm662wy
AY064533	179	Rodentia	Peromyscus maniculatus	North America	Bartonella sp. Pm1780nv
AY064535	179	Rodentia	Peromyscus maniculatus	North America	Bartonella sp. Pm1785nv
AY589568	179	Rodentia	Peromyscus maniculatus	North America	Bartonella sp. Pm6740co
EF028157	179	Rodentia	Onychomys leucogaster	North America	Bartonella sp. Ol12062wy
U84380	179	Rodentia	0	North America	Bartonella sp. pm7772nc
U84385	179	Rodentia	0	North America	Bartonella sp. pl7608nc
GQ384353	179	siphonaptera	Aetheca wagneri (flea)	North America	Bartonella vinsonii
GQ384354	179	siphonaptera	Aetheca wagneri (flea)	North America	Bartonella vinsonii
B._vinsonii_arupensis	179	#N/A	#N/A	#N/A	#N/A
AJ278183	182	Artiodactyla	roe deer	Europe	Bartonella schoenbuchensis R1	1	0	0	0	0	0	0
CP019789.1	182	Artiodactyla	Capreolus capreolus	Europe	Bartonella schoenbuchensis R1
FN645507	182	Artiodactyla	deer	Europe	Bartonella schoenbuchensis R1
HG977196	182	primates	human	Named	Bartonella schoenbuchensis
KX024503.1	185	Carnivora	domestic cat	South America	uncultured Bartonella sp
KX024521.1	185	Carnivora	domestic cat	South America	uncultured Bartonella sp
KX499327.1	185	Carnivora	Panthera leo	Africa	Bartonella henselae
KX499328.1	185	Carnivora	Panthera leo	Africa	Bartonella henselae
LOAB01000002.1	185	Carnivora	Felis catus	Europe	Bartonella henselae
LOAC01000001.1	185	Carnivora	Felis catus	Europe	Bartonella henselae
LOAD01000043.1	185	Carnivora	Felis catus	Europe	Bartonella henselae
LOAF01000015.1	185	Carnivora	Felis catus	Europe	Bartonella henselae
LOAG01000004.1	185	Carnivora	Felis catus	Europe	Bartonella henselae
LOAH01000020.1	185	Carnivora	Felis catus	North America	Bartonella henselae
AJ439406	185	Primates	Human	Australia	Bartonella henselae	1	1	1	1	0	0	1	lion, domestic cat and human
AM294994	185	Primates	0	Unk	Bartonella henselae
AJ583111	190	0	doesn't appear in the paper	0	Bartonella sp. MZ-rn1	0	1	1	0	1	1	0	rattus associated
GU143515	190	Eulipotyphla	Suncus murinus	Asia	uncultured Bartonella sp
AY902181	190	Rodentia	Rattus tanezumi	Asia	Bartonella sp. RR0060-2G
AY902183	190	Rodentia	Rattus tanezumi	Asia	Bartonella sp. RR0048-2G
AY902186	190	Rodentia	Rattus tanezumi	Asia	Bartonella sp. RR0039-3G
AY902191	190	Rodentia	Rattus tanezumi	Asia	Bartonella sp. RR002-1G
DQ884383	190	Rodentia	Rattus norvegicus	Asia	Bartonella sp. RN15BJ
FJ464203	190	Rodentia	Rattus norvegicus	Asia	Bartonella sp. RN12BJ
FJ492782	190	Rodentia	rat	Asia	Bartonella sp. RT165YN
FJ492783	190	Rodentia	rat	Asia	Bartonella sp. RT191YN
FJ492785	190	Rodentia	rat	Asia	Bartonella sp. RT179YN
FJ492789	190	Rodentia	rat	Asia	Bartonella sp. RT154YN
FJ492794	190	Rodentia	rat	Asia	Bartonella sp. RT220YN
FJ589057	190	Rodentia	Rattus tanezumi flavipectus	Asia	Bartonella sp. RT242YN
GU143514	190	Rodentia	Rattus rattus brunneusculus	Asia	uncultured Bartonella sp
GU143516	190	Rodentia	Bandicota bengalensis	Asia	uncultured Bartonella sp
JF429455	190	Rodentia	Rattus norvegicus	North America	Bartonella tribocorum
JF429532	190	Rodentia	Rattus norvegicus	North America	Bartonella tribocorum
JF429533	190	Rodentia	Rattus norvegicus	North America	uncultured Bartonella sp
JF429535	190	Rodentia	Rattus norvegicus	North America	uncultured Bartonella sp
JF429536	190	Rodentia	Rattus norvegicus	North America	Bartonella tribocorum
JF429537	190	Rodentia	Rattus norvegicus	North America	uncultured Bartonella sp
JF429538	190	Rodentia	Rattus norvegicus	North America	Bartonella tribocorum
JF429539	190	Rodentia	Rattus norvegicus	North America	Bartonella tribocorum
JF429540	190	Rodentia	Rattus norvegicus	North America	Bartonella tribocorum
JF429542	190	Rodentia	Rattus norvegicus	North America	Bartonella tribocorum
JF429543	190	Rodentia	Rattus norvegicus	North America	Bartonella tribocorum
JF429544	190	Rodentia	Rattus norvegicus	North America	Bartonella tribocorum
JF429545	190	Rodentia	Rattus norvegicus	North America	Bartonella tribocorum
JF429546	190	Rodentia	Rattus norvegicus	North America	Bartonella tribocorum
JF429547	190	Rodentia	Rattus norvegicus	North America	Bartonella tribocorum
JF429548	190	Rodentia	Rattus norvegicus	North America	uncultured Bartonella sp
JF429549	190	Rodentia	Rattus norvegicus	North America	uncultured Bartonella sp
JF429550	190	Rodentia	Rattus norvegicus	North America	uncultured Bartonella sp
JF429551	190	Rodentia	Rattus norvegicus	North America	uncultured Bartonella sp
JF429552	190	Rodentia	Rattus norvegicus	North America	uncultured Bartonella sp
JF429553	190	Rodentia	Rattus norvegicus	North America	uncultured Bartonella sp
JF429554	190	Rodentia	Rattus norvegicus	North America	uncultured Bartonella sp
JF429555	190	Rodentia	Rattus norvegicus	North America	uncultured Bartonella sp
JF429556	190	Rodentia	Rattus norvegicus	North America	uncultured Bartonella sp
JF429557	190	Rodentia	Rattus norvegicus	North America	Bartonella tribocorum
JF429559	190	Rodentia	Rattus norvegicus	North America	uncultured Bartonella sp
JF429560	190	Rodentia	Rattus norvegicus	North America	uncultured Bartonella sp
JF429561	190	Rodentia	Rattus norvegicus	North America	uncultured Bartonella sp
JF429562	190	Rodentia	Rattus norvegicus	North America	uncultured Bartonella sp
JF429563	190	Rodentia	Rattus norvegicus	North America	uncultured Bartonella sp
JF429564	190	Rodentia	Rattus norvegicus	North America	Bartonella tribocorum
JF429565	190	Rodentia	Rattus norvegicus	North America	uncultured Bartonella sp
JF429566	190	Rodentia	Rattus norvegicus	North America	uncultured Bartonella sp
JF429567	190	Rodentia	Rattus norvegicus	North America	Bartonella tribocorum
JF429568	190	Rodentia	Rattus norvegicus	North America	uncultured Bartonella sp
JF429569	190	Rodentia	Rattus norvegicus	North America	uncultured Bartonella sp
JF429570	190	Rodentia	Rattus norvegicus	North America	uncultured Bartonella sp
JF429571	190	Rodentia	Rattus norvegicus	North America	uncultured Bartonella sp
JF429572	190	Rodentia	Rattus norvegicus	North America	uncultured Bartonella sp
JF429573	190	Rodentia	Rattus norvegicus	North America	Bartonella tribocorum
JF429574	190	Rodentia	Rattus norvegicus	North America	Bartonella tribocorum
JX158361	190	Rodentia	0	Asia	Bartonella tribocorum
KC763950	190	Rodentia	Rattus norvegicus	North America	uncultured Bartonella sp
KC763954	190	Rodentia	Rattus norvegicus	North America	uncultured Bartonella sp
KJ950975	190	Rodentia	Rattus norvegicus	North America	uncultured Bartonella sp
KJ950976	190	Rodentia	Rattus norvegicus	North America	uncultured Bartonella sp
KJ950977	190	Rodentia	Rattus norvegicus	North America	uncultured Bartonella sp
KJ950979	190	Rodentia	Rattus norvegicus	North America	uncultured Bartonella sp
KJ950981	190	Rodentia	Rattus norvegicus	North America	uncultured Bartonella sp
KJ950983	190	Rodentia	Rattus norvegicus	North America	uncultured Bartonella sp
KJ950985	190	Rodentia	Rattus norvegicus	North America	uncultured Bartonella sp
KJ950989	190	Rodentia	Rattus norvegicus	North America	uncultured Bartonella sp
KJ950993	190	Rodentia	Rattus norvegicus	North America	uncultured Bartonella sp
KJ950996	190	Rodentia	Rattus norvegicus	North America	uncultured Bartonella sp
KP857582.1	190	Rodentia	Rattus norvegicus	Africa	uncultured Bartonella sp
KP857584.1	190	Rodentia	Mastomys sp.	Africa	uncultured Bartonella sp
KT324541	190	Rodentia	Rodent	Asia	Bartonella tribocorum
KT324546.1	190	Rodentia	rodent	Asia	Bartonella tribocorum
KY560229.1	190	Rodentia	Rattus rattus	Europe	uncultured Bartonella sp
KY560230.1	190	Rodentia	Rattus rattus	Europe	uncultured Bartonella sp
KY560231.1	190	Rodentia	Rattus rattus	Europe	uncultured Bartonella sp
KY560232.1	190	Rodentia	Rattus rattus	Europe	uncultured Bartonella sp
KY560233.1	190	Rodentia	Rattus rattus	Europe	uncultured Bartonella sp
KY560234.1	190	Rodentia	Rattus rattus	Europe	uncultured Bartonella sp
KY560235.1	190	Rodentia	Rattus rattus	Europe	uncultured Bartonella sp
KY560236.1	190	Rodentia	Rattus rattus	Europe	uncultured Bartonella sp
KY612613.1	190	Rodentia	Rattus rattus	Europe	uncultured Bartonella sp
KY612614.1	190	Rodentia	Rattus rattus	Europe	uncultured Bartonella sp
MG027920.1	190	Rodentia	Rattus norvegicus; isolate 43722	North America	Bartonella tribocorum
MG027922.1	190	Rodentia	Rattus norvegicus; isolate 43732	North America	Bartonella tribocorum
MG027930.1	190	Rodentia	Rattus norvegicus; isolate 914	North America	Bartonella tribocorum
MG027934.1	190	Rodentia	Rattus norvegicus; isolate 43709	North America	Bartonella tribocorum
MG027936.1	190	Rodentia	Rattus norvegicus; isolate 43713	North America	Bartonella tribocorum
MG027938.1	190	Rodentia	Rattus norvegicus; isolate 43752	North America	Bartonella tribocorum
MG027939.1	190	Rodentia	Rattus norvegicus; isolate 43749	North America	Bartonella tribocorum
MG027945.1	190	Rodentia	Rattus norvegicus; isolate 43737	North America	Bartonella tribocorum
MG027948.1	190	Rodentia	Rattus norvegicus; isolate 44801	North America	Bartonella tribocorum
MG027949.1	190	Rodentia	Rattus norvegicus; isolate 44805	North America	Bartonella tribocorum
MG027950.1	190	Rodentia	Rattus norvegicus; isolate 44807	North America	Bartonella tribocorum
MG027951.1	190	Rodentia	Rattus norvegicus; isolate 44808	North America	Bartonella tribocorum
MG027952.1	190	Rodentia	Rattus norvegicus; isolate 44810	North America	Bartonella tribocorum
MG027956.1	190	Rodentia	Rattus norvegicus; isolate 44819	North America	Bartonella tribocorum
MG027958.1	190	Rodentia	Rattus norvegicus; isolate 44823	North America	Bartonella tribocorum
MG027959.1	190	Rodentia	Rattus norvegicus; isolate 44827	North America	Bartonella tribocorum
MG027960.1	190	Rodentia	Rattus norvegicus; isolate 44829	North America	Bartonella tribocorum
MG027961.1	190	Rodentia	Rattus norvegicus; isolate 44831	North America	Bartonella tribocorum
MG027963.1	190	Rodentia	Rattus norvegicus; isolate 44837	North America	Bartonella tribocorum
MG027965.1	190	Rodentia	Rattus norvegicus; isolate 44840	North America	Bartonella tribocorum
MG027966.1	190	Rodentia	Rattus norvegicus; isolate 44840	North America	Bartonella tribocorum
MG027968.1	190	Rodentia	Rattus norvegicus; isolate 44845	North America	Bartonella tribocorum
MG027971.1	190	Rodentia	Rattus norvegicus; isolate 44856	North America	Bartonella tribocorum
MG027972.1	190	Rodentia	Rattus norvegicus; isolate 44861	North America	Bartonella tribocorum
MG027982.1	190	Rodentia	Rattus norvegicus; isolate 766	North America	Bartonella tribocorum
MG027985.1	190	Rodentia	Rattus norvegicus; isolate 210	North America	Bartonella tribocorum
MG027989.1	190	Rodentia	Rattus norvegicus; isolate 785	North America	Bartonella tribocorum
MG027991.1	190	Rodentia	Rattus norvegicus; isolate 784	North America	Bartonella tribocorum
MG027993.1	190	Rodentia	Rattus norvegicus; isolate 778	North America	Bartonella tribocorum
AY902188	190	Siphonaptera	Xenopsylla cheopis	Asia	Bartonella sp. RR002-1E
JX123019	190	Siphonaptera	Xenopsylla cheopis	Asia	uncultured Bartonella sp
KM266586	190	Siphonaptera	Xenopsylla cheopis	North America	uncultured Bartonella sp
KM266596	190	Siphonaptera	Xenopsylla cheopis	North America	uncultured Bartonella sp
KT324571.1	190	Siphonaptera	flea	Asia	Bartonella tribocorum
KT324572.1	190	Siphonaptera	flea	Asia	Bartonella tribocorum
KT324578.1	190	Siphonaptera	flea	Asia	Bartonella tribocorum
KT324579.1	190	Siphonaptera	flea	Asia	Bartonella tribocorum
KT324580.1	190	Siphonaptera	flea	Asia	Bartonella tribocorum
AJ871614	215	Chiroptera	Pipistrellus sp.	Asia	uncultured Bartonella sp	0	1	0	0	0	0	0
KY041981.1	215	Chiroptera	0	Europe	uncultured Bartonella sp
FJ832097	217	0	0	0	Bartonella henselae
JQ009384	217	0	0	Asia	Bartonella henselae
KI911812	217	0	0	0	Bartonella henselae JK 41
L38987	217	0	0	0	Bartonella henselae str. Houston-1
FJ464185	217	Carnivora	cat	Asia	Bartonella henselae
FJ464187	217	Carnivora	cat	Asia	Bartonella henselae
FJ464188	217	Carnivora	cat	Asia	Bartonella henselae
FJ464193	217	Carnivora	cat	Asia	Bartonella henselae
FJ464197	217	Carnivora	cat	Asia	Bartonella henselae
FJ464224	217	Carnivora	cat	Asia	Bartonella henselae
FJ464225	217	Carnivora	cat	Asia	Bartonella henselae
FJ464230	217	Carnivora	cat	Asia	Bartonella henselae
FJ492802	217	Carnivora	cat	Asia	Bartonella henselae
FJ832092	217	Carnivora	Dog	Europe	Bartonella henselae
GU056188	217	Carnivora	cat or cat ectoparasite	Asia	Bartonella henselae
HQ012580	217	Carnivora	Felis catus; FCAV:MA:Cat169	South America	Bartonella henselae
JN646660	217	Carnivora	Felis catus	Oceania	Bartonella henselae
JN646662	217	Carnivora	Felis catus	Oceania	Bartonella henselae
KF133830	217	Carnivora	cat	Asia	Bartonella henselae
KJ170238	217	Carnivora	Domestic cat	South America	Bartonella henselae
KL411701	217	Carnivora	cat	0	Bartonella henselae str. Zeus
KX024499.1	217	Carnivora	domestic cat	South America	uncultured Bartonella sp
KX024500.1	217	Carnivora	domestic cat	South America	uncultured Bartonella sp
KX024505.1	217	Carnivora	domestic cat	South America	uncultured Bartonella sp
KX024509.1	217	Carnivora	domestic cat	South America	uncultured Bartonella sp
KX024510.1	217	Carnivora	domestic cat	South America	uncultured Bartonella sp
KX024511.1	217	Carnivora	domestic cat	South America	uncultured Bartonella sp
KX024512.1	217	Carnivora	domestic cat	South America	uncultured Bartonella sp
KX024513.1	217	Carnivora	domestic cat	South America	uncultured Bartonella sp
KX024515.1	217	Carnivora	domestic cat	South America	uncultured Bartonella sp
KX024516.1	217	Carnivora	domestic cat	South America	uncultured Bartonella sp
KX024517.1	217	Carnivora	domestic cat	South America	uncultured Bartonella sp
KX024518.1	217	Carnivora	domestic cat	South America	uncultured Bartonella sp
KX024520.1	217	Carnivora	domestic cat	South America	uncultured Bartonella sp
KX024522.1	217	Carnivora	domestic cat	South America	uncultured Bartonella sp
KX024523.1	217	Carnivora	domestic cat	South America	uncultured Bartonella sp
KX024524.1	217	Carnivora	domestic cat	South America	uncultured Bartonella sp
KX499331.1	217	Carnivora	Acinonyx jubatus	Africa	Bartonella henselae
LNZX01000003.1	217	Carnivora	Felis catus	Europe	Bartonella henselae
LNZY01000070.1	217	Carnivora	Felis catus	Europe	Bartonella henselae
LNZZ01000002.1	217	Carnivora	Felis catus	Europe	Bartonella henselae
LOAA01000006.1	217	Carnivora	Felis catus	Europe	Bartonella henselae
LOAE01000010.1	217	Carnivora	Felis catus	Europe	Bartonella henselae
LOAI01000003.1	217	Carnivora	Felis catus	North America	Bartonella henselae
MF959421.1	217	Carnivora	Urva auropunctata	Caribbean	Bartonella henselae
MF959422.1	217	Carnivora	Urva auropunctata	Caribbean	Bartonella henselae
MF959423.1	217	Carnivora	Urva auropunctata	Caribbean	Bartonella henselae
MF959424.1	217	Carnivora	Urva auropunctata	Caribbean	Bartonella henselae
MF959425.1	217	Carnivora	Urva auropunctata	Caribbean	Bartonella henselae
MF959427.1	217	Carnivora	Urva auropunctata	Caribbean	Bartonella henselae
MF959428.1	217	Carnivora	Urva auropunctata	Caribbean	Bartonella henselae
MF959429.1	217	Carnivora	Urva auropunctata	Caribbean	Bartonella henselae
MF959430.1	217	Carnivora	Urva auropunctata	Caribbean	Bartonella henselae
MF959431.1	217	Carnivora	Urva auropunctata	Caribbean	Bartonella henselae
MF959432.1	217	Carnivora	Urva auropunctata	Caribbean	Bartonella henselae
MF959433.1	217	Carnivora	Urva auropunctata	Caribbean	Bartonella henselae
MF959434.1	217	Carnivora	Urva auropunctata	Caribbean	Bartonella henselae
GU583844	217	Louse	Pediculus humanus	South America	uncultured Bartonella sp
BX897699	217	NA	NA	NA	Bartonella henselae str. Houston-1
AM294993	217	Primates	0	Unk	Bartonella henselae	1	1	1	1	0	0	1	leopard, mongoose and domestic cats; spillover
CP020742.1	217	Primates	Homo sapiens	Europe	Bartonella henselae
GQ200858	217	Primates	Homo sapiens	Asia	Bartonella sp. 45-00439
GQ200859	217	Primates	Homo sapiens	Asia	Bartonella henselae
KL411717	217	Primates	Homo sapiens	South America	Bartonella henselae JK 53
KT945243.1	217	Primates	Homo sapiens	South America	Bartonella henselae
LRIJ02000001.1	217	Primates	Homo sapiens	North America	Bartonella henselae str. Houston-1
NZ_CP020742.1	217	Primates	Homo sapiens	Europe	Bartonella henselae
GU573930	217	Rodentia	Meriones tristrami	Middle East	uncultured Bartonella sp
KY913620.1	217	Siphonaptera	fleas	South America	Bartonella henselae
KY913621.1	217	Siphonaptera	fleas	South America	Bartonella henselae
KY913622.1	217	Siphonaptera	fleas	South America	Bartonella henselae
KY913623.1	217	Siphonaptera	fleas	South America	Bartonella henselae
KY913624.1	217	Siphonaptera	fleas	South America	Bartonella henselae
KY913625.1	217	Siphonaptera	fleas	South America	Bartonella henselae
KY913626.1	217	Siphonaptera	fleas	South America	Bartonella henselae
KY913627.1	217	Siphonaptera	fleas	South America	Bartonella henselae
B._henselae	217	#N/A	#N/A	#N/A	#N/A
NC_008783	218	0	0	South America	Bartonella bacilliformis KC583
AMQK01000007	218	Primates	Homo sapiens	South America	Bartonella bacilliformis INS
AY114111	218	Primates	Human	South America	Bartonella bacilliformis
AY114115	218	Primates	Human	South America	Bartonella bacilliformis
AY114116	218	Primates	Human	South America	Bartonella bacilliformis
AY114118	218	Primates	Human	South America	Bartonella bacilliformis
DQ452936	218	Primates	Homo sapiens	South America	Bartonella bacilliformis
DQ452937	218	Primates	Homo sapiens	South America	Bartonella bacilliformis
DQ452940	218	Primates	Homo sapiens	South America	Bartonella bacilliformis
LQWW01000012	218	Primates	Homo sapiens	South America	Bartonella bacilliformis
AB292601= AMQK01000007.1	218	Rodentia	Rodent	Asia	Bartonella bacilliformis	1	0	0	0	0	0	1
KJ816687	223	0	0	0	uncultured Bartonella sp
JX416232	223	Hippoboscidae	Paratrichobius longicrus	South America	uncultured bacterium
MH234315	223	Hippoboscidae		Central America	#N/A	0	0	1	0	0	0	0
MH234321	223	Chiroptera	Artibeus lituratus	Central America	#N/A
MH234323	223	Chiroptera	Artibeus lituratus	Central America	#N/A
MH234325	223	Chiroptera	Artibeus lituratus	Central America	#N/A
AZZV01000001	231	0	0	0	Bartonella quintana BQ2-D70	1	0	0	0	0	0	1	quintana - geography is fuzzy
KJ816668	231	0	0	0	uncultured Bartonella sp
U28073	231	0	0	0	Bartonella quintana
FJ946845	231	Carnivora	dog	Asia	Bartonella quintana
Z70014	231	Primates	Fuller strain	0	Bartonella quintana
AILX01000007 = AY071858	238	0	0	0	Bartonella washoensis 085-0475	1	0	0	0	0	0	1
FJ719016	238	Primates	Homo sapiens	North America	Bartonella washoensis
AY071858	238	Rodentia	Spermophilus beecheyi	North America	Bartonella sp. Sb1659nv
AY254216	241	Rodentia	Rattus tanezumi flavipectus	Asia	Bartonella sp. RT222SM	0	1	0	0	0	1	0
EU111803	241	Rodentia	rat; also found in asia	Australia	Bartonella coopersplainsensis
MG027940.1	241	Rodentia	Rattus rattus; isolate 43745	North America	Bartonella coopersplainsensis
MG027941.1	241	Rodentia	Rattus rattus; isolate 43744	North America	Bartonella coopersplainsensis
MG027943.1	241	Rodentia	Rattus rattus; isolate 43740	North America	Bartonella coopersplainsensis
MG027944.1	241	Rodentia	Rattus rattus; isolate 43739	North America	Bartonella coopersplainsensis
B._coopersplainsensis	241	#N/A	#N/A	#N/A	#N/A
AY254308	242	Artiodactyla	domestic cattle	Europe	Bartonella chomelii	0	1	0	0	0	0	0
JN646654	242	Artiodactyla	cattle	Oceania	Bartonella chomelii
JN646657	242	Artiodactyla	cattle	Oceania	Bartonella chomelii
KM215690	242	Artiodactyla	cattle	Europe	Bartonella chomelii
KM215691	242	Artiodactyla	cattle	Europe	Bartonella chomelii
NZ_JACX01000006	252	0	0	Named	Bartonella grahamii ATCC 700132
AY435102	252	Rodentia	Apodemus flavicollis	Europe	Bartonella sp. af136pra	0	0	1	0	0	0	0
AY454537	252	Rodentia	Rodent in sweden	Europe	Bartonella sp. af156up
CP001562	252	Rodentia	Deer mouse or wood mouse	Europe	Bartonella grahamii as4aup
EU014266	252	Rodentia	Apodemus flavicollis	Europe	Bartonella grahamii
JQ694003	252	Rodentia	Myodes glareolus	Eurasia	uncultured Bartonella sp
JX846159	252	Rodentia	woodland Rodents	Europe	Bartonella sp. A77
JX846164	252	Rodentia	woodland Rodents	Europe	Bartonella sp. A148
JX846165	252	Rodentia	woodland Rodents	Europe	Bartonella sp. A149
JX846167	252	Rodentia	woodland Rodents	Europe	Bartonella sp. A181
JX846171	252	Rodentia	woodland Rodents	Europe	Bartonella sp. A197
JX846175	252	Rodentia	woodland Rodents	Europe	Bartonella sp. A213
JX846176	252	Rodentia	woodland Rodents	Europe	Bartonella sp. A216
JX846185	252	Rodentia	woodland Rodents	Europe	Bartonella sp. A358
JX846186	252	Rodentia	woodland Rodents	Europe	Bartonella sp. A368
JX846191	252	Rodentia	woodland Rodents	Europe	Bartonella sp. A445
JX846206	252	Rodentia	woodland Rodents	Europe	Bartonella sp. A610
JX846210	252	Rodentia	woodland Rodents	Europe	Bartonella sp. A619
JX846212	252	Rodentia	woodland Rodents	Europe	Bartonella sp. A621
Z70016	252	Rodentia	V2	0	Bartonella grahamii
AY435104	254	Rodentia	Apodemus flavicollis	Europe	Bartonella sp. af49nev	0	0	1	0	0	0	0
GU338950	254	Rodentia	Apodemus flavicollis	Europe	uncultured Bartonella sp
JQ694004	254	Rodentia	Myodes glareolus	Eurasia	uncultured Bartonella sp
KX267680.1	254	Rodentia	Apodemus flavicollis	Europe	uncultured Bartonella sp
FJ179375	260	0	Rodent or shrew	Asia	Bartonella sp. MLE031
AY515125	260	Rodentia	Rat	Europe	Bartonella rattimassiliensis	0	1	0	0	0	1	0
GU143518	260	Rodentia	Rattus rattus brunneusculus	Asia	uncultured Bartonella sp
GU143519	260	Rodentia	Rattus rattus brunneusculus	Asia	uncultured Bartonella sp
GU143520	260	Rodentia	Rattus rattus brunneusculus	Asia	uncultured Bartonella sp
AY584853	262	Rodentia	Apodemus agrarius	Eurasia	Bartonella taylorii	0	0	1	0	0	1	0
KX549998	262	Rodentia	Rattus norvegicus	0	Bartonella sp
KX550000	262	Rodentia	Apodemus agrarius	Eurasia	Bartonella sp
U28074	263	0	0	0	Bartonella vinsonii
AY587977	263	Rodentia	Clethrionomys gapperi	North America	Bartonella sp. Cg3sk	0	0	1	0	0	0	0
Z70015	263	Rodentia	Vole (dog subspecies causes dog and human disease -berkhoffi)	North America	Bartonella vinsonii subsp. vinsonii
B._vinsonii	263	#N/A	#N/A	#N/A	#N/A
AY589561	268	Rodentia	Bandicota benglensis	Asia	Bartonella sp. Bb6966bgl	0	1	1	0	0	1	0
GU143525	268	Rodentia	Rattus rattus brunneusculus	Asia	uncultured Bartonella sp
KC763964	268	Rodentia	Rattus rattus	Africa	uncultured Bartonella sp
KC763966	268	Rodentia	Rattus norvegicus	Africa	uncultured Bartonella sp
KM233489	268	Rodentia	Rattus rattus	Africa	Bartonella sp. B28297
GQ225710	269	Primates	Homo sapiens	Asia	Bartonella elizabethae
AY589562	269	Rodentia	Bandicota benglensis	Asia	Bartonella sp. Bb7700bgl	1	0	0	0	0	1	1
AIMA01000014=AY692475	274	0	0	0	Bartonella melophagi K-2C	0	1	0	0	0	0	0
KY224150.1	274	Artiodactyla	Melophagus ovinus	Asia	uncultured Bartonella sp
MG701233.1	274	Diptera	Melophagus ovinus (sheep ked)	Asia	Bartonella melophagi
MG701234.1	274	Diptera	Melophagus ovinus (sheep ked)	Asia	Bartonella melophagi
MG701235.1	274	Diptera	Melophagus ovinus (sheep ked)	Asia	Bartonella melophagi
MG701236.1	274	Diptera	Melophagus ovinus (sheep ked)	Asia	Bartonella melophagi
MG701237.1	274	Diptera	Melophagus ovinus (sheep ked)	Asia	Bartonella melophagi
AY692475	274	Hippoboscidae	Melophagus ovinus	Europe	Bartonella melophagi
AY724768	274	Hippoboscidae	Melophagus ovinus; sheep ked	0	Bartonella melophagi
AY724769	274	Hippoboscidae	Melophagus ovinus; sheep ked	0	Bartonella melophagi
KT327029.1	275	Rodentia	Apodemus uralensis	Eurasia	Bartonella elizabethae
KY560200.1	275	Rodentia	Mus musculus	Europe	uncultured Bartonella sp
KY560201.1	275	Rodentia	Mus musculus	Europe	uncultured Bartonella sp
KY560202.1	275	Rodentia	Mus musculus	Europe	uncultured Bartonella sp
KY560203.1	275	Rodentia	Mus musculus	Europe	uncultured Bartonella sp
KY560204.1	275	Rodentia	Mus musculus	Europe	uncultured Bartonella sp
KY560205.1	275	Rodentia	Mus musculus	Europe	uncultured Bartonella sp
KY560206.1	275	Rodentia	Mus musculus	Europe	uncultured Bartonella sp
KY560207.1	275	Rodentia	Mus musculus	Europe	uncultured Bartonella sp
KY560208.1	275	Rodentia	Mus musculus	Europe	uncultured Bartonella sp
KY560209.1	275	Rodentia	Mus musculus	Europe	uncultured Bartonella sp
KY560210.1	275	Rodentia	Mus musculus	Europe	uncultured Bartonella sp
KY560211.1	275	Rodentia	Mus musculus	Europe	uncultured Bartonella sp
KY560212.1	275	Rodentia	Mus musculus	Europe	uncultured Bartonella sp
AY877422	275	Siphonaptera	Stenoponia tripectinata	Europe	uncultured Bartonella sp	0	0	1	0	0	0	0
AY877423	275	Siphonaptera	Ornithophaga sp.	Europe	uncultured Bartonella sp
KY560213.1	275	Siphonaptera	flea	Europe	uncultured Bartonella sp
KY560214.1	275	Siphonaptera	flea	Europe	uncultured Bartonella sp
KY560215.1	275	Siphonaptera	flea	Europe	uncultured Bartonella sp
KY560216.1	275	Siphonaptera	flea	Europe	uncultured Bartonella sp
KY560217.1	275	Siphonaptera	flea	Europe	uncultured Bartonella sp
AF176091 = B. koehlerae	282	Carnivora	cat	North America	Bartonella koehlerae C-29	0	1	1	0	0	0	0	dog and cat sharing
AHPL01000007	282	Carnivora	cat	0	Bartonella koehlerae C-29
FJ832088	282	Carnivora	Dog	Europe	Bartonella koehlerae
KL407334	282	Carnivora	cat	0	Bartonella koehlerae C-29
KX024508.1	282	Carnivora	domestic cat	South America	uncultured Bartonella sp
KY913638.1	282	Siphonaptera	fleas	South America	Bartonella koehlerae
B._koehlerae	282	#N/A	#N/A	#N/A	#N/A
CP019780.1	284	Carnivora	Vulpes vulpes	Europe	Bartonella sp. A1379B
CP019783.1	284	Carnivora	Urocyon cinereoargenteus (Hoopa Fox)	North America	Bartonella sp. 11B
CP019784.1	284	Carnivora	Canis familiaris	North America	Bartonella sp. 114
CP019785.1	284	Carnivora	Canis latrans	North America	Bartonella sp. Coyote22sub2
FN645459	284	Carnivora	dog/fox	North America	Bartonella rochalimae ATCC BAA-1498
DQ683195	284	Primates	Homo sapiens	South Americ	Bartonella rochalimae ATCC BAA-1498
KL407337	284	Primates	Homo sapiens	South America	Bartonella rochalimae ATCC BAA-1498
NZ_KL407337	284	Primates	Homo sapiens	0	Bartonella rochalimae ATCC BAA-1498
GU583842	284	Siphonaptera	Pulex irritans	South America	uncultured Bartonella sp
B._rochalimae	284	#N/A	#N/A	#N/A	#N/A	1	1	1	1	0	0	1	dogs, wild canids, humans
AIMB01000008 = B. tamiae	285	0	0	0	Bartonella tamiae Th239	0	0	0	0	0	0	1
DQ395177	285	Primates	Human patient	Asia	Bartonella tamiae
EF605279	285	Primates	Homo sapiens	Asia	Bartonella tamiae
B._tamiae	285	#N/A	#N/A	#N/A	#N/A
CP010401 = KC886736	286	Primates	Homo sapiens	South America	Bartonella ancashensis	0	0	0	0	0	0	1
KC178618	286	Primates	Homo sapiens	South America	Bartonella ancashensis
KC886736	286	Primates	Homo sapiens	South America	Bartonella ancashensis
JN402992 = KT327032.1	291	Rodentia	Meriones libycus	Middle East	uncultured Bartonella sp	0	1	0	0	0	0	0
JN402994	291	Rodentia	Meriones libycus	Middle East	uncultured Bartonella sp
KT327032	291	Rodentia	Meriones libycus	Middle East	Bartonella elizabethae
KT327032.1	291	Rodentia	Meriones libycus	Eurasia	Bartonella elizabethae
KX572891.1	291	Siphonaptera	Nosopsyllus laeviceps laeviceps	Asia	uncultured Bartonella sp
KT445918.1	293	Lagomorpha	Ochotona curzoniae (plateau pika)	Asia	Bartonella grahamii
JN402999 = KT327033.1	293	Rodentia	Meriones libycus	Middle East	uncultured Bartonella sp	1	0	1	0	0	0	0
JN403000	293	Rodentia	Meriones libycus	Middle East	uncultured Bartonella sp
KT327033	293	Rodentia	Microtus socialis	Middle East	Bartonella grahamii
KT327033.1	293	Rodentia	Microtus socialis	Eurasia	Bartonella grahamii
CP003784 = JQ314417	299	Primates	Rhesus macaque	Asia	Bartonella quintana RM-11	0	0	1	0	0	0	0	monkey with bart-quintana
HQ014624	299	Primates	captive monkey	Asia	Bartonella quintana
HQ014627	299	Primates	0	Asia	Bartonella quintana
JQ314417	299	Primates	rhesus macaque	Asia	Bartonella quintana RM-11
KY436598.1	299	Primates	monkey	Asia	Bartonella quintana
KY436599.1	299	Primates	monkey	Asia	Bartonella quintana
KY436600.1	299	Primates	monkey	Asia	Bartonella quintana
KY436601.1	299	Primates	monkey	Asia	Bartonella quintana
KY436602.1	299	Primates	monkey	Asia	Bartonella quintana
KY436603.1	299	Primates	monkey	Asia	Bartonella quintana
KY436604.1	299	Primates	monkey	Asia	Bartonella quintana
KY436605.1	299	Primates	monkey	Asia	Bartonella quintana
LC031777	299	Primates	Macaca fuscata	Asia	Bartonella quintana
AILY01000008	300	0	0	0	Bartonella rattimassiliensis 15908	0	1	0	0	0	1	0
GU056199	300	Ixodida	dog tick	Asia	Bartonella rattimassiliensis
AY515124	300	Rodentia	Rat	Europe	Bartonella rattimassiliensis
NZ_CALY02000044	300	Rodentia	Rattus norvegicus	Europe	Bartonella rattimassiliensis 15908
AIMD01000035	302	0	0	0	Bartonella taylorii 8TBB	0	0	1	0	0	0	0
GU338956	302	Rodentia	Apodemus flavicollis	Europe	uncultured Bartonella sp
KX267683.1	302	Rodentia	Apodemus flavicollis	Europe	uncultured Bartonella sp
MUYW01000048.1	302	Rodentia	Microtus sp.	Europe	Bartonella taylorii
AM260525	304	Rodentia	0	Europe	Bartonella tribocorum CIP 105476	0	1	1	0	0	1	0
FJ589064	304	Rodentia	Rattus tanezumi flavipectus	Asia	Bartonella sp. RT216YN
FJ655395	304	Rodentia	Bandicota savilei	Asia	Bartonella sp. Bs19435tl
FJ655403	304	Rodentia	Berylmys berdmorei	Asia	Bartonella sp. Rb19445tl
JF429577	304	Rodentia	Rattus norvegicus	North America	uncultured Bartonella sp
JX158354	304	Rodentia	0	Asia	Bartonella queenslandensis
AGWD01000010	305	Carnivora	Canis lupus familiaris	North America	Bartonella vinsonii subsp. berkhoffii str. Tweed	0	1	0	0	0	0	0	domestic dog
CP003124	305	Carnivora	Canis lupus familiaris	North America	Bartonella vinsonii subsp. berkhoffii str. Winnie
DQ192515	305	Carnivora	dog	Asia	Bartonella sp. Q52SHD
FJ464163	305	Carnivora	dog	Asia	Bartonella sp. Q80SHD
KB915632	305	Carnivora	Canis lupus familiaris	North America	Bartonella vinsonii subsp. berkhoffii str. Tweed
U28075	305	Carnivora	Dogs (endocarditis)	North America	Bartonella vinsonii subsp. berkhoffii
CP019782.1	324	Carnivora	Mephitis mephitis	Central America	Bartonella sp. CDC_skunk	0	0	1	0	0	0	0	wild carnivores
CP019786.1	324	Carnivora	Procyon lotor	North America	Bartonella sp. Raccoon60
KU292569.1	324	Carnivora	Canis latrans	North America	Bartonella rochalimae
KU292570.1	324	Carnivora	Mephitis mephitis	North America	Bartonella rochalimae
DQ357613	332	Rodentia	Onychomys leucogaster	North America	Bartonella sp. OL11531ks	0	0	1	0	0	0	0
KJ719285	332	Rodentia	Onychomys arenicola	North America	Bartonella sp. Oa244mv
EU979531	452	Rodentia	Clethrionomys rutilus (vole)	North America	Bartonella sp. Cr28647	0	1	0	0	0	0	0
KJ175068	452	Rodentia	Rodent	Asia	Bartonella sp. MM133HXZ
FJ179394	455	0	Rodent or shrew	Asia	Bartonella sp. TCE138	0	0	0	0	0	1	0
FJ464241	455	Rodentia	Rattus losea	Asia	Bartonella sp. RR105HAIN
FJ667571	455	Rodentia	Rodent	Asia	Bartonella sp. KM2581
KX807178.1	456	Chiroptera	0	North America	uncultured Bartonella sp
KX807179.1	456	Chiroptera	0	North America	uncultured Bartonella sp
FJ376732	456	Primates	Homo sapiens	North America	Bartonella sp. EYL-2008	1	0	0	0	0	0	1	human bat
FJ492784	460	Rodentia	rat	Asia	Bartonella sp. RT244YN	0	0	0	0	0	1	0
FJ492790	460	Rodentia	rat	Asia	Bartonella sp. RT155YN
FJ589059	460	Rodentia	Rattus tanezumi flavipectus	Asia	Bartonella sp. RT246YN
FJ655406	460	Rodentia	Rattus norvegicus	Asia	Bartonella sp. Rn19162tl
FJ655390	469	Rodentia	Mus cervicolor	Asia	Bartonella sp. Mc19283tl	0	0	1	0	0	0	0
JX087944	469	Rodentia	Mus cookii	Asia	Bartonella sp. Bt25
JX087945	469	Rodentia	Mus cookii	Asia	Bartonella sp. Bt26
NJGE01000012.1	469	Rodentia	0	Asia	Bartonella tribocorum
NZ_NJGE01000012.1	469	Rodentia	0	Asia	Bartonella tribocorum
FJ655391	470	Rodentia	Mus cervicolor	Asia	Bartonella sp. Mc19281tl	0	0	1	0	0	0	0
JX087939	470	Rodentia	Mus cookii	Asia	Bartonella sp. Bt20
JX087940	470	Rodentia	Mus cookii	Asia	Bartonella sp. Bt21
FJ655394	471	Rodentia	Bandicota indica	Asia	Bartonella sp. Bi18769tl	0	0	1	0	0	1	0
FJ655409	471	Rodentia	Rattus rattus	Asia	Bartonella sp. RR19192tl
FJ655396	472	Rodentia	Tupaia glis	Asia	Bartonella sp. Tg19447tl	0	0	1	0	0	1	0
FJ655408	472	Rodentia	Rattus rattus	Asia	Bartonella sp. Rr18774tl
GQ200856	475	Primates	Homo sapiens	Asia	Bartonella sp. 45-00015
FJ655400	475	Rodentia	Rattus rattus	Asia	Bartonella sp. Rr18771tl	1	0	1	0	0	1	1
FJ668633	475	Rodentia	Bandicota savilei	Asia	Bartonella sp. Bs19298tl
FJ655402	477	Rodentia	Rattus argentiventer	Asia	Bartonella sp. Ra19426tl	0	0	0	0	0	1	0
KT324554.1	477	Rodentia	rodent	Asia	Bartonella rattimassiliensis
JX123023	477	Siphonaptera	Xenopsylla cheopis	Asia	uncultured Bartonella sp
FJ667572	487	Rodentia	Rodent	Asia	Bartonella sp. TT0105	0	1	1	0	0	0	0
JF694775	487	Rodentia	Apodemus sylvaticus	Europe	Bartonella tribocorum
KT327030	487	Rodentia	Apodemus uralensis	Europe	Bartonella tribocorum
KT327030	487	Rodentia	Apodemus uralensis	Europe	Bartonella tribocorum
KT327031	487	Rodentia	Apodemus uralensis	Europe	Bartonella tribocorum
KT327031	487	Rodentia	Apodemus uralensis	Europe	Bartonella tribocorum
FJ946847	510	Carnivora	dog	Asia	uncultured Bartonella sp	1	1	0	1	0	0	0	dog-bat
HM545137	510	Chiroptera	Hipposideros	Africa	Bartonella sp. H-556
FJ946856	517	Carnivora	dog	Asia	uncultured Bartonella sp	1	1	1	1	0	0	0
JN228375	517	Rodentia	Apodemus sylvaticus	Europe	Bartonella sp. C10
JQ693999	517	Rodentia	Myodes glareolus	Eurasia	uncultured Bartonella sp
JQ694013	517	Rodentia	Myodes glareolus	Eurasia	uncultured Bartonella sp
JX846158	517	Rodentia	woodland Rodents	Europe	Bartonella sp. A70
JX846160	517	Rodentia	woodland Rodents	Europe	Bartonella sp. A132
JX846163	517	Rodentia	woodland Rodents	Europe	Bartonella sp. A145
JX846168	517	Rodentia	woodland Rodents	Europe	Bartonella sp. A190
JX846169	517	Rodentia	woodland Rodents	Europe	Bartonella sp. A193
JX846172	517	Rodentia	woodland Rodents	Europe	Bartonella sp. A201
JX846179	517	Rodentia	woodland Rodents	Europe	Bartonella sp. A241
JX846181	517	Rodentia	woodland Rodents	Europe	Bartonella sp. A266
JX846188	517	Rodentia	woodland Rodents	Europe	Bartonella sp. A419
JX846190	517	Rodentia	woodland Rodents	Europe	Bartonella sp. A444
JX846196	517	Rodentia	woodland Rodents	Europe	Bartonella sp. A468
JX846198	517	Rodentia	woodland Rodents	Europe	Bartonella sp. A475
JX846201	517	Rodentia	woodland Rodents	Europe	Bartonella sp. A550
JX846208	517	Rodentia	woodland Rodents	Europe	Bartonella sp. A614
GU056187	532	Carnivora	Dog (taiwan)	Asia	Bartonella sp. BDB01	0	1	0	0	0	0	0	dog
KP126468.1	532	Carnivora	dog	Africa	Bartonella sp
GU583843	532	Siphonaptera	Pulex irritans	South America	uncultured bacterium
JN228374	560	Ixodida	Ixodes ricinus	Europe	Bartonella sp. LNA2
GU338959	560	Rodentia	Apodemus flavicollis	Europe	uncultured Bartonella sp	0	0	1	0	0	0	0
GU338962	560	Rodentia	Apodemus flavicollis	Europe	uncultured Bartonella sp
JQ694005	560	Rodentia	Myodes glareolus	Eurasia	uncultured Bartonella sp
JX846182	560	Rodentia	woodland Rodents	Europe	Bartonella sp. A286
JX846202	560	Rodentia	woodland Rodents	Europe	Bartonella sp. A554
KF546311	560	Siphonaptera	Ctenophthalmus agyrtes (flea)	Europe	uncultured Bartonella sp
GU338960	561	Rodentia	Microtus oeconomus	Europe	uncultured Bartonella sp	0	0	1	0	0	0	0
JQ694012	561	Rodentia	Myodes glareolus	Eurasia	uncultured Bartonella sp
JX846170	561	Rodentia	woodland Rodents	Europe	Bartonella sp. A195
JX846177	561	Rodentia	woodland Rodents	Europe	Bartonella sp. A235
JX846178	561	Rodentia	woodland Rodents	Europe	Bartonella sp. A238
JX846184	561	Rodentia	woodland Rodents	Europe	Bartonella sp. A357
JX846192	561	Rodentia	woodland Rodents	Europe	Bartonella sp. A446
JX846203	561	Rodentia	woodland Rodents	Europe	Bartonella sp. A578
JX846204	561	Rodentia	woodland Rodents	Europe	Bartonella sp. A592
JX846207	561	Rodentia	woodland Rodents	Europe	Bartonella sp. A612
JX846209	561	Rodentia	woodland Rodents	Europe	Bartonella sp. A615
JX846213	561	Rodentia	woodland Rodents	Europe	Bartonella sp. A622
GU338964	563	Rodentia	Myodes glareolus	Eurasia	uncultured Bartonella sp	0	0	1	0	0	0	0
JX846193	563	Rodentia	woodland Rodents	Europe	Bartonella sp. A447
KX267679.1	563	Rodentia	Clethrionomys glareolus	Europe	uncultured Bartonella sp
JQ071381	695	Chiroptera	Artibeus planirostris	Central America	Bartonella sp. B32953	0	0	1	0	0	0	0
KY629854.1	695	Chiroptera	Sturnira ludovici	Central America	Bartonella sp
KY629855.1	695	Chiroptera	Artibeus jamaicensis	Central America	Bartonella sp
JQ695834	725	Chiroptera	Myotis myotis; adult female	Europe	uncultured Bartonella sp	0	0	1	0	0	0	0
KX300127.1	725	Chiroptera	Myotis blythii	Middle East	Bartonella sp
KX300131.1	725	Chiroptera	Myotis blythii	Middle East	Bartonella sp
KX300136.1	725	Chiroptera	Myotis blythii	Middle East	Bartonella sp
JX026972	732	Rodentia	Rattus norvegicus	Africa	uncultured Bartonella sp	0	0	0	0	0	1	0
JX026977	732	Rodentia	Rattus norvegicus	Africa	uncultured Bartonella sp
JX026981	736	Rodentia	Rattus norvegicus	Africa	uncultured Bartonella sp	0	0	0	0	0	1	0
JX026984	736	Rodentia	Rattus norvegicus	Africa	uncultured Bartonella sp
JX026985	736	Rodentia	Rattus norvegicus	Africa	uncultured Bartonella sp
JX428744	764	Rodentia	Rattus rattus	Africa	Bartonella sp. Rr106ug	0	0	0	0	0	1	0
KC763960	764	Rodentia	Rattus rattus	Africa	uncultured Bartonella sp
KF418809	786	Chiroptera	Rhinolophus sp.	Africa	Bartonella sp. Rh-GB59	0	0	1	0	0	0	0
KM030504	786	Chiroptera	Eidolon helvum	Africa	Bartonella sp. B23812
KM030512	786	Chiroptera	Eidolon helvum	Africa	Bartonella sp. B32120
KP100356	884	Chiroptera	Hipposideros armiger	Asia	uncultured Bartonella sp	0	0	1	0	0	0	0
KP100357	884	Chiroptera	Hipposideros armiger	Asia	uncultured Bartonella sp
KP100360	884	Chiroptera	Hipposideros larvatus	Asia	uncultured Bartonella sp
KY232185.1	884	Chiroptera	Hipposideros armiger	Asia	Bartonella sp. KK200b
KY232186.1	884	Chiroptera	Hipposideros armiger	Asia	Bartonella sp. KK209
KY232187.1	884	Chiroptera	Hipposideros larvatus	Asia	Bartonella sp. KP216b
KY232188.1	884	Chiroptera	Hipposideros larvatus	Asia	Bartonella sp. KP239
KY232189.1	884	Chiroptera	Hipposideros larvatus	Asia	Bartonella sp. KP261
KY232191.1	884	Chiroptera	Hipposideros larvatus	Asia	Bartonella sp. KP268b
KY232192.1	884	Chiroptera	Hipposideros larvatus	Asia	Bartonella sp. KP274
KY232213.1	884	Chiroptera	Hipposideros armiger	Asia	Bartonella sp. KK200a
KY232215.1	884	Chiroptera	Hipposideros larvatus	Asia	Bartonella sp. KP216a
KY232216.1	884	Chiroptera	Hipposideros larvatus	Asia	Bartonella sp. KP268a
KY232219.1	884	Chiroptera	Hipposideros larvatus	Asia	Bartonella sp. KP287a
KY232220.1	884	Chiroptera	Hipposideros larvatus	Asia	Bartonella sp. KP293a
KY232221.1	884	Chiroptera	Hipposideros larvatus	Asia	Bartonella sp. KP292
KY232223.1	884	Chiroptera	Hipposideros larvatus	Asia	Bartonella sp. KK290
KY232224.1	884	Chiroptera	Hipposideros sp.	Asia	Bartonella sp. KP174
KY629828.1	1019	Chiroptera	Pteronotus parnellii	Central America	Bartonella sp	0	0	1	0	0	0	0
KY629829.1	1019	Chiroptera	Desmodus rotundus	Central America	Bartonella sp
KY629830.1	1019	Chiroptera	Pteronotus parnellii	Central America	Bartonella sp
MF988072.1	1019	Diptera	bat fly	Central America	Bartonella sp	0	0	0	0	0	0	0
MF988078.1	1019	Diptera	bat fly	Central America	Bartonella sp
MF988082.1	1019	Diptera	bat fly	Central America	Bartonella sp
MF988088.1	1019	Diptera	bat fly	Central America	Bartonella sp
MF988089.1	1019	Diptera	bat fly	Central America	Bartonella sp
MF988090.1	1019	Diptera	bat fly	Central America	Bartonella sp

## Sheet: Legend
Accession_number	The GenBank accession number of the isolate. If the name of the species is given but not an accession number the accession number can be found in the supplement of Judson et al. 2015 Zoonoses and Public Health (cited in the main text)
Set_number	A number referring to which set of genotypes it belongs to; all identical genotypes have the same set number as one another
Order	Taxonomic order of the host in which Bartonella DNA was detected.
Species	The species of host in which Bartonella DNA was detected (if known)
Continent	The continent/ region on which the DNA was detected (or the host's range if the geography of the isolate was not specified)
Source	Information on the identity of the Bartonella species if known
Order.mismatch	Indicates that the identical genotype was found in two or more orders (excluding ectoparasites)
Geography.mismatch	Indicates that the identical genotype was found in two or more geographic regions
Species.mismatch	Indicates that the identical genotype was found in two or more species within the same order
Order.and.geog.mismatch	Indicates that the identical genotype was found in two or more orders (excluding ectoparasites) and in two or more geographic regions
Rodent.shrew	Indicates the identical genotype was found in both a rodent and a shrew
Rattus	Indicates the genotype was found in Rattus sp.
Human	Indicates the genotype was found in humans
