# Supplementary material for: Global fingerprint of humans on the distribution of Bartonella bacteria in mammals
Source: PLoS Negl Trop Dis. 2018 Nov 15;12(11):e0006865. doi: 10.1371/journal.pntd.0006865 (PMC6237287; doi:10.1371/journal.pntd.0006865)
Supplement: S4 File — This file lists every inferred host transfer or finding of a genotype or monophyletic clade on more than one continent. A legend for interpreting each category appears on the second sheet of the file. (XLSX) [file pntd.0006865.s010.xlsx]

## Sheet: Data
Order	Event	Single genotype set number	Representative sequence	Rodent	Rattus	Human	Carnivore (dom)	Artiodactyl (dom)	Shrew	Bat	Wild Carn	Wild Art	Other	Posterior	Posterior_tier	Rat/Human/Domestic	Multi-spp	On figure	Zoonotic (rodent)	Zoonotic (rat)	Zoonotic (Domestic)	Zoonotic (bat)	Inter-domestic	Rat-domestic	Rodent-domestic	Rodent to Domestic (0 = no direction; 1 = rodent to domestic; -1 = domestic to rodent)	Domestic to wild	Rodent-bat	Domestic to bat	Rodent-shrew	other	Natural	Rat involved	Domestic involved	Human involved	Human/rat/domestic_transfer	Africa	Asia	Eurasia	North and Central America	Oceania	South America	# continents	OW	NW	Hemisphere_transfer	Notes
1		119	AF075163	1	1										2	1	0	0																				1	1	1		1	4	2	2	1
2		118	AF075162		1				1						2	1	1	0												1		1						1		1			2	1	1	1
3		11	AB290280		1		1								2	1	1	1						1		1							1	1		1	1	1	1				3	3	0	0
4	1		GU056194.1	1	1		1							0.99	2	1	1	1						1	1	1							1	1		1		1			1		2	2	0	0
5		475	FJ655400	1	1	1									2	1	1	1	1	1													1		1	1		1					1	1	0	0
6		71	AB445000	1	1	1	1		1						2	1	1	1	1	1				1	1	1				1		1	1	1	1	1	1	1		1			3	2	1	1
7		269	AY589562	1		1									2	1	1	1	1																1	1		1					1	1	0	0
8		268	AY589561	1	1										2	1	0	0																			1	1					2	2	0	0
9	2		AY877422	1	1									1	2	1	0	0																			1	1	1	1			4	3	1	1
10		291	JN402992 = KT327032.1	1											2	0	0	1																				1	1				2	2	0	0
11		74	AB445003	1											2	0	0	0																			1		1				2	2	0	0
12	3		HM771298.1	1										0.81	0	0	0	0																			1		1				2	2	0	0
13	4		AB445005	1											2	0	0	0																			1		1				2	2	0	0
14		121	AF075166	1	1				1						2	1	1	0												1		1					1	1		1			3	2	1	1
15		146	AF329679	1	1	1									2	1	1	1	1	1													1		1	1	1	1					2	2	0	0
16	5		EU167549	1	1					1			1 (lagomorph)	1	2	1	1	1										1			Rodent -hare	1					1	1		1			3	2	1	1
17	6		KY560218.1		1									0.7	0	1	0	0																			1		1				2	2	0	0
18		487	FJ667572	1											2	0	0	0																				1	1				2	2	0	0
19		125	AF086636		1										2	1	0	0																			1	1	1				3	3	0	0
20		304	AM260525	1	1										2	1	0	1																				1	1	1			3	2	1	1	labeled as tribocorum but also queenslandensis
21		190	AJ583111	1	1				1						2	1	1	0												1		1					1	1	1	1			4	3	1	1	Bartonella tribocorum
22	7		GQ225706		1	1								0.99	2	1	1	1		1													1		1	1		1		1			2	1	1	1
23		85	AB529473		1										2	1	0	0																				1	1	1			3	2	1	1
24	8		GU143513	1	1				1					0.72	0	1	1	0												1		1						1		1			2	1	1	1
25	9		KM266606.1	1	1									0.98	2	1	0	0																				1		1			2	1	1	1
26	10		AY517723.1		1			1						0.96	2	1	1	1						1	1	1							1	1		1		1					1	1	0	0
27		300	AILY01000008		1										2	1	0	1																				1	1				2	2	0	0
28		260	AY515125		1										2	1	0	0																				1	1				2	2	0	0
29	11		GU056198.1		1		1							1	2	1	1	1						1		1							1	1		1		1					1	1	0	0
30	12		KP010160	1						1				0.92	1	0	1	1										1				1					1	1	1				3	3	0	0
31		293	JN402999 = KT327033.1	1									1 (pika)		2	0	1	1													rodent - pika	1						1	1				2	2	0	0
32	13		AF391275	1										0.95	2	0	0	0																				1	1				2	2	0	0
33	14		EU179231	1										1	2	0	0	0																				1	1				2	2	0	0
34	15		KT445915	1									1 (pika)	0.91	1	0	1	0													rodent - pika	1						1	1	1			3	2	1	1
35		103	AB779516	1		1									2	1	1	1	1																1	1		1	1				2	2	0	0
36	16		JQ694021.1	1	1				1					0.81	0	1	1	0												1		1					1	1	1	1			4	3	1	1
37	17		AF082321	1										0.82	0	0	0	0																						1		1	2	0	2	0
38	18		KX270237	1										0.94	1	0	0	0																						1		1	2	0	2	0
39	19		MH234340	1						1				0.98	2	0	1	0										1				1								1		1	2	0	2	0
41		94	AB674241	1											2	0	0	0																				1		1			2	1	1	1
42	21		EU179228	1										0.99	2	0	0	0																				1		1			2	1	1	1
43		41	AB444964	1											2	0	0	0																				1		1			2	1	1	1
44		113	AF050108	1		1									2	1	1	1	1																1	1				1			1	0	1	0
45		238	AILX01000007 = AY071858	1		1									2	1	1	1	1																1	1				1			1	0	1	0
46	22		AB611852	1							1			1	2	0	1	1													Rodent - wild carn	1						1		1			2	1	1	1
47	23		AB444974	1										1	2	0	0	0																				1	1				2	2	0	0
48	24		KX807181							1				0.7	0	0	0	0																			1			1			2	1	1	1
49	25		KY888210							1				0.86	0	0	0	0																				1		1			2	1	1	1
50	26		KX300169							1				0.99	2	0	0	0																				1	1				2	2	0	0
51	27		KY232204							1				0.8	0	0	0	0																			1	1					2	2	0	0
52		241	AY254216		1										2	1	0	0																				1		1	1		3	2	1	1
53	28		MG027928		1									0.91	1	1	0	0																				1		1			2	1	1	1
54	29		B._rattaustraliani		1									1	2	1	0	0																				1			1		2	2	0	0
55	30		KU292568				1				1			1	2	1	1	0									1 (carn - dog to fox)							1		1				1			1	0	1	0
56	31		AF148486	1			1							0.72 (or 0.97 if use a further back node)	2	1	1	1							1	1								1		1				1			1	0	1	0
57		305	AGWD01000010				1								2	1	0	1																				1		1			2	1	1	1
58	32		GQ200861	1		1								0.98	2	1	1	1	1																1	1		1		1			2	1	1	1
59		144	AF214557	1			1								2	1	1	1							1	0								1		1		1		1			2	1	1	1
60		179	AF489539	1		1	1								2	1	1	1	1						1	0								1	1	1		1		1			2	1	1	1
61	33		FJ946842	1		1	1							0.86 (or 0.99 using a further back node)	2	1	1	1	1						1	1								1	1	1		1		1			2	1	1	1
62		215	AJ871614							1					2	0	0	0																				1	1				2	2	0	0
63	34		KX655815							1				0.98	2	0	0	0																				1		1			2	1	1	1
64		456	FJ376732			1				1					2	1	1	1				1													1	1				1			1	0	1	0
65		452	EU979531	1											2	0	0	0																				1		1			2	1	1	1
66	35		AB779518	1						1				1	2	0	1	1										1				1								1			1	0	1	0
67	36		KF003137							1				1	2	0	0	0																					1	1			2	1	1	1
68	37		AF148493	1						1				0.95	2	0	1	1										1				1								1			1	0	1	0
69	38		AB242282	1										1	2	0	0	0																				1	1				2	2	0	0
70	39		KT445919	1									1 (pika)	0.83	0	0	1	0													rodent - pika	1						1	1				2	2	0	0
71		160	AF391791	1					1						2	0	1	0												1		1							1				1	1	0	0
72	40		AF391281	1										1	2	0	0	0																				1	1				2	2	0	0
73		517	FJ946856	1			1								2	1	1	1							1	1								1		1		1	1				2	2	0	0
74	41		AB529468	1										1	2	0	0	0																				1	1				2	2	0	0
75	42		KM233490	1	1				1					0.96	2	1	1	0												1		1					1		1				2	2	0	0
76		23	AB290292		1										2	1	0	0																				1	1				2	2	0	0
77		217	AM294993	1		1	1				1				2	1	1	1			1				1 (domestic to rodent)	-1	1 (carn - cat into mongoose)							1	1	1	1	1	1	1	1	1	6	4	2	1	leopard, mongoose, humans, b. henselae
78		185	AJ439406			1	1				1				2	1	1	1			1						1 (carn - cat into lion)							1	1	1	1		1	1	1	1	5	3	2	1
79	43		GQ225709			1	1							1	2	1	1	1			1													1	1	1	1	1				1	3	2	1	1	this clade has a bunch of sequences that are identical - but I think this is the correct geographic grouping
80	44		GU354264	1			1							1	2	1	1	1							1 (domestic to rodent)	-1								1		1			1		1		2	2	0	0
81		282	AF176091 = B. koehlerae				1*								2	0	0	1																					1	1		1	3	1	2	1	dog and cat sharing
82	45		KX499329				1				1			1	2	1	1	1																1		1	1		1				2	2	0	0
83	46		HM636448.1	1			1				1			1	2	1	1	1							1 (domestic to rodent)	0	1 (carn - direction is iambiguous; domestic cats, lynx, mountain lion, cheetah, lion )							1		1	1			1			2	1	1	1
84		231	B. quintana			1	1								2	1	1	1			1 (probably reverse zoonosis)														1	1	1	1	1	1	1	1	6	1	1	1	Global based on literature search, e.g. Maurin M, Raoult D. 1996. Clin Microbiol Rev. 9:273-92; Sangare AK, Boutellis A, Drali R, Socolovschi C, Barker SC, Diatta G, et al. 2014. Am J Trop Med Hyg. 91:294-301.; Saisongkorh W, Rolain J, Suputtamongkol Y, Raoult D. 2009. J Med Assoc Thai. 92 (5): 707-731.
85	47		JQ314417			1							1 (wild primate)	1	2	1	1	1													human - wild primate	1						1					1	1	0	0
86	48		KP100341			1				1					2	1	1	1				1													1	1		1					1	1	0	0
87	49		KX300165							1				1	2	0	0	0																				1	1				2	2	0	0
88		510	FJ946847				1			1					2	1	1	1											1 (dog - maybe - direcitonality is tricky)					1		1	1	1					2	2	0	0
89	50		KP100359				1			1				0.97	2	1	1	1											-1 (dog)					1		1		1					1	1	0	0
90	51		JN172056							1				0.8	0	0	0	0																			1	1					2	2	0	0
91	52		KY232222							1				0.71	0	0	0	0																			1	1					2	2	0	0
92	53		KY232194							1				1	2	0	0	0																			1	1					2	2	0	0
93	54		KX300195				1			1				0.99	2	1	1	1											-1 (dog)					1		1		1	1				2	2	0	0
94	55		HM545139							1				0.97	2	0	0	1																			1	1					2	2	0	0
95	56		KT751153							1				0.8	0	0	0	0																			1	1					2	2	0	0
96	57		KX300192							1				1	2	0	0	0																			1		1				2	2	0	0
97	58		KX655841							1				0.86	0	0	0	0																				1	1				2	2	0	0
98	59		HM545140				1			1				0.99	2	1	1	1											-1 (dog)					1		1	1	1					2	2	0	0
99	60		KT751155				1			1				1	2	1	1	1											-1 (dog)					1		1	1	1					2	2	0	0
100	61		KX300107							1				1	2	0	0	0																				1	1				2	2	0	0
101	62		HM116785			1				1				1	2	1	1	1				1													1	1			1				1	1	0	0
102	63		JQ695840							1				0.85	0	0	0	0																				1	1				2	2	0	0
103	64		KX655825							1				1	2	0	0	0																				1	1				2	2	0	0
104	65		KX300145							1				0.99	2	0	0	0																				1	1	1			3	2	1	1
105	66		KX655824							1				1	2	0	0	0																				1	1				2	2	0	0
106	67		KP010161							1				1	2	0	0	0																			1		1			1	3	2	1	1
107	68		KX300179							1				0.99	2	0	0	0																				1	1				2	2	0	0
108	69		KT751145							1				1	2	0	0	0																			1	1					2	2	0	0
109	70		JX416252							1				1	2	0	0	0																			1	1					2	2	0	0
110		284	B._rochalimae			1	1				1				2	1	1	1			1						-1 (carn, probably foxes and coyotes to domestic)							1	1	1			1	1		1	3	1	2	1
111	71		KX572889	1										0.9	1	0	0	0																				1	1				2	2	0	0
112	72		CP019782	1			1				1			0.94	1	1	1	1						1		0	1 (carn - skunk and cat and dogs, direction is ambiguous)						1	1		1	1		1	1		1	4	2	2	1
113		1	FN645496	1	1				1						2	1	1	0												1		1					1	1	1	1			4	3	1	1	Rochalimae
114		77	AB445006	1							1				2	0	1	1													Rodent - wild carn	1								1			1	0	1	0
115		91	AB674231								1				2	0	0	1																				1	1				2	2	0	0
116	73		DQ884380	1										0.99	2	0	0	0																				1	1				2	2	0	0
117	74		AY435103	1										0.72	0	0	0	0																					1	1			2	1	1	1
118		92	AB674237				1								2	1	0	1																				1	1	1		1	4	2	2	1
119	75		EF616739	1			1							0.79	0	1	1	1							1	0								1		1				1		1	2	0	2	0
120	76		U84377	1										1	2	0	0	0																						1		1	2	0	2	0
121	77		GU338975	1										1	2	0	0	0																					1	1			2	1	1	1
122		242	AY254308					1							2	1	0	1																					1		1		2	2	0	0
123		182	AJ278183			1						1			2	1	1	1													Zoonotic - wild art				1	1			1				1	1	0	0
125		274	AIMA01000014=AY692475					1							2	1	0	1																				1	1				2	2	0	0
126	79		KY224151					1				1		0.98	2	1	1	0									1 (artio - sheep, roe deer, cattle, elk)							1		1			1				1	1	0	0
127	80		HM167503 (b capreoli)									1		0.97	2	0	0	1																				1	1	1			3	2	1	1
128		117	AF071190				1	1							2	1	1	1					1											1		1	1		1				2	2	0	0
129	81		JN172054					1		1				0.88	0	1	1	1											1 (bovine)					1		1	1	1					2	2	0	0
130	82		KF199899					1				1		1	2	1	1	0									1 (artio - b. bovis, direction is ambiguous)							1		1		1	1				2	2	0	0
131	83		JX416234							1		1		1	2	0	1	1													bat - wild art	1					1	1	1				3	3	0	0
132	84		JX416247							1				0.9	1	0	0	0																						1		1	2	0	2	0
133	85		JQ071389							1				1	2	0	0	0																						1		1	2	0	2	0
134		218	AB292601= AMQK01000007.1	1		1									2	1	1	1	1																1	1		1				1	2	1	1	1	b bacilliformis in Asian rodent?!
135	86		KP010158							1				0.99	2	0	0	0																			1	1					2	2	0	0
136	87		B. australis										1*	1	2	0	1	1													wild-wild	1									1		1	1	0	0	antechinus and wallaby
137	88		KY356754							1				1	2	0	0	0																						1		1	2	0	2	0
138	89		JN172066							1				0.99	2	0	0	0																			1	1					2	2	0	0
139	90		B. apis										1 (insect)	1	2	0	0																						1	1			2	1	1	1
140	91		KP010157							1					2	0	0																										0	0	0	0	bat and rest of mammal bartonella including tamiae… (but it's an ectoparasite…)
142		532	GU056187				1								2	1	0																				1	1				1	3	2	1	1

## Sheet: Metadata
Order	The order in which the events occur going from the top to the bottom of the phylogeny in S2 figure
Event	Event number on the phylogeny in S2 figure indicating a monophyletic clade in which either the host order or geography has transferred
Single genotype set number	The set number in S3 File that corresponds to the genotype with multiple identical sequences (only one of which is shown in S2 figure).
Representative sequence	The accession number for a representative sequence in that monophyletic clade or the accession number of a member of the set of identical sequences
Rodent	Indicates the clade or single genotype includes DNA isolated from a non-Rattus rodent or its ectoparasite
Rattus	Indicates the clade or single genotype includes DNA isolated from an individual of Rattus sp or their ectoparasite
Human	Indicates the clade or single genotype includes DNA isolated from a human
Carnivore (dom)	Indicates the clade or single genotype includes DNA isolated from a domestic carnivore (e.g. dog or cat)
Artiodactyl (dom)	Indicates the clade or single genotype includes DNA isolated from a domestic artiodactyl (e.g. cow, sheep)
Shrew	Indicates the clade or single genotype includes DNA isolated from a shrew
Bat	Indicates the clade or single genotype includes DNA isolated from a bat
Wild Carn	Indicates the clade or single genotype includes DNA isolated from a wild carnivore (e.g. lion, coyote, fox)
Wild Art	Indicates the clade or single genotype includes DNA isolated from a wild artiodactyl (e.g. roe deer)
Other	Indicates the clade or single genotype includes DNA isolated from a host not previously categorized; the hosts are indicated in the column
Posterior	The value of the inferred posterior support for the monophyletic clade (or 1 in the case of a genotype found in multiple samples)
Posterior_tier	A categorical value determining a tier of cutoffs for posterior support: 0 = posterior support of at least 0.7; 1 = posterior support of at least 0.9; 2 = posterior support of at least 0.95
Rat/Human/Domestic	A categorical value denoting whether the clade or single genotype includes samples from Rattus rats, humans or domestic animals
Multi-spp	A categorical value denoting whether the clade or single genotype includes samples from multiple orders (or from domestic and wild representatives of the same order)
On figure	A categorical value denoting whether the transition is on Figure 2
Zoonotic (rodent)	A categorical value denoting whether the clade or single genotype includes samples shared between humans and non-Rattus rodents or their ectoparasites
Zoonotic (rat)	A categorical value denoting whether the clade or single genotype includes samples shared between humans and Rattus rodents or their ectoparasites
Zoonotic (Domestic)	A categorical value denoting whether the clade or single genotype includes samples shared between humans and domestic animals or their ectoparasites
Zoonotic (bat)	A categorical value denoting whether the clade or single genotype includes samples shared between humans and bats or their ectoparasites
Inter-domestic	A categorical value denoting whether the clade or single genotype includes samples shared between different orders of domestic mammals or their ectoparasites
Rat-domestic	A categorical value denoting whether the clade or single genotype includes samples shared between domestic animals and Rattus rodents or their ectoparasites
Rodent-domestic	A categorical value denoting whether the clade or single genotype includes samples shared between domestic mammals and non-Rattus rodents or their ectoparasites
Rodent to Domestic	A categorical value denoting the likely directionality of sharing of Bartonella between domestic mammals and rodents or their ectoparasites; 0 = direction cannot be determined; 1 = rodent to domestic; -1 = domestic to rodent
Domestic to wild	A categorical value denoting the likely directionality of sharing of Bartonella between domestic mammals and wild mammals or their ectoparasites; 0 = direction cannot be determined; 1 = domestic to wild; -1 = wild to domestic
Rodent-bat	A categorical value denoting whether the clade or single genotype includes samples shared between bats and rodents or their ectoparasites
Domestic to bat	A categorical value denoting the likely directionality of sharing of Bartonella between domestic mammals and bats or their ectoparasites; 0 = direction cannot be determined; 1 = domestic to bat; -1 = bat to domestic
Rodent-shrew	A categorical value denoting whether the clade or single genotype includes samples shared between shrews and rodents or their ectoparasites
other	Notes on sharing of Bartonella between taxa not previously categorized and denoted in the text
Natural	A categorical value denoting whether the transfer likely occurred outside of human influence
Rat involved	A categorical value denoting whether the transfer includes a Rattus individual or its ectoparasite
Domestic involved	A categorical value denoting whether the transfer includes a domestic animal individual or its ectoparasite
Human involved	A categorical value denoting whether the transfer includes a human
Human/rat/domestic_transfer	A categorical value denoting whether the transfer includes a Rattus individual, domestic mammal, human or any of their ectoparasites
Africa	Indicates the clade or genotype was found in Africa
Asia	Indicates the clade or genotype was found in Asia
Eurasia	Indicates the clade or genotype was found in Europe or Middle East
North and Central America	Indicates the clade or genotype was found in North or Central America
Oceania	Indicates the clade or genotype was found in Australia or the Pacific
South America	Indicates the clade or genotype was found in South America
# continents	Indicates the number of regions a clade or genotype was found in
OW	Indicates the clade or genotype was found in the Old World
NW	Indicates the clade or genotype was found in the New World
Hemisphere_transfer	Indicates the clade or genotype was found in both the Old and New World
Notes	Other notes
