# Supplementary material for: Global fingerprint of humans on the distribution of Bartonella bacteria in mammals
Source: PLoS Negl Trop Dis. 2018 Nov 15;12(11):e0006865. doi: 10.1371/journal.pntd.0006865 (PMC6237287; doi:10.1371/journal.pntd.0006865)
Supplement: S6 File — (NEX) [file pntd.0006865.s012.nex]

#NEXUS
begin taxa;
	dimensions ntax=1064;
	taxlabels
	'KJ816675.1'
	'KJ816676.1'
	'KJ816682.1'
	'KJ816686.1'
	MH234314
	MH234315
	MH234316
	MH234317
	MH234318
	MH234319
	MH234327
	MH234328
	MH234329
	MH234330
	MH234334
	MH234337
	MH234338
	MH234339
	MH234340
	MH234341
	MH234344
	MH234346
	MH234348
	MH234349
	MH234350
	MH234351
	MH234355
	MH234356
	MH234357
	MH234358
	MH234359
	MH234360
	MH234361
	MH234365
	MH234369
	MH234374
	MH234342
	'1_1C__FN645496.1'
	'AB242280.1'
	'AB242282.1'
	'AB242284.1'
	'AB242287.1'
	'AB242289.1'
	'AB259955.1'
	'AB259956.1'
	'AB259957.1'
	'AB261693.1'
	'AB290280.1'
	'AB290281.1'
	'AB290282.1'
	'AB290283.1'
	'AB290284.1'
	'AB290285.1'
	'AB290286.1'
	'AB290287.1'
	'AB290288.1'
	'AB290289.1'
	'AB290290.1'
	'AB290291.1'
	'AB290292.1'
	'AB290293.1'
	'AB290294.1'
	'AB290295.1'
	'AB290297.1'
	'AB426654.1'
	'AB426655.1'
	'AB426656.1'
	'AB444954.1'
	'AB444955.1'
	'AB444956.1'
	'AB444957.1'
	'AB444958.1'
	'AB444959.1'
	'AB444960.1'
	'AB444961.1'
	'AB444962.1'
	'AB444963.1'
	'AB444964.1'
	'AB444965.1'
	'AB444966.1'
	'AB444967.1'
	'AB444968.1'
	'AB444969.1'
	'AB444970.1'
	'AB444971.1'
	'AB444972.1'
	'AB444973.1'
	'AB444974.1'
	'AB444976.1'
	'AB444980.1'
	'AB444981.1'
	'AB444982.1'
	'AB444983.1'
	'AB444984.1'
	'AB444985.1'
	'AB444987.1'
	'AB444988.1'
	'AB444989.1'
	'AB444990.1'
	'AB444991.1'
	'AB444992.1'
	'AB444993.1'
	'AB444994.1'
	'AB444995.1'
	'AB444996.1'
	'AB444997.1'
	'AB444999.1'
	'AB445000.1'
	'AB445001.1'
	'AB445002.1'
	'AB445003.1'
	'AB445004.1'
	'AB445005.1'
	'AB445006.1'
	'AB529465.1'
	'AB529466.1'
	'AB529467.1'
	'AB529468.1'
	'AB529469.1'
	'AB529471.1'
	'AB529472.1'
	'AB529473.1'
	'AB529474.1'
	'AB529475.1'
	'AB529500.1'
	'AB602553.1'
	'AB611852.1'
	'AB674231.1'
	'AB674237.1'
	'AB674240.1'
	'AB674241.1'
	'AB703124.1'
	'AB703125.1'
	'AB703126.1'
	'AB703127.1'
	'AB703128.1'
	'AB703130.1'
	'AB703131.1'
	'AB779515.1'
	'AB779516.1'
	'AB779518.1'
	'AB779519.1'
	'AB779520.1'
	'AB779521.1'
	'AB779523.1'
	'AB779524.1'
	'AB779525.1'
	'AB779526.1'
	'AB779528.1'
	'AF050108.1'
	'AF071187.1'
	'AF071188.1'
	'AF071189.1'
	'AF071190.1'
	'AF075162.1'
	'AF075163.1'
	'AF075165.1'
	'AF075166.1'
	'AF082321.1'
	'AF082322.1'
	'AF082323.1'
	'AF086636.1'
	'AF086637.1'
	'AF110309.1'
	'AF110310.1'
	'AF110311.1'
	'AF110312.1'
	'AF110313.1'
	'AF128838.1'
	'AF148482.1'
	'AF148483.1'
	'AF148485.1'
	'AF148486.1'
	'AF148487.1'
	'AF148488.1'
	'AF148490.1'
	'AF148491.1'
	'AF148492.1'
	'AF148493.1'
	'AF191502.1'
	'AF214557.1'
	'AF293392.1'
	'AF329679.1'
	'AF342929.1'
	'AF363238.1'
	'AF391271.1'
	'AF391273.1'
	'AF391274.1'
	'AF391275.1'
	'AF391276.1'
	'AF391277.1'
	'AF391278.1'
	'AF391279.1'
	'AF391281.1'
	'AF391282.1'
	'AF391790.1'
	'AF391791.1'
	'AF439751.1'
	'AF440273.1'
	'AF440274.1'
	'AF440275.1'
	'AF440731.1'
	'AF440732.1'
	'AF440733.1'
	'AF449760.1'
	'AF449761.1'
	'AF451159.1'
	'AF451160.1'
	'AF451161.1'
	'AF451162.1'
	'AF451163.1'
	'AF478356.1'
	'AF478357.1'
	'AF489537.1'
	'AF489538.1'
	'AF489539.1'
	'AGWB01000003.1'
	'AGWC01000004.1'
	'AJ278183.1'
	'AJ278184.1'
	'AJ278185.1'
	'AJ439406.1'
	'AJ564632.1'
	'AJ564633.1'
	'AJ564634.1'
	'AJ564635.1'
	'AJ583111.1'
	'AJ583112.1'
	'AJ583113.1'
	'AJ583115.1'
	'AJ583116.1'
	'AJ583117.1'
	'AJ583118.1'
	'AJ583119.1'
	'AJ583120.1'
	'AJ583121.1'
	'AJ583122.1'
	'AJ583123.1'
	'AJ583125.1'
	'AJ583127.1'
	'AJ583129.1'
	'AJ583130.1'
	'AJ583131.1'
	'AJ583132.1'
	'AJ583133.1'
	'AJ583134.1'
	'AJ583135.1'
	'AJ583136.1'
	'AJ871611.1'
	'AJ871612.1'
	'AJ871613.1'
	'AJ871614.1'
	'AJ871615.1'
	'AM294993.1'
	'AMQK01000007.1'
	'AY064534.1'
	'AY064536.1'
	'AY071858.1'
	'AY071859.1'
	'AY071861.1'
	'AY254216.1'
	'AY254308.1'
	'AY264493.1'
	'AY269279.1'
	'AY269417.1'
	'AY269418.1'
	'AY269419.1'
	'AY269420.1'
	'AY277891.1'
	'AY277892.1'
	'AY277893.1'
	'AY435102.1'
	'AY435103.1'
	'AY435104.1'
	'AY435108.1'
	'AY435111.1'
	'AY435113.1'
	'AY435121.1'
	'AY454540.1'
	'AY515125.1'
	'AY517723.1'
	'AY584853.1'
	'AY587977.1'
	'AY587978.1'
	'AY587979.1'
	'AY587980.1'
	'AY587981.1'
	'AY589561.1'
	'AY589562.1'
	'AY589563.1'
	'AY589564.1'
	'AY589565.1'
	'AY589569.1'
	'AY692475.1'
	'AY877422.1'
	'AY902179.1'
	'AY902190.1'
	B_thailendensis
	'B._alsatica'
	'B._ancashensis__KC886736.1_'
	'B._apis__KT315729.2_'
	'B._australis__CP003123.1_'
	'B._birtlesii'
	'B._callosciuri__AB602551.1_'
	'B._capreoli__HM167503.1_'
	'B._doshiae'
	'B._elizabethae__KT327032.1_'
	'B._florencae__HM622142.2_'
	'B._grahamii__KT327033.1_'
	'B._jaculi__AB444975.1_'
	'B._koehlerae'
	'B._massiliensis__HM636446.1_'
	'B._pachyuromydis__AB602552.1_'
	'B._queenslandensis__EU111799.1_'
	'B._queenslandensis__NZ_HE998003.1_'
	'B._quintana'
	'B._quintana__AZZV01000001.1_'
	'B._quintana__JQ314417.1_'
	'B._quintana__Z70014.1__1'
	'B._quintana__Z70014.1__2'
	'B._rattaustraliani'
	'B._rattimassiliensis__AILY01000008.1_'
	'B._rochalimae'
	'B._senegalensis__HM636448.1_'
	'B._tamiae'
	'B._taylorii__AIMD01000035.1_'
	'B._taylorii__Z70013.1_'
	'B._tribocorum__AM260525.1_'
	'B._vinsonii_berkhoffii__AGWD01000010.1_'
	Brucella_melitensis
	'CP015625_B.apis'
	'CP015820_B.apis'
	'CP015821.1'
	'CP019782.1'
	'DB5_6__AILT01000004.1_'
	'DQ155392.1'
	'DQ357608.1'
	'DQ357609.1'
	'DQ357610.1'
	'DQ357611.1'
	'DQ357612.1'
	'DQ357613.1'
	'DQ357614.1'
	'DQ473483.1'
	'DQ884377.1'
	'DQ884378.1'
	'DQ884380.1'
	'DQ884381.1'
	'EF204536.1'
	'EF605280.1'
	'EF616644.1'
	'EF616645.1'
	'EF616647.1'
	'EF616648.1'
	'EF616649.1'
	'EF616650.1'
	'EF616651.1'
	'EF616652.1'
	'EF616654.1'
	'EF616655.1'
	'EF616657.1'
	'EF616659.1'
	'EF616660.1'
	'EF616662.1'
	'EF616663.1'
	'EF616665.1'
	'EF616666.1'
	'EF616669.1'
	'EF616671.1'
	'EF616673.1'
	'EF616676.1'
	'EF616678.1'
	'EF616682.1'
	'EF616688.1'
	'EF616695.1'
	'EF616696.1'
	'EF616702.1'
	'EF616703.1'
	'EF616704.1'
	'EF616705.1'
	'EF616706.1'
	'EF616707.1'
	'EF616708.1'
	'EF616711.1'
	'EF616712.1'
	'EF616720.1'
	'EF616721.1'
	'EF616722.1'
	'EF616723.1'
	'EF616727.1'
	'EF616729.1'
	'EF616731.1'
	'EF616734.1'
	'EF616736.1'
	'EF616737.1'
	'EF616739.1'
	'EF616740.1'
	'EF616742.1'
	'EF616743.1'
	'EF616745.1'
	'EF616747.1'
	'EF616748.1'
	'EF616749.1'
	'EF616751.1'
	'EF616754.1'
	'EF616755.1'
	'EF616760.1'
	'EF616761.1'
	'EF616763.1'
	'EF616764.1'
	'EF616766.1'
	'EF616768.1'
	'EF616771.1'
	'EF616773.1'
	'EF616775.1'
	'EF616777.1'
	'EF616778.1'
	'EF616780.1'
	'EF616782.1'
	'EF616784.1'
	'EF616785.1'
	'EF616787.1'
	'EF616788.1'
	'EF616789.1'
	'EF616790.1'
	'EF616791.1'
	'EF616792.1'
	'EF616797.1'
	'EF616798.1'
	'EF616799.1'
	'EF616800.1'
	'EF616801.1'
	'EF616803.1'
	'EF616804.1'
	'EF616806.1'
	'EF616807.1'
	'EF616808.1'
	'EF616809.1'
	'EF616810.1'
	'EF616811.1'
	'EF616812.1'
	'EF616813.1'
	'EF616814.1'
	'EF616815.1'
	'EF662054.1'
	'EF682090.1'
	'EU014267.1'
	'EU014269.1'
	'EU014272.1'
	'EU014273.1'
	'EU014274.1'
	'EU014275.1'
	'EU111794.1'
	'EU111795.1'
	'EU111796.1'
	'EU111800.1'
	'EU111802.1'
	'EU167549.1'
	'EU179228.1'
	'EU179231.1'
	'EU549693.1'
	'EU979531.1'
	'EU979534.1'
	'FJ179388.1'
	'FJ179394.1'
	'FJ376732.1'
	'FJ464168.1'
	'FJ464169.1'
	'FJ464240.1'
	'FJ492784.1'
	'FJ492788.1'
	'FJ492796.1'
	'FJ492799.1'
	'FJ589048.1'
	'FJ589054.1'
	'FJ589055.1'
	'FJ589056.1'
	'FJ589063.1'
	'FJ655390.1'
	'FJ655391.1'
	'FJ655394.1'
	'FJ655396.1'
	'FJ655397.1'
	'FJ655398.1'
	'FJ655400.1'
	'FJ655401.1'
	'FJ655402.1'
	'FJ655405.1'
	'FJ655407.1'
	'FJ655410.1'
	'FJ655411.1'
	'FJ655412.1'
	'FJ655413.1'
	'FJ655414.1'
	'FJ655415.1'
	'FJ667569.1'
	'FJ667572.1'
	'FJ851103.1'
	'FJ851104.1'
	'FJ851106.1'
	'FJ851108.1'
	'FJ851109.1'
	'FJ851110.1'
	'FJ851111.1'
	'FJ851112.1'
	'FJ851114.1'
	'FJ851115.1'
	'FJ851116.1'
	'FJ851118.1'
	'FJ851119.1'
	'FJ851120.1'
	'FJ851121.1'
	'FJ851122.1'
	'FJ946837.1'
	'FJ946838.1'
	'FJ946839.1'
	'FJ946840.1'
	'FJ946841.1'
	'FJ946842.1'
	'FJ946847.1'
	'FJ946848.1'
	'FJ946850.1'
	'FJ946851.1'
	'FJ946852.1'
	'FJ946853.1'
	'FJ946855.1'
	'FJ946856.1'
	'FJ946857.1'
	'GQ200861.1'
	'GQ225706.1'
	'GQ225708.1'
	'GQ225709.1'
	'GQ384342.1'
	'GQ384343.1'
	'GQ384344.1'
	'GQ384345.1'
	'GQ384349.1'
	'GQ384357.1'
	'GU056187.1'
	'GU056189.1'
	'GU056194.1'
	'GU056196.1'
	'GU056198.1'
	'GU143513.1'
	'GU143517.1'
	'GU143521.1'
	'GU143524.1'
	'GU143530.1'
	'GU143533.1'
	'GU143536.1'
	'GU143537.1'
	'GU143545.1'
	'GU143549.1'
	'GU168962.1'
	'GU338942.1'
	'GU338944.1'
	'GU338946.1'
	'GU338947.1'
	'GU338948.1'
	'GU338949.1'
	'GU338951.1'
	'GU338952.1'
	'GU338953.1'
	'GU338954.1'
	'GU338955.1'
	'GU338958.1'
	'GU338959.1'
	'GU338960.1'
	'GU338963.1'
	'GU338964.1'
	'GU338965.1'
	'GU338966.1'
	'GU338967.1'
	'GU338968.1'
	'GU338969.1'
	'GU338970.1'
	'GU338971.1'
	'GU338972.1'
	'GU338973.1'
	'GU338974.1'
	'GU338975.1'
	'GU338976.1'
	'GU354260.1'
	'GU354261.1'
	'GU354262.1'
	'GU354263.1'
	'GU354264.1'
	'GU354265.1'
	'GU354266.1'
	'GU354267.1'
	'GU354268.1'
	'GU354269.1'
	'GU354270.1'
	'GU354271.1'
	'GU563802.1'
	'GU583845.1'
	'GU583846.1'
	'HM116785.1'
	'HM363764.1'
	'HM363765.1'
	'HM363766.1'
	'HM363767.1'
	'HM363768.1'
	'HM545136.1'
	'HM545138.1'
	'HM545139.1'
	'HM545140.1'
	'HM545141.1'
	'HM597187.1'
	'HM597188.1'
	'HM597189.1'
	'HM597190.1'
	'HM597192.1'
	'HM597193.1'
	'HM597194.1'
	'HM597195.1'
	'HM597196.1'
	'HM597197.1'
	'HM597198.1'
	'HM597199.1'
	'HM597200.1'
	'HM597201.1'
	'HM597202.1'
	'HM597203.1'
	'HM597204.1'
	'HM597205.1'
	'HM597206.1'
	'HM597207.1'
	'HM771298.1'
	'JF268318.1'
	'JF268319.1'
	'JF268320.1'
	'JF429523.1'
	'JF429524.1'
	'JF429526.1'
	'JF429527.1'
	'JF429529.1'
	'JF429530.1'
	'JF429531.1'
	'JF429534.1'
	'JF429576.1'
	'JF429578.1'
	'JF429579.1'
	'JF429584.1'
	'JF429585.1'
	'JF429587.1'
	'JF429625.1'
	'JF500508.1'
	'JF500511.1'
	'JF500513.1'
	'JF522365.1'
	'JF522366.1'
	'JF522371.1'
	'JF694768.1'
	'JF694770.1'
	'JN172035.1'
	'JN172036.1'
	'JN172037.1'
	'JN172038.1'
	'JN172040.1'
	'JN172041.1'
	'JN172044.1'
	'JN172048.1'
	'JN172049.1'
	'JN172050.1'
	'JN172051.1'
	'JN172052.1'
	'JN172053.1'
	'JN172054.1'
	'JN172056.1'
	'JN172058.1'
	'JN172059.1'
	'JN172061.1'
	'JN172062.1'
	'JN172064.1'
	'JN172066.1'
	'JN172068.1'
	'JN172071.1'
	'JN172072.1'
	'JN228373.1'
	'JN402991.1'
	'JN402993.1'
	'JN402998.1'
	'JN403001.1'
	'JN990627.1'
	'JN990628.1'
	'JN990629.1'
	'JN990630.1'
	'JQ071378.1'
	'JQ071380.1'
	'JQ071381.1'
	'JQ071382.1'
	'JQ071383.1'
	'JQ071384.1'
	'JQ071385.1'
	'JQ071387.1'
	'JQ071388.1'
	'JQ071389.1'
	'JQ071390.1'
	'JQ693995.1'
	'JQ693996.1'
	'JQ693997.1'
	'JQ693998.1'
	'JQ694000.1'
	'JQ694001.1'
	'JQ694002.1'
	'JQ694006.1'
	'JQ694010.1'
	'JQ694014.1'
	'JQ694016.1'
	'JQ694017.1'
	'JQ694018.1'
	'JQ694019.1'
	'JQ694020.1'
	'JQ694021.1'
	'JQ694022.1'
	'JQ694023.1'
	'JQ694024.1'
	'JQ694025.1'
	'JQ694026.1'
	'JQ695834.1'
	'JQ695839.1'
	'JQ695840.1'
	'JQ765385.1'
	'JQ929915.1'
	'JX026969.1'
	'JX026970.1'
	'JX026972.1'
	'JX026974.1'
	'JX026978.1'
	'JX026979.1'
	'JX026981.1'
	'JX026996.1'
	'JX087941.1'
	'JX087942.1'
	'JX087943.1'
	'JX123021.1'
	'JX158355.1'
	'JX158357.1'
	'JX416229.1'
	'JX416230.1'
	'JX416233.1'
	'JX416234.1'
	'JX416235.1'
	'JX416236.1'
	'JX416237.1'
	'JX416238.1'
	'JX416239.1'
	'JX416240.1'
	'JX416241.1'
	'JX416242.1'
	'JX416247.1'
	'JX416249.1'
	'JX416251.1'
	'JX416252.1'
	'JX416254.1'
	'JX416255.1'
	'JX416256.1'
	'JX416257.1'
	'JX428744.1'
	'JX428746.1'
	'JX428747.1'
	'JX428748.1'
	'JX428749.1'
	'JX428750.1'
	'JX428761.1'
	'JX428762.1'
	'JX428764.1'
	'JX846173.1'
	'JX846183.1'
	'KC763949.1'
	'KF003115.1'
	'KF003129.1'
	'KF003137.1'
	'KF021602.1'
	'KF021604.1'
	'KF199896.1'
	'KF199898.1'
	'KF199899.1'
	'KF246521.2'
	'KF246524.2'
	'KF418809.1'
	'KF418811.1'
	'KJ170234.1'
	'KJ170235.1'
	'KJ175030.1'
	'KJ522487.1'
	'KJ530741.1'
	'KJ530742.1'
	'KJ530743.1'
	'KJ530744.1'
	'KJ530745.1'
	'KJ719284.1'
	'KJ719286.1'
	'KJ719287.1'
	'KJ719288.1'
	'KJ719290.1'
	'KJ719291.1'
	'KJ719292.1'
	'KJ719293.1'
	'KJ719294.1'
	'KJ719295.1'
	'KJ719296.1'
	'KJ719297.1'
	'KJ719298.1'
	'KJ816665.1'
	'KJ816666.1'
	'KJ816667.1'
	'KJ816669.1'
	'KJ816670.1'
	'KJ816672.1'
	'KJ816673.1'
	'KJ816677.1'
	'KJ816678.1'
	'KJ816679.1'
	'KJ816681.1'
	'KJ816683.1'
	'KJ816684.1'
	'KJ816688.1'
	'KJ816689.1'
	'KJ816692.1'
	'KJ909810.1'
	'KJ950972.1'
	'KJ950982.1'
	'KJ950988.1'
	'KJ950995.1'
	'KM030511.1'
	'KM030514.1'
	'KM030518.1'
	'KM030522.1'
	'KM030523.1'
	'KM030526.1'
	'KM115550.1'
	'KM215692.1'
	'KM215693.1'
	'KM233484.1'
	'KM233485.1'
	'KM233486.1'
	'KM233488.1'
	'KM233490.1'
	'KM233491.1'
	'KM233492.1'
	'KM243758.1'
	'KM243759.1'
	'KM266588.1'
	'KM266590.1'
	'KM266591.1'
	'KM266592.1'
	'KM266593.1'
	'KM266595.1'
	'KM266597.1'
	'KM266600.1'
	'KM266602.1'
	'KM266603.1'
	'KM266606.1'
	'KM266611.1'
	'KP010150.1'
	'KP010151.1'
	'KP010155.1'
	'KP010157.1'
	'KP010158.1'
	'KP010160.1'
	'KP010161.1'
	'KP010162.1'
	'KP010163.1'
	'KP010191.1'
	'KP010193.1'
	'KP100340.1'
	'KP100341.1'
	'KP100342.1'
	'KP100343.1'
	'KP100344.1'
	'KP100345.1'
	'KP100346.1'
	'KP100347.1'
	'KP100350.1'
	'KP100351.1'
	'KP100352.1'
	'KP100353.1'
	'KP100354.1'
	'KP100355.1'
	'KP100356.1'
	'KP100358.1'
	'KP100359.1'
	'KP126470.1'
	'KP126473.1'
	'KP715473.1'
	'KP715477.1'
	'KP857587.1'
	'KR107234.1'
	'KR733183.1'
	'KR822802.1'
	'KT315730.2'
	'KT315731.2'
	'KT324560.1'
	'KT324563.1'
	'KT324576.1'
	'KT324577.1'
	'KT324581.1'
	'KT326176.1'
	'KT326177.1'
	'KT326178.1'
	'KT327028.1'
	'KT445915.1'
	'KT445919.1'
	'KT751143.1'
	'KT751145.1'
	'KT751147.1'
	'KT751148.1'
	'KT751153.1'
	'KT751154.1'
	'KT751155.1'
	'KT751156.1'
	'KT751157.1'
	'KT807804.1'
	'KT807805.1'
	'KT807806.1'
	'KT852960.1'
	'KU292567.1'
	'KU292568.1'
	'KU859873.1'
	'KU859877.1'
	'KU859878.1'
	'KX000252.1'
	'KX086714.1'
	'KX086715.1'
	'KX086716.1'
	'KX086717.1'
	'KX086718.1'
	'KX086720.1'
	'KX086721.1'
	'KX086724.1'
	'KX086725.1'
	'KX086726.1'
	'KX086729.1'
	'KX086731.1'
	'KX086732.1'
	'KX267681.1'
	'KX267682.1'
	'KX270232.1'
	'KX270234.1'
	'KX270235.1'
	'KX270236.1'
	'KX270237.1'
	'KX270242.1'
	'KX270247.1'
	'KX270250.1'
	'KX270251.1'
	'KX270252.1'
	'KX270254.1'
	'KX300107.1'
	'KX300112.1'
	'KX300117.1'
	'KX300123.1'
	'KX300140.1'
	'KX300145.1'
	'KX300149.1'
	'KX300154.1'
	'KX300158.1'
	'KX300165.1'
	'KX300169.1'
	'KX300179.1'
	'KX300192.1'
	'KX300195.1'
	'KX300200.1'
	'KX499329.1'
	'KX499330.1'
	'KX572889.1'
	'KX572890.1'
	'KX578719.1'
	'KX655808.1'
	'KX655811.1'
	'KX655812.1'
	'KX655813.1'
	'KX655815.1'
	'KX655816.1'
	'KX655818.1'
	'KX655819.1'
	'KX655821.1'
	'KX655822.1'
	'KX655824.1'
	'KX655825.1'
	'KX655828.1'
	'KX655829.1'
	'KX655832.1'
	'KX655833.1'
	'KX655834.1'
	'KX655835.1'
	'KX655836.1'
	'KX655838.1'
	'KX655841.1'
	'KX807171.1'
	'KX807172.1'
	'KX807177.1'
	'KX807181.1'
	'KX827420.1'
	'KY041982.1'
	'KY224151.1'
	'KY232184.1'
	'KY232190.1'
	'KY232194.1'
	'KY232195.1'
	'KY232196.1'
	'KY232204.1'
	'KY232208.1'
	'KY232212.1'
	'KY232218.1'
	'KY232222.1'
	'KY304482.1'
	'KY356754.1'
	'KY560218.1'
	'KY629827.1'
	'KY629828.1'
	'KY629842.1'
	'KY629849.1'
	'KY629851.1'
	'KY629856.1'
	'KY629857.1'
	'KY629876.1'
	'KY629880.1'
	'KY629881.1'
	'KY629883.1'
	'KY629884.1'
	'KY629885.1'
	'KY888210.1'
	'KY913637.1'
	'MF443355.1'
	'MF443356.1'
	'MF443357.1'
	'MF443358.1'
	'MF443361.1'
	'MF443362.1'
	'MF443363.1'
	'MF443364.1'
	'MF443365.1'
	'MF443366.1'
	'MF467757.1'
	'MF988059.1'
	'MF988061.1'
	'MF988063.1'
	'MF988066.1'
	'MF988074.1'
	'MF988075.1'
	'MF988077.1'
	'MF988085.1'
	'MF988087.1'
	'MG027917.1'
	'MG027928.1'
	'MG027954.1'
	'MG027962.1'
	'MG027976.1'
	'MG027977.1'
	'MG027986.1'
	'MG027997.1'
	Os02__NZ_HE997540_1_
	'U84374.1'
	'U84375.1'
	'U84376.1'
	'U84377.1'
	'U84381.1'
	'U84383.1'
	'Z70010.1'
	'Z70011.1'
	'Z70022.1'
;
end;
begin characters;
	dimensions nchar=277;
	format datatype=dna missing=? gap=-;
	matrix
	'KJ816675.1'	TACAAGAAATAGCTTCCATTAAAAAAATTCCCGAATTTATTGCGCGTGCAAAAGATAAAAATGATCCTTTCCGCCCTATGGGCTTTGGTCACCGTGTTTATAAAAATTATGACCCACGCGCAAAAATCATGCAGAAAACTTGCTATGAAGTTTTAAAAGAGCTCAATATTCAAGATGATCCGCTTCTTGATATTGCCATGGAGCTTGAAAACATTGCTCTAAATGATGAATATTTTATTGAAAAAAAGCTCTATCCTAATGTCGATTTTTATTCTGG
	'KJ816676.1'	TACAGGAAATAGGTTCTATTGAAAATATTCCTGATTTTATTGCGCGTGCGAAAGATAAAAATGATCCCTTCCGTCTCATGGGATTTGGTCATAGAGTTTATAAAAATTATGATCCCCGCGCAAAAATTATGCAACAAACTTGTCATGAAGTTTTAAGAGAATTAAATATTCAAGATGATCCACTTCTTGATATCGCTATGGAGCTAGAGAAAATTGCCCTAAAAGATGATTATTTTATTGAAAAGAAGCTCTACCCTAATGTCGATTTTTATTCTGG
	'KJ816682.1'	TACAAGAAATAGGTTCTATTGAAAATATTCCCGATTTTATTGCGCGTGCGAAAGATAAAAATGACCCATTCCGTCTCATGGGATTTGGCCATAGAGTTTATAAAAATTATGACCCCCGCGCAAAAATTATGCAACAAACTTGTCATGAAGTTTTAAGAGAATTAAATATTCAAGATGATCCACTTCTTGATATCGCTATAGAGCTAGAAAAAATTGCTCTAAACGATGAGTATTTTATTGAAAAAAAGCTCTATCCTAATGTTGATTTTTATTCTGG
	'KJ816686.1'	TACAAGAAATAGGTTCCGTTAAAAGAATTCCTGAATTTATTGCACGTGCAAAAGATAAAAATGATCCTTTCCGACTGATGGGATTTGGTCATCGTGTCTATAAAAATTATGATCCACGTGCAAAAATCATGCAAAAAACCTGCCATGAGGTCCTAAAAGAGCTGAATATCCAAGATAATCCGCTGCTTGATATAGCTATGGAACTCGAAAAAATCGCCTTGAATGATGAATATTTTGTTGAGAAGAAACTTTATCCCAATGTTGATTTTTATTCTGG
	MH234314	TACAAGACATAGGATCTATTAAAAATATCCCTGAATTTATTGCACGTGCAAAGGATAAAAATGATCCATTCCGTCTTATGGGATTTGGCCATAGAGTTTACAAAAACTATGATCCTCGTGCGAAAATCATGCAACAAACATGCCATGAAGTATTAAAAGAATTGAATATTCAAGATGATCCACTTCTTGATATTGCAATGGAATTAGAAAAAATTGCCCTAAGTGATGAATATTTTATCGAAAAAAAGCTTTATCCCAATGTTGATTTTTATTCCGG
	MH234315	TGCAAGAAATAGGCTCTGTTGAAAGAATTCCTGAATTTATTGCGCGTGCAAAAGATAAAAATGATCCCTTCCGCCTAATGGGATTTGGTCATCGTGTCTATAAAAATTATGATCCACGTGCAAAAATCATGCAAAAAACCTGCCACGAAGTTTTAAAAGAACTGAATATCAAAGATGATCCACTACTTGATATCGCTATGGAACTTGAAAAAATAGCCCTAGATGATGCATATTTTGTTGAGAAAAAGCTTTATCCAAATGTTGATTTCTATTCTGG
	MH234316	TGCAAGAAATAGGCTCTGTTGAAAGAATTCCTGAATTTATTGCGCGTGCAAAAGATAAAAATGATCCCTTCCGTCTAATGGGATTTGGTCATCGTGTCTATAAAAATTATGATCCACGTGCAAAAATCATGCAAGAAACCTGCCACGAAGTTTTAAAAGAACTGAATATCAAAGATGATCCACTACTTGATATCGCTATAGAACTTGAAAAAATAGCTCTAGATGATGCATATTTTGTTGAGAAAAAGCTTTATCCAAATGTTGATTTCTATTCTGG
	MH234317	TACAAGAAATAGGCTCTATCGAAAATATCCCTGAGTTTATTACACGTGCAAAAGATAAAAACGATCCATTCCGTCTTATGGGATTTGGTCATAGAGTCTATAAAAATTACGATCCTCGTGCAAGAATTATGCAAAAAACCTGCCATGAGGTTTTAAAAGAATTAAATATTCAAGATGATCCACTTCTTGATATCGCCATGGAATTAGAAAAAATTGCTTTAAATGATGAATATTTTATTGAAAAAAAGCTCTATCCTAATGTTGATTTTTATTCTGG
	MH234318	TACAAGAAATAGGCTCTATCGAAAATATCCCTGAGTTTATTACACGTGCAAAAGATAAAAACGATCCATTCCGTCTTATGGGATTTGGTCATAGAGTCTATAAAAATTACGATCCTCGTGCAAGAATTATGCAAAAAACCTGCCATGAGGTTTTAAAAGAATTAAATATTCAAGATGATCCACTTCTTGATATCGCCATGGAATTAGAAAAAATTGCTTTAAATGATGAATATTTTATTGAAAAAAAGCTCTACCCTAATGTTGATTTTTATTCTGG
	MH234319	TACAGGAAATAGGTTCTATTGAAAATATTCCTGATTTTATTGCGCGCGCGAAAGATAAAAATGACCCATTCCGTCTCATGGGATTTGGCCATAGAGTTTATAAAAATTATGACCCCCGAGCAAAAATTATGCAACAAACTTGTCATGAAGTTTTAAGAGAATTAAATATTCAAGATGATCCACTTCTTGATATCGCTATAGAGCTAGAAAAAATTGCTCTAAATGATGAGTATTTTATTGAAAAAAAGCTCTATCCTAATGTTGATTTTTATTCTGG
	MH234327	TACAAGAAATAGGTTCTATTGAAAAAATTCCTGAATTTATAGCACGTGCAAAAGATAAAAATGATCCTTTCCGGCTTATGGGTTTTGGCCACCGTGTCTATAAAAATTATGACCCTCGCGCAAAAATTATGCAGAAAACTTGTCATGAAGTTCTGAAAGAACTCAATATTCAAGATGATCCGCTTCTTGATATCGCCATGGAGCTTGAAAAAATTGCCCTTAATGATGAATATTTCATTGAGAAAAAACTATATCCTAATGTTGATTTCTATTCTGG
	MH234328	TACAAGAAATAGGTTCTATTAGAAAAATTCCTGAATTTATTGCACGTGCAAAAGATAAAAATGATCCTTTCCGCCTTATGGGTTTTGGCCACCGAGTTTATAAAAACTATGATCCACGTGCGAAAATCATGCAGAAAACCTGTCACGAAGTTTTGAAAGAGTTAAATATCCAAGATGATCCACTTCTTGATATCGCTATAGAACTTGAAAACATTGCCCTAAATGATGAATATTTTATTGAAAAAAAGCTATATCCTAATGTTGATTTCTATTCTGG
	MH234329	TACAGGAAATAGGTTCTATTGAAAATATTCCTGATTTTATTGCGCGTGCGAAAGATAAAAATGACCCATTCCGTCTCATGGGATTTGGTCATAGAGTTTATAAAAATTATGACCCCCGCGCAAAAATTATGCAACAAACTTGTCATGAAGTTTTAAGAGAATTAAATATTCAAGATGATCCACTTCTTGATATTGCTGTGGAGCTAGAAAAAATTGCTCTAAACGACGAGTATTTTATTGAAAAAAAGCTCTATCCTAATGTTGATTTTTATTCTGG
	MH234330	TACAGGAAATAGGTTCTATTGAAAATATTCCTGATTTTATTGCGCGTGCGAAAGATAAAAATGACCCATTCCGTCTCATGGGATTTGGTCATAGAGTTTATAAAAATTATGACCCCCGCGCAAAAATTATGCAACAAACTTGTCATGAAGTTTTAAGAGAATTAAATATTCAAGATGATCCACTTCTTGATATTGCTGTGGAGCTAGAAAAAATTGCTCTAAACGATGAGTATTTTATTGAAAAAAAGCTCTATCCTAATGTTGATTTTTATTCTGG
	MH234334	TAAAAGAAATAGGCTCTACTGAGAATATTCCTGAATTTATTGCACGTGCAAAGGATAAAAATGATCCATTCCGTCTTATGGGATTTGGTCATAGAGTCTATAAAAATTACGATCCTCGTGCAAGAATTATGCAAAAAACCTGCCATGAGGTTTTAAAAGAACTAAATATTCAAGATGATCCACTTCTTGATATCGCTATGGAATTAGAGAAAATCGCTTTAAATGATGAATATTTTATTGAAAAAAAGCTCTATCCTAATGTTGATTTTTATTCTGG
	MH234337	TACAAGAAATAGGCTCTATTGAAAATATTTCTGAGTTTGTTGCGCGTGCAAAAGATAAAAATGATCCCTTCCGTCTTATGGGATTTGGTCATAGAGTTTATAAAAATTATGATCCTCGCGCAAAAATTATGCAACAAACATGTCATGAAGTCTTAAAAGAGTTAAATATTCAAGATGATCCACTCCTTGATATAGCTATGGAATTAGAAAAAATTGCCCTTAATGATGAATATTTTATTGAAAAAAAGCTCTACCCCAATGTTGATTTTTATTCCGG
	MH234338	TACAAGAAATAGGTTCCGTTGAAAGAATTCCTGAATTTATCGCACGTGCAAAAGATAAAAAGGATCCTTTCCGATTGATGGGATTTGGTCATCGTGTCTATAAAAATTATGATCCACGTGCAAAAATCATGCAAAAAACTTGTCACGAAGTCTTAAAAGAGCTGAATATCCAAGATGATCCGCTGCTTGATATAGCTATGGAACTTGAAAGAATCGCCCTGAATGATGAATATTTTGTTGAGAAGAAACTTTATCCAAATGTTGATTTTTATTCTGG
	MH234339	TAAAAGAAATAGGATCCGTTGATAAAATTCCCGAATTTATCGCACGCGCAAAAGATAAAAATGATCCTTTTCGTCTTATGGGCTTTGGCCATCGAGTTTACAAAAATTATGATCCTCGTGCAAAAATCATGCAACAAACATGCCATGAGGTTTTAAAAGAACTCAATATTAAAGATGATCCACTTCTTGATATTGCCATCGAGCTTGAACGCATTGCCCTCAATGATGAATACTTCATTGAGAAAAAACTCTATCCTAATGTCGATTTCTATTCCGG
	MH234340	TGCAAGAAATAGGTTCTATTAAAAGAATTCCAGAATTTATTGCACGTGCAAAAAATAAAAATGATCCTTTCCGCCTTATGGGGTTTGGTCATCGTGTTTATAAGAATTATGATCCACGTGCAAAAATCATGCAAAGAACTTGCCATGAAGTCTTAAAAGAACTTAATATCCAAGATGATCCGCTGCTTGACATCGCTATAGAACTCGAAAAAATCGCCTTAAGCGATGAATACTTTATTGAAAAAAAACTTTACCCAAATGTTGATTTCTATTCTGG
	MH234341	TACAAGAAATAGGTTCCGTTGAAAGAATTCCTGAATTTATCGCACGTGCAAAAGATAAAAATGATCCTTTCCGACTGATGGGATTTGGTCATCGTGTCTATAAAAATTATGATCCACGTGCAAAAATCATGCAAAAAACTTGTCACGAAGTCTTAAAAGAGCTGAATATCCAAGATGATCCACTGCTTGATATAGCTATGGAACTTGAAAGAATCGCCCTGAATGATGAATATTTTATTGAGAAGAAACTTTATCCAAATGTTGATTTTTATTCTGG
	MH234344	TACAAGAAATAGGCTCTATTGAAAATATTTCTGAGTTTGTTGCGCGTGCAAAAGATAAAAATGATCCCTTCCGTCTTATGGGATTTGGTCATAGAGTTTATAAAAATTATGATCCTCGCGCAAAAATTATGCAACAAACATGTCATGAAGTCTTAAAAGAGTTAAATATTCAAGATGATCCACTCCTTGATATAGCTATGGAGTTAGAAAAAATTGCCCTGAATGATGAATATTTTATTGAAAAAAAGCTCTACCCCAATGTTGATTTTTATTCCGG
	MH234346	TACAAGAAATAGGTTCCGTTGAAAGAATTCCTGAATTTATCGCACGTGCAAAAGATAAAAATGATCCTTTCCGACTGATGGGATTTGGTCATCGTGTCTATAAAAATTATGATCCACGCGCAAAAATCATGCAAAAAACTTGTCACGAAGTCTTAAAAGAGCTGAATATCCAAGATGATCCACTGCTTGATATAGCTATGGAACTTGAAAGAATCGCCCTGAATGATGAATATTTTATTGAGAAGAAACTTTATCCAAATGTTGATTTTTATTCTGG
	MH234348	TACAAGAAATAGGCTCTATTGAAAATATTTCTGAGTTTGTTGCGCGTGCAAAAGATAAAAATGATCCCTTCCGTCTTATGGGATTTGGTCATAGAGTTTATAAAAATTATGATCCTCGCGCAAAAATTATGCAACAAACATGTCATGAAGTCTTAAAAGAGTTAAATATTCAAGATGATCCACTCCTTGATATAGCTATGGAATTAGAAAAAATTGCCCTTAATGATGAATATTTTATTGAAAAAAAGCTCTACCCCAATGNTGATTTTTATTNCGG
	MH234349	TACAAGAAATAGGCTCTATTGAAAATATTTCTGAGTTTGTTGCGCGTGCAAAAGATAAAAATGATCCCTTCCGTCTTATGGGATTTGGTCATAGAGTTTATAAAAATTATGATCCTCGCGCAAAAATTATGCAACAAACATGTCATGAAGTCTTAAAAGAGTTAAATATTCAAGATGATCCACTCCTTGATATAGCTATGGAGTTAGAAAAAATTGCCCTTAATGATGAATATTTTATTGAAAAAAAGCTCTACCCCAATGTTGATTTTTATTCCGG
	MH234350	TACAAGAAATAGGCTCTATTGAAAATATTTCTGAGTTTGTTGCGCGTGCAAAAGATAAAAATGATCCCTTCCGTCTTATGGGATTTGGTCATAGAGTTTATAAAAATTATGATCCTCGCGCAAAAATTATGCAACAAACATGTCATGAAGTCTTAAAAGAGTTAAATATTCAAGATGATCCACTCCTTGATATAGCTATGGAGTTAGAAAAAATTGCCCTGAATGATGAATATTTTATTGAAAAAAAGCTCTACCCCAATGTTGATTTTTATTCTGG
	MH234351	TACAAGAAATAGGCTCTATTGAAAATATTTCTGAGTTTGTTGCGCGTGCAAAAGATAAAAATGATCCCTTCCGTCTTATGGGATTTGGTCATAGAGTTTATAAAAATTATGATCCTCGCGCAAAAATTATGCAACAAACATGTCATGAAGTCTTAAAAGAGTTAAATATTCAAGATGACCCACTCCTTGATATAGCTATGGAGTTAGAAAAAATTGCCCTGAATGATGAATATTTTATTGAAAAAAAGCTCTACCCCAATGTTGATTTTTATTCCGG
	MH234355	TACAAGAAATAGGTTCCATTGAAAGAATTCCTGAATTTATCGCACGCGCAAAAGATAAAAATGATCCTTTCCGACTGATGGGATTTGGTCACCGTGTCTATAAAAATTATGATCCACGTGCAAAAATCATGCAAAAAACCTGTCACGAAGTCTTAAAAGAGCTTAATATCCAAGATGATCCGCTGCTTGATATAGCTATGGAACTTGAAAGAATCGCCCTGAATGATGAATATTTTGTTGAGAAGAAACTTTATCCAAATGTTGATTTTTATTCTGG
	MH234356	TACAAGAAATAGGTTCTATTGAAAATATTCCTGAATTTATCGCACGTGCAAAAGATAAAAATGATCCATTTCGTCTTATGGGATTTGGTCATAGAGTTTATAAAAACTATGATCCTCGTGCAAAAATTATGCAAAAAACCTGCCATGAAGTTTTAAAAGAATTAAATATTCAAGATGATCCACTTCTTGATATCGCCATGGAACTAGAAAAAATTGCTCTCAATGATGAATACTTTATTGAAAAAAAGCTCTATCCTAATGTTGATTTTTATTCTGG
	MH234357	TACAAGAAATAGGTTCCATTGAAAGAATTCCTGAATTTATCGCACGCGCAAAAGATAAAAATGATCCTTTCCGACTGATGGGATTTGGTCACCGTGTCTATAAAAATTATGATCCACGTGCAANAATCATGCAAAAAACCTGTCACGAAGTCTTAAAAGAGCTGWATATCCAAGATGATCCGCTGCTTGATATAGCTATGGAACTTGAAAGAATCGCCCTGAATGATGAATATTTYGTTGAGAAGAAACTTTATCCAAATGTTGATTTTTATTCTGG
	MH234358	TAGAAGAAATAGAATCCGTTGATAAAATTCCTGAATTTATCACACGCGCAAAAGATAAAGATGATCCTTTCCGTCTTATGGGTTTTGGCCACCGAGTCTACAAAAATTATGATCCACGTGCAAAAATTATGCAGCAAACATGTCATGAAGTTTTAAAGGAACTTAATATTAAAGACGATCCACTTCTTGATATCGCTGTCGAGCTTGAACGTATTGCCCTCAATGATGAATACTTTATTGAGAAAAAACTCTATCCTAATGTCGACTTCTATTCTGG
	MH234359	TACAAGAAATAGCTTCCATTAAAAAAATTCCTGAATTTATTGCGCGTGCAAAAGATAAAAATGATCCTTTCCGCCTTATGGGCTTTGGTCACCGTGTTTATAAAAATTATGACCCACGCGCAAAAATCATGCAGAAAACTTGCTATGAAGTTTTAAAAGAGCTCAATATTCAAGATGATCCGCTTCTTGATATTGCCATGGAGCTTGAAAACATTGCTCTAAATGATGAATATTTTATTGAAAAAAAGCTCTATCCTAATGTCGATTTTTATTCTGG
	MH234360	TACAAGACATAGGTTCTATTGAGAGAATTCCCGAATTTATTGCACGTGCAAAAAACAGAAATGATCCTTTCCGGCTTATGGGTTTTGGACATCGTGTCTATAAAAATTATGATCCACGCGCAAAAATTATGCAGCAAACCTGCCATGAAGTTCTGAAAGAACTAAACATTCAAGATGATCCGCTTCTTGATATCGCCATGGAACTTGAAAAAATCGCCCTTAATGATGAATACTTTATTGAGAAAAAGCTATATCCTAATGTTGATTTCTATTCTGG
	MH234361	TACAAGAAATAGGCTCCGTTAAGAGAATTCCTGAATTCATTGCACGTGCAAAAGATAAAAACGATCCTTTCCGCCTGATGGGATTTGGTCACCGAGTTTATAAAAATTATGATCCACGGGCAAAAATTATGCAAAAAACATGCCATGGAGTTTTAAAAGAACTGAAGCTTCAAGATGATCCGCTTCTTGACATCGCTATAGAACTCGAAAAAATCGCCTTAAATGATGCATATTTTGTTGAGAAAAAACTTTATCCGAATGTTGATTTCTACTCTGG
	MH234365	TACAAGAAATAGGTTCTATTGAAAATATTCCTGATTTTATTGCGCGTGCGAAAGATAAAAATGATCCCTTCCGTCTCATGGGATTTGGTCATAGAGTTTATAAAAATTATGATCCCCGCGCAAAAATTATGCAACAAACTTGTCATGAAGTTTTAAGAGAATTAAATATTCAAGATGATCCACTTCTTGATATCGCTATGGAGCTAGAGAAAATTGCCCTAAAAGATGATTATTTTATTGAAAAGAAGCTCTACCCTAATGTCGATTTTTATTCTGG
	MH234369	TACAAGAAATAGGATCTATTGAGAATATCCCTGAATTTATCGCACGTGCAAAAGATAAAAATGATCCATTTCGTCTTATGGGGTTTGGCCATAGAGTTTATAAAAATTATGATCCCCGTGCGAAAATTATGCAACAAACCTGTCACGAAGTTTTAAAAGAACTAAACATTAAAGGAGATCCACTTCTTGGTATCGCCGTAGAGCTAGAAAAAATTGCTCTAAGTGATGAGTACTTCATTGAAAAGAAGCTCTATCCTAATGTTGATTTTTATTCTGG
	MH234374	TACAAGAAATAGGTTCTATTGAAAATATTCCTGATTTTATTGCGCGTGCGAAAGATAAAAATGATCCCTTCCGTCTTATGGGATTTGGTCATAGAGTTTATAAAAATTATGATCCCCGCGCAAAAATTATGCAACAAACTTGTCATGAAGTTTTAAGAGAATTAAATATTCAAGATGATCCSCTTCTTGATATCGCCATGGAGCTAGAGAAAATTGCCCTAAATGATGATTACTTCATTGAAAAGAAACTCTACCCTAATGTCGATTTTTATTCTGG
	MH234342	TGCAAGAAATAGGCTCTGTTGAAAGAATTCCTGAATTTATTGCGCGTGCAAAAGATAAAAATGATCCCTTCCGCCTAATGGGATTTGGTCATCGTGTCTATAAAAATTATGATCCACGTGCAAAAATCATGCAAAAAACCTGCCATGAAGTTTTAAAAGAACTGAATATCAAAGATGATCCACTACTTGATATCGCTATAGAACTTGAAAAAATAGCCCTAGATGATGCGTATTTTGTTGAGAAAAAGCTTTATCCAAATGTTGATTTCTATTCTGG
	'1_1C__FN645496.1'	TGCAAGAAATAGGCACTGTTCAAAAAATTCCTGAGTTTATCGCGCGTGCAAAAGATAAAAATGATCGTTTTCGTCTTATGGGTTTTGGCCATCGTGTCTATAAAAATTATGATCCACGTGCAAAAATCATGCAACAAACCTGCCATGAAGTCTTAAAAGAACTCAATATTCAAGATGATCCACTTCTTGATATTGCTATGGAACTTGAAAAAATTGCTCTAAATGATGAATACTTTATTGAAAAAAAGCTTTATCCTAATGTTGATTTCTATTCTGG
	'AB242280.1'	TACAGGAGATAGGTTCTATTAAAAGAATTCCTGAATTTATTGCTCGTGCAAAAGACAAAAATGATCCGTTTCGCCTTATGGGCTTTGGTCACCGTGTTTATAAAAATTATGATCCACGTGCAAAAATCATGCAAAAAACCTGTCATGAGGTTTTAAAAGAGCTCAACATTCAAGATGACCCACTTCTTGATATTGCAATAGAACTTGAAAAAATTGCCTTAAGTGATGAATATTTTATTGAGAAAAAGCTTTATCCTAATGTTGATTTCTATTCCGG
	'AB242282.1'	TACAAGAAATAGGTTCCGTTGAGAGAATCCCTGAATTCATTGCACGTGCAAAAGATAAAAATGATCCTTTCCGCCTTATGGGATTTGGTCACAGAGTCTATAAAAATTATGACCCACGTGCAAAAATCATGCAAAAAACCTGCCATGCAGTTTTAAAAGAACTTAACATCCAAGATGATCCACTGCTTGATATAGCTATAGAACTTGAAAAAATCGCCTTGAATGATGAGTATTTTGTTGAGAAAAAGCTTTATCCAAATGTCGATTTCTATTCTGG
	'AB242284.1'	TACAAGAAATAGGTTCTATTAAAAGAATTCCTGAATTTATTGCACGTGCAAAAGATAAAAATGATCCTTTCCGCCTTATGGGCTTTGGGCACCGTGTCTATAAAAATTATGATCCACGTGCAAAAATCATGCAAAAAACCTGTCATGAAGTTTTAAAAGAACTCAACATTCAAGATGACCCTCTTCTTGATATTGCAATAGAGCTTGAAAAAATTGCCTTAAGTGATGAATATTTTATTGAGAAAAAGCTTTATCCCAATGTTGATTTCTATTCCGG
	'AB242287.1'	TCCAAGAAATAGGATCCGTTGAAAGGATTCCTGAGTTCATCGCACGCGCAAAAGACAAAAATGATCCTTTCCGTCTTATGGGATTTGGGCACCGTGTCTATAAAAATCATGATCCACGTGCAAAAATCATGCAAAAAACTTGCCATGACGTTCTAAAAGAACTCAATATTCAAGATGATCCTCTTCTTGATATCGCTATGGAACTTGAAAAAATTGCTTTAAATGATGAGTATTTTATTGAGAAAAAGCTTTATCCAAATGTCGATTTCTACTCTGG
	'AB242289.1'	TACAAGAAATAGGCTCAGTTGAGCAAATTCCAAAATTCATTGCACGAGCAAAAGACAAAAATGACCCTTTCCGCCTTATGGGATTTGGCCATCGAGTCTATAAAAATTATGACCCACGTGCAAAAATCATGCAGCAAACATGCCATGAAGTTTTAAAAGAACTGAATATTCAAGATGATCCACTTCTCGATATAGCAATAGAACTTGAGAAAATTGCACTCAATGATGAATATTTTGTTGAAAAAAAGCTTTACCCGAATGTTGACTTTTATTCTGG
	'AB259955.1'	TACAAGAAATAGGTTCTATTCAAAAAATTCCTGAATTTATTGCACGTGCAAAAGATAAAAATGATCCTTTCCGCCTTATGGGCTTTGGGCACCGTGTCTATAAAAATTATGATCCACGTGCAAAAATCATGCAAAAAACTTGTCATGAAGTTTTAAAAGAGCTCAACATTCAAGATGACCCTCTTCTTGATATTGCAATAGAGCTTGAAAAAATTGCTTTAAGTGATGAATATTTTATTGAGAAAAAGCTTTATCCCAATGTTGATTTCTATTCCGG
	'AB259956.1'	TCCAAGAAATAGGATCCGTTAAAAGGATTCCTGAGTTCATCGCACGCGCAAAAGACAAAAATGATCCTTTCCGTCTTATGGGATTTGGGCACCGTGTCTATAAAAATCATGATCCACGTGCAAAAATCTTGCAAAAAACTTGCCATGACGTTCTAAAAGAACTCAATATTCAAGATGATCCTCTTCTTGATATCGCTATGGAACTTGAAAAAATTGCTTTAAATGATGAGTATTTTATTGAGAAAAAGCTTTATCCAAATGTCGATTTCTACTCTGG
	'AB259957.1'	TCCAAGAAATAGGATCCGTTGAAAGGATTCCTGAGTTCATCGCACGCGCAAAAGACAAAAATGATCCTTTCCGTCTTATGGGATTTGGGCACCGTGTCTATAAAAATCATGATCCACGTGCAAAAATCATGCAAAAAACTTGCCATGACGTTCTAAAAGAACTCAATATTCAAGATGACCCTCTTCTTGATATTGCTATGGAACTTGAAAAAATTGCCTTAAATGATGAATATTTTATTGAGAAAAAGCTTTATCCCAATGTTGATTTCTACTCTGG
	'AB261693.1'	TACAGGAGATAGGTTCTATTAAAAGAATTCCTGAATTTATTGCTCGTGCAAAAGACAAAAATGATCCGTTTCGCCTTATGGGCTTTGGTCACCGTGTTTATAAAAATTATGATCCACGTGCAAAAATCATGCAAAAAACCTGTCATGAGGTTTTAAAAGAGCTCAACATTCAAGATGACCTACTTCTTGATATTGCAATAGAACTTGAAAAAATTGCCTTAAGTGATGAATATTTTATTGAGAAAAAGCTTTATCCTAATGTTGATTTCTATTCCGG
	'AB290280.1'	TACAGGAGATAGGTTCTATTCAAAGAATTCCTGAATTTATTGCTCGTGCAAAAGATAAAAATGATCCGTTTCGCCTTATGGGCTTTGGTCACCGTGTTTATAAAAATTATGACCCACGTGCTAAAATCTTGCAAAAAACCTGTCATGAGGTTTTAAAGGAGCTCAACATTCAAGATGACCCACTTCTTGATATTGCAGTAGAACTTGAAAAAATTGCCTTAAGTGATGAATATTTCATTGAAAAAAAGCTTTATCCCAATGTTGATTTCTATTCCGG
	'AB290281.1'	TACAAGAAATAGGTTCTATTAAAAGAATTCCTGAATTTATTGCACGTGCAAAAGATAAAAATGATCCTTTCCGCCTTATGGGCTTTGGTCACCGTGTCTATAAAAATTATGATCCACGTGCAAAAATCATGCAAAAAACCTGTCATGAGGTTTTAAAAGAGCTTAATATTCAAGATGATCCACTCCTTGATATTGCAATAGAACTTGAAAAAATTGCTCTAAGTGATGAATATTTTATTGAGAAAAAGCTTTATCCCAATGTTGATTTCTATTCTGG
	'AB290282.1'	TACAAGAAATAGGTTCTATTAAACGAATTCCTGAATTTATTGCACGCGCAAAAGATAAAAATGACCCTTTCCGCCTTATAGGCTTTGGTCACCGTGTCTATAAAAATTATGACCCACGTGCAAAAATCATGCAAAAAACCTGTCACAAGGTTTTAAAAGAGCTCAATATTCAAGATGACCCGCTGCTTGATATTGCAGTAGAACTTGAAAAAATTGCCTTAAGTGATGAATATTTTATTGAAAAAAAGCTTTATCCCAATGTTGATTTCTACTCCGG
	'AB290283.1'	TACAAGAAATAGGTTCTATTAAACGAATTCCTGAATTTATTGCACGCGCAAAAGATAAAAATGACCCTTTCCGCCTTATAGGCTTTGGTCACCGTGTCTATAAAAATTATGACCCACGTGCAAAAATCATGCAAAAAACCTGTCACAAGGTTTTAAAAGAGCTCAATATTCAAGATGACCCGCTGCTTGATATTGCAATAGAACTTGAAAAAATTGCCTTAAGTGATGAATATTTTATTGAAAAAAAGCTTTATCCCAATGTTGATTTCTACTCCGG
	'AB290284.1'	TACAAGAAATAGGTTCTATTAAAAGAATTCCTGAATTTATTGCACGCGCAAAAGATAAAAATGATCCTTTCCGCCTTATAGGCTTTGGCCACCGCGTCTATAAAAATTATGACCCACGTGCAAAAATCATGCAAAAAACCTGCCATAAAGTTTTAAAAGAGCTCAATATTCAAAATGACCCGCTGCTTGATATTGCAATAGAACTTGAAAAAATTGCTTTAAGTGATGAATATTTTATTGAAAAAAAGCTCTATCCCAATGTTGATTTCTATTCCGG
	'AB290285.1'	TACAAGAAATAGGTTCTATTAAAAGAATTCCTGAATTTATTGCACGCGCAAAAGATAAAAATGATCCTTTCCGCCTTATAGGCTTTGGCCACCGCGTCTATAAAAATTATGACCCACGTGCAAAAATCATGCAAAAAACCTGCCATAAAGTTTTAAAAGAGCTCAATATTCAAAATGACCCGCTGCTTGATATTGCAATAGAACTTGAAAAAATTGCTTTAAGTGATGAATATTTTATTGAAAAAAAGCTCTATCCCAATGGTGATTTCTATTCCGG
	'AB290286.1'	TACAAGAAATAGGTTCTATTAAAAGAATTCCTGAATTTATTGCACGTGCAAAAGATAAAAATGATCCTTTCCGCCTTATGGGCTTTGGGCACCGTGTCTATAAAAATTATGATCCACGTGCAAAAATCATGCAAAAAACCTGTCATGAAGTTTTAAAAGAACTCAACATTCAAGATGACCCTCTTCTTGATATTGCAATAGAGCTTGAAAAAATTGCCTTATGTGTTGAATATTTTATTGAGAAAAAGCTTTATCCCAATGTTGATTTCTATTCCGG
	'AB290287.1'	TACAAGAAATAGGTTCTATTAAAAGAATTCCTGAATTTATTGCACGTGCAAAAGATAAAAATGATCCTTTCCGCCTTATGGGCTTTGGGCACCGTGTCTATAAAAATTATGATCCACGTGCAAAAATCATGCAAAAAACCTGTCATGAAGTTTTAAAAGAACTCAACATTCAAGATGACCCTTTTCTTGATATTGCAATAGAGCTTGAAAAAATTGCCTTAAGTGATGAATATTTTATTGAGAAAAAGCTTTATCCCAATGTTGATTTCTATTCCGG
	'AB290288.1'	TACAAGAAATAGGTTCTATTAAAAGAATTCCAGAATTTATTGCACGTGCAAAAGATAAAAATGATCCTTTCCGCCTTATGGGCTTTGGGCACCGTGTCTATAAAAATTATGATCCACGTGCAAAAATCATGCAAAAAACCTGTCATGAAGTTTTAAAAGAACTCAACATTCAAGATGACCCTCTTCTTGATATTGCAATAGAGCTTGAAAAAATTGCCTTAAGTGATGAATATTTTATTGAGAAAAAGCTTTATCCCAATGTTGATTTCTATTCCGG
	'AB290289.1'	TACAAGAAATAGGTTCTATTAAAAGAATTCCTGAATTTATTGCACGTGCAAAAGATAAAAATGATCCTTTCCGCCTTATGGGCTTTGGGCACCGTGTCTATAAAAATTATGATCCACGTGCAAAAATCATGCAAAAAACCTGTCATGAAGTTTTAAAAGAACTCAACATTCAAGATGACCCTCTTCTTGATATTGCAATAGAGCTTGAAAAAATTGCCTTAAGTGATGAATATTTTATTGAAAAAAAGCTTTATCCCAATGTTGATTTCTATCCCGG
	'AB290290.1'	TCCAAGAAATAGGTTCTATTCAAAAAATTCCTGAATTTATTGCACGTGCAAAAGATAAAAATGATCCTTTCCGCCTTATGGGCTTTGGGCACCGTGTCTATAAAAATTATGATCCACGTGCAAAAATCATGCAAAAAACTTGTCATGAAGTTTTAAAAGAGCTCAACATTCAAGATGACCCTCTTCTTGATATTGCAATAGAGCTTGAAAAAATTGCTTTAAGTGATGAATATTTTATTGAGAAAAAGCTTTATCCCAATGTTGATTTCTATTCCGG
	'AB290291.1'	TACAAGAAATAGGTTCTATTCAAAAAATTCCTGAATTTATTGCACGTGCAAAAGATAAAAATGATCCTTTCCGCCTTATGGGCTTTGGGCACCGTGTCTATAAAAATTATGATCCACGTGCAAAAATCATGCAAAAAACTTGTCATGAAGTTTTAAAAGAGCTCAACATTCAAGATGACCCTCTTCTTGATATTGCCATAGAGCTTGAAAAAATTGCTTTAAGTGATGAATATTTTATTGAGAAAAAGCTTTATCCCAATGTTGATTTCTATTCCGG
	'AB290292.1'	TACAAGAAATAGGTTCTGTTGAGAGAATTCCTGAATTCATCGCACGGGCAAAAGATAAAAATGATCCTTTCCGCCTTATGGGATTTGGCCACCGAGTTTATAAAAATTATGATCCACGTGCAAAAATTATGCAAAAAACTTGTCATGAAGTTTTAAAAGAACTCAATATTCAAGATGACCCACTTCTTGAGATCGCTATGGAACTTGAGAAAATAGCCCTCAATGACGAATATTTTGTTGAAAAGAAGCTTTATCCCAATGTCGATTTCTATTCTGG
	'AB290293.1'	TACAAGAAATAGGTTCCGTTGAGAGAATCCCTGAATTCATTGCACGTGCAAAAGATAAAAATGATCCTTTCCGCCTTATGGGATTTGGTCACAGAGTCTATAAAAATTATGATCCACGTGCAAAAATCATGCAAAAAACCTGCCATGCAGTTTTAAAGGAACTTAACATCCAAGATGATCCACTGCTTGATATAGCTATAGAACTTGAAAAAATCGCCTTGAATGATGAGTATTTTGTTGAGAAAAAGCTTTATCCAAATGTCGATTTCTATTCTGG
	'AB290294.1'	TACAAGAAATAGGTTCCGTTGAAAGAATTCCTGAATTCATTGCACGTGCAAAAGATAAAAATGATCCTTTCCGCCTTATGGGATTTGGTCACAGAGTCTATAAAAATTATGATCCACGTGCAAAAATCATGCAAAAAACCTGTCATGAGGTTTTAAAAGAACTCAATATTCAAGGCGATCCACTTCTTGATATCGCTATGGAACTTGAGAAAATCGCTCTAAATGATGAGTATTTTGTTGAGAAAAAGCTTTATCCAAATGTCGATTTCTATTCTGG
	'AB290295.1'	TACAAGAAATAGACTCAGTTGAGCAAATTCCAAAATTCATTGCACGAGCAAAAGACAAAAATGACCCTTTCCGCCTTATGGGATTTGGCCATCGAGTCTATAAAAATTATGACCCACGTGCAAAAATCATGCAGCAAACATGCCATGAAGTTTTAAAAGAACTGAATATTCAAGATGATCCACTTCTCGATATAGCAATAGAACTTGAGAAAATTGCACTCAATGATGAATATTTTGTTGAAAAAAAGCTTTACCCGAATGTTGACTTTTATTCTGG
	'AB290297.1'	TCCAAGAAATAGACTCAGTTGAGCAAATTCCAAAATTCATTGCACGAGCAAAAGACAAAAATGACCCTTTCCGCCTTATGGGATTTGGCCATCGAGTCTATAAAAATTATGACCCACGTGCAAAAATCATGCAGCAAACATGCCATGAAGTTTTAAAAGAACTGAATATTCAAGATGATCCACTTCTCGATATAGCAATAGAACTTGAGAAAATTGCACTCAATGATGAATATTTTGTTGAAAAAAAGCTTTACCCGAATGTTGACTTTTATTCTGG
	'AB426654.1'	TACAAGAAATAGGTTCTATTGAAAGAATTCCTGAATTTATTGCACGTGCAAAAGATAAAAATGATCCTTTCCGCCTTATGGGCTTTGGGCACCGTGTCTATAAAAATTATGACCCACGTGCAAAAATCATGCAAAAAACCTGTCATGAAGTTTTAAAAGAACTCAACATTCAAGATGACCCGCTTCTTGATATTGCAATAGAACTTGAAAAAATTGCCTTAAGTGATGAATATTTTATTGAGAAAAAGCTTTATCCCAATGTTGATTTTTATTCCGG
	'AB426655.1'	TACAAGAAATAGGTTCTATTGAAAGAATTCCTGAATTTATTGCACGTGCAAAAGATAAAAATGATCCTTTCCGCCTTATGGGCTTTGGGCACCGTGTCTATAAAAATTATGACCCACGTGCAAAAATCATGCAAAAAACCTGTCATGAAGTTTTAAAAGAACTCAACATTCAAGATGACCCGCTTCTTGATATTGCAATAGAACTTGAAAAAATTGCCTTAAGTGATGAATATTTTATTGAGAAAAAACTTTATCCCAATGTTGATTTCTATTCCGG
	'AB426656.1'	TACAAGAAATAGGTTCTATTGAAAGAATTCCTGAATTTATTGCACGTGCAAAAGATAAAAATGATCCTTTCCGCCTTATGGGCTTTGGGCACCGTGTCTATAAAAATTATGACCCACGTGCAAAAATCATGCAAAAAACCTGCCATGAAGTTTTAAAAGAACTCAACATTCAAGATGACCCGCTTCTTGATATTGCAATAGAACTTGAAAAAATTGCCTTAAGTGATGAATATTTTATTGAGAAAAAGCTTTATCCCAATGTTGATTTCTATTCCGG
	'AB444954.1'	TACAAGAAATAGGTTCCGTCAAAAGAATTCCTGAATTCATTGCGCGTGCAAAAGATAAAAATGATCCTTTCCGTCTTATGGGTTTTGGCCATCGTGTCTATAAAAATTATGATCCACGCGCAAAAATCATGCAACAAACCTGTCATGAAGTCTTAAAAGAACTTAATATTCAAGATGATCCACTTCTTGATATTGCTATAGAACTTGAAAATATTGCCCTAAATGATGAATACTTCGTTGAAAAAAGGCTTTATCCGAATATTGATTTTTATTCTGG
	'AB444955.1'	TACAAGAAATAGGTTCCGTCAAAAGAATTCCTGAATTCATTGCGCGTGCAAAAGATAAAAATGATCCTTCCCGTCTTATGGGTTTTGGCCATCGTGTCTATAAAAATTATGATCCACGCGCAAAAATCATGCAACAAACCTGTCATGAAGTCTTAAAAGAACTTAATATTCAAGATGATCCACTTCTTGATATTGCTATAGAACTTGAAAATATTGCCCTAAATGTTGAATACTTCGTTGAAAAAAGGCTTTATCCGAATATTGATTTTTATTCTGG
	'AB444956.1'	TACAAGAAATAGGTTCCGTCAAAAGAATTCCTGAATTCATTGCGCGTGCAAAAGATAAAAATGATCCTTTCCGTCTTATGGGTTTTGGCCATCGTGTCTATAAAAATTATGATCCACGCGCAAAAATCATGCAACAAACCTGTCATGAAGTCTTAAAAGAACTTAATATTCAAGATGATCCACTTCTTGATATTGCTATAGAACTTGAAAATATTGCCCTAAATGATGAATACTTTGTTGAAAAAAGGCTTTATCCGAATGTTGATTTCTATTCTGG
	'AB444957.1'	TACAAGAAATAGGTTCCGTCAAAAGAATTCCTGAATTCATTGCTCGTGCAAAAGAGAAAAATGATCCTTTCCGTCTTATGGGTTTTGGCCATCGTGTCTATAAAAGTTATGATCCACGCGCAAAAATCATGCAACAAACCTGTCATGAAGTCTTAAAAGAACTTAATATTCAAGATGATCCACTTCTTGATATTGCTATAGAACTTGAAAATATTGCCCTAAATGATGAATACTTTGTTGAAAAAAGGCTTTATCCGAATGTTGATTTCTATTCTGG
	'AB444958.1'	TACAAGAAATAGGCTCCGTCAAAAGAATTCCTGAATTCATTGCGCGTGCAAAAGATAAAAATGATCCTTTCCGTCTTATGGGTTTTGGACATCGTGTCTATAAAAATTATGATCCACGCGCAAAAATCATGCAACAAACCTGTCATGAAGTCTTAAAAGAACTTAATATTCAAGATGATCCACTTCTTGATATTGCTATAGAACTTGAAAACATTGCCCTAAATGATGAATACTTTGTTGAAAAAAGGCTTTACCCGAATGTTGATTTCTATTCTGG
	'AB444959.1'	TACAAGAAATAGGCTCCGTCAAAAGAATTCCTGAATTCATTGCGCGCGCAAAAGATAAAAATGATCCTTTCCGTCTTATGGGTTTTGGACATCGTGTCTATAAAAATTATGATCCACGCGCAAAAATCATGCAACAAACCTGTCATGAAGTCTTAAAAGAACTTAATATTCAAGATGATCCACTTCTTGATATTGCTATAGAACTTGAAAATATTGCCCTAAATGATGAATACTTTGTTGAAAAAAGGCTTTATCCGAATGTTGATTTCTATTCTGG
	'AB444960.1'	TACAAGAAATAGGCTCCGTCAAAAGAATTCCTGAATTCATTGCGCGTGCAAAAGATAAAAATGATCCTTTCCGTCTTATGGGTTTTGGACATCGTGTCTATAAAAATTATGATCCACGCGCAAAAATCATGCAACAAACCTGTCATGAAGTCTTAAAAGAACTTAATATTCAAGATGATCCACTTCTTGATATTGCTATAGAACTTGAAAATATTGCCCTAAATGATGAATACTTTGTTGAAAAAAGGCTTTATCCGAATGTTGATTTCTATTCTGG
	'AB444961.1'	TACAAGAAATAGGTTCCGTCAAAAGAATTCCTGAATTCATTGCGCGTGCAAAAGATAAAAATGATCCTTTCCGTCTTATGGGTTTTGGTCATCGTGTCTATAAAAATTATGATCCACGCGCAAAAATCATGCAACAAACCTGTCATGAAGTCTTAAAAGAACTTAATATTCAAGATGATCCACTTCTTGATATTGCTATAGAACTTGAAAATATTGCCCTGAATGATGAATATTTTGTTGAAAAAAGGCTTTACCCGAATGTTGATTTCTATTCTGG
	'AB444962.1'	TACAAGAAATAGGTTCCGTCAAAAGAATTCCTGAATTTATTGCCCGTGCAAAAGATAAAAATGATCCTTTCCGTCTTATGGGTTTTGGCCATCGTGTCTATAAAAATTATGATCCGCGCGCAAAAATCATGCAACAAACCTGTCATGAAGTCTTAAAAGAACTTAATATTCAAGATGATCCACTTCTTGATATTGCTATAGAACTTGAAAATATTGCCCTGAATGATGAATACTTTGTTGAAAAAAGGCTTTATCCGAATGTTGATTTCTATTCTGG
	'AB444963.1'	TACAAGAAATAGGTTCCGTCAAAAGAATTCCTGAATTTATTGCCCGTGCAAAAGATAAAAATGATCCTTTCCGTCTTATGGGTTTTGGCCATCGTGTCTATAAAAATTATGATCCGCGCGCAAAAATCATGCAACAAACCTGTCATGAAGTCTTAAAAGAACTTAATATTCAAGATGATCCACTTCTTGATATTGCTATAGAACTTGAAAATATTGCCCTGAATGATGAATACTTTTTTGAAAAAAGGCTTTATCCGAATGTTGATTTCTATTCTGG
	'AB444964.1'	TACAAGAAATAGGTTCCGTCAAAAGAATTCCTGAATTCATTGCTCGTGCAAAAGATAAAAATGATCCTTTCCGTCTTATGGGTTTTGGCCATCGAGTCTATAAAAATTATGATCCACGCGCAAAAATCATGCAAAAAACCTGTCATGAGGTCTTAAAAGAACTGAATATTCAAGATGATCCACTTCTTGATATCGCTATAGAACTTGAAAATATTGCCCTGAATGATGAATACTTTGTTGAAAAAAGGCTTTATCCGAATGTTGATTTCTATTCTGG
	'AB444965.1'	TACAAGAAATAGGTTCCGTCAAAAGAATTCCTGAATTCATTGCTCGTGCAAAAGATAAAAATGATCCTTTCCGTCTTATGGGTTTTGGCCATCGAGTCTATAAAAATTATGATCCGCGCGCAAAAATCATGCAAAAAACCTGTCATGAGGTCTTAAAAGAACTGAATATTCAAGATGATCCACTTCTTGATATCGCTATAGAACTTGAAAATATTGCCCTGAATGATGAATACTTTGTTGAAAAAAGGCTTTATCCGAATGTTGATTTCTATTCTGG
	'AB444966.1'	TACAAGAAATAGGTTCCGTCAAAAGAATTCCTGAATTCATTGCTCGTGCAAAAGATAAAAATGATCCTTTCCGTCTTATGGGTTTTGGCCATCGAGTTTATAAAAATTATGATCCGCGCGCAAAAATCATGCAAAAAACCTGTCATGAGGTCTTAAAAGAACTGAATATTCAAGATGATCCACTTCTTGATATCGCTATAGAACTTGAAAATATTGCCCTGAATGATGAATACTTTGTTGAAAAAAGGCTTTATCCGAATGTTGATTTCTATTCTGG
	'AB444967.1'	TACAAGAAATAGGTTCCGTCAAAAGAATTCCTGAATTCATTGCTCGTGCAAAAGATAAAAATGATCCTTTCCGTCTTATGGGGTTTGGCCATCGAGTTTATAAAAATTATGATCCACGCGCAAAAATCATGCAAAAAACCTGTCATGAGGTCTTAAAAGAACTGAATATTCAAGATGATCCACTTCTTGATATCGCTATAGAACTTGAAAATATTGCCCTGAATGATGAATACTTTGTTGAAAAAAGGCTTTATCCGAATGTTGATTTCTATTCTGG
	'AB444968.1'	TACAAGAAATAGGTTCCGTCAAAAGAATTCCTGAATTCATTGCTCGTGCAAAAGATAAAAATGATCCTTTCCGTCTTATGGGGTTTGGCCACCGAGTTTATAAAAATTATGATCCACGCGCAAAAATCATGCAAAAAACCTGTCATGAGGTCTTAAAAGAACTGAATATTCAAGATGATCCACTTCTTGATATCGCTATAGAACTTGAAAATATTGCCCTGAATGATGAATACTTTGTTGAAAAAAGGCTTTATCCGAATGTTGATTTCTATTCTGG
	'AB444969.1'	TACAAGAAATAGGTTCCGTCAAAAGAATTCCTGAATTCATTGCTCGTGCAAAAGATAAAAATGATCCTTTCCGTCTTATGGGTTTTGGCCACCGAGTTTATAAAAATTATGATCCACGCGCAAAAATCATGCAAAAAACCTGTCATGAGGTCTTAAAAGAACTGAATATTCAAGATGATCCACTTCTTGATATCGCTATAGAACTTGAAAATATTGCCCTGAATGATGAATACTTTGTTGAAAAAAGGCTTTATCCGAATGTTGATTTCTATTCTGG
	'AB444970.1'	TACAAGAAATAGGTTCCGTCAAAAGAATTCCTGAATTTATTGCTCGTGCAAAAGATAAAAATGATCCTTTTCGTCTTATGGGGTTTGGCCATCGAGTCTATAAAAATTATGATCCACGCGCAAAAATCATGCAACAAACATGCCATGAGGTCTTAAAAGAACTGAACATTCAAGATGATCCACTTCTTGATATTGCTATAGAACCTGAAAATATTGCTCTGAATGATGAATATTTTGTTGAAAAAAGGCTTTATCCGAATGTTGATTTTTATTCTGG
	'AB444971.1'	TACAAGAAATAGGTTCCGTCAAAAGAATTCCTGAATTTATTGCTCGTGCAAAAGATAAAAATGATCCTTTTCGTCTTATGGGGTTTGGCCATCGAGTCTATAAAAATTATGATCCACGCGCAAAAATCATGCAACAAACATGCCATGAGGTCTTAAAAGAACTGAACATTCAAGATGATCCACTTCTTGATATTGCTATAGAACTTGAAAATATTGCTCTGAATGATGAATATTTTGTTGAAAAAAGGCTTTATCCGAATGTTGATTTTTATTCTGG
	'AB444972.1'	TACAAGAAATAGGTTCCGTCAAAAGAATTCCTGAATTTATTGCTCGTGCAAAAGATAAAAATGATCCTTTTCGTCTTATGGGGTTTGGCCATCGAGTCTATAAAAATTATGATCCACGCGCAAAAATTATGCAACAAACCTGCCATGAGGTCTTAAAAGAACTAAATATTCAAGATGATCCACTTCTTGATATTGCTATAGAACTTGAAAATATTGCCCTGAATGATGAATATTTTGTTGAAAAAAGGCTTTATCCGAATGTTGATTTTTATTCTGG
	'AB444973.1'	TACAAGAAATAGGTTCCGTCAAAAGAATTCCTGAATTTATTGCTCGTGCAAAAGATAAAAATGATCCTTTTCGTCTTATGGGGTTTGGCCATCGAGTCTATAAAAATTATGATCCACGCGCAAAAATTATGCAACAAACCTGCCATGAGGTCTTAAAAGAACTAAATATTCAAAATGATCCACTTCTTGATATTGCTATAGAACTTGAAAATATTGCCCTGAATGATGAATATTTTGTTGAAAAAAGGCTTTATCCGAATGTTGATTTTTATTCTGG
	'AB444974.1'	TACAGGAAATAGGTTCTGTCAGAAGAATTCCTGAATTTATTACTCGTGCAAAAGATAAAAATGATCCTTTCCGTCTTATGGGGTTTGGTCATCGAGTGTATAAAAATTATGATCCACGTGCAAAAATCATGCAACAAACCTGCCATGAGGTCTTAAAAGAACTCAATATCCAAGATGATCCACTTCTTGATATCGCTATAGAACTTGAAAAAATTGCCCTGAATGATCAATATTTTGTTGAAAAAAAGCTTTATCCAAATGTCGATTTTTATTCTGG
	'AB444976.1'	TGCAAGAAATAGGTTCCGTTGAGAGAATTCCTGAATTCATTGCACGTGCAAAAGATAAAAATGACCCCTTCCGCCTTATGGGTTTTGGTCATCGAGTGTATAAAAATTATGATCCACGTGCAAAAATCATGCAACAAACCTGCCATGAAGTCTTAAAAGAACTGAATATTCAAGATGATCCACTTCTTGATATCGCCATAGAACTTGAAAAAATTGCCCTGAATGATCAATATTTTGTTGAAAAAAAGCTTTATCCGAATATCGATTTCTATTCTGG
	'AB444980.1'	TACAAGAAATAGGAGCCGTTGAGAGAATTCCCGAATTCATTGCACGTGCAAAAGATAAAAACAACCCTTTCCGCCTTATGGGATTTGGTCATCGAGTCTATAAAAATTATGATCCGCGTGCAAAAATCATGCAAAAAACCTGTCATGAGGTTTTAAAAGAACTGAACATTCAAGATGATCCACTTCTTGATATCGCTATAGAACTTGAAAAAATTGCTCTGAATGACGAATATTTTGTTGAGAAAAAGCTTTATCCTAATGTTGATTTCTATTCTGG
	'AB444981.1'	TACAAGAAATAGGTTCCGTTGAGAGAATCCCTGAATTTATTGCACGTGCAAAAGATAAAAAAGATCCTTTCCGCCTTATGGGTTTTGGTCACCGAGTCTATAAAAATTATGATCCACGTGCAAAAATCATGCAAAAAACCTGTCATGAAGTTTTAAAAGAACTAAATATTCAAGATGATCCACTTCTTGATATCGCTATAGAACTTGAAAAAATTGCTTTGAGGGATGAATATTTTATTGAGAAAAAGCTTTATCCTAATGTCGATTTCTATTCTGG
	'AB444982.1'	TACAAGAAATAGGTTCCGTTGAGAGAATCCCTGAATTTATTGCACGTGCAAAAGATAAAAAAGATCCTTTCCGCCTTATGGGTTTTGGTCACCGAGTCTATAAAAATTATGATCCACGTGCAAAAATCATGCAAAAAACCTGTCATGAAGTTTTAAAAGAACTAAATATTCAAGATGATCCACTTCTTGATATCGCTATAGAACTTGAAAAAATTGCTTTGAGAGATGAATATTTTATTGAGAAAAAGCTTTATCCTAATGTCGATTTCTATTCTGG
	'AB444983.1'	TACAAGAAATAGGTTCCGTTGAGAGAATCCCTGAATTCATTGCACGTGCAAAAGATAAAAATGACCCCTTCCGCCTTATGGGTTTTGGTCATCGAGTCTATAAAAATTATGATCCACGTGCAAAAATCATGCAAAAAACCTGTCATGAAGTTTTAAAAGAACTGAACATTCAAGATGATCCACTTCTTGATATTGCTATAGAACTTGAAAAAATCGCTCTGAGTGATGAATATTTCGTTGAGAAAAAACTTTACCCCAATGTCGATTTCTATTCTGG
	'AB444984.1'	TACAAGAAATAGGTTCCGTTGAGAGAATCCCAGAATTCATTGCACGTGCAAAAGATAAAAATGACCCCTTCCGCCTTATGGGTTTTGGTCATCGAGTCTATAAAAATTATGATCCACGTGCAAAAATCATGCAAAAAACCTGTCATGAAGTTTTAAAAGAACTGAACATTCAAGATGATCCACTTCTTGATATTGCTATAGAACTTGAAAAAATCGCTCTGAGTGATGAATATTTCGTTGAGAAAAAACTTTACCCCAATGTCGATTTCTATTCTGG
	'AB444985.1'	TACAAGAAATAGGTTCCGTTGAGAGAATCCCTGGATTCATCGCACGTGCAAAAGATAAAAAAGACCCCTTCCGCCTTATGGGTTTTGGTCACCGAGTCTATAAAAATTATGATCCACGTGCAAAAATCATGCAAAAAACTTGTCATGAAGTTTTAAAAGAACTGAACATTCAAGATGATCCACTTCTTGATATCGCTATAGAACTTGAAAAAATTGCTCTGAGTGATGAATATTTTGTTGAGAAAAAGCTTTACCCCAATGTCGATTTCTATTCTGG
	'AB444987.1'	TACAAGAAATAGGTTCCGTTGAGAGAATCCCTGAATTCATTGCACGTGCAAAAGATAAAAAAGACCCCTTCCGCCTTATGGGTTTTGGTCACCGAGTCTATAAAAATTATGATCCACGTGCAAAAATCATGCAAAAAACCTGTCATGAAGTTTTAAAAGAACTGAACATTCAAGATGATCCACTTCTCGATATCGCTATAGAACTTGAAAAAATCGCTCTGAGTGATGAATATTTTGTTGAGAAAAAACTTTACCCCAATGTCGATTTCTATTCTGG
	'AB444988.1'	TACAAGAAATAGGTTCCGTTGAGAGAATCCCTGAATTCATTGCACGTGCAAAAGATAAAAAAGACCCCTTCCGCCTTATGGGCTTTGGTCACCGAGTCTATAAAAATTATGATCCACGTGCAAAAATTATGCAAAAAACTTGTCATGAAGTTTTAAAAGAACTGAACATTCAAGATGATCCACTTCTTGATATCGCTATAGAACTTGAAAAAATCGCTCTGAGTGATGAATATTTTGTTGAGAAAAAACTTTACCCCAATGTCGATTTCTATTCTGG
	'AB444989.1'	TACAAGACATAGGTTCCGTTGAGAGAATCCCTGAATTCATTGCACGTGCAAAAGATAAAAAAGACCCCTTCCGCCTTATGGGCTTTGGTCACCGAGTCTATAAAAATTATGATCCACGTGCAAAAATTATGCAAAAAACTTGTCATGAAGTTTTAAAAGAACTGAACATTCAAGATGATCCACTTCTTGATATCGCTATAGAACTTGAAAAAATCGCTCTGAGTGATGAATATTTTGTTGAGAAAAAACTTTACCCCAATGTCGATTTCTATTCTGG
	'AB444990.1'	TACAAGACATAGGTTCAGTTGAGAGAATCCCTGAATTCATTACACGTGCAAAAGATAAAAAAGACCCCTTCCGCCTTATGGGCTTTGGTCACCGAGTCTATAAAAATTATGATCCACGTGCAAAAATTATGCAAAAAACTTGTCATGAAGTTTTAAAAGAACTGAACATTCAAGATGATCCACTTCTTGATATCGCTATAGAACTTGAAAAAATCGCTCTGAGTGATGAATATTTTGTTGAGAAAAAACTTTACCCCAATGTAGATTTCTATTCTGG
	'AB444991.1'	TACAAGAAATCGGTTCCGTTAAGAGAATTCCTGAATTTATTGCACGTGCAAAAGATAAAGATGATCCTTTCCGCCTTATGGGCTTTGGTCACCGAGTTTATAAAAGTTATGACCCACGTGCAAAAATCATGCAAAAAACCTGCCATGAAGTTTTACAAGAACTAAACATTAAAGATGACCCACTTCTTGATATCGCTATAGAACTTGAAAAAATCGCCTTGAATGATGAATACTTTATTGAAAAAAAGCTTTATCCTAATGTTGATTTCTATTCTGG
	'AB444992.1'	TACAAGAAATAGGTTCTGTTGAGAGAATTCCTGAATTTATTGCACGTGCAAAAGATAAAGATGATCCTTTCCGTCTTATGGGCTTTGGGCACAGAGTTTATAAAAGTTATGACCCACGTGCAAAAATCATGCAAAAAACTTGTCATGAAGTTTTACAAGAACTAAACATTCAAGATGATCCGCTTCTTGATATTGCTATAGAACTTGAAAAAATCGCTTTAAATGATGAATACTTTATTGAAAAAAAGCTTTATCCTAATGTTGATTTCTATTCTGG
	'AB444993.1'	TACAAGAAATAGGTTCTATTGAAAGAATTCCTGAATTTATTGCACGTGCAAAAGATAAAAATGATCCTTTCCGCCTTATGGGCTTTGGGCACCGTGTCTATAAAAATTATGACCCACGTGCAAAAATCATGCAAAAAACCTGTCATGAAGTTTTAAAAGAACTCAACATTCAAGATGACCCGCTTCTTGATATTGCAATAGAACTTGAAAAAATTGCCTTAAGTGATGAATATTTTATTGAAAAAAAGCTTTATCCCAATGTTGATTTCTATTCCGG
	'AB444994.1'	TACAAGAAATAGGTTCTATTGAAAGAATTCCTGAATTTATTGCACGTGCAAAAGATAAAAATGATCCTTTTCGCCTTATGGGCTTTGGGCACCGTGTCTATAAAAATTATGACCCACGTGCAAAAATCATGCAAAAAACCTGTCATGAAGTTTTAAAAGAACTCAACATTCAAGATGACCCGCTTCTTGATATTGCAATAGAACTTGAAAAAATTGCCTTAAGTGATGAATATTTTATTGAAAAAAAGCTTTATCCCAATGTTGATTTCTATTCCGG
	'AB444995.1'	TACAGGAAATAGGTTCTATTAAAAGAATTCCTGAATTTATTGCACGTGCAAAAGATAAAAATGATCCTTTCCGTCTTATGGGCTTTGGTCACCGTGTCTATAAAAATTATGACCCACGTGCTAAAATCATGCAAAAAACCTGTCATGAGGTTTTAAAAAAGCTCAACATTCAAGATGACCCACTTCTTGATATTGCAATAGAACTTGAAAAAATTGCCTTAAGTGATGAATATTTTATTGAGAAAAAGCTTTATCCCAATGTTGATTTCTATTCCGG
	'AB444996.1'	TACAGGAAATAGGTTCTATTAAAAGAATTCCTGAATTTATTGCACGGGCAAAAGATAAAAATGATCCTTTCCGCCTTATGGGCTTTGGTCACCGTGTCTATAAAAATTATGACCCACGTGCTAAAATCATGCAAAAAACCTGTCATGAGGTTTTAAAAGAGCTCAACATTCAAGATGACCCACTTCTTGATATTGCAATAGAACTTGAAAAAATTGCCTTAAGTGATGAATATTTTATTGAGAAAAAGCTTTATCCCAATGTTGATTTCTATTCCGG
	'AB444997.1'	TACAGGAAATCGGTTCTATTAAAAGAATTCCTGAATTTATTGCTCGTGCAAAAGATAAAAATGATCCTTTCCGCCTTATGGGCTTTGGTCACCGTGTCTATAAAAATTATGACCCACGTGCAAAAATCATGCAAAAAACCTGTCATGAAGTTTTAAAAGAGCTCAATATTCAAGATGATCCGCTTCTTGATATTGCAATAGAACTGGAAAAAATTGCCTTAAGTGATGAATACTTTATTGAGAAAAAGCTTTATCCCAATGTTGATTTCTATTCCGG
	'AB444999.1'	TACAGGAAATCGGTTCTATTAAAAGAATTCCTGAATTTATTGCTCGTGCAAAAGATAAAAATGATCCTTTCCGCCTTATGGGCTTTGGTCACCGTGTCTATAAAAATTATGACCCACGTGCAAAAATCATGCAAAAAACCTGTCATGAAGTTTTAAAAGAGCTCAATATTCAAGATGATCCGCTTCTTGATATTGCAATAGAACTGGAAAAAATTGCCTTAAGTGATGAATACTTTATTGAGAAAAAGCTTTATCCCAATGTTGATTTTTATTCCGG
	'AB445000.1'	TACAGGAAATCGGTTCTATTAAAAGAATTCCTGAATTTATTGCTCGTGCAAAAGATAAAAATGATCCTTTCCGCCTTATGGGCTTTGGTCACCGTGTCTATAAAAATTATGACCCACGTGCAAAAATCATGCAAAAAACTTGTCATGAAGTTTTAAAAGAGCTCAATATTCAAGATGATCCGCTTCTTGATATTGCAATAGAACTGGAAAAAATTGCCTTAAGTGATGAATACTTTATTGAGAAAAAGCTTTATCCCAACGTTGATTTCTATTCCGG
	'AB445001.1'	TACAGGAAATAGGTTCTATTAAAAGAATTCCTGAATTTATTGCACGTGCAAAAGATAAAAATGATCCTTTTCGCCTTATGGGCTTTGGTCACCGCGTCTATAAAAATTATGACCCACGTGCAAAAATCATGCAAAAAACCTGTCATGAAGTTTTAAAAGAGCTCAATATTCAAGATGATCCGCTTCTTGATATTGCAATAGAACTGGAAAAAATTGCCTTAAATGATGAATATTTTATTGAGAAAAAGCTTTATCCTAATGTTGATTTTTATTCCGG
	'AB445002.1'	TACAGGAAATAGGTTCTATTAAAAGAATTCCTGAATTTATTGCACGTGCAAAAGATAAAAATGATCCTTTCCGCCTTATGGGCTTTGGCCACCGCGTCTATAAAAATTATGACCCACGTGCAAAAATCATGCAAAAAACTTGTCATGAAGTTTTAAAAGAGCTCAATATTCAAGATGATCCGCTTCTTGATATTGCAATAGAACTAGAAAAAATTGCCTTAAGTGATGAATATTTTATTGAGAAAAAGCTTTATCCCAATGTTGATTTTTATTCCGG
	'AB445003.1'	TACAGGAAATAGGTTCTATTAAAAGAATTCCTGAATTTATTGCACGTGCAAAAGATAAGAATGATCCTTTCCGCCTTATGGGCTTTGGTCACCGCGTCTATAAAAATTATGACCCACGTGCAAAAATCATGCAAAAAACTTGTCATGAAGTTTTAAAAGAGCTCAATATTCAAGATGATCCGCTTCTTGATATTGCAATAGAACTGGAAAAAATTGCCTTAAGTGATGAATATTTTATTGAGAAAAAGCTTTATCCCAATGTTGATTTTTATTCCGG
	'AB445004.1'	TCCAGGAAATAGGTTCTATTAAAAGAATTCCTGAATTTATTGCACGTGCAAAAGATAAAAATGATCCTTTCCGCCTTATGGGCTTTGGTCACCGCGTCTATAAAAATTATGACCCACGTGCAAAAATCATGCAAAAAACCTGTCATGAAGTTTTAAAAGAGCTCAATATTCAAGATGATCCACTTCTTGATATTGCAATAGAACTAGAAAAAATTGCCTTAAATGATGAATATTTTATTGAGAAAAAGCTTTATCCCAATGTTGATTTTTATTCCGG
	'AB445005.1'	TCCAGGAAATAGGTTCTATTAAAAGAATTCCTGAATTTATTGCACGTGCAAAAGATAAAAATGATCCTTTCCGCCTTATGGGCTTTGGTCACCGCGTCTATAAAAATTATGACCCACGCGCAAAAATCATGCAAAAAACCTGTCATGAAGTTTTAAAAGAGCTCAATATTCAAGATGATCCACTTCTTGATATTGCAATAGAACTAGAAAAAATTGCCTTAAGTGATGAATATTTTATTGAGAAAAAGCTTTATCCCAATGTTGATTTTTATTCCGG
	'AB445006.1'	TGCAAGAAATAGGCAATGTTCAAAAAATTCCTGAGTTTATTGCACGTGCAAAAGATAAAAATGATCGTTTCCGTCTTATGGGTTTTGGTCACCGTGTCTATAAAAATTATGATCCACGTGCGAAAATCATGCAGCAAACCTGCCATGAAGTCTTAAAAGAACTCAATATTCAAGATGATCCACTTCTTGATATTGCTATGGAACTTGAAAAAATTGCTTTAAATGATGAATACTTTATTGAAAAAAAGCTTTATCCTAATGTTGATTTTTATTCTGG
	'AB529465.1'	TACAAGAAATAGGTTCTGTTGAGAGAATTCCTGAATTCATTGCACGGGCAAAAGATAAAAATGATCCTTTCCGCCTTATGGGATTTGGCCACCGAGTTTATAAAAATTATGATCCACGTGCAAAAATTATGCAAAAAACTTGTCATGAAGTTTTAAAAGAACTCAATATTCAAGATGACCCACTTCTTGATATCGCTATGGAACTTGAGAAAATAGCCCTCAATGACGAATATTTTGTTGAGAAAAAGCTTTATCCCAATGTAGATTTCTATTCTGG
	'AB529466.1'	TCCAAGAAATAGGATCCGTTGAAAGAATTCCTGAGTTCATCACACGCGCAAAAGACAAAAATGATCCTTTCCGTCTTATGGGATTTGGGCACCGTGTCTATAAAAATCATGATCCACGTGCAAAAATCATGCAAAAAACTTGCCATGACGTTCTAAAAGAACTCAATATTCAAGATGATCCTCTTCTTGATATCGCTATGGAACTTGAAAAAATTGCTTTAAATGATGAGTATTTTATTGAGAAAAAGCTTTATCCAAATGTCGATTTCTACTCTGG
	'AB529467.1'	TCCAAGAAATAGGATCCGGAGAAAGGATTCCCGAGTTCATCGCACGCGCAAAAGACAAAAATGATCCTTTCCGTCTTATGGGATTTGGGCACCGTGTCTATAAAAATCATGATCCACGTGCAAAAATCATGCAAAAAACTTGCCATGACGTTCTAAAAGAACTCAATATTCAAGATGATCCTCTTCTTGATATCGCTATGGAACTTGAAAAAATTGCTTTAAATGATGAGTATTTTATTGAGAAAAAGCTTTATCCAAATGTCGATTTCTACTCTGG
	'AB529468.1'	TACAAGAAATAGGTTCCGTTGAGAGAATTCCTGAATTCATTGCACGTGCAAAAGATAAAAATGATCCTTTCCGCCTTATGGGATTTGGTCACAGAGTCTATAAAAATTATGATCCACGTGCAAAAATCATGCAAAAAACCTGTCATGAGGTTTTAAAAGAACTCAATATTCAAGGCGATCCACTTCTTGATATCGCTATGGAACTTGAGAAAATCGCTCTAAATGATGAGTATTTTGTTGAGAAAAAGCTTTATCCAAATGTCGATTTCTATTCTGG
	'AB529469.1'	TACAAGAAATAGGTTCTATTGAAAGAATTCCTGAATTTATTGCACGTGCAAAAGATAAAAATGATCCTTTCCGCCTTATGGGCTTTGGGCACCGTGTCTATAAAAATTATGATCCACGTGCAAAAATCATGCAAAAAACCTGTCATGAAGTTTTAAAAGAACTCAACATTCAAGATGACCCTCTTCTTGATATTGCAATAGAGCTTGAAAAAATTGCCTTAAGTGATGAATATTTTATTGAGAAAAAGCTTTATCCCAATGTTGATTTCTATTCCGG
	'AB529471.1'	TACAGGAAATAGGTTCTATTAAAAGAATTCCTGAATTTATTGCACGTGCAAAAGATAAAGATGATCCTTTCCGCCTTATGGGCTTTGGCCACCGTGTCTATAAAAATTACGATCCACGTGCAAAAATCATGCAAAAAACCTGTCATGAGGTTTTAAAAGAGCTTAACATTCAAGATGATCCTCTCCTTGATATTGCAATAGAACTTGAAAAAATTGCTTTAAGTGATGAATATTTTATTGAGAAAAAACTTTATCCCAATGTTGATTTCTATTCTGG
	'AB529472.1'	TACAAGAAATAGGCTCTGTTGAGAGAATTCCTGAATTCATTGCACGTGCAAAAGATAAAAATGACCCTTTCCGCCTTATGGGATTTGGTCACAGAGTCTATAAAAATTATGATCCACGTGCAAAAATCATGCAAAAAACCTGCCATGAAGTTTTAAAAGAACTTAACATCCAAGATGACCCACTTCTTGATATAGCTATAGAACTTGAAAAAATTGCCCTGAATGATGAGTATTTTGTTGAGAAAAAGCTTTATCCAAATGTCGATTTCTATTCTGG
	'AB529473.1'	TACAAGAAATAGGTTCTATTAAAAGAATTCCTGAATTTATTGCACGTGCAAAAGATAAAAATGATCCTTTCCGCCTTATGGGCTTTGGTCACCGTGTCTATAAAAATTATGACCCACGTGCAAAAATCTTGCAAAAAACCTGTCATGAGGTTTTAAAAGAGCTCAACATTCAAGATGATCCACTTCTTGATATTGCGATAGAACTTGAAAAAATTGCGCTAAATGATGAATATTTTATTGAGAAAAAGCTTTATCCCAATGTTGATTTCTACTCCGG
	'AB529474.1'	TACAAGAAATAGGCTCAGTTGAGCTAATTCCAAAATTCATTGCACGAGCAAAAGACAAAAATGACCCTTTCCGCCTTATGGGATTTGGCCATCGAGTCTATAAAAATTATGACCCACGTGCAAAAATCATGCAGCAAACATGCCATGAAGTTTTAAAAGAACTGAATATTCAAGATGATCCACTTCTCGATATAGCAATAGAACTTGAGAAAATTGCACTCAATGATGAATATTTTGTTGAAAAAAAGCTTTACCCGAATGTTGACTTTTATTCTGG
	'AB529475.1'	TTCAAGAAATAGGCTCAGTTGAGCAAATTCCAAAATTCATTGCACGAGCAAAAGACAAAAATGACCCTTTCCGCCTTATGGGATTTGGCCATCGAGTCTATAAAAATTATGACCCACGTGCAAAAATCATGCAGCAAACATGCCATGAAGTTTTAAAAGAACTGAATATTCAAGATGATCCACTTCTCGATATAGCAATAGAACTTGAGAAAATTGCACTCAATGATGAATATTTTGTTGAAAAAAAGCTTTACCCGAATGTTGACTTTTATTCTGG
	'AB529500.1'	TACAAGAAATAGGTTCTATTAAAAGAATTCCTGAATTTATTGCACGTGCAAAAGATAAAAATGATCCTTTCCGCCTTATGGGCTTTGGGCATCGTGTCTATAAAAATTATGATCCACGTGCAAAAATCATGCAAAAAACCTGTCATGAGGTTTTAAAAGAGCTCAACATTCAAGATGACCCGCTTCTTGATATTGCAATAGAACTTGAAAGAATTGCCTTAAGTGATGAATACTTTATTGAGAAAAAGCTTTATCCCAATGTTGATTTTTATTCCGG
	'AB602553.1'	TACAAGAAATAGGTTCCGTTAAAAGAATTCCTGAATTCATTGCGCGCGCAAAAGACAAAAATGACCCTTTCCGCCTTATGGGATTTGGTCACCGAGTCTATAAAAACTATGATCCACGTGCAAAAATCATGCAAAAAACCTGTCATGAGGTTCTAAAAGAACTGAATATTCAAGACGATCCGCTTCTTGATATCGCTATAGAACTTGAAAAAATCGCTCTCAATGATGAATATTTTGTTGAGAAAAAGCTTTACCCTAATGTCGACTTTTATTCTGG
	'AB611852.1'	TACAAGAAATAGGTTCCGTCAAAAGAATTCCTGAATTCATTGCTCGTGCAAAAGATAAAAATGATCCTTTCCGTCTTATGGGTTTTGGCCATCGAGTCTATAAAAATTATGATCCACGCGCAAAAATTATGCAACAAATCTGTCATGAGGTCTTAAAAGAACTGAATATTCAAGATGATCCACTTCTTGATATTGCTATAGAACTTGAAAATATTGCCCTGAATGATGAATACTTTGTTGAAAAAAAGCTTTATCCGAATGTTGATTTCTATTCTGG
	'AB674231.1'	TGCAAGAAATAGGCACTGTTCAAAAAATTCCTGAGTTTATTGCTCGCGCAAAAGATAAAAATGACCGTTTCCGTCTTATGGGTTTTGGTCACCGTGTTTATAAAAATTATGATCCACGTGCGAAAATCATGCAGCAAACCTGCCATGAAGTCTTAAAAGAACTCAATATTCAAGATGATCCACTTCTTGATATCGCTATGGAACTTGAAAAAATTGCTCTAAATGATGAATACTTTATTGAAAAAAAGCTTTATCCTAATGTTGATTTCTATTCTGG
	'AB674237.1'	TGCAAGAAATAGGCACTGTTCAAAAAATTCCTGAGTTTATTGCACGCGCAAAAGACAAAAATGATCGTTTCCGTCTTATGGGTTTTGGTCATCGTGTCTATAAAAATTATGATCCACGTGCGAAAATTATGCAACAAACTTGCCATGAAGTCTTAAAAGAACTCAATATCCAAGATGATCCACTTCTTGATATCGCTATGGAACTTGAAAAAATTGCTTTGAATGATGAATACTTTATTGAAAAAAAGCTTTATCCTAATGTTGATTTCTATTCTGG
	'AB674240.1'	TACAAGAAATAGGTTCCGTCAAGAGAATTCCTGAATTCATTGCTCGTGCAAAAGATAAAAATGATCCTTTCCGTCTTATGGGATTTGGCCATCGAGTCTATAAAAATTATGATCCACGCGCAAAAATCATGCAACAAACTTGTCATGAAGTTTTAAAAGAACTTAATATTCAAGATGATCCACTTCTTGATATCGCTATAGAACTTGAAAATATTGCCCTGAATGATGAATATTTTGTTGAAAAAAGACTTTATCCGAATGTTGATTTCTATTCTGG
	'AB674241.1'	TACAAGAAATAGGTTCCGTCAAAAGAATTCCTGAATTCATTGCTCGTGCAAAAGATAAAAATGATCCTTTCCGTCTTATGGGTTTTGGCCATCGTGTCTATAAAAATTATGATCCACGCGCAAAAATCATGCAACAAACCTGTCATGAAGTCTTAAAAGAACTTAATATTCAAGATGATCCACTTCTTGATATTGCTATAGAACTTGAAAATATTGCCTTGAATGATGAATACTTTGTTGAAAAAAGGCTTTATCCGAATGTTGATTTCTATTCTGG
	'AB703124.1'	TGCAAGAAATAGGCTCTATTGAAAAAATTCCTGAATTTATCGCACGTGCAAAAGATAAAAATGATCCTTTCCGTCTTATGGGCTTTGGCCACAGAGTTTATAAAAATTATGATCCACGTGCAAAACTTATGCAAAAAACCTGCCATGAAGTTTTAAAAGAACTCAATATTAAAGATGATCCACTTCTTGACATTGCTATGGAGCTTGAAAAAATTGCTCTGAGTGATGAATATTTTATTGAAAAAAAGCTCTATCCTAATGTTGATTTCTATTCTGG
	'AB703125.1'	TACAAGAAATAGGTTCTATTGAAAAAATTCCTGAATTTATCGCACGTGCAAAAGACAAAAATGATCCTTTCCGTCTTATGGGCTTTGGTCACCGAGTCTATAAAAATTATGATCCACGTGCTAAACTTATGCAAAAAACCTGCCATGAAGTTTTAAAAGAATTAAATATTCAAGATGACCCACTTCTTGATATTGCTATGGAGCTTGAAAAAATTGCCCTAAGCGATGAATACTTTATTGAAAAAAAGCTTTATCCTAATGTTGATTTCTATTCCGG
	'AB703126.1'	TACAAGAAATAGGTTCTATTGAAAAAATTCCTGAATTTATTGCACGTGCAAAAGACAAAAATGATCCTTTCCGTCTTATGGGCTTTGGTCACCGAGTCTATAAAAATTATGATCCACGTGCTAAACTTATGCAAAAAACCTGCCATGAAGTTTTAAAAGAACTAAATATTCAAGATGATCCACTTCTTGATATTGCTATGGAGCTTGAAAAAATTGCCCTAAGCGATGAATACTTTATTGAAAAAAAGCTTTATCCTAATGTTGATTTCTATTCCGG
	'AB703127.1'	TACAAGAAATAGGTTCTATTGAAAAAATTCCTGAATTTATTGCACGTGCAAAAGACAAAAATGATCCTTTCCGTCTTATGGGCTTTGGTCACAGAGTCTATAAAAATTATGATCCACGTGCTAAACTTATGCAAAAAACCTGCCATGAAGTTTTAAAAGAATTAAATATTCAAGATGATCCACTTCTTGATATTGCTATGGAGCTTGAAAAAATTGCTCTAAGCGATGAATACTTTATTGAAAAAAAGCTTTATCCTAATGTTGATTTCTATTCCGG
	'AB703128.1'	TACAAGAAATAGGTTCTATTGAAAAAATTCCTGAATTTATTGCACGTGCAAAAGACAAAAATGATCCTTTCCGTCTTATGGGCTTTGGTCACCGAGTCTATAAAAATTATGATCCACGTGCTAAACTTATGCAAAAAACCTGCCATGAAGTTTTAAAAGAATTAAATATTCAAGATGATCCACTTCTTGATATTGCTATGGAGCTTGAAAAAATTGCTCTAAGCGATGAATACTTTATTGAAAAAAAGCTTTATCCTAATGTTGATTTCTATTCCGG
	'AB703130.1'	TACAGGAAATAGGTTCTATTGAAAAAATTCCTGAATTTATCGCACGTGCAAAAGACAAAAATGATCCTTTCCGTCTTATGGGTTTTGGTCACCGAGTCTATAAAAATTATGATCCACGTGCTAAACTTATGCAAAAAACCTGCCATGAAGTTTTAAAAGAATTAAATATTCAAGATGATCCACTTCTTGATATTGCTATGGAGCTTGAAAAAATTGCCCTAAGCGATGAATACTTTATTGAAAAAAAGCTTTATCCCAATGTTGATTTCTATTCCGG
	'AB703131.1'	TACAAGAAATAGGTTCTATTGAAAAAATTCCTGAATTTATCGCACGTGCAAAAGATAAAAATGATCCTTTTCGCCTTATGGGCTTTGGCCACCGAGTCTATAAAAATTATGATCCTCGTGCAAAACTTATGCAAAAAACCTGTCATGAAGTTTTAAAAGAATTAAACATTCAAGATGATCCACTGCTTGATATTGCTATGGAACTTGAAAAAATTGCTCTGAATGATGAATACTTTATTGAAAAAAAGCTTTATCCTAATGTTGATTTCTATTCCGG
	'AB779515.1'	TACAAGAAATAGGCTCAGTTGAGCAAATTCCAAAATTCATTGCACGAGCAAAAGACAAAAATGACCCTTTCCGCCTTATGGGATTTGGCCATCGAGTCTATAAAAATTATGATCCACGTGCAAAAATCATGCAGCAAACATGCCATGAAGTTTTAAAAGAACTGAATATTCAAGATGATCCACTTCTCGATATAGCAATAGAACTTGAGAAAATTGCACTCAATGATGAATATTTTGTTGAAAAAAAGCTTTACCCGAATGTTGACTTTTATTCTGG
	'AB779516.1'	TACAAGAAATAGGTTCTATTGAAAGAATTCCTGAATTTATTGCACGTGCAAAAGATAAAAATGATCCTTTCCGCCTTATGGGCTTTGGGCACCGTGTCTATAAAAATTATGACCCACGTGCAAAAATCATGCAAAAAACCTGTCATGAAGTTTTAAAAGAACTCAACATTCAAGATGACCCGCTTCTTGATATTGCAATAGAACTTGAAAAAATTGCCTTAAGTGATGAATATTTTATTGAGAAAAAGCTTTATCCCAATGTTGATTTCTATTCCGG
	'AB779518.1'	TACAAGAAATAGGCTCCGTTAAGAGAATTCCTGAATTCATTGCACGTGCAAAAGATAAAAACGATCCTTTCCGCCTGATGGGATTTGGTCACCGAGTTTATAAAAATTATGATCCACGTGCAAAAATTATGCAAAAAACTTGCCATGAGGTTTTAAAAGAACTGAAAATTCAAGATGATCCGCTTCTTGACATCGCTATAGAACTTGAGAAAATCGCCTTAAATGATGAGTATTTTGTTGAGAAAAAACTTTATCCGAATGTTGATTTCTATTCTGG
	'AB779519.1'	TACAAGAAATAGGATCTATTGAAAGAATTCCTGAATTTATTGCACGTGCAAAAGATAAAAATGATCCTTTCCGCCTTATGGGCTTTGGGCACCGTGTCTATAAAAATTATGACCCACGTGCAAAAATCATGCAAAAAACCTGTCATGAAGTTTTAAAAGAACTCAACATTCAAGATGACCCGCTTCTTGATATTGCAATAGAACTTGAAAAAATTGCCTTAAGTGATGAATATTTTATTGAGAAAAAGCTTTATCCCAATGTTGATTTCTATTCCGG
	'AB779520.1'	TACAAGAAATAGGTTCTATTAAAAGAATTCCTGAATTTATTGCACGTGCAAAAGATAAAAATGATTCTTTCCGCCTTATGGGCTTTGGGCACCGTGTCTATAAAAATTATGATCCACGTGCAAAAATCATGCAAAAAACCTGTCATAAAGTTTTAAAAGAACTCAACATTCAAGATGACCCTCTTCTTGATATTGCAATAGAGCTTGAAAGAATTGCCTTAAGTGATGAATATTTTATTGAGAAAAAGCTTTATCCCAATGTTGATTTCTATTCCGG
	'AB779521.1'	TACAAGAAATAGGTTCTATTAAAAGAATTCCTGAATTTATTGCACGTGCAAAAGATAAAAATGATCCTTTCCGCCTTATGGGCTTTGGGCACCGTGTCTATAAAAATTATGATCCACGTGCAAAAATCATGCAAAAAACCTGTCATAAAGTTTTAAAAGAACTCAACATTCAAGATGACCCTCTTCTTGATATTGCAATAGAGCTTGAAAAAATTGCCTTAAGTGATGAATATTTTATTGAGAAAAAGCTTTATCCCAATGTTGATTTCTATTCCGG
	'AB779523.1'	TACAAGAAATAGGTTGTATTGAAAGAATTCCTGAATTTATTGCTTGTGCAAAAGATAAAAATGATCCTTTCCGCCTTATGGGCTTTGGGCACCGTGTCTATAAAAATTATGACCCACGTGCAAAAATCATGCAAAAAACCTGTCATGAAGTTTTAAAAGAACTCAACATTCAAGATGACCCGCTTCTTGATATTGCAATAGAACTTGAAAAAATTGCCTTAAGTGATGAATATTTTATTGAGAAAAAGCTTTATCCCAATGTTGATTTCTATTCCGG
	'AB779524.1'	TCCAAGAAATAGGTTCTATTAAAAGAATTCCCGAATTTATTGCACGTGCAAAAGATAAAAATGATCCTTTCCGCCTTATGGGCTTTGGTCACAGAGTCTATAAAAATTATGACCCACGTGCAAAAATCATGCAAAAAACTTGTCACGAAGTTTTAAAAGAGCTCAACATTAAAAATGACCCGCTTCTTGATATTGCAATGGAACTTGAAAAAATTGCCTTAAATGATAAATATTTCATTGAGAAAAAGCTTTATCCCAATGTTGATTTCTATTCCGG
	'AB779525.1'	TACAAGAAATAGGTTCTATTAAAAGAATTCCTGAATTTATTGCACGCGCAAAAGATAAAAATGATCCTTTCCGCCTTATAGGCTTTGGCCACCGCGTCTATAAAAATTATGACCCACGTGCAAAAATCATGCAAAAAACCTGTCATAAAGTTTTAAAAGAGCTCAATATTCAAAATGACCCGCTGCTTGATATTGCAATAGAACTTGAAAAAATTGCTTTAAGTGATGAATATTTTATTGAAAAAAAGCTCTATCCCAATGTTGATTTCTATTCCGG
	'AB779526.1'	TACAAGAAATAGGTTCCGTTGAGAGAATTCCTGAATTCATTGCACGGGCAAAAGATAAAAATGATCCTTTCCGCCTTATGGGATTTGGCCACCGAGTCTATAAAAATTATGATCCACGTGCAAGAATTATGCAAAAAACCTGTCATGAAGTTTTAACAGAACTCAATATTCAAGATGACCCACTGCTTGATATCGCTATGGAACTTGAGAAAATAGCCCTTAATGACGAATATTTTGTTGAGAAAAAGCTTTATCCCAATGTCGATTTCTATTCTGG
	'AB779528.1'	TACAGGAAATAGGTTCTATTAAAAGAATTCCTGAATTTATTGCACGTGCAAAAGATAAAGATGATCCTTTCCGCCTTATGGGCTTTGGTCACCGTGTCTATAAAAATTACGACCCACGTGCAAAAATCATGCAAAAAACCTGTCATGAGGTTTTAAAAGAGCTTAATATTCAAGATGATCCACTCCTTGATATTGCAATAGAACTTGAAAAAATTGCTCTAAGTGATGAATATTTTATTGAGAAAAAACTTTATCCCAATGTTGATTTCTATTCTGG
	'AF050108.1'	TACAAGAAATAGGTTCCGTCAAAAGAATTCCTGAATTCATTGCTCGTGCAAAAGATAAAAATGATCCTTTCCGTCTTATGGGGTTTGGTCATCGAGTCTATAAAAATTATGATCCACGCGCAAAAATCATGCAACAAACCTGCCATGAGGTTTTAAAAGAACTGAATATTCAAGATGATCCACTTCTTGATATTGCTATAGAACTTGAAAATATTGCCCTGAATGATGAATATTTTGTTGAAAAAAGACTTTATCCGAATGTTGATTTCTATTCTGG
	'AF071187.1'	TACAAGAAATAGGTTCCGTCAAAAGAATTCCTGAATTCATTGCTCGTGCAAAAGATAAAAATGATCCTTTCCGCCTTATGGGGTTTGGCCACCGAGTTTATAAAAATTATGATCCACGTGCAAAAATCATGCAACAAACCTGTCATGAGGTTTTAAAAGAACTGAATATTCAAGATGATCCACTTCTTGATATCGCTATAGAACTTGAAAATATTGCCCTGAATGATGAATATTTTGTTGAAAAAAGGCTTTATCCGAATGTTGATTTCTATTCTGG
	'AF071188.1'	TACAAGAAATAGGTTCCGTCAAAAGAATTCCTGAATTCATTGCTCGTGCAAAAGATAAAAATGATCCTTTCCGCCTTATGGGGTTTGGCCACCGAGTTTATAAAAATTATGATCCACGCGCAAAAATCATGCAACAAACCTGTCATGAGGTTTTAAAAGAACTGAATATTCAAGATGATCCACTTCTTGATATCGCTATAGAACTTGAAAATATTGCCCTGAATGATGAATATTTTGTTGAAAAAAGGCTTTATCCGAATGTTGATTTCTATTCTGG
	'AF071189.1'	TACAAGAAATAGGTTCTGTCAAAAGAATTCCTGAATTTATTGCTCGTGCAAAAGATAAAAATGATCCTTTCCGTCTTATGGGTTTTGGCCATCGAGTCTATAAAAATTATGATCCACGCGCAAAAATCATGCAACAAACCTGCCATGAGGTCTTAAAAGAACTGAACATTCAAGATGATCCACTTCTTGATATTGCTATAGAACTTGAAAAAATTGCTCTGAATGATGAATATTTTGTTGAAAAAAGGCTTTATCCGAATGTTGATTTTTATTCTGG
	'AF071190.1'	TGCAAGAAATAGGTTCTACTGAAAAAATTCCTGAATTTATTGAACGTGCAAAAGATAAAAATGATCCTTTCCGTCTTATGGGTTTTGGGCATCGAGTTTATAAAAATTATGATCCACGTGCAAAACTTATGCAAAAAACCTGCCATGAAGTTTTAAAAGAACTAAACATTCAAGATGATCCACTTCTTGATATTGCTATGGAGCTTGAAAAAATTGCTCTAAATGATGAATACTTTATTGAAAAAAAGCTCTATCCTAATGTTGATTTCTATTCTGG
	'AF075162.1'	TACAGGAGATAGGTTCTATTCAAAGAATTCCTGAATTTATTGCTCGTGCAAAAGATAAAAATGATCCGTTTCGCCTTATGGGCTTTGGGCACCGTGTTTATAAAAATTATGACCCACGTGCAAAAATCATGCAAAAAACCTGTCATGAGGTTTTAAAGGAGCTCAACATTCAAGATGACCCACTTCTTGATATTGCAATAGAACTTGAAAAAATTGCCTTAAGTGATGAATATTTTATTGAGAAAAAGCTTTATCCTAATGTTGATTTCTATTCCGG
	'AF075163.1'	TACAGGAGATAGGTTCTATTCAAAGAATTCCTGAATTTATTGCTCGTGCAAAAGATAAAAATGATCCGTTTCGCCTTATGGGCTTTGGGCACCGTGTTTATAAAAATTATGACCCACGTGCAAAAATTATGCAAAAAACCTGTCATGAGGTTTTAAAGGAGCTCAACATTCAAGATGACCCACTTCTTGATATTGCAATAGAACTTGAAAAAATTGCTTTAAGTGATGAATATTTTATTGAGAAAAAGCTTTATCCTAATGTTGATTTCTATTCCGG
	'AF075165.1'	TACAAGAGATAGGTTCTATTAAAAGAATTCCTGAATTTATTGCTCGTGCAAAAGATAAAAATGATCCTTGCCGCCTTATGGGCTTTGGTCACCGAGTCTATAAAAATTATGACCCACGTGCAAAAATCATGCAAAAAACTTGTCATGAGGTTTTAAAAGAGCTTAATATTCAAGATGATCCGCTTCTTGATATTGCAATAGAACTAGAAAAAATTGCTTTAAGTGATGAATATTTTATTGAGAAAAAGCTTTATCCCAATGTTGATTTTTATTCCGG
	'AF075166.1'	TACAAGAGATAGGTTCTATTAAAAGAATTCCTGAATTTATTGCTCGTGCAAAAGATAAAAATGATCCTTTCCGCCTTATGGGCTTTGGTCACCGAGTCTATAAAAATTATGACCCACGTGCAAAAATCATGCAAAAAACTTGTCATGAGGTTTTAAAAGAGCTTAATATTCAAGATGATCCGCTTCTTGATATTGCAATAGAACTAGAAAAAATTGCTTTAAGTGATGAATATTTTATTGAGAAAAAGCTTTATCCCAATGTTGATTTTTATTCCGG
	'AF082321.1'	TACAAGAAATAGGTTCCGTTGAAAGAATTCCTGAATTTATTGCCCGCGCCAAAGATAAAAACGATCCTTTCCGCCTGATGGGATTTGGTCATCGTGTCTATAAAAATTATGATCCACGCGCAAAAATCATGCAAAAAACCTGCCATGAAGTTTTAAAAGAACTCAATATTCAAGATGATCCGCTACTTGATATCGCTATAGAACTTGAAAAAATCGCCTTAAATGACGAATATTTCGTTGAAAAAAAGCTTTACCCAAATGTTGATTTCTATTCTGG
	'AF082322.1'	TACAAGAAATAGGTTCTGTTAAAAGAATTCCTGAATTTATTGCTCGTGCCAAAGATAAAAATGATCCTTTCCGCTTGATGGGATTTGGTCATCGTGTCTATAAAAATTATGATCCACGCGCAAAAATCATGCAAAAAACCTGCCATGAAGTTTTAAAAGAACTGAATATTCAAGATGATCCGCTGCTTGATATCGCTATAGAACTTGAAAAAATTGCCTTAAATGACGAATATTTTGTTGAAAAAAAGCTTTACCCAAATGTTGATTTCTATTCTGG
	'AF082323.1'	TACAAGAAATAGGTTCTGTTAAGAGAATTCCTGAATTTATTGCACGTGCAAAAGATAAAAATGATCCTTTCCGTCTTATGGGATTTGGTCATCGAGTCTATAAAAATTATGATCCACGTGCAAAAATCATGCAAAAAACCTGCCATGAGGTTTTAAAAGAACTCAATATTCAAGATGATCCACTTCTTGATATCGCTATAGAACTTGAAAAAATTGCCTTAAATGATGAATATTTTGTTGAAAAAAAGCTTTATCCGAATGTCGATTTCTATTCTGG
	'AF086636.1'	TACAAGAAATAGGTTCTATTAAAAGAATTCCGGAATTTATTGCACGTGCAAAAGATAAAAATGATCCTTTCCGCCTTATGGGCTTTGGTCACCGTGTCTATAAAAATTATGATCCACGTGCAAAAATCTTGCAAAAAACCTGTCATGAGGTTTTAAAAGAGCTCAACATTCAAGATGATCCACTTCTTGATATTGCGATAGAACTTGAAAAAATTGCGCTAAATGATGAATATTTTATTGAGAAAAAGCTTTATCCCAATGTTGATTTCTATTCCGG
	'AF086637.1'	TACAGGAAATAGGTTCTATTGAAAGAATTCCTGAATTTATTGCACGTGCAAAAGATAAAAATGATCCTTTCCGCCTTATGGGCTTTGGGCACCGTGTCTATAAAAATTATGATCCACGTGCAAAAATCATGCAAAAAACCTGTCATGAAGTTTTAAAAGAACTCAACATTCAAGACGACCCGCTTCTTGATATTGCTATAGAACTTGAAAAAATTGCCTTAAGTGATGAATATTTTATTGAGAAAAAGCTTTATCCCAATGTTGATTTTTATTCCGG
	'AF110309.1'	TACAAGAAATAGGTTCTGTTAAGAGAATTCCTGAATTTATTGCGCGTGCAAAAGATAAAAATGATCCTTTCCGTCTTATGGGATTTGGTCATCGAGTCTATAAAAATTATGATCCACGTGCAAAAATCATGCAAAAAACCTGCCATGAGGTTTTAAAAGAACTCAATATTCAAGATGATCCACTTCTTGATATCGCTATAGAACTTGAAAAAATTGCCTTAAATGATGAATATTTTGTTGAAAAAAAGCTTTATCCGAATGTCGATTTCTATTCTGG
	'AF110310.1'	TACAAGAAATAGGTTCTGTTAAGAGAATTCCTGAATTTATTGCGCGTGCAAAAGATAAAAATGATCCTTTCCGTCTTATGGGATTTGGTCATCGAGTCTATAAAAATTATGATCCACGTGCAAAAATCATGCAAAAAACCTGCCATGAGGTTTTAAAAGAACTCAATATTCAAGATGATCCACTTCTTGATATCGCTATAGAACTTGAAAAAATCGCCTTAAATGATGAATATTTTGCTGAAAAAAAGCTTTATCCGAATGTCGATTTCTATTCTGG
	'AF110311.1'	TACAAGAAATAGGTTCTATTAAAAAAATTCCTGAATTTATTGCACGTGCAAAAGATAAAAATGATCCTTTCCGCCTTATGGGCTTTGGGCACCGTGTCTATAAAAATTATGATCCACGTGCAAAAATCATGCAAAAAACCTGTCACGAGGTTTTAAAAGAACTCAACATTCAAGATGACCCGCTTCTTGATATTGCAATAGAACTTGAAAAAATTGCCTTAAGTGATGAATATTTTATTGAGAAAAAGCTCTATCCTAATGTTGATTTCTATTCCGG
	'AF110312.1'	TACAAGAAATAGGTTCCGTTAAAAGAATTCCTGAATTTATTGCACGTGCAAAAGATAAAAATGATCCTTTCCGCCTTATGGGATTTGGTCACCGAGTCTATAAAAATTATGATCCACGTGCAAAAATCATGCAAAAAACCTGCCATGAGGTTTTAAAAGAACTCAATATTCAAGATGATCCACTTCTTGACATCGCTATAGAACTCGAAAAAATCGCCTTAAATGATGAATATTTTGTTGAAAAAAAGCTTTATCCAAATGTCGATTTCTATTCTGG
	'AF110313.1'	TACAAGAAATAGGTTCTGTTAAAAGAATTCCTGAATTTATTGCACGTGCAAAAGATAAAAATGATCCTTTCCGCCTTATGGGATTTGGTCACCGAGTCTATAAAAATTATGATCCACGTGCAAAAATTATGCAAAAAACCTGCCATGAAGTTTTAAAAGAACTCAATATTCAAGATGATCCACTTCTTGACATCGCTATAGAACTCGAAAAAATCGCCTTAAATGATGAATATTTTGTTGAAAAAAAGCTTTATCCAAATGTCGATTTCTATTCCGG
	'AF128838.1'	TACAAGAAATAGGTTCCGTTAAGAGAATTCCTGAATTCATTGCACGTGCAAAAGATAAAAATGATCCTTTCCGCCTTATGGGATTTGGTCACAGAGTCTATAAAAATTATGATCCACGTGCAAAAATTATGCAAAAAACCTGCCATGAAGTTTTAAAAGAACTGAATATTCAAGATGATCCACTTCTTGATATCGCTATAGAGCTTGAAAAAATTGCCTTAAACGATGAATATTTTGTTGAAAAAAAGCTTTATCCGAATGTTGATTTCTATTCCGG
	'AF148482.1'	TACAAGAAATAGGTTCCGTTAAGAGAATTCCTGAATTTATTGCACGTGCAAAAGATAAAAATGATCCTTTCCGCCTTATGGGATTTGGTCACCGAGTCTATAAAAATTATGATCCACGTGCAAAAATCATGCAAAAAACCTGCCATGAGGTTTTAAAAGAACTCAATATTCAAGATGATCCACTTCTTGATATCGCTATAGAACTCGAAAAAATCGCTTTAAATGATGAATATTTTGTTGAAAAAAAGCTTTATCCGAATGTCGATTTCTATTCTGG
	'AF148483.1'	TACAAGAAATAGGTTCTGTTAAGAGAATTCCTGAATTTATTGCACGTGCAAAAGATAAAAACGATCCTTTCCGCCTTATGGGATTTGGTCACCGAGTCTATAAAAATTATGATCCACGTGCAAAAATCATGCAAAAAACCTGCCATGAGGTTTTAAAAGAACTCAATATTCAAGATGATCCACTTCTTGATATCGCTATAGAACTCGAAAAAATCGCCTTAAATGATGAATATTTTGTTGAAAAAAAGCTTTATCCAAATGTCGATTTCTATTCTGG
	'AF148485.1'	TACAAGAAATAGGTTCCGTTAAGAGAATTCCTGAATTTATTGCACGTGCAAAAGATAAAAATGATCCTTTCCGCCTTATGGGATTTGGTCACCGAGTCTATAAAAATTATGATCCACGTGCAAAAATCATGCAAAAAACCTGCCATGAGGTTTTAAAAGAACTCAATATTCAAGATAATCCACTTCTTGATATCGCTATAGAACTCGAAAAAATTGCCTTAAATGATGAATATTTTGTTGAAAAAAAGCTTTATCCAAATGTCGATTTCTATTCTGG
	'AF148486.1'	TACAAGAAATAGGTTCTATTAAGAGAATTCCTGAATTTATTGCACGTGCAAAAGATAAAAATGATCCTTTCCGTCTTATGGGATTTGGTCATCGAGTCTATAAAAATTATGATCCACGTGCAAAAATCATGCAAAAAACCTGCCATGAAGTTTTAAAAGAACTCAATATTCAAAATGATCCACTTCTTGATATCGCTATAGAACTCGAGAAAATCGCCTTAAATGATGAATATTTCGTTGAAAAAAAGCTTTATCCGAATGTCGATTTCTATTCTGG
	'AF148487.1'	TACAAGAAATAGGTTCCGTTAAGAGAATTCCTGAATTCATTGCACGTGCAAAAGATAAAAATGATCCTTTCCGCCTTATGGGATTTGGTCACAGAGTCTATAAAAATTATGATCCACGTGCAAAAATTATGCAAAAAACCTGCCATGAAGTTTTAAAAGAACTCAATATTCAAGATGATCCACTTCTTGATATCGCTATAGAACTTGAAAAAATTGCCTTAAACGATGAATATTTTGTTGAAAAAAAGCTTTATCCGAATGTTGATTTCTATTCCGG
	'AF148488.1'	TACAAGAAATAGGTTCTGTTAAGAGAATTCCTGAATTTATTGCACGTGCAAAAGATAAAAATGATCCTTTCCGCCTTATGGGATTTGGTCACCGAGTCTATAAAAATTATGATCCACGTGCAAAAATCATGCAAAAAACCTGCCATGAGGTTTTAAAAGAACTCAATATTCAAGATGATCCACTTCTTGATATCGCTATAGAACTCGAAAAAATTGCCTTAAATGATGAATATTTTGTTGAAAAAAAGCTTTATCCGAATGTCGATTTCTATTCTGG
	'AF148490.1'	TACAAGAAATAGGTTCCGTTAAGAGAATTCCTGAATTTATTGCACGTGCAAAAGATAAAAATGATCCTTTCCGCCTTATGGGATTTGGTCACCGAGTCTATAAAAATTATGATCCACGTGCAAAAATCATGCAAAAAACCTGCCATGAGGTTTTAAAAGAACTCAATATTCAAGATAATCCACTTCTTGATATCGCTATAGAACTCGAAAAAATTGCCTTAAATGATGAATATTTTGTTGAAAAAAAGCTTTATCCGAATGTCGATTTCTATTCTGG
	'AF148491.1'	TACAAGAAATAGGTTCCGTTAAGAGAATTCCTGAATTCATTGCACGTGCAAAAGATAAAAATGATCCTTTCCGCCTTATGGGATTTGGTCACAGAGTCTATAAAAATTATGATCCACGTGCAAAAATTATGCAAAAAACCTGCCATGAAGTTTTAAAAGAACTGAATATTCAAGATGATCCACTTCTTGATATCGCTATAGAACTTGAAAAAATTGCCTTAAACGATGAATATTTTGTTGAAAAAAAGCTTTATCCGAATGTTGATTTCTATTCCGG
	'AF148492.1'	TACAAGAAATAGGTTCTATCAAAAGAATTCCTGAATTTATTGCTCGTGCAAAAGATAAAAATGATCCTTTCCGTCTTATGGGTTTTGGCCATCGAGTCTATAAAAACTATGATCCACGCGCAAAAATCATGCAACAAACCTGCCATGAGGTCTTAAAAGAACTGAATATTCAAGATGATCCACTTCTTGATATTGCTATAGAACTTGAAAATATTGCTCTGAATGATGAATATTTTGTTGAAAAAAGGCTTTATCCGAATGTTGATTTTTATTCTGG
	'AF148493.1'	TACAAGAAATAGGTTCCGTTAAGAGAATTCCTGAATTCATTGCCCGTGCAAAAGATAAAAATGATCCTTTCCGCCTTATGGGATTTGGTCACAGAGTCTATAAAAATTATGATCCACGTGCAAAAATTATGCAAAAAACCTGCCATGAAGTTTTAAAAGAACTGAATATTCAAGATGATCCACTTCTTGATATCGCTATAGAACTTGAAAAAATTGCCTTAAACGATGAATATTTTGTTGAAAAAAAGCTTTATCCGAATGTTGATTTCTATTCCGG
	'AF191502.1'	TACAAGAAATAGGGTCCGTTGAGAGAATCCCTGAATTCATTGCACGTGCAAAAGATAAAAATGATCCTTTCCGCCTTATGGGATTTGGTCACAGAGTCTATAAAAATTATGATCCACGTGCAAAAATCATGCAAAAAACTTGCCATGAAGTTTTAAAAGAACTTAACATCCAAGATGATCCACTGCTTGATATAGCTATAGAACTTGAAAAAATCGCCCTGAATGATGAGTATTTTGTTGAGAAAAAGCTTTATCCAAATGTCGATTTCTATTCTGG
	'AF214557.1'	TACAAGAAATAGGTTCTGTTAAGAGAATTCCTGAATTTATTGCACGTGCAAAAGATAAAAATGATCCTTTCCGCCTTATGGGATTTGGTCACCGAGTGTATAAAAATTATGATCCACGTGCAAAAATCATGCAAAAAACCTGCCATGAAGTTTTAAAAGAACTGAATATTCAAGATGATCCACTTCTTGATATCGCTATAGAACTTGAAAAAATAGCCTTAAACGATGAATATTTTGTTGAAAAAAAGCTTTATCCGAATGTTGATTTCTATTCTGG
	'AF293392.1'	TGCAAGAAATAGGCTCTATTGAAAAAATTCCTGAATTTATCGCACGTGCAAAAGATAAAAATGATCCTTTCCGTCTTATGGGCTTTGGCCACAGAGTTTATAAAAATTATGATCCACGTGCAAAACTTATGCAAAAAACCTGCCATGAAGTTTTAAAAGAACTCAATATTAAAGATGATCCACTTCTTGACATTGCTATGGAACTTGAAAAAATTGCTCTGAGTGATGAATACTTTATTGAAAAAAAGCTCTATCCTAATGTTGATTTCTATTCTGG
	'AF329679.1'	TACAAGAGATAGGTTCTATTAAAAGAATTCCTGAATTTATTGCTCGTGCAAAAGATAAAAATGATCCTTTCCGCCTTATGGGCTTTGGTCACCGAGTCTATAAAAATTATGACCCACGTGCAAAAATCATGCAAAAAACTTGTCATGAGGTTTTAAAAGAGCTTAATATTCAAGATGATCCGCTTCTTGATATTGCAATAGAACTAGAAAAAATTGCTTTAAGTGATGAATATTTTATTGAGAAAAAGCTTTATCCCAATGTTGATTTCTATTCCGG
	'AF342929.1'	TACAAGAAATAGGTTCTATTAAAAGAATTCCTGAATTTATTGCACGTGCAAAAGATAAAAATGATCCTTTCCGCCTTATGGGCTTTGGTCACCGAGTCTATAAAAATTATGATCCACGTGCAAAAATCATGCAAAAAACCTGTCATGAGGTTTTAAAAGAGCTCAACATTCAAGATGATCCACTTCTTGATATTGCGATAGAACTAGAAAAAATTGCGCTAAATGATGAATATTTTATTGAGAAAAAGCTTTATCCCAATGTTGATTTCTATTCCGG
	'AF363238.1'	TACAAGAAATAGACTCAGTTAAGAGAATTCCAAAATTCATTGCACGAGCAAAAGACAAAAATGACCCCTTCCGCCTTATGGGATTTGGCCATCGAGTCTATAAAAATTATGACCCACGTGCAAAAATCATGCAACAAACATGTCATGAAGTTTTAAAAGAACTGAATATTCAAGATGATCCACTTCTCGATATAGCGATAGAACTTGAGAAAATTGCTCTCAATGATGAGTATTTTGTTGAAAAAAAGCTTTACCCGAATGTCGATTTTTATTCTGG
	'AF391271.1'	TACAAGAAATAGGTTCTATTAAAAGAATTCCTGAATTTATTGCACGTGCAAAAGATAAAAATGATCCTTTCCGCCTTATGGGCTTTGGGCATCGTGTCTATAAAAATTATGATCCACGTGCAAAAATCATGCAAAAAACTTGTCATGAAGTTTTAAAAGAACTCAACATTCAAGATGACCCGCTTCTTGATATTGCAATAGAGCTTGAAAAAATTGCTTTAAGTGATGAATATTTTATTGAGAAAAAGCTTTATCCCAATGTTGATTTTTATTCCGG
	'AF391273.1'	TCCAAGAAATAGGTTCTATTAAAAGAATTCCCGAATTTATTGCACGTGCAAAAGATAAAAATGATCCTTTCCGTCTTATGGGATTCGGTCACAGAGTCTATAAAAATTATGACCCACGTGCAAAAATCATGCAAAAAACTTGTCACGAAGTTTTAAAAGAGCTCAACATTAAAAATGACCCGCTTCTTGATATTGCAATGGAACTTGAAAAAATTGCCTTAAATGATAAATATTTCATTGAGAAAAAGCTTTATCCCAATGTTGATTTCTATTCCGG
	'AF391274.1'	TACAAGAAATAGGTTCCGTCAAGAGAATTCCTGAATTCATTGCTCGTGCAAAAGATAAAAATGATCCTTTCCGTCTTATGGGGTTTGGCCATCGAGTCTATAAAAATTATGATCCACGTGCAAAAATCATGCAACAAACATGTCATGAAGTCTTAAAAGAACTGAATATTCAAGATGATCCACTTCTTGATATCGCTATAGAACTTGAAAATATTGCCCTGAATGATGAATATTTTGTTGAAAAAAGACTTTATCCGAATGTTGATTTCTATTCTGG
	'AF391275.1'	TACAAGAAATAGGTTCTATTAAAAGAATTCCTGAATTTATTGCACGTGCAAAAGATAAAAATGATCCTTTCCGCCTTATGGGCTTTGGGCATCGTGTCTATAAAAATTATGATCCACGTGCAAAAATCATGCAAAAAACTTGTCATGAAGTTTTAAAAGAACTCAACATTCAAGATGACCCGCTTCTTGATATTGCAATAGAACTTGAAAGAATCGCCTTAAGTGATGAATATTTTATTGAGAAAAAGCTTTATCCCAATGTTGATTTTTATTCCGG
	'AF391276.1'	TACAAGAAATAGACTCAGTTAAGAGAATTCCAAAATTCATTGCACGAGCAAAAGACAAAAATGACCCCTTCCGCCTTATGGGATTTGGCCATCGAGTCTATAAAAATTATGACCCACGTGCAAAAATCATGCAACAAACATGTCATGAAGTTTTAAAAGAACTGAATATTCAAGATGATCCACTTCTCGATATAGCGATAGAACTTGAGAAAATTGCCCTCAATGATGAGTATTTTGTTGAAAAAAAGCTTTACCCGAATGTCGATTTTTATTCTGG
	'AF391277.1'	TCCAAGAAATAGGTTCTATTAAAAGAATTCCCGAATTTATTGCACGTGCAAAAGATAAAAATGATCCTTTCCGTCTTATGGGATTCGGTCACAGAGTCTATAAAAATTATGACCCACGTGCAAAAATCATGCAAAAAACTTGTCACGAAGTTTTAAAAGAGCTCAACATTAAAGATGACCCGCTTCTTGATATTGCAATGGAACTTGAGAAAATTGCCTTAAATGATGAATATTTCATTGAGAAAAAGCTTTATCCCAATGTTGATTTCTATTCCGG
	'AF391278.1'	TACAAGAAATAGGTTCTATTAAAAGAATTCCTGAATTTATTGCACGTGCAAAAGATAAAAATGACCCTTTCCGCCTTATGGGCTTTGGGCATCGTGTCTATAAAAATTATGATCCACGTGCAAAAATCATGCAAAAAACTTGTCATGAAGTTTTAAAAGAACTCAACATTCAAGATGACCCGCTTCTTGATATTGCAATAGAGCTTGAAAAAATTGCTTTAAGTGATGAATATTTTATTGAGAAAAAGCTTTATCCCAATGTTGATTTTTATTCCGG
	'AF391279.1'	TACAAGAAATAGGTTCTGTTGAGAGAATTCCTGAATTCATTGCACGGGCAAAAGATAAAAATGATCCTTTCCGCCTTATGGGATTTGGCCACCGAGTTTATAAAAATTATGATCCACGTGCAAAAATTATGCAAAAAACTTGTCATGAAGTTTTAAAAGAACTCAATATTCAAGATGACCCACTTCTTGATATCGCTATGGAACTTGAGAAAATAGCCCTCAATGACGAATATTTTGTTGAGAAAAAGCTTTACCCCAATGTAGATTTCTATTCTGG
	'AF391281.1'	TACAAGAAATAGGTTCCGTTGAGAGAATTCCTGAATTCATTGCACGTGCAAAAGATAAAAATGATCCTTTCCGCCTTATGGGATTTGGTCACAGAGTCTATAAAAATTATGATCCACGTGCAAAAATCATGCAAAAAACCTGCCATGAAGTTTTAAAAGAACTTAACATCCAAGATGATCCACTTCTTGATATAGCTATAGAACTTGAAAAAATTGCCCTGAATGATGAGTATTTTGTTGAGAAAAAGCTTTATCCAAATGTCGATTTCTATTCTGG
	'AF391282.1'	TACAAGAAATAGGCTCTGTTGAGAGGATTCCTGAATTCATTGCACGCGCAAAAGATAAAAATGACCCTTTCCGCCTTATGGGATTTGGTCACAGAGTCTATAAAAATTATGATCCACGTGCAAAAATCATGCAAAAAACCTGCCATGAAGTTTTAAAAGAACTTAACATCCAAGATGACCCACTTCTTGATATAGCTATAGAACTTGAAAAAATTGCCCTGAATGATGAGTATTTTGTTGAGAAAAAGCTTTATCCCAATGTCGATTTCTATTCTGG
	'AF391790.1'	TACAAGAAATAGGTTCCGTTGAGAGAATCCCTGAATTCATTGCACGTGCAAAAGATAAAAATGATCCTTTCCGCCTTATGGGATTTGGTCACAGAGTCTATAAAAATTATGATCCACGTGCAAAAATCATGCAAAAAACCTGCCATGAAGTTTTAAAAGAACTTAACATCCAAGATGATCCACTGCTTGATATAGCTATAGAACTTGAAACAATCGCCTTGAATGATGAGTATTTTGTTGAGAAAAAGCTTTATCCAAATGTCGATTTCTATTCTGG
	'AF391791.1'	TACAAGAAATAGGTTCCGTTGAGAGAATTCCTGAATTCATTGCACGTGCAAAAGATAAAAATGATCCTTTCCGCCTTATGGGGTTTGGGCACAGAGTCTATAAAAATTATGATCCGCGCGCAAAAATCATGCAAAAAACCTGCCATGAAGTTTTAAAAGAGCTTAACATCCAAGATGATCCACTTCTTGATATAGCTATAGAACTTGAAAAAATCGCCCTGAGCGATGAATATTTTGTTGAGAAAAAGCTTTATCCAAATGTCGATTTCTATTCTGG
	'AF439751.1'	TACAAGAAATAGGTTCCGTTAAAAGAATTCCTGAATTCATTGCTCGTGCAAAAGATAAAAATGATCCTTTCCGTCTTATGGGTTTTGGCCATCGTGTCTATAAAAATTATGATCCACGCGCAAAAATCATGCAACAAACCTGTCATGAAGTCTTAAAAGAACTTAATATTCAAGATGATCCACTTCTTGATATTGCTATAGAACTTGAAAATATTGCCTTGAATGATGAATACTTTGTTGAAAAAAGGCTTTACCCGAATGTTGATTTCTATTCTGG
	'AF440273.1'	TACAAGAAATAGGTTCCGTCAAAAGAATTCCTGAATTCATTGCTCGTGCAAAAGATAAAAATGATCCTTTCCGTCTTATGGGTTTTGGCCATCGTGTCTATAAAAATTATGATCCACGCGCAAAAATCATGCAACAAACCTGTCATGAAGTCTTAAAAGAACTTAATATTCAAGATGATCCACTTCTTGATATTGCTATAGAACTTGAAAATATTGCCCTGAATGATGAATACTTTGTTGAAAAAAGGCTTTACCCGAATGTTGATTTCTATTCTGG
	'AF440274.1'	TACAAGAAATAGGTTCCGTTAAAAGAATTCCTGAATTCATTGCTCGTGCAAAAGATAAAAATGATCCTTTCCGTCTTATGGGTTTTGGTCATCGTGTCTATAAAAATTATGATCCACGCGCGAAAATTATGCAACAAACCTGTCATGAAGTCTTAAAAGAACTTAATATTCAAGATGATCCACTTCTTGATATTGCTATAGAACTTGAAAATATTGCCTTGAATGATGAATATTTTGTTGAAAAAAGGCTTTATCCGAATGTTGATTTCTATTCTGG
	'AF440275.1'	TACAAGAAATAGGTTCCGTTAAAAGAATTCCTGAATTCATTGCTCGTGCAAAAGATAAAAATGATCCTTTCCGTCTTATGGGTTTTGGTCATCGTGTCTATAAAAATTATGATCCACGCGCGAAAATCATGCAACAAACCTGTCATGAAGTCTTAAAAGAACTTAATATTCAAGATGATCCACTTCTTGATATTGCTATAGAACTTGAAAATATTGCCTTGAATGATGAATATTTTGTTGAAAAAAGGCTTTATCCGAATGTTGATTTCTATTCTGG
	'AF440731.1'	TACAAGAAATAGGTTCCGTTAAAAGAATTCCTGAATTCATTGCTCGTGCAAAAGATAAAAATGATCCTTTCCGTCTTATGGGTTTTGGCCATCGTGTCTATAAAAATTATGATCCACGCGCAAAAATCATGCAACAAACCTGTCATGAAGTCTTAAAAGAACTTAATATTCAAGATGATCCACTTCTTGATATTGCTATAGAACTTGAAAATATTGCCTTGAATGATGAATATTTTGTTGAAAAAAGGCTTTACCCGAATGTTGATTTCTATTCTGG
	'AF440732.1'	TACAAGAAATAGGTTCCGTTAAAAGAATTCCTGAATTCATTGCTCGTGCAAAAGATAAAAATGATCCTTTCCGTCTTATGGGTTTTGGTCATCGTGTCTATAAAAATTATGATCCACGCGCGAAAATCATGCAACAAACCTGTCATGAAGTCTTAAAAGAACTTAATATTCAAGATGATCCACTTCTTGATATTGCTATAGAACTTGAAAATATTGCCTTGAATGATGAATACTTTGTTGAAAAAAGGCTTTATCCGAATGTTGATTTCTATTCTGG
	'AF440733.1'	TACAAGAAATAGGTTCCGTTAAAAGAATTCCTGAATTCATTGCTCGTGCAAAAGATAAAAATGATCCTTTCCGTCTTATGGGTTTTGGCCATCGTGTCTATAAAAATTATGATCCACGCGCAAAAATCATGCAACAAACCTGTCATGAAGTCTTAAAAGAACTTAATATTCAAGATGATCCACTTCTTGATATTGCTATAGAACTTGAAAACATTGCCTTGAATGATGAATATTTTGTTGAAAAAAGGCTTTACCCGAATGTTGATTTCTATTCTGG
	'AF449760.1'	TACAGGAAATAGGTTCTGTCAGAAGAATTCCTGAATTTATTACTCGTGCAAAAGATAAAAATGATCCTTTCCGTCTTATGGGGTTTGGTCATCGAGTATATAAAAATTATGATCCACGTGCAAAAATCATGCAACAAACCTGCCATGAGGTCTTAAAAGAACTCAATATCCAAGATGATCCACTTCTTGATATCGCTATAGAACTTGAAAAAATTGCCCTGAATGATCAATATTTTGGTGAAAAAAAGCTTTATCCAAATGTCGATTTTTATTCTGG
	'AF449761.1'	TACAAGAAATAGGTTCTGTTAAGAGAATTCCTGAATTTATTGCACGTGCAAAAAATAAAAATGATCCTTTCCGCCTTATGGGATTTGGTCACCGAGTCTATAAAAATTATGATCCACGTGCAAAAATCATGCAAAAAACCTGCCATGAGGTTTTAAAAGAACTCAATATTCAAGATGATCCACTTCTTGATATCGCTATAGAACTCGAAAAAATCGCCTTAAACGATGAATATTTTGTTGAAAAAAAGCTTTATCCAAATGTCGATTTCTATTCTGG
	'AF451159.1'	TACAAGAAATAGGTTCTGTCAAAAGAATTCCTGAATTTATTGCTCGTGCAAAAGATAAAAATGATCCTTTCCGTCTTATGGGGTTTGGCCACCGAGTCTATAAAAATTATGATCCACGCGCAAAAATCATGCAACAAACCTGCCATGAGGTCTTAAAAGAACTGAACATTCAAGATGATCCACTTCTTGATATTGCTATAGAGCTTGAAAATATTGCCCTGAATGATGAATATTTTGTTGAAAAAAGGCTTTATCCGAATGTTGATTTTTATTCTGG
	'AF451160.1'	TACAAGAAATAGGTTCTGTCAAAAGAATTCCTGAATTTATTGCTCGTGCAAAAGATAAAAATGATCCTTTCCGTCTTATGGGTTTTGGCCACCGAGTCTATAAAAATTATGATCCACGCGCAAAAATCATGCAACAAACCTGCCATGAGGTCTTAAAAGAACTGAACATTCAAGATGATCCACTTCTTGATATTGCTATAGAACTTGAAAATATTGCCCTGAATGATGAATATTTTGTTGAAAAAAGGCTTTATCCGAATGTTGATTTTTATTCTGG
	'AF451161.1'	TACAAGAAATAGGTTCTGTCAAAAGAATTCCTGAATTTATTGCTCGTGCAAAAGATAAAAATGATCCTTTCCGTCTTATGGGTTTTGGCCATCGAGTCTATAAAAATTATGATCCACGCGCAAAAATCATGCAACAAACCTGCCATGAGGTCTTAAAAGAACTGAACATTCAAGATGATCCACTTCTTGATATTGCTATAGAACTTGAAAATATTGCCCTGAATGATGAATATTTTGTTGAAAAAAGGCTTTATCCGAATGTTGATTTTTATTCTGG
	'AF451162.1'	TACAAGAAATAGGTTCTGTCAAAAGAATTCCTGAATTTATTGCTCGTGCAAAAGATAAAAATGATCCTTTCCGTCTTATGGGTTTTGGCCATCGAGTCTATAAAAATTATGATCCACGCGCAAAAATCATGCAACAAACCTGCCATGAGGTCTTAAAAGAACTGAACATTCAAGATGATCCACTTCTTGATATTGCTATAGAACTTGAAAATATTGCTCTGAATGATGAATATTTTGTTGAAAAAAGGCTTTATCCGAATGTTGATTTTTATTCTGG
	'AF451163.1'	TACAAGAAATGGGTTCTGTCAAAAGAATTCCTGAATTTATTGCTCGTGCAAAAGATAAAAATGATCCTTTCCGTCTTATGGGTTTTGGCCATCGAGTCTATAAAAATTATGATCCACGCGCAAAAATCATGCAACAAACCTGCCATGAGGTCTTAAAAGAACTGAACATTCAAGATGATCCACTTCTTGATATTGCTATAGAACTTGAAAATATTGCTCTGAATGATGAATATTTTGTTGAAAAAAGGCTTTATCCGAATGTTGATTTTTATTCTGG
	'AF478356.1'	TACAAGAGATAGGCTCTGTTAAAAAAATTCCTCAATTTATTGCGCGTGCAAAAGATAAAAATGATCCTTTTCGTCTTATGGGCTTCGGCCACAGAGTCTACAAAAATTATGATCCACGTGCAAAGATTATGCAGAAAACCTGCCATGAAGTTTTAAAAGAGCTAAACATTCAAGATAACCCACTTTTTGATATAGCGATGGAGCTTGAGCACATCGCTCTGAATGATGAATATTTCATTAACAAAAAGCTCTATCCTAATGTCGACTTCTATTCTGG
	'AF478357.1'	TACAAGAGATAGGCTCTGTTAAAAAAATTCCTCAATTTATTGCGCGTGCAAAAGATAAAAATGATCCTTTTCGTCTTATGGGCTTCGGCCACAGAGTCTACAAAAATTATGATCCACGTGCAAAGATTATGCAGAAAACCTGCCATGAAGTTTTAAAAGAGCTCTACATTCAAGATAACCCACTTTTTGATATAGCGATGGAGCTTGAGCACATCGCTCTGAATGATGAATATTTCATTAACAAAAAGCTCTATCCTAATGTCGACTTCTATTCTGG
	'AF489537.1'	TACAAGAAATAGGTTCCGTTAAGAGAATTCCTGAATTTATTGCACGTGCAAAAGATAAAAATGATCCTTTCCGCCTTATGGGATTTGGTCACAGAGTGTATAAAAATTATGATCCACGTGCAAAAATCATGCAAAAAACCTGCCATGAAGTTTTAAAAGAACTGAATATTCAAGATGATCCACTTCTTGATATCGCTATAGAACTTGAAAAAATAGCCTTAAACGATGAATATTTTGTTGAAAAAAAGCTTTATCCGAATGTTGATTTCTATTCTGG
	'AF489538.1'	TACAAGAAATAGGTTCCGTTAAGAGAATTCCTGAATTTATTGCACGTGCAAAAGATAAAAATGATCCTTTCCGCCTTATGGGATTTGGTCACCGAGTGTATAAAAATTATGATCCACGTGCAAAAATCATGCAAAAAACCTGCCATGAAGTTTTAAAAGAACTGAATATTCAAGATGATCCACTTCTTGATATCGCTATAGAACTTGAAAAAATAGCCTTAAACGATGAATATTTTGTTGAAAAAAAGCTTTATCCGAATGTTGATTTTTATTCTGG
	'AF489539.1'	TACAAGAAATAGGTTCCGTTAAGAGAATTCCTGAATTTATTGCACGTGCAAAAGATAAAAATGATCCTTTCCGCCTTATGGGATTTGGTCACCGAGTGTATAAAAATTATGATCCACGTGCAAAAATCATGCAAAAAACCTGCCATGAAGTTTTAAAAGAACTGAATATTCAAGATGATCCACTTCTTGATATCGCTATAGAACTTGAAAAAATAGCCTTAAACGATGAATATTTTGTTGAAAAAAAGCTTTATCCGAATGTTGATTTCTATTCTGG
	'AGWB01000003.1'	TGCAAGAAATAGGTTCTATTGAAAAAATTCCTGAATTTATCGAACGTGCAAAAGATAAAAATGACCCTTTCCGTCTTATGGGTTTTGGACACAGAGTTTATAAAAATTATGATCCACGTGCAAAACTTATGCAAAAAACCTGCCATGAAGTTTTAAAAGAACTAAACATTCAAGATGATCCACTTCTTGATATTGCTATGGAGCTTGAAAAAATTGCCCTAAATGATGAATACTTTATTGAAAAAAAGCTCTATCCTAATGTTGATTTCTATTCTGG
	'AGWC01000004.1'	TGCAAGAAATAGGTTCTATTGAAAAAATTCCTGAATTTATCGCACGTGCAAAAGATAAAAATGATCCTTTCCGTCTTATGGGTTTTGGCCATAGAGTTTATAAAAATTATGATCCACGTGCAAAACTTATGCAAAAAACCTGCCATGAAGTTTTAAAAGAACTAAATATTAAAGATGATCCACTTCTTGACATTGCTATGGAGCTTGAAAAAATTGCCTTAAGTGATGAATACTTTATTGAAAAAAAGCTTTATCCTAATGTTGATTTCTATTCTGG
	'AJ278183.1'	TGCAAGAAATAGGTTCTATTGAAAAAATTCCTGAGTTTATCGCACGTGCAAAAGATAAAAATGATCCTTTCCGTCTTATGGGCTTTGGCCACAGAGTTTATAAAAATTACGATCCACGTGCAAAACTTATGCAAAAAACCTGCCATGAAGTTTTAAAAGAACTAAATATTAAAGATGATCCACTTCTTGACATTGCTATGGAGCTTGAAAAAATTGCCTTAAGTGATGAATACTTTATTGAAAAAAAGCTTTATCCTAATGTTGATTTCTATTCTGG
	'AJ278184.1'	TGCAAGAAATAGGTTCTATTGAAAAAATTCCTGAATTTATCGCACGTGCAAAAGATAAAAATGATCCTTTCCGTCTTATGGGCTTTGGCCACAGAGTTTATAAAAATTACGATCCACGTGCAAAACTTATGCAAAAAACCTGCCATGAAGTTTTAAAAGAATTAAATATTAAAGATGATCCACTTCTTGACATTGCTATGGAGCTTGAAAAAATTGCCTTAAGTGATGAATATTTTATTGAAAAAAAGCTTTATCCTAATGTTGATTTCTATTCTGG
	'AJ278185.1'	TGCAAGAAATAGGTTCTATTGAAAAAATTCCTGAATTTATCGCACGTGCAAAAGATAAAAATGATCCTTTCCGTCTTATGGGCTTTGGCCACAGAGTTTATAAAAATTACGATCCACGTGCAAAACTTATGCAAAAAACTTGCCATGAAGTTTTAAAAGAATTAAATATTAAAGATGATCCACTTCTTGACATTGCTATGGAGCTTGAAAAAATTGCCTTAAGTGATGAATATTTTATTGAAAAAAAGCTTTATCCTAATGTTGATTTCTATTCTGG
	'AJ439406.1'	TACAAGAAATAGGTTCTGTTGAAAGAATTCCTGAATTCATTGCACGTGCAAAAGATAAAAATGATTCTTTCCGCCTTATGGGTTTTGGTCATCGAGTCTATAAAAATTATGATCCACGCGCAAAAATCATGCAACAAACCTGCCATGAGGTTTTAAAAGAATTGAACATTCAAAATGATCCACTTCTTGATATTGCTATTACGCTTGAAAATATTGCTCTAAATGATGAATATTTTATTGAAAAAAAACTTTACCCTAATGTCGATTTCTATTCTGG
	'AJ564632.1'	TGCAAGAAATAGGTTCTATTGAAAAAATTCGTGAGTTTATCGCACGTGCAAAAGATAAAAATGATCCTTTCCGTCTTATGGGCTTTGGCCACAGAGTTTATAAAAATTACGATCCACGTGCAAAACTTATGCAAAAAACCTGCCATGAAGTTTTAAAAGAACTAAATATTAAAGATGATCCACTTCTTGACATTGCTATGGAGCTTGAAAAAATTGCCTTAAGTGATGAATACTTTATTGAAAAAAAGCTTTATCCTAATGTTGATTTCTATTCTGG
	'AJ564633.1'	TGCAAGAAATAGGTTCTATTGAAAAAATTCCTGAATTTATCGCACGTGCAAAAGATAAAAATGATCCTTTCCGTCTTATGGGCTTTGGCCACAGAGTTTATAAAAATTACGATCCACGTGCAAAACTTATGCAAAAAACCTGCCATGAAGTTTTAAAAGAACTAAATATTAAAGATGATCCACTTCTTGACATTGCTATGGAGCTTGAAAAAATTGCCTTAAGTGATGAATACTTTATTGAAAAAAAGCTCTATCCTAATGTTGATTTCTATTCTGG
	'AJ564634.1'	TGCAAGAAATAGGTTCTATTGAAAAAATTCCTGAATTTATCGCACGTGCAAAAGATAAAAATGATCCTTTCCGTCTTATGGGCTTTGGCCACAGAGTTTATAAAAATTACGATCCACGTGCAAAACTTATGCAAAAAACCTGCCATGAAGTTTTAAAAGAACTAAATATTAAAGATGATCCACTTCTTGACATTGCTATGGAGCTTGAAAAAATTGCCTTAAGTGATGAATACTTTATTGAAAAAAAGCTTTATCCTAATGTTGATTTCTATTCTGG
	'AJ564635.1'	TGCAAGAAATAGGTTCTATTGAAAAAATTCCTGAATTTATCGCACGTGCAAAAGATAAAAATGATCCTTTCCGTCTTATGGGCTTTGGTCACAGAGTTTATAAAAATTATGATCCACGTGCAAAACTTATGCAAAAAACCTGCCATGAAGTTTTAAAAGAACTAAATATTAAAGATGATCCACTTCTTGACATTGCTATGGAGCTTGAAAAAATTGCCTTAAGTGATGAATACTTTATTGAAAAAAAGCTTTATCCTAATGTTGATTTCTATTCTGG
	'AJ583111.1'	TACAAGAAATAGGTTCTATTAAAAGAATTCCTGAATTTATTGCACGTGCAAAAGATAAAAATGATCCTTTCCGCCTTATGGGCTTTGGTCACCGTGTCTATAAAAATTATGATCCACGTGCAAAAATCTTGCAAAAAACCTGTCATGAGGTTTTAAAAGAGCTCAACATTCAAGATGATCCACTTCTTGATATTGCGATAGAACTTGAAAAAATTGCGCTAAATGATGAATATTTTATTGAGAAAAAGCTTTATCCCAATGTTGATTTCTATTCCGG
	'AJ583112.1'	TACAAGAAATCGGTTCTATTGAAAGAATTCCTGAATTTATTGCACGTGCAAAAGATAAAAATGATCCTTTCCGCCTTATGGGATTTGGTCACCGTGTCTATAAAAATTATGACCCACGTGCAAAAATCATGCAAAAAACCTGTCATGAAGTTTTAAAAGAGCTCAACATTCAAGATGATCCACTTCTTGATATTGCAATAGAACTTGAAAAAATTGCCCTAAATGATGAATATTTTATCGAGAAAAAGCTTTATCCCAATGTTGATTTTTATTCCGG
	'AJ583113.1'	TACAAGAAATCGGTTCTATTGAAAGAATTCCTGAATTTATTGCACGTGCAAAAGATAAAAATGATCCTTTCCGCCTTATGGGATTTGGTCACCGTGTCTATAAAAATTATGACCCACGTGCAAAAATCATGCAAAAAACCTGTCATGAAGTTTTAAAAGAGCTCAACATTCAAGATGATCCGCTTCTTGATATTGCAATAGAACTTGAAAAAATTGCCCTAAATGATGAATATTTTATCGAGAAAAAGCTTTATCCCAATGTTGATTTCTATTCCGG
	'AJ583115.1'	TCCAAGAAATCGGTTCTATTAAAAGAATTCCTGAATTTATTGCACGTGCAAAAGATAAAAATGATCCTTTCCGTCTTATGGGCTTTGGTCACCGCGTTTATAAAAATTATGATCCACGTGCAAAAATCATGCAAAAAACCTGTCATGAGGTTTTAAAAGAGCTCAACATTCAAGATGATCCGCTTCTTGATATTGCAATAGAACTTGAAAAAATTGCCTTAAGTGATGAATATTTTATTGAGAAAAAGCTTTATCCCAATGTTGATTTCTATTCCGG
	'AJ583116.1'	TCCAAGAAATCGGTTCTATTAAAAGAATTCCTGAATTTATTGCACGTGCAAAAGATAAAAATGATCCTTTCCGTCTTATGGGCTTTGGTCACCGCGTTTATAAAAATTATGACCCACGTGCAAAAATCATGCAAAAAACCTGTCATGAGGTTTTAAAAGAGCTCAACATTCAAGATGATCCGCTTCTTGATATTGCAATAGAACTTGAAAAAATTGCCTTAAGTGATGAATATTTTATTGAGAAAAAGCTTTATCCCAATGTTGATTTCTATTCCGG
	'AJ583117.1'	TACAAGAAATCGGTTCTATTGAAAGAATTCCTGAATTTATTGCACGTGCAAAAGATAAAAATGATCCTTTCCGCCTTATGGGATTTGGTCACCGTGTCTATAAAAATTATGGCCCACGCGCAAAAATCATGCAAAAAACCTGTCATGAAGTTTTAAAAGAGCTCAACATTCAAGATGATCCACTTCTTGATATTGCAATAGAACTTGAAAAAATTGCCCTAAATGATGAATATTTTATCGAGAAAAAGCTTTATCCCAATGTTGATTTTTATTCCGG
	'AJ583118.1'	TCCAAGAAATAGGTTCTATTAAAAGAATTCCTGAATTTATTGCACGTGCAAAAGATAAAAATGATCCTTTCCGTCTTATGGGCTTTGGTCACCGCGTCTATAAAAATTATGACCCACGTGCAAAAATCATGCAAAAAACCTGTCATGAGGTTTTAAAAGAGCTCAACATTCAAGATGATCCGCTTCTTGATATTGCAATAGAACTTGAAAAAATTGCCTTAAGTGATGAATATTTTATTGAGAAAAAGCTTTATCCCAATGTTGATTTCTATTCCGG
	'AJ583119.1'	TACAAGAAATCGGTTCTATTAAAAGAATTCCTGAATTTATTGAACGTGCAAAAGATAAAAATGATCCTTTTCGCCTTATGGGCTTTAGTCATCGTGTCTATAAAAATTATGACCCACGTGCAAAAATCATGCAAAAAACCTGTCATGAAGTTTTAAAAGAGCTCAACATTCAAGATGATCCTCTTCTTGATATTGCAGTAGAACTTGAAAAAATTGCCTTAAATGATGAATATTTTATCGAGAAAAAGCTTTATCCCAATGTTGATTTTTATTCCGG
	'AJ583120.1'	TACAAGAAATCGGTTCTATTGAAAAAATTCCTGAATTTATTGCACGTGCAAAAGATAAAAATGATCCTTTCCGCCTTATGGGCTTTGGTCACCGTGTCTATAAAAATTATGACCCTCGTGCAAAAATCATGCAAAAAACCTGTCATGAGGTTTTAAAAGAGCTCAACATTCAAGATGATCCGCTTCTTGATATTGCAATAGAACTTGAAAAAATTGCCCTAAATGATGAATATTTTATCGAGAAAAAACTTTATCCCAATGTTGATTTTTATTCCGG
	'AJ583121.1'	TACAAGAAATCGGTTCTATTGAAAAAATTCCTGAATTTATTGCACGTGCAAAAGATAAAAATGATCCTTTCCGCCTTATGGGCTTTGGTCACCGTGTCTATAAAAATTATGACCCTCGTGCAAAAATCATGCAAAAAACCCGTCATGAGGTTTTAAAAGAGCTCAACATTCAAGATGATCCGCTTCTTGATATTGCAATAGAACTTGAAAAAATTGCCCTAAATGATGAATATTTTATCGAGAAAAAACTTTATCCCAATGTTGATTTTTATTCCGG
	'AJ583122.1'	TACAAGAAATTGGTTCGATTAAAAGAATTCCTGAATTTATTGCGCGTGCAAAAGATAAAAATGATCCTTTCCGCCTTATGGGCTTTGGTCACCGTGTCTATAAAAATTATGACCCACGTGCAAAAATCATGCAAAAAACCTGTCATGAAGTTTTAAAAGAGCTCAACATTCAAGATGATCCGCTTCTTGATATTGCAATAGAACTTGAAAAAATTGCTCTAAATGATGAATATTTTATTGAGAAAAAGCTTTATCCCAATGTTGATTTCTATTCCGG
	'AJ583123.1'	TACAAGAAATTGGTTCAATTAAAAGAATTCCTGAATTTATTGCGCGTGCAAAAGATAAAAATGATCCTTTCCGCCTTATGGGCTTTGGTCACCGTGTCTATAAAAATTATGACCCACGTGCAAAAATCATGCAAAAAACCTGTCATGAAGTTTTAAAAGAGCTCAACATTCAAGATGATCCGCTTCTTGATATTGCAATAGAACTTGAAAAAATTGCCCTAAATGATGAATATTTTATCGAGAAAAAGCTTTATCCCAATGTTGATTTCTATTCCGG
	'AJ583125.1'	TACAAGAAATCGGTTCTATTGAAAGAATTCCTGAATTTATTGCACGTGCAAAAGATAAAAATGATCCTTTCCGCCTTATGGGATTTGGTCACCGTGTCTATAAAAATTATGACCCACGTGCAAAAATCATGCAAAAAACCTGTCATGAAGTTTTAAAAGAGCTCAACATTCAAGATGATCCACTTCTTGATATTGCAATAGAACTTGAAAAAATTGGCCTAAATGATGAATATTTTATCGAGAAAAAGCTTTATCCCAATGTTGATTTTTATTCCGG
	'AJ583127.1'	TACAAGAAATTGGTTCAATTAAAAGAATTCCTGAATTTATTGCGCGTGCAAAAGATAAAAATGATCCTTTCCGCCTTATGGGCTTTGGTCACCGTGTCTATAAAAATTATGACCCACGTGCAAAAATCATGCAAAAAACCTGTCATGAAGTTTTAAAAGAGCTCAACATTCAAGATGATCCGCTTCTTGATATTGCAATAGAACTTGAAAAAATTGGCCTAAATGATGAATATTTTATCGAGAAAAAGCTTTATCCCAATGTTGATTTCTATTCCGG
	'AJ583129.1'	TACAAGAAATCGGTTCTATTAAAAGAATTCCTGAGTTTATTGCACGTGCAAAAGATAAAAATGATCCTTTCCGCCTCATGGGCTTTGGTCACCGTGTCTATAAAAATTATGACCCACGTGCAAAAATTATGCAAAAAACTTGTCATGAGGTTTTAAAAGAACTCAATATTCAAGATGATCCACTTCTTGATATTGCAATAGAACTTGAAAAAATTGCCTTAAGTGATGAATATTTTATTGAGAAAAAGCTTTATCCCAATGTTGATTTTTATTCTGG
	'AJ583130.1'	TACAAGAAATCGGTTCTATTGAAAGAATTCCTGAGTTTATTGCACGTGCAAAAGATAAAAATGATCCTTTCCGCCTTATGGGCTTTGGTCACCGTGTTTATAAAAATTATGACCCACGTGCCAAAATCATGCAAAAGACCTGTCATGAGGTTTTGAAAGAACTAAACATTCAAGATGATCCGCTTCTTGATATTGCAATAGAACTTGAAAAAATTGCCTTAAGTGATGAATATTTTATTGAGAAAAAGCTCTATCCCAATGTTGATTTTTATTCCGG
	'AJ583131.1'	TACAAGAAATCGGTTCTATTAAAAGAATTCCTGAATTTATTGCACGTGCAAAAGATAAAAATGATCCTTTCCGCCTCATGGGCTTTGGTCACCGTGTCTATAAAAATTATGACCCACGTGCAAAAATNATGCAAAAAACTTGTCATGAGGTTTTAAAAGAACTCAATATTCAAGATGATCCACTTCTTGATATTGCAATAGAACTTGAAAAAATTGCCTTAAGTGATGAATATTTTATTGAGAAAAAGCTTTATCCCAATGTTGATTTCTATTCCGG
	'AJ583132.1'	TACAGGAAATCGGTTCTATTAAAAAAATTCCTGAATTTATTGCACGTGCAAAAGATAAAAATGATCCTTTCCGTCTTATGGGCTTTGGTCACCGTGTCTATAAAAATTATGACCCTCGTGCAAAAATCATGCAAAAAACCTGCCATGAGGTTTTAAAAGAGCTCAACATTCAAGATGATCCGCTTCTTGATATTGCAATAGAACTTGAAAGAATTGCCTTAAGCGATGAATATTTCATTGAAAAAAAACTTTATCCCAATGTTGATTTCTATTCCGG
	'AJ583133.1'	TACAGGAAATCGGTTCTACTAAAAGAATTCCTGAGTTTATTGCACGTGCAAAAGATAAAAATGATCCTTTCCGCCTCATGGGTTTTGGTCACCGCGTTTATAAAAATTATGACCCACGTGCAAAAATCATGCAAAAAACCTGTCATGAGGTTTTAAAAGAGCTCAATATTCAAGATGATCCGCTTCTTGATATTGCAATAGAACTTGAAAAAATTGCCTTAAGTGATGAATATTTCATTGAGAAAAAGCTTTATCCCAATGTTGATTTCTATTCCGG
	'AJ583134.1'	TACAGGAAATCGGTTCTATTAAAAGAATTCCTGAGTTTATTGCACGTGCAAAAGATAAAAATGATCCTTTCCGCCTTATGGGTTTTGGTCACCGCGTTTATAAAAATTATGACCCACGTGCAAAAATCATGCAAAAAACCTGTCATGAGGTTTTAAAAGAGCTCAATATTCAAGATGATCCGCTTCTTGATATTGCAATAGAAATTGAAAAAATTGCCTTAAGTGATGAATATTTCATTGAGAAAAAGCTTTATCCCAATGTTGATTTCTATTCCGG
	'AJ583135.1'	TACAGGAAATTGGTTCTATTAAAAGAATTCCTGAATTTATTGCACGTGCAAAAGATAAAAATGATCCTTTCCGCCTTATGGGCTTTGGTCACCGTGTTTATAAAAATTATGACCCACGTGCAAAAATCATGCAAAAAACCTGTCATGAAGTTTTAAAAGAGCTCAACATTCAAGATGACCCGCTTCTTGATATTGCAATAGAACTTGAAAAAATTGGCTTAAGTGATGAATATTTCATTGAGAAAAAGCTTTATCCCAATGTTGATTTCTATTCCGG
	'AJ583136.1'	TACAGGAAATCGGTTCTATTAAAAGAATTCCTGAGTTTATTGCACGTGCAAAAGATAAAAATGATCCTTTCCGCCTTATGGGTTTTGGTCACCGCGTTTATAAAAATTATGACCCACGTGCAAAAATCATGCAAAAAACCTGTCATGAGGTTTTAAAAGAGCTCAATATTCAAGATGATCCGCTTCTTGATATTGCAATAGAACTTGAAAAAATTGCCTTAAGTGATGAATATTTCATTGAGAAAAAGCTTTATCCCAATGTTGATTTCTATTCCGG
	'AJ871611.1'	TACAAGAAATAGGTTCCGTTAAGAAAATTCCTGAATTCATTGCACGTGCAAAAGATAAAAATGATCCTTTCCGTCTTATGGGCTTTGGTCACCGAGTCTATAAAAATTATGATCCACGTGCGAAAATCATGCAACAAACCTGCCATGAAGTTTTAAAAGAACTAAATATTCAAGATGATCCACTTCTTGATATCGCTATAGAACTTGAAAAAATTGCCCTGAATGATGAATATTTCGTTGAAAAAAGGCTTTATCCTAATGTTGATTTCTATTCTGG
	'AJ871612.1'	TACAAGAAATAGGTTCCGTTAAGAGAATTCCTGAATTCATTGCACGTGCAAAAGATAAAAATGATCCTTTCCGCCTGATGGGCTTTGGTCATCGAGTCTATAAAAATTATGACCCACGTGCAAAAATCATGCAAAAAACCTGCCATGATGTTTTAAAAGAACTAAATATTCAAGATGATCCGCTTCTTGATATCGCTATAGAACTTGAGAAAATCGCCCTGAATGATGAATATTTTGTTGAGAAAAAGCTTTATCCGAATGTTGATTTCTATTCTGG
	'AJ871613.1'	TACAAGAAATAGGTTCCGTTAAGAGAATTCCTGAATTCATTGCACGTGCAAAAGATAAAAATGATCCTTTCCGCCTGATGGGCTTTGGTCATCGAGTCTATAAAAATTATGACCCACGTGCAAGAATCATGCAAAAAACCTGCCATGATGTTTTAAAAGAACTAAATATTCAAGATGATCCGCTTCTTGATATCGCTATAGAACTTGAGAAAATCGCCTTAAATGATGAATATTTTGTTGAGAAAAGGCTTTATCCGAATGTTGATTTTTATTCTGG
	'AJ871614.1'	TACAAGAAATAGGTTCCGTTAAGAGAATTCCTGAATTCATTGCACGTGCAAAAGATAAAAATGATCCTTTCCGCCTCATGGGCTTTGGTCATCGAGTCTATAAAAATTATGACCCACGTGCAAAAATCATGCAACAAACCTGCCATGATGTTTTAAAAGAACTAAATATTCAAGATGATTTGCTTCTTGACATCGCTATAGAGCTTGAGAAAATCGCTTTAAATGATGAATATTTTGTTGAGAAAAAGCTTTATCCGAATGTTGATTTCTATTCTGG
	'AJ871615.1'	TGCAAGAAATAGGTTCCGTTAAGAGAATTCCTGAATTCATTGCACGTGCAAAAGATAAAAACGATCCTTTCCGCCTCATGGGATTTGGTCATCGAGTCTATAAAAATTATGACCCACGTGCAAAAATCATGCAAAAAACCTGCCATGAGGTTTTAAAAGAACTAAATATTCAAGATGATCCGCTTCTTGACATCGCTATAGAGCTTGAGAAAATCGCCTTAAATGATGAATATTTTGTTGAGAAAAAGCTGTATCCTAATGTTGATTTCTATTCTGG
	'AM294993.1'	TACAAGAAATAGGTTCTGTTGAAAGAATTCCTGAATTCATTGCACGTGCAAAAGATAAAAATGATTCTTTCCGCCTTATGGGTTTTGGTCATCGAGTCTATAAAAATTATGATCCACGCGCAAAAATCATGCAACAAACCTGCCATGAGGTTTTAAAAGAATTGAACATTCAAAATGATCCACTTCTTGATATTGCTATCACGCTTGAAAATATTGCTCTAAATGATGAATATTTTATTGAAAAAAAACTTTACCCTAATGTCGATTTCTATTCTGG
	'AMQK01000007.1'	TACAAGAGATAGGCTCTGTTAAAAAAATTCCTCAATTTATTGCGCGTGCAAAAGATAAAAATGATCCTTTTCGTCTTATGGGCTTCGGCCACAGAGTCTACAAAAATTATGATCCACGTGCAAAGATTATGCAGAAAACCTGCCATGAAGTTTTAAAAGAGCTCAACATTCAAGATAACCCACTTTTTGATATAGCGATGGAGCTTGAGCACATCGCTCTGAATGATGAATATTTCATTAACAAAAAGCTCTATCCTAATGTCGACTTCTATTCTGG
	'AY064534.1'	TACAAGAAATAGGTTCCGTTAAGAGAATTCCTGAATTTATTGCACGTGCAAAAGATAAAAATGATCCTTTCCGCCTTATGGGATTTGGTCACCGAGTGTATAAAAATTATGATCCACGTGCAAAAATCATGCAAAAAACCTGCCATGAAGTTTTAAAAGAACTGAATATTCAAGATGATCCACTTCTTGATATCGCTATAGAACTCGAAAAAATAGCCTTAAACGATGAATATTTTGTTGAAAAAAAGCTTTATCCGAATGTTGATTTCTATTCTGG
	'AY064536.1'	TACAAGAAATAGGTTCCGTTAAGAGAATTCCTGAATTTATTGCACGTGCAAAAGATAAAAATGATCCTTTCCGTCTTATGGGATTCGGTCACAGAGTCTATAAAAATTATGACCCACGTGCAAAAATCATGCAAAAAACCTGCCATGAAGTTTTAAAAGAACTGAATATTCAAGATGATCCACTTCTTGATATCGCTATAGAACTTGAAAAAATAGCCTTAAACGATGAATATTTTGTTGAAAAAAAGCTTTATCCGAATGTTGATTTCTATTCTGG
	'AY071858.1'	TACAAGAAATAGGTTCCGTCAAAAGAATTCCTGAATTCATTGCTCGTGCAAAAGATAAAAATGATCCTTTCCGTCTTATGGGGTTTGGCCATCGAGTCTATAAAAATTATGATCCACGCGCAAAAATCATGCAACAAACTTGTCATGAAGTCTTAAAAGAACTTAATATTCAAGATGATCCACTTCTTGATATTGCTATAGAACTTGAAAATATTGCCCTGAATGATGAATATTTTGTTGAAAAAAGACTTTATCCGAATGTTGATTTCTATTCTGG
	'AY071859.1'	TACAAGAAATAGGTTCCGTCAAAAGAATTCCTGAATTCATTGCACGTGCAAAAGATAAAAATGATCCTTTCCGCCTTATGGGATTTGGTCACCGAGTCTATAAAAATTATGATCCACGCGCAAAAATCATGCAAAAAACTTGCCATGAAGTCTTAAAAGAACTTAATATTCAAGATGATCCACTTCTTGATATTGCTATAGAACTTGAAAATATTGCCCTGAATGATGAATATTTTGTTGAAAAAAGACTTTATCCGAATGTTGATTTCTATTCTGG
	'AY071861.1'	TACAAGAAATAGGTTCCGTCAAAAGAATTCCTGAATTCATTGCTCGTGCAAAAGATAAAAATGATCCTTTCCGCCTTATGGGGTTTGGCCATCGTGTCTATAAAAATTATGATCCACGCGCAAAAATCATGCAACAAACCTGTCATGAAGTCTTAAAAGAACTTAATATTCAAGATGATCCACTTCTTGATATTGCTATAGAACTTGAAAATATTGCCCTGAATGATGAATACTTTGTTGAAAAAAGGCTTTATCCGAATGTTGATTTCTATTCTGG
	'AY254216.1'	TACAAGAAATAAACTCAGTTAAGAGAATTCCAAAATTCATTGCACGAGCAAAAGACAAAAATGACCCCTTCCGCCTTATGGGATTTGGCCATCGAGTCTATAAAAATTATGACCCACGTGCAAAAATCATGCAACAAACATGTCATGAAGTTTTAAAAGAACTGAATATTCAAGATGATCCACTTCTCGATATAGCGATAGAACTTGAGAAAATTGCTCTCAATGATGAGTATTTTGTTGAAAAAAAGCTTTACCCGAATGTCGATTTTTATTCTGG
	'AY254308.1'	TGCAAGAAATAGGTTCTATTGAAAAAATTCCTGAATTTATCGCACGTGCAAAAGATAAAAATGATCCTTTCCGTCTTATGGGTTTTGGCCACAGAGTTTATAAAAATTACGATCCACGTGCAAAACTTATGCAAAAAACCTGCCATGAAGTTTTAAAAGAACTAAATATTAAAGATGATCCACTTCTTGACATTGCTATGGAGCTTGAAAAAATTGCCTTAAGTGATGAATACTTTATTGAAAAAAAGCTTTATCCTAATGTTGATTTCTATTCTGG
	'AY264493.1'	TACAAGAAATAGACTCAGTTAAGAGAATTCCAAAATTCATTGCACGAGCAAAAGACAAAAATGACCCTTTCCGCCTTATGGGATTTGGCCATCGAGTCTATAAAAATTATGACCCACGTGCAAAAATCATGCAACAAACATGTCATGAAGTTTTAAAAGAACTGAATATTCAAGATGATCCACTTCTCGATATAGCGATAGAACTTGAGAAAATTGCCCTCAATGATGAGTATTTTGTTGAAAAAAAGCTTTACCCGAATGTCGATTTTTATTCTGG
	'AY269279.1'	TACAAGAAATAGGTTCCATCAAAAGAATTCCTGAATTCATTGCACGTGCAAAAGATAAAAATGATCCTTTCCGCCTTATGGGGTTTGGCCATCGAGTCTATAAAAATTATGACCCACGTGCAAAAATCATGCAACAAACTTGCCATAAAGTCTTAAAAGAGCTCAATATTCAAAATGACCCGCTGCTTGATATTGCAATAGAACTTGAAAAAATTGCCCTGAGTGATGAATATTTTATTGAAAAAAAGCTCTATCCCAATGTTGATTTCTATTCCGG
	'AY269417.1'	TACAAGAAATAGGTTCTATTAAAAGAATTCCTAAATTTATTGCACGTGCAAAAGATAAAAATGATCCTTTCCGCCTTATAGGCTTTGGTCACCGTGTCTATAAAAATTATGACCCACGTGCAAAAATCATGCAAAAAACCTGTCATGAGGTTTTAAAAGAGCTCAATATTCAAGATGACCCGCTGCTTGATATTGCAATAGAACTTGAAAAAATTGCTTTAAGTGATGAATATTTTATTGAAAAAAAGCTTTATCCCAATGTCGATTTCTATTCCGG
	'AY269418.1'	TACAAGAAATAGGTTCTATTAAAAGAATTCCTAAATTTATTGCACGTGCAAAAGATAAAAATGATCCTTTCCGCCTTATAGGCTTTGGTCACCGTGTCTATAAAAATTATGACCCACGTGCAAAAATTATGCAAAAAACCTGTCATGAGGTTTTAAAAGAGCTCAATATTCAAGATGACCCACTACTTGATATTGCAATAGAACTTGAAAAAATTGCCTTAAGTGATGAATATTTTATTGAAAAAAAGCTTTATCCCAATGTTGATTTCTATTCCGG
	'AY269419.1'	TACAAGAAATAGGTTCTATTAAAAGAATTCCTAAATTTATTGCACGAGCAAAAGATAAAAATGACCCTTTCCGCCTTATAGGATTTGGTCACCGTGTCTATAAAAATTATGACCCACGTGCAAAAATCATGCAAAAAACCTGTCATGAGGTTTTAAAAGAGCTCAATATTCAAGATGATCCGCTGCTTGATATTGCAATAGAACTTGAAAAAATTGCCCTCAATGATGAATATTTTATTGAAAAAAAGCTTTATCCCAATGTCGATTTCTATTCCGG
	'AY269420.1'	TACAAGAAATAGGTTCTATTAAACGAAATCCTGAATTTATTGCACGCGCAAAAGATAAAAATGACCCTTTCCGCCTTATAGGCTTTGGTCACCGTGTCTATAAAAATTATGACCCACGTGCAAAAATCATGCAAAAAACCTGTCACAAGGTTTTAAAAGAGCTCAATATTCAAGATGACCCGCTGCTTGATATTGCAATAGAACTTGAAAAAATTGCCTTAAGTGATGAATATTTTATTGAAAAAAAGCTTTATCCCAAAGTTGATTTCTACTCCGG
	'AY277891.1'	TACAAGAAATAGGTTCTATTAAAAGAATTCCTAAATTTATTGCACGTGCAAAAGATAAAAATGATCCTTTCCGCCTTATAGGCTTTGGTCACCGTGTCTATAAAAATTATGACCCACGTGCAAAAATCATGCAAAAAACCTGTCATGAGGTTTTAAAAGAGCTCAATATTCAAGATGACCCGCTGCTTGATATTGCAATAGAACTTGAAAAAATTGCTTTAAGTGATGAATATTTTATTGAAAAAAAGCTTTATCCCAATGTTGATTTCTATTCCGG
	'AY277892.1'	TACAAGAAATAGGTTCTATTAAAAGAATTCCTAAATTTATTGCACGTGCAAAAGATAAAAATGATCCTTTCCGCCTTATAGGCTTTGGTCACCGTGTCTATAAAAATTATGACCCACGTGCAAAAATCATGCAAAAAACCTGTCATGAGGTTTTAAAAGAGCTCAATATTCAAGATGACCCGCTGCTTGATATTGCAATAGAACTTGAAAAAATTGCTTTAAGTGATGAATATTTTATTGAAAAAAAGCTTTATCCCAATGTTGATTTCTACTCCGG
	'AY277893.1'	TACAAGAAATAGGTTCTATTAAAAGAATTCCTAAATTTATTGCACGTGCAAAAGATAAAAATGATCCTTTCCGCCTTATAGGCTTTGGTCACCGTGTATATAAAAATTATGACCCACGTGCAAAAATCATGCAAAAAACCTGTCATGAGGTTTTAAAAGAGCTCAATATTCAAGATGACCCGCTGCTTGATATTGCAATAGAACTTGAAAAAATTGCTTTAAGTGATGAATATTTTATTGAAAAAAAGCTTTATCCCAATGTTGATTTCTATTCCGG
	'AY435102.1'	TACAAGAAATAGGTTCTATTGAAAGAATTCCTGAATTTATTGCACGTGCAAAAGATAAAAATGATCCTTTCCGCCTTATGGGCTTTGGGCACCGTGTCTATAAAAATTATGACCCACGTGCAAAAATCATGCAAAAAACCTGTCATGAAGTTTTAAAAGAACTCAACATTCAAGATGACCCACTTCTTGATATTGCAATAGAACTTGAAAAAATTGCCTTAAGTGATGAATATTTTATTGAGAAAAAGCTTTATCCCAATGTTGATTTCTATTCCGG
	'AY435103.1'	TGCAAGAAATAGGCGCTGTTCAAAAAATTCCTGAGTTTATTGCGCGTGCAAAAAATAAAAATGATCGTTTCCGTCTTATGGGCTTTGGTCACCGTGTCTATAAAAATTATGATCCACGTGCGAAAATCATGCAGCAAACCTGCCATGAAGTCTTAAAAGAACTCAATATTCAAGATGATCCACTTCTTGATATTGCTATGGAACTTGAAAAAATTGCTCTAAATGATGAATACTTTATTGAAAAGAAGCTTTATCCTAATGTTGATTTTTATTCTGG
	'AY435104.1'	TACAAGAAATAGGTTCCGTTAAGAGAATCCCTGAATTCATTGCACGTGCAAAAGATAAAAATGATCCTTTCCGCCTTATGGGATTTGGTCACAGAGTCTATAAAAATTATGATCCACGTGCAAAAATCATGCAAAAAACCTGCCATGAAGTTTTAAAAGAACTTAACATCCAAGATGATCCACTGCTTGATATAGCTATAGAACTTGAAAAAATCGCCCTGAATGATGAGTATTTTGTTGAGAAAAAGCTTTATCCAAATGTCGATTTCTATTCTGG
	'AY435108.1'	TACAAGAAATAGGTTCAGTTAAGAGAATCCCTGAATTCATTGCACGTGCAAAAGATAAAAATGATCCTTTCCGCCTTATGGGATTTGGTCACAGAGTCTATAAAAATTATGATCCACGTGCAAAAATCATGCAAAAAACCTGCCATGAAGTTTTAAAAGAACTTAACATCCAAGATGATCCACTGCTTGATATAGCTATAGAACTTGAAAAAATCGCCCTGAATGATGAGTATTTTGTTGAGAAAAAGCTTTATCCAAATGTCGATTTCTATTCTGG
	'AY435111.1'	TACAAGAAATAGGTTTCGTTAAGAGAATCCCTGAATTCATTGCACGTGCAAAAGATAAAAATGATCCTTTCCGCCTTATGGGATTTGGTCACAGAGTCTATAAAAATTATGATCCACGTGCAAAAATCATGCAAAAAACCTGCCATGAAGTTTTAAAAGAACTTAACATCCAAGATGATCCACTGCTTGATATAGCTATAGAACTTGAAAAAATCGCCCTGAATGATGAGTATTTTGTTGAGAAAAAGCTTTATCCAAATGTCGATTTCTATTCTGG
	'AY435113.1'	TACAAGAAATAGGTTCCGTTGAGAGAATCCCTGAATTCATTACACGTGCAAAAGATAAAAATGATCCTTTCCGCCTTATGGGATTTGGTCACAGAGTCTATAAAAATTATGATCCACGTGCAAAAATCATGCAAAAAACCTGCCATGAAGTTTTAAAAGAACTTAACATCCAAGATGATCCACTGCTTGATATAGCTATAGAACTTGAAAAAATCGCCCTGAATGATGAGTATTTTGTTGAGAAAAAGCTTTATCCAAATGTCGATTTCTATTCTGG
	'AY435121.1'	TACAAGAAATAGGTTCTATAAAAAGAATTCCTGAATTTATTGCACGTGCAAAAGATAAAAATGATCCTTTCCGCCTTATGGGCTTTGGGCACCGTGTCTATAAAAATTATGATCCACGTGCAAAAATCATGCAAAAAACCTGTCACGAGGTTTTAAAAGAACTCAACATTCAAGATGACCCACTTCTTGATATTGCAATAGAACTTGAAAAAATTGCCTTAAGTGATGAATATTTTATTGAGAAAAAACTTTATCCCAATGTTGATTTCTATTCCGG
	'AY454540.1'	TCAAAGAAATAGGTTCTGTGAAAAAAATTCCTGAATTTATTGCTCGTGCAAAAGATAAAAATGATCCCTTCCGCCTTATGGGATTTGGTCATAGAGTCTATAAAAATTATGATCCACGTGCAAAAATTATGCAAAAAACTTGCCATGAAGTTTTAAAAGAATTGAACCGCCAAGATGATCCACTTCTTGATATCGCTATAGAACTTGAACACATTGCTTTAAACGATGAATACTTCATTGAGAAAAAACTTTATCCAAATGTTGATTTTTATTCTGG
	'AY515125.1'	TACAAGAAATAGGTTCTATTAAAAGAATTCCTGAATTTATTGCACGCGCAAAAGATAAAAATGATCCTTTCCGCCTTATAGGCTTTGGCCATCGTGTCTATAAAAATTATGACCCACGTGCAAAAATCATGCAAAAAACCTGTCACAAGGTTTTAAAAGAGCTCAATATTCAAGATGACCCGCTGCTTGATATTGCAATAGAACTTGAAAAAATTGCCTTAAGTGATAAATATTTTATTGAAAAAAAGCTTTATCCCAATGTTGATTTTTATTCCGG
	'AY517723.1'	TACAAGAAATAGGTTCTATTAAACGAATTCCTGAATTTATTGCACGCGCAAAAGATAAAAATGACCCTTTCCGCCTTATAGGCTTTGGTCACCGTGTCTATAAAAATTATGACCCACGTGCAAAAATCATGCAAAAAACCTGTCACAAGGTCTTAAAAGAGCTCAATATTCAAGATGACCCGCTGCTTGATATTGCAATAGAACTTGAAAAAATTGCCTTAAGTGATGAATATTTTATTGAAAAAGAGCTTTATCCCAATGTGGATTTCTACTCCGG
	'AY584853.1'	TACAAGAAATAGGTTCCGTTGAAAGAATTCCTGAATTCATTGCACGTGCAAAAGATAAAAATGATCCTTTCCGCCTTATGGGATTTGGGCACAGAGTCTATAAAAATTATGATCCACGTGCAAAAATCATGCAAAAAACCTGTCATGAGGTTTTAAAAGAACTCAATATTCAAGGCGATCCACTTCTTGATATCGCTATGGAACTTGAGAAAATCGCTCTAAATGATGAGTATTTTGTTGAGAAAAAGCTTTATCCAAATGTCGATTTCTATTCTGG
	'AY587977.1'	TACAAGAAATAGGTTCTGTTAAGAGAATTCCTGAATTTATTGCACGTGCAAAAGATAAAAATGACCCTTTTCGCCTTATGGGATTTGGTCACAGAGTCTATAAAAATTATGATCCACGTGCAAAAATCATGCAAAAAACCTGCCATGAGGTTTTAAAAGAACTCAATATTCAAGATGATCCACTTCTTGATATCGCTATAGAACTCGAAAAAATCGCCTTAAATGATGAATATTTTGTTGAAAAAAAGCTTTATCCAAATGTCGATTTCTATTCTGG
	'AY587978.1'	TACAAGAAATAGGTTCCGTCAAAAGAATTCCTGAATTCATTGCTCGTGCAAAAGATAAAAATGATCCTTTCCGTCTTATGGGTTTTGGCCATCGTGTCTATAAAAATTATGATCCACGTGCAAAAATCATGCAACAAACCTGTCATGAAGTCTTAAAAGAACTTAATATTCAAGATGATCCACTTCTTGATATTGCTATAGAACTTGAAAATATTGCCTTGAATGATGAATACTTTGTCGAAAAAAGGCTTTATCCGAATGTTGATTTCTATTCTGG
	'AY587979.1'	TACAAGAAATAGGTTCCGTCAAAAGAATTCCTGAATTCATTGCTCGTGCAAAAGATAAAAATGATCCTTTCCGTCTTATGGGTTTTGGCCATCGTGTCTATAAAAATTATGATCCACGTGCAAAAATCATGCAACAAACCTGTCATGAAGTCTTAAAAGAACTTAATATTCAAGATGATCCACTTCTTGATATTGCTATAGAACTTGAAAATATTGCCTTGAATGATGAATACTTTGTTGAAAAAAGGCTTTATCCGAATGTTGATTTCTATTCTGG
	'AY587980.1'	TACAAGAAATAGGTTCCGTTAAAAGAATTCCTGAATTCATTGCGCGTGCAAAAGATAAAAATGATCCTTTCCGTCTTATGGGTTTTGGTCATCGTGTCTATAAAAATTATGATCCACGCGCAAAAATCATGCAACAAACCTGTCATGAAGTCTTAAAAGAACTTAATATTCAAGATGATCCACTTCTTGATATTGCTATAGAACTTGAAAACATTGCCCTAAATGATGAATACTTTGTTGAAAAAAGGCTTTACCCGAATGTTGATTTCTATTCTGG
	'AY587981.1'	TACAAGAAATAGGTTCCGTTAAGAGAATTCCTGAATTTATTGCACGTGCAAAAGATAAAAATGACCCTTTTCGCCTTATGGGATTTGGTCACAGAGTCTATAAAAATTATGATCCACGTGCAAAAATCATGCAAAAAACCTGCCATGAGGTTTTAAAAGAACTCAATATTCAAGATGATCCACTTCTTGATATCGCTATAGAACTCGAAAAAATCGCCTTAAATGATGAATATTTTGTTGAAAAAAAGCTTTATCCAAATGTCGATTTCTATTCTGG
	'AY589561.1'	TACAGGAAATTGGTTCTATTAAAAGAATTCCTGAATTTATTGCTCGTGCAAAAGATAAAAATGATCCTTTCCGCCTTATGGGCTTTGGTCACCGTGTCTATAAAAATTATGACCCACGTGCAAAAATTATGCAAAAAACCTGTCATGAAGTTTTAAAAGAGCTCAATATTCAAGATGATCCGCTTCTTGATATTGCAATAGAACTGGAAAAAATTGCCTTAAGTGATGAATACTTTATTGAGAAAAAGCTTTATCCCAACGTTGATTTCTATTCCGG
	'AY589562.1'	TACAGGAAATTGGTTCTATTAAAAGAATTCCTGAATTTATTGCTCGTGCAAAAGATAAAAATGATCCTTTCCGCCTTATGGGCTTTGGTCACCGTGTCTATAAAAATTATGACCCACGTGCAAAAATCATGCAAAAAACCTGTCATGAAGTTTTAAAAGAGCTCAATATTCAAGATGATCCGCTTCTTGATATTGCAATAGAACTGGAAAAAATTGCCTTAAGTGATGAATACTTTATTGAGAAAAAGCTTTATCCCAACGTTGATTTCTATTCCGG
	'AY589563.1'	TACAAGAAATAGGCTCAGTTAAGAGAATTCCAGAATTTATTGCACGAGCAAAAGATAAAAATGATCCCTTCCGCCTTATGGGATTTGGCCATCGAGTCTATAAAAATTATGACCCACGTGCAAAAATCATGCAACAAACATGTCATGAAGTTTTAAAAGAACTGAATATTCAAGATGATCCACTTCTCGATATAGCGATAGAACTTGAGAAAATTGCCCTTAATGATGAATATTTTGTTGAAAAAAAGCTTTACCCGAATGTCGATTTTTATTCCGG
	'AY589564.1'	TACAAGAAATAGGTTCTGTTAAAAGAATTCCTGAATTCATTGCTCGTGCAAAAGATAAAAATGATCCTTTCCGTCTTATGGGTTTTGGTCATCGTGTCTATAAAAATTATGATCCACGCGCGAAAATTATGCAACAAACCTGTCATGAAGTCTTAAAAGAACTTAATATTCAAGATGATCCACTTCTTGATATTGCTATAGAACTTGAAAATATTGCCTTGAATGATGAATATTTTGTTGAAAAAAGGCTTTATCCGAATGTTGATTTCTATTCTGG
	'AY589565.1'	TACAAGAAATAGGCTCAGTTAAGAGAATTCCCGAATTTATTGCACGAGCAAAAGATAAAAATGACCCCTTCCGCCTTATGGGATTTGGTCATCGAGTCTATAAAAATTATGACCCACGTGCAAAAATCATGCAACAAACATGTCATGAAGTTTTAAAAGAACTGAATATTCAAGATGATCCACTTCTCGATATAGCGATAGAACTTGAAAAAATTGCCCTTAATGATGAATATTTTGTTGAAAAAAAGCTTTACCCGAATGTCGATTTTTATTCCGG
	'AY589569.1'	TACAAGAAATAGGTTCCGTCAAAAGAATTCCTGAATTTATTGCTCGTGCAAAAGATAAAAATGATCCTTTCCGTCTTATGGGTTTTGGCCATCGTGTCTATAAAAATTATGATCCACGCGCAAAAATCATGCAACAAACCTGTCATGAAGTCTTAAAAGAACTTAATATTCAAGATGATCCACTTCTCGATATTGCTATAGAACTTGAAAATATTGCCTTGAATGATGAATATTTTGTTGAAAAAAGGCTTTATCCGAATGTTGATTTCTATTCTGG
	'AY692475.1'	TGCAAGAAATAGGTTCTATTGAAAAAATTCCTGAATTTATCGCACGTGCAAAAGATAAAAATGATCCTTTCCGTCTTATGGGCTTTGGCCACAGAGTTTATAAAAATTATGATCCACGTGCAAAACTTATGCAAAAAACCTGCCATGAAGTTTTAAAAGAACTAAATATTAAAGATGATCCACTTCTTGACATTGCTATGGAGCTTGAAAAAATTGCCTTGAGTGATGAATACTTTATTGAAAAAAAGCTCTATCCTAATGTTGATTTCTATTCTGG
	'AY877422.1'	TACAGGAAATCGGTTCTATTAAAAGAATTCCTGAATTTATTGCTCGTGCAAAAGATAAAAATGACCCTTTCCGTCTTATGGGCTTTGGTCACCGTGTCTATAAAAATTATGATCCACGTGCAAAAATCATGCAAAAAACCTGTCATGAAGTTTTAAAAGAACTCAATATTCAAGATGATCCGCTTCTTGATATTGCAATAGAACTGGAAAAAATTGCCTTGAGTGATGAATACTTTATTGAGAAAAAGCTTTATCCCAATGTTGATTTCTATTCCGG
	'AY902179.1'	TACAAGARATAGGTTCTATTAAAAGAATTCCTGAATTTATTGCTCGTGCAAAAGATAAAAATGATCCTTTCCGCCTTATGGGCTTTGGTCACCGAGTCTATAAAAATTATGAYCCACGTGCAAAAATCWTGCAAAAAACYTGTCATGAGGTTTTAAAAGAGCTYAAYATTCAAGATGATCCRCTTCTTGATATTGCRATAGAACTAGAAAAAATTGCKYTAARTGATGAATATTTTATTGAGAAAAAGCTTTATCCCAATGTTGATTTCTATTCCGG
	'AY902190.1'	TACAAGAAATAGGTTCTATTAAAAGAATTCCTGAATTTATTGCWCGTGCAAAAGATAAAAATGATCCTTTCCGCCTTATGGGCTTTGGTCACCGTGTCTATAAAAATTATGATCCACGTGCAAAAATCTTGCAAAAAACCTGTCATGAGGTTTTAAAAGAGCTCAACATTCAAGATGATCCACTTCTTGATATTGCGATAGAACTTGAAAAAATTGCGCTAAATGATGAATATTTTATTGAGAAAAAGCTTTATCCCAATGTTGATTTCTATTCCGG
	B_thailendensis	TCCAAGAAATAGGGTCTGTTGAAAGGATTCCTGAATTTATTGCACGTGCAAAAGACAAAAATGATCCTTTCCGTCTTATGGGATTTGGGCACCGAGTCTATAAAAATTATGATCCACGTGCAAAAATCATGCAAAAAACTTGTCATGAAGTTTTAAAAGAACTCAACATTCAAGATGATCCTCTTCTTGATATCGCTATGGAACTTGAAAAAATTGCTTTAAACGATGAATATTTTATTGAGAAAAAACTTTATCCAAATGTCGACTTCTACTCCGG
	'B._alsatica'	TACAAGAAATAGGTTCTGTTAAGAGAATTCCTGAATTTATTGCACGTGCAAAAGATAAAAATGATCCTTTCCGCCTTATGGGATTTGGTCACCGAGTTTATAAAAATTATGATCCACGTGCAAAAATCATGCAAAAAACCTGTCATGAGGTTTTAAAAGAACTGAACATCCAAAATGATCCACTTCTTGACATCGCGATAGAACTCGAAAAAATCGCTCTGAATGATAAATATTTTGTCGAGAAAAAACTTTATCCTAATGTCGATTTCTATTCTGG
	'B._ancashensis__KC886736.1_'	TGCAGGAAATCGGTTCTATTAAAAAAATTCCTGAATTCATTGCGCGTGCAAAAGATAAAAATGATCCTTTTCGCCTCATGGGATTTGGTCATCGAGTTTATAAAAATTATGATCCACGTGCAAAGCTTATGCAAAAAACCTGTCATGAGGTTTTAAAAGAATTAAATATTCAAAATGATCCACTCTTTGATATCGCTATGGAGCTTGAACACATTGCTCTCAATGATGAATATTTTATTGAAAAGAAACTCTATCCTAATATTGATTTTTATTCTGG
	'B._apis__KT315729.2_'	TTCAGGAAATCGGTTCGGTTGATAGAATTCCGGAATTTATTGCCCGCGCCAAGGATAAAAATGATCCTTTCCGCCTGATGGGATTCGGGCACCGCGTCTATAAAAACTATGATCCGCGCGCAAAAATCATGCAGAAAACATGTCATGAAGTTCTAACCGAACTTGGCATCAAAGATGATCCGCTTCTCGACATCGCTATGGAACTCGAACACATCGCTCTTAACGACGAATATTTCATCGAGAAGAAGCTCTATCCGAATGTTGATTTCTATTCCGG
	'B._australis__CP003123.1_'	TGCAAGAAATAGGCTCTGCTGAAAAAATTCCCGAATTTATCGCGCGCGCGAAAGATAAAGACGACCCATTCCGTCTTATGGGCTTTGGCCATCGAATATATAAAAATTATGACCCACGTGCTAAAATTATGCAAAAAACTTGCCATGAAGTTTTAAAAGAATTGAACATTCAGGATGATCCGCTGCTCGATATTGCTGTAAAGCTTGAAGATATTGCTCTTAATGATGAATATTTTGTTGAGAAAAAACTTTACCCTAATGTTGATTTTTATTCTGG
	'B._birtlesii'	TACAAGAGATAGGTTCTGTTAAAAGAATTCCTGAATTTATTGCACGTGCAAAAGATAAAAATGATCCTTTCCGCCTTATGGGATTTGGTCATCGAGTCTATAAAAACTATGATCCACGTGCAAAAATCATGCAGAAAACCTGTCATAAGGTTTTAAAAGAATTAAACATTCAAGACGATCCACTTCTTGATATCGCTATAGAACTTGAAAAAATTGCTCTTAATGATGAATATTTTGTTGAGAAAAAACTTTATCCTAATGTTGATTTCTATTCTGG
	'B._callosciuri__AB602551.1_'	TCCAAGAAATAGGTTCTGTTAAGAGAATTCCTGAATTCATTGCACGTGCAAAAGATAAAAATGACCCGTTCCGCCTTATGGGATTTGGTCATCGAGTCTATAAAAATTATGATCCACGTGCAAAAATCATGCAACAAACCTGCCATGAAGTTTTAAAAGAACTCAACATTCAAGATGATCCACTTCTTGATATCGCTATAGAACTTGAAAAAATTGCCTTGAATGATGAATATTTTATTGAAAAAAAGCTCTACCCTAATGTCGATTTTTATTCTGG
	'B._capreoli__HM167503.1_'	TGCAAGAAATAGGCTCTATTGAAAAAATTCCTGAATTTATAGCACGTGCAAAAGATAAAAATGATTCTTTCCGTCTTATGGGCTTTGGCCACAGAGTTTATAAAAATTATGATCCACGTGCAAAACTTATGCAAAAAACCTGCCATGAAGTTTTAAAAGAACTCAATATTAAAGATGATCCACTTCTTGACATTGCTATGGAGCTTGAAAAAATTGCTCTGAGTGATGAATACTTTATTGAAAAAAAGCTCTATCCTAATGTTGATTTCTATTCTGG
	'B._doshiae'	TTCAAGAAATAGGTTCTGTGAAAAAAATTCCTGAATTCATTGCTCGTGCAAAAGATAAAAATGATCCCTTCCGCCTTATGGGCTTTGGTCATCGAGTCTATAAAAATTATGATCCACGTGCAAAAATTATGCAAAAAACTTGCCATGAAGTTTTGAAAGAATTGAACCGCCAAGATGATCCACTTCTTGATATCGCTATAGAACTTGAACATATTGCTTTAAATGATGAATATTTCATTGAAAAAAAGCTTTATCCGAATGTTGATTTTTATTCTGG
	'B._elizabethae__KT327032.1_'	TACAGGAAATAGGTTCTATTAAAAGAATTCCTGAATTTATTGCACGTGCAAAAGATAAAAATGATCCTTTCCGCCTTATGGGCTTTGGTCATCGCGTCTATAAAAATTATGACCCACGTGCAAAAATCATGCAAAAAACTTGTCATGAAGTTTTAAAAGAGCTCAATATTCAAGATGATCCGCTTCTTGATATTGCAATAGAACTGGAAAAAATTGCCTTAAGTGATGAATATTTTATTGAGAAAAAGCTTTATCCCAATGTTGATTTTTATTCCGG
	'B._florencae__HM622142.2_'	TACAAGAAATAGGTTCCGTTAAAAGAATTCCTGAATTCATTGCACGCGCAAAAGATAAAAATGATCCTTTCCGCCTTATGGGATTTGGCCACCGAGTCTATAAAAACTATGATCCACGTGCAAAAATTATGCAAAAAACCTGTCATGAGGTGTTAAAGGAACTAAATATTCAAGATGATCCCCTTCTTGATATCGCTATAGAACTTGAAAAAATCGCTCTCAACGATGAATATTTCGTTGAGAAAAAACTTTACCCCAATGTCGATTTCTATTCTGG
	'B._grahamii__KT327033.1_'	TACAAGAAATAGGTTCTATTAAAAGAATTCCTGAATTTATTGCACGTGCAAAAGATAAAAATGATCCTTTCCGCCTTATGGGCTTTGGGCACCGTGTCTATAAAAATTATGATCCGCGTGCAAAAATCATGCAAAAAACCTGTCATGAAGTTTTAAAAGAACTCAACATTCAAGATGACCCGCTTCTTGATATTGCAATAGAACTTGAAAAAATTGCTTTAAGTGATGAATATTTTATTGAGAAAAAGCTTTATCCCAATGTTGATTTCTATTCCGG
	'B._jaculi__AB444975.1_'	TGCAAGAAATAGGTTCCGTTGAGAGAATTCCTGAATTCATTGCACGTGCAAAAGATAAAAATGACCCCTTCCGCCTTATGGGTTTTGGTCATCGAGTGTATAAAAATTATGATCCACGTGCAAAAATCATGCAACAAACCTGCCATGAAGTCTTAAAAGAACTGAATATTCAAGATGATCCACTTCTTGATATCGCCATAGAACTTGAAAAAATTGCCCTGAATGATCAATATTTTGTTGAAAAAAAGCTTTATCCGAATGTCGATTTCTATTCTGG
	'B._koehlerae'	TACAAGAAATAGGTTCTGTTGAAAGAATCCCTCAATTCATTGCACGTGCAAAAGATAAAAATGATTCTTTCCGCCTTATGGGTTTTGGTCACCGAGTCTATAAAAATTATGATCCACGTGCAAAAATTATGCAACAAACTTGTCATGAGGTTTTAAAAGAACTAAACATTCAAGATGATCCACTTCTTGATATTGCTATCGCACTTGAAAATATTGCCCTGAATGATGAATATTTTGTTGGAAAAAAACTTTACCCTAATGTCGATTTCTATTCTGG
	'B._massiliensis__HM636446.1_'	TGCAAGAAATAGGTTCTATTAAAAGAATTCCTGAATTTATTGCACGTGCAAAAGATAAAAATGACCCTTTCCGACTTATGGGCTTTGGACACCGTGTCTATAAAAATTATGACCCCCGTGCAAAAATCATGCAAAAAACCTGTCATGAAGTTTTAAAAGAGCTCAACATTCAAGATGATCCGCTTCTTGATATTGCAATAGAACTTGAAAAAATTGCCTTAAGTGATGAATATTTTATTGAGAAAAAGCTTTATCCCAATGTTGATTTTTATTCCGG
	'B._pachyuromydis__AB602552.1_'	TACAAGAAATAGGTTCTGTTGAGAGAATCCCTGAATTCATCGCACGTGCAAAAGATAAAAATGATCCTTTCCGCCTTATGGGATTTGGTCACCGAGTCTATAAAAATTATGATCCACGTGCAAAAATTATGCAAAAAACCTGTCATGAGGTTCTAAACGAACTGGATATTCAAGATGATCCACTTCTTGATATCGCTATAGAACTTGAAAAAATTGCTCTAAATGATGAATATTTTATTGAAAAGAAACTTTATCCCAATGTCGATTTCTATTCTGG
	'B._queenslandensis__EU111799.1_'	TACAGGAGATAGGTTCTATTCAAAGAATTCCTGAATTTATTGCTCGTGCAAAAGATAAAAATGATCCGTTTCGCCTTATGGGATTTGGGCACCGTGTTTATAAAAATTATGACCCACGTGCAAAAATCATGCAAAAAACCTGTCATGAGGTTTTAAAGGAGCTCAACATTCAAGATGACCCACTTCTTGATATTGCAATAGAACTTGAAAAAATTGCCTTAAGTGATGAATATTTTATTGAGAAAAAGCTTTATCCTAATGTTGATTTCTATTCCGG
	'B._queenslandensis__NZ_HE998003.1_'	TACAGGAAATAGGTTCTATTAAAAAAATTCCTGAATTTATTGCTCGTGCAAAAGATAAAAATGATCCGTTTCGTCTTATGGGCTTTGGTCACCGTGTTTATAAAAATTATGACCCACGTGCAAAAATCATGCAAAAAACCTGTCATGAGGTTTTAAAGGAGCTCAACATTCGAGATGACCCACTTCTTGATATTGCAATAGAACTTGAAAAAATTGCCTTAAGTGATGAATATTTTATTGAGAAAAAGCTTTATCCCAATGTTGATTTCTATTCCGG
	'B._quintana'	TACAAAAAATAGGCTCTGTCGAAAGAATTCCTGAGTTCATTGCACGAGCAAAAGATAAAAATGATCCTTTCCGTCTTATGGGTTTTGGTCACCGAGTTTATAAAAATTATGATCCACGTGCAAAAATCATGCAACAAACCTGCCATGAGGTTTTAAAAGAACTGAACATTCAAGATGATCCGCTTCTTGATATCGCTATCGCACTTGAAAATACTGCTCTGAATGATGAATATTTTATTGAAAAAAAGCTTTATCCTAATGTTGATTTTTATTCTGG
	'B._quintana__AZZV01000001.1_'	TACAAAAAATAGGCTCTGTCGAAAGAATTCCTGAGTTCATTGCACGAGCAAAAGATAAAAATGATCCTTTCCGTCTTATGGGTTTTGGTCACCGAGTTTATAAAAATTATGATCCACGTGCAAAAATCATGCAACAAACCTGCCATGAGGTTTTAAAAGAACTGAACATTCAAGATGATCCGCTTCTTGATATCGCTATCGCACTTGAAAATACTGCTCTGAATGATGAATATTTTATTGAAAAAAAGCTTTATCCTAATGTTGATTTTTATTCTGG
	'B._quintana__JQ314417.1_'	TACAAAAAATAGGCTCTGTTGAAAGAATTCCTGAGTTCATTGCACGAGCAAAAGATAAAAATGATCCTTTCCGTCTTATGGGTTTTGGTCACCGAGTTTATAAAAATTATGATCCACGTGCAAAAATCATGCAACAAACCTGCCATGAAGTTTTAAAAGAACTGAACATTCAAGATGATCCGCTTCTTGATATCGCTATCGCACTTGAAAACATTGCTCTGAATGATGAATATTTTATTGAAAAAAAGCTTTATCCTAATGTTGATTTTTATTCTGG
	'B._quintana__Z70014.1__1'	TACAAAAAATAGGCTCTGTCGAAAGAATTCCTGAGTTCATTGCACGAGCAAAAGATAAAAATGATCCTTTCCGTCTTATGGGTTTTGGTCACCGAGTTTATAAAAATTATGATCCACGTGCAAAAATCATGCAACAAACCTGCCATGAGGTTTTAAAAGAACTGAACATTCAAGATGATCCGCTTCTTGATATCGCTATCGCACTTGAAAATACTGCTCTGAATGATGAATATTTTATTGAAAAAAAGCTTTATCCTAATGTTGATTTTTATTCTGG
	'B._quintana__Z70014.1__2'	TACAAAAAATAGGCTCTGTCGAAAGAATTCCTGAGTTCATTGCACGAGCAAAAGATAAAAATGATCCTTTCCGTCTTATGGGTTTTGGTCACCGAGTTTATAAAAATTATGATCCACGTGCAAAAATCATGCAACAAACCTGCCATGAGGTTTTAAAAGAACTGAACATTCAAGATGATCCGCTTCTTGATATCGCTATCGCACTTGAAAATACTGCTCTGAATGATGAATATTTTATTGAAAAAAAGCTTTATCCTAATGTTGATTTTTATTCTGG
	'B._rattaustraliani'	TACAAGAAATAGGTTCAGTTGAGAGAATTCCAGAATTCATTGCACGTGCAAAAGATAAAAACGATCCCTTCCGCCTGATGGGATTTGGTCATCGAGTCTATAAAAATTATGACCCACGTGCAAAAATCATGCAACAAACATGCCATGAAGTTTTAAAAGAACTGAATATCCAAGGTGATCCCCTTCTCGATATCGCTGTAGAACTTGAAAAAATTGCTCTCAATGATGAATATTTTGTTGAGAAAAAGCTTTACCCAAATGTTGATTTTTATTCCGG
	'B._rattimassiliensis__AILY01000008.1_'	TACAAGAAATAGGTTCTATTAAAAGAATTCCTGAATTTATTGCACGCGCAAAAGATAAAAATGATCCTTTCCGCCTTATAGGCTTTGGCCATCGTGTCTATAAAAATTATGACCCACGTGCAAAAATCATGCAAAAAACCTGTCACAAGGTTTTAAAAGAGCTCAATATTCAAGATGACCCGCTGCTTGATATTGCAATAGAACTTGAAAAAATTGCCTTAAGTGATGAATATTTTATTGAAAAAAAGCTTTATCCCAATGTTGATTTTTATTCCGG
	'B._rochalimae'	TGCAAGAAATAGGCACTGTTCAAAAAATTCCTGAGTTTATCGCACGTGCAAAAGATAAAAATGATCGTTTTCGTCTTATGGGTTTTGGTCATCGTGTCTATAAAAATTATGATCCACGTGCAAAAATCATGCAACAAACCTGCCATGAAGTCTTAAAAGAACTCAATATTCAAGATGATCCACTTCTTGATATTGCTATGGAACTTGAAAAAATTGCTCTAAATGATGAATACTTTATTGAAAAAAAGCTTTATCCTAATGTTGATTTCTATTCTGG
	'B._senegalensis__HM636448.1_'	TACAAGAAATAGGTTCTGTTGAAAGAATTCCTGAATTCATTGCACGTGCAAAAGATAAAAATGATTCTTTCCGCCTTATGGGTTTTGGTCACCGAGTCTATAAAAATTATGATCCACGTGCAAAAATCATGCAACAAACCTGCCATGAGGTTTTAAAAGAACTGAACATTCAAGATGATCCACTTCTTGATATTGCTATCGCACTTGAAAATATTGCTCTGAATGATGAATATTTTATTGAGAAAAAACTTTACCCTAATGTCGATTTCTTTTCTGG
	'B._tamiae'	TTGAGGAAATTGGTACTGTTGAAAACATTCCTGAGTTTGTAGCAAAAGCAAAAGATAAAAATGATCCGTTCCGTTTGATGGGATTTGGTCACCGTGTTTATAAAAATTACGATCCACGGGCAAAGATTATGCAGCAAACTTGCCACGAAGTTTTAAACGAATTGGGCATTAAAGATGATCCACTTCTAGATATTGCAATGGAACTTGAGCATATTGCACTCAACGATGAATATTTTATTGAAAAGAAGCTTTATCCTAATGTTGATTTTTATTCAGG
	'B._taylorii__AIMD01000035.1_'	TACAAGAAATAGGTTCCGTTGAGAGAATCCCTGAATTCATTGCACGTGCAAAAGATAAAAATGATCCTTTCCGCCTTATGGGATTTGGTCACAGAGTCTATAAAAATTATGATCCACGTGCAAAAATCATGCAAAAAACCTGCCATGAAGTTTTAAAAGAACTTAACATCCAAGATGATCCACTGCTTGATATAGCTATAGAACTTGAAAAAATCGCCCTGAATGATGAGTATTTTGTTGAGAAAAAGCTTTATCCAAATGTCGATTTCTATTCTGG
	'B._taylorii__Z70013.1_'	TACAAGAAATAGGGTCCGTTGAGAGAATCCCTGAATTCATTGCACGTGCAAAAGATAAAAATGATCCTTTCCACCTTATGGGATTTGGTCACAGAGTCTATAAAAATTATGATCCACGTGCAAAAATCATGCAAAAAACCTGCCATGAGGTTTTAAAAGAACTCAATATTCAAGACGATCCACTTCTTGATATCGCTATGGAACTTGAGAAAATCGCTCTAAATGATGAGTATTTTGTTGAGAAAAAGCTTTATCCAAATGTTGATTTCTATTCTGG
	'B._tribocorum__AM260525.1_'	TACAAGAAATAGGTTCTATTAAAAGAATTCCTGAATTTATTGCACGTGCAAAAGATAAAAATGATCCTTTCCGCCTTATGGGCTTTGGTCACCGTGTCTATAAAAATTATGACCCACGTGCAAAAATCTTGCAAAAAACCTGTCATGAGGTTTTAAAAGAGCTCAACATTCAAGATGATCCACTTCTTGATATTGCGATAGAACTTGAAAAAATTGCGCTAAATGATGAATATTTTATTGAGAAAAAGCTTTATCCCAATGTTGATTTCTATTCCGG
	'B._vinsonii_berkhoffii__AGWD01000010.1_'	TACTAGAAATAGGTTCTGTTAAGAGAATTCCTGAATTTATTGCACGTGCAAAAGATAAAAATGATCCTTTCCGTCTTATGGGATTTGGTCATCGAGTCTATAAAAATTATGATCCACGTGCAAAAATCATGCAAAAAACCTGCCATGAGGTTCTAAAAGAACTCAACATTCAAAATGATCCACTTCTTGATATCGCTATAGAACTGGAAAAAATCGCCTTAAATGATGAATATTTTGTTGAAAAAAAGCTTTATCCGAATGTCGATTTCTATTCTGG
	Brucella_melitensis	TTTCGGAAATCGGCTCGGTTGACCGTATCCCGGAATATATCGCCAGGGCTAAAGACAAGAACGATCCGTTCCGTTTGATGGGCTTCGGCCATCGCGTTTACAAGAACTACGATCCGCGCGCCAAGATCATGCAGAAGACCTGCCATGAAGTCCTCGGCGAGCTGGGCATCAAGGATGATCCGCTGCTTGACGTTGCAATGGAACTGGAAAGGATTGCCCTGACCGACGAATATTTCATCGAAAAGAAGCTCTACCCGAACATCGACTTCTATTCGGG
	'CP015625_B.apis'	TTCAGGAAATCGGATCAGTTGAAAGAATTCCTGAATTTATCGCACGTGCGAAAGATAAAAACGATCCGTTCAGACTTATGGGATTTGGTCACCGCGTCTATAAAAATTATGACCCGCGTGCAAAAATCATGCAAAAGACATGTCATGAAGTATTGACAGAACTCGGCATTAAAGACGATCCGCTTCTCGACATTGCTATGGAACTCGAACATATCGCTCTCCATGACGAGTATTTCATCGAGAAGAAGCTTTACCCGAATGTTGATTTTTATTCCGG
	'CP015820_B.apis'	TTCAGGAAATTGGTTCGGTTGATAGAATTCCTGACTTTATCGCACGCGCCAAGGATAAAAACGATCCTTTCCGCCTGATGGGATTTGGTCACCGCGTCTATAAAAATTACGACCCGCGTGCAAAAATCATGCAAAAGACATGTCATGAAGTTTTGACCGAACTTGGTATCAAGGACGATCCGCTTCTCGACATCGCTATGGAACTCGAACATATTGCTCTTAACGACGAATATTTCATCGAGAAGAAGCTTTATCCGAATGTTGATTTCTATTCCGG
	'CP015821.1'	TTCAGGAAATTGGTTCGGTTGATAGAATTCCTGACTTTATCGCACGCGCCAAGGATAAAAACGATCCTTTCCGCCTGATGGGATTTGGTCACCGCGTCTATAAAAATTACGATCCGCGTGCAAAAATCATGCAAAAGACATGTCATGAAGTTTTGACCGAACTTGGTATCAAGGACGATCCGCTTCTCGACATCGCTATGGAACTCGAACATATTGCTCTTAACGACGAATATTTCATCGAGAAGAAGCTTTACCCGAATGTTGATTTCTATTCCGG
	'CP019782.1'	TGCAAGAAATAGGCACTGTTCAAAAAATTCCTGAGTTTATCGCACGTGCAAAAGATAAAAATGATCGTTTTCGTCTTATGGGTTTTGGTCATCGTGTCTATAAAAATTATGATCCACGTGCAAAAATCATGCAACAAACCTGCCATGAAGTCTTAAAAGAACTTAATATTCAAGATGATCCACTTCTTGATATTGCTATGGAACTTGAAAAAATTGCTCTAAATGATGAATACTTTATTGAAAAAAAGCTTTATCCTAATGTTGATTTCTATTCTGG
	'DB5_6__AILT01000004.1_'	TACAAGAAATAGGTTCCGTTGAGAGAATTCCTGAATTCATTGCACGTGCAAAAGATAAAAATGATCCTTTCCGCCTTATGGGGTTTGGGCACAGAGTCTATAAAAATTATGATCCGCGTGCAAAAATCATGCAAAAAACCTGCCATGAAGTTTTAAAAGAGCTTAACATCCAAGATGATCCACTTCTTGATATAGCTATAGAACTTGAAAAAATCGCCCTGAACGATGAATATTTTGTTGAGAAAAAGCTTTATCCAAATGTCGATTTCTATTCTGG
	'DQ155392.1'	TACAGGAAATAGGCTCTATTAAAAGAATTCCTCAATTTATTGCACGTGCAAAAGATAAAAATGATCCTTTCCGCCTTATGGGTTTTGGTCACCGTGTCTATAAAAATTATGACCCACGTGCAAAAATCATGCAAAAAACCTGTCATGAAGTTTTAAAAGAGCTTAATATTAAAGATGATCCGCTTCTTGATATTGCAATAGAACTTGAGAAAATTGCCTTAAGCGATGAATATTTTATTAAGAAAAAGCTTTATCCCAATGTTGATTTTTATTCCGG
	'DQ357608.1'	TACAAGAAATAGGTTCCGTCAAAAGAATTCCTGAATTCATTGCTCGTGCAAAAGATAAAAATGATCCTTTCCGTCTTATGGGTTTTGGCCATCGTGTCTATAAAAATTATGATCCACGCGCAAAAATCATGCAAAAAACCTGTCATGAAGTCTTAAAAGAACTTAATATTCAAGATGATCCACTTCTTGATATTGCTATAGAACTTGAAAATATTGCCTTGAATGATGAATACTTTGTTGAAAAAAGGCTTTATCCGAATGTTGATTTCTATTCTGG
	'DQ357609.1'	TACAAGAAATAGGTTCCGTTAAGAGAATTCCTGAATTTATTGCACGTGCAAAAGATAAAAATGATCCTTTCCGCCTTATGGGATTTGGTCACCGAGTCTATAAAAATTATGATCCACGTGCAAAAATCATGCAAAAAACCTGCCATGAGGTTTTAAAAGAGCTCAATATTCAAGATGATCCACTTCTTGATATCGCTATAGAACTAGAAAAAATCGCCTTAAATGATGAATATTTTGTTGAAAAAAAGCTTTATCCAAATGTCGATTTCTATTCTGG
	'DQ357610.1'	TACAAGAAATAGGTTCCGTTAAGAGAATTCCTGAATTTATTGCACGTGCAAAAGATAAAAATGATCCTTTCCGCCTTATGGGATTTGGTCACCGAGTCTATAAAAATTATGATCCACGTGCAAAAATCATGCAAAAAACCTGCCATGAGGTTTTAAAAGAGCTCAATATTCAAGATGATCCACTTCTTGATATCGCTATAGAACTCGAAAAAATCGCCTTAAATGATGAATATTTTGTTGAAAAAAAGCTTTATCCCAATGTCGATTTCTATTCTGG
	'DQ357611.1'	TACAAGAAATAGGTTCCGTTAAGAGAATTCCTGAATTTATTGCACGTGCAAAAGATAAAAATGATCCTTTCCGCCTTATGGGATTTGGTCACCGAGTCTATAAAAATTATGATCCACGTGCAAAAATCATGCAAAAAACCTGCCATGAAGTTTTAAAAGAGCTCAATATTCAAGATGATCCACTTCTTGATATCGCTATAGAACTCGAAAAAATCGCCTTAAATGATGAATATTTTGTTGAAAAAAAGCTTTATCCAAATGTCGATTTCTATTCTGG
	'DQ357612.1'	TACAAGAAATAGGTTCTATTGAAAGAATTCCTGAATTTATTGCACGCGCAAAAGATAAAAATGATCCTTTCCGCCTTATGGGCTTTGGGCACCGTGTCTATAAAAATTATGATCCACGTGCAAAAATCATGCAAAAAACCTGTCATGAAGTTTTAAAAGAACTCAACATTCAAGACGACCCGCTTCTTGATATTGCAATAGAACTTGAAAAAATTGCCTTAAGTGATGAATATTTTATTGAGAAAAAGCTTTATCCCAATGTTGATTTTTATTCCGG
	'DQ357613.1'	TACAAGAAATAGGTTCCGTTAAGAGAATTCCTGAATTTATTGCACGTGCAAAAGATAAAAATGATCCTTTCCGCCTTATGGGATTTGGTCACCGAGTCTATAAAAATTATGATCCACGTGCAAAAATCATGCAAAAAACCTGCCATGAGGTTTTAAAAGAGCTCAATATTCAAGATGATCCACTTCTTGATATCGCTATAGAACTCGAAAAAATCGCCTTAAATGATGAATATTTTGTTGAAAAAAAGCTTTATCCAAATGTCGATTTCTATTCTGG
	'DQ357614.1'	TACAAGAAATAGGTTCCGTTAAGAGAATTCCTGAATTTATTGCACGTGCAAAAGATAAAAATGATCCTTTCCGCCTTATGGGATTTGGTCACCGAGTCTATAAAAATTATGATCCACGTGCAAAAATCATGCAAAAAACCTGCCATGAGGTTTTAAAAGAGCTCAATATTCAAGATGATCCACTTCTTGATATCGCTATAGAACTAGAAAAAATCGCCTTAAATGATGAATATTTTGTTGAAAAAAAACTTTATCCAAATGTCGATTTCTATTCTGG
	'DQ473483.1'	TACAAGAGATAGGTTCTGTCGAAAAAATTCCTTTATTTATTGCACGTGCAAAAGATAAAAATGATCCTTTCCGTCTTATGGGCTTTGGTCACCGAGTCTACAAAAATTACGATCCACGTGCAAAAATTATGCAACAAACCTGCCACGAAGTTTTAAAAGAACTCAATATTCAAGATGATCCACTTCTTGATATCGCTATGGAACTTGAAAAAATCGCTCTCAATGATGAATATTTTATTGAAAAAAAACTTTATCCTAACGTTGATTTCTATTCTGG
	'DQ884377.1'	TACAAGAAATAGGTTCTATTAAAAGAATTCCTGAATTTATTGCACGTGCAAAAGATAAAAATGATCCTTTCCGCCTTATGGGCTTTGGTCACCGTGTCTATAAAAATTATGATCCACGTGCAAAAATCTTGCAAAAAACCTGTCATGAGGTTTTAAAAGAGCTCAACACTCAAGATGATCCACTTCTTGATATTGCGATAGAACTTGAAAAAGTTGCGCTAAATGATGAATATTTTATTGAGAAAAAGCTTTATCCCAATGTTGATTTCTATTCCGG
	'DQ884378.1'	TACAAGAAATAGGCTCTGTTGAGAGGATTCCTGAATTCATTGCACGCGCAAAAGATAAAAATGACCCTTTCCGCCTTATGGGATTTGGTCACAGAGTCTATAAAAATTATGATCCACGTGCAAAAATCATGCAAAAAACCTGCCATGAAGTTTTAAAAGAGCTTAACATCCAAGATGACCCACTTCTTGATATAGCTATAGAACTTGAAAAAATTGCCCTGAATGATGAGTATTTTGTTGAGAAAAAGCTTTATCCCAATGTCGATTTCTATTCTGG
	'DQ884380.1'	TACAAGAAATAGGCACTGTTCAAAAAATTCCTGAGTTTATTGCGCGTGCAAAAGATAAAAATGACCGTTTCCGTCTTATGGGTTTTGGTCACCGTGTCTATAAAAATTATGATCCACGTGCGAAAATCATGCAGCAAACCTGCCATGAAGTTTTAAAAGAACTCAATATTCAAGATGATCCACTTCTTGATATTGCTATGGAACTTGAAAAAATTGCTTTAAATGATGAATACTTTATTGAAAAAAAGCTTTATCCTAATGTTGATTTTTATTCTGG
	'DQ884381.1'	TACAAGAAATAGGTTCCGTTGAGAGAATTCCTGAATTCATTGCACGTGCAAAAGATAAAAATGATCCTTTCCGCCTTATGGGATTTGGTCACAGAGTCTATAAAAATTATGATCCACGTGCAAAAATCATGCAAAAAACCTGCCATGAAGTTTTAAAAGAACTTAACATCCAAGATGACCCACTTCTTGATATAGCTATAGAACTTGAAAAAATTGCCCTGAATGATGAGTATTTTGTTGAGAAAAAGCTTTATCCCAATGTCGATTTCTATTCTGG
	'EF204536.1'	TACAGGAAATAGGTTCTATTGAAAGAATTCCTGAATTTATTGCACGTGCAAAAGATAAAAATGATCCTTTCCGCCTTATGGGCTTTGGTCACCGTGTCTATAAAAATTACGACCCACGTGCAAAAATCATGCAAAAAACCTGTCATGAGGTTTTAAAAGAGCTTAATATTCAAGATGATCCACTCCTTGATATTGCAATAGAACTTGAAAAAATTGCTCTAAGTGATGAATATTTTATTGAGAAAAAGCTTTATCCCAATGTTGATTTCTATTCTGG
	'EF605280.1'	TTGAGGAAATTGGTTCTGTTGACAAAATTCCTGAGTTTGTGGCACGAGCAAAAGATAAAAATGATCCGTTTCGCTTGATGGGGTTTGGTCATCGTGTTTATAAAAATTACGATCCTCGAGCAAAAATTATGCAACAAACTTGCCATGAAGTTTTAAACGAATTGGGCATTAAAGATGATCCACTTTTAGATATTGCAATGGAACTTGAGCACATTGCACTTAACGATGAATATTTTATTGAAAAGAAGCTTTATCCTAATGTTGATTTTTATTCAGG
	'EF616644.1'	TACAAGAAATAGGTTCTGTTAAGAGAATTCCTGAATTTATTGCGCGTGCAAAAGANAAAAATGATCCTTTCCGTCTTATGGGATTTGGTCATCGTGTCTATAAAAATTATGATCCACGTGCAAAAATCATGCAAAAAACCTGCCATGAGGTTTTAAAAGAACTCAATATTCAAGATGATCCACTTCTTGATATCGCTATAGAACTTGAAAAAATCGCCTTAAATGATGAATATTTTGCTGAAAAAAAGCTTTATCCGAATGTCGATTTCTATTCTGG
	'EF616645.1'	TACAAGAAATAGGTTCTGTTAAGAGAATTCCTGAATTTATTGCGCGTGCAAAAGATAAAAATGATCCTTTCCGTNTTATGGGATTTGGTCATCGAGTCTATAAAAATTATGATCCACGCGCAAAAATCATGCAAAAAACCTGCCATGAAGTTTTAAAAGAACTTAATATTCAAGATGATCCGCTGCTTGATATCGCTATAGAACTTGAAAAAATTGCCTTAAATGACGAATATTTTGTTGAAAAAAAGCTTTACCCAAATGTTGATTTCTATTCTGG
	'EF616647.1'	TACAAGAAATAGGTTCTGTTAAGAGAATTCCTGAATTTATTGCGCGTGCAAAANATAAAAATGATCCTTTCCGCTTGATGGGATTTGGTCATCGTGTCTATAAAAATTATGATCCACGCGCAAAAATCATGCAAAAAACCTGCCATGAAGTTTTAAAAGAACTTAATATTCAAGATGATCCGCTGCTTGATATCGCTATAGAACTTGAAAAAATTGCCTTAAATGACGAATATTTTGTTGAAAAAAAGCTTTACCCAAATGTTGATTTCTATTCTGG
	'EF616648.1'	TGCAAGAAATAGGCACTGTTCAAAAAATTCCTGAATTTATTGCACGTGCAAAAGATAAAAATGATCGTTTCCGCCTTATGGGCTTTGGTCACCGTGTTTATAAAAATTATGATCCACGTGCGAAAATTATGCAGCAAACTTGCCATGAAGTCTTAAAAGAACTCAATATTCAAGATGATCCACTTCTTGATATTGCTATGGAACTTGAAAAAATTGCTTTGAATGATGAATATTTTATTGAAAAAAAGCTTTATCCTAATGTTGATTTCTATTCTGG
	'EF616649.1'	TACAAGAAATAGGTTCTGTTAAAAGAATTCCTGAATTTATTGCTCGTGCCAAAGATAAAAATGATCCTTTCCGCTTGATGGGATTTGGTCATCGTGTCTATAAAAATTATGGTCCACGCGCAAAAATCATGCTAAAAACCTGCCATGAAGTTTTAAAAGAACTTAATATTCAAGATGATCCGCTGCTTGATATCGCTATAGAACTTGAAAAAATTGCCTTAAATGACGAATATTTTGTTGAAAAAAAGCTTTACCCAAATGTTGATTTCTATTCTGG
	'EF616650.1'	TGCAAGAAATAGGCACTGTTCAAAAAATTCCTGAATTTATTGCACGTGCAAAAGATAAAAATGATCGTTTCCGCCTTATGGGCTTTGGCCTCCGTGTTTATAAAAATTATGATCCACGTGCGAAAATTATGCAGCAAACTTGCCATGAAGTCTTAAAAGAACTCAATATTCAAGATGATCCACTTCTTGATATTGCTATGGAACTTGAAAAAATTGCTTTGAATGATGAATATTTTATTGAAAAAAAGCTTTATCCTAATGTTGATTTCTATTCTGG
	'EF616651.1'	TACAAGAAATAGGTTCTGTTAAAAGAATTCCTGAATTTATTGCTCGTGCCAAAGATAAAAATGATCCTTTCCGCTTGATGGGATTTGGTCATCGTGTCTATAAAAATTATGATCCACGCGCAAAAATCATGCAAAAAACCTGCCATGAAGTTTTAAAAGAACTTAATATTCAAGATGATCCGCTGCTTGATATCGCTATAGAACTTGAAAAAATTGCCTTAAATGACGAATATTTTGTTGAAAAAAAGCTTTACCCAAATGTTGATTTCTATTCTGG
	'EF616652.1'	TACAAGAAATAGGTTNTGTTAAAAGAATTCCTGAATTTATTGCTCGTGCCAAAGATAAAAATGATCCTTTCCGCTTGATGGGATTTGGTCATCGTGTCTATAAAAATTATGATCCACGCGCAAAAATCATGCAAAAAACCTGCCATGAAGTTTTAAAAGAACTTAATATTCAAGATGATCCGCTGCTTGATATCGCTATAGAACTTGAAAAAATTGCCTCAAATGACGAATATTTTGTTGAAAAAAGGCTTTACCCAAATGTTGATTTCTATTCTGG
	'EF616654.1'	TACAAGAAATAGGTTNTGTTAAAAGAATTCCTGAATTTATTGCTNGTGCCAAAGATAAAAATGATCCTTTCCGCTTGATGGGATTTGGTCATCGTGTCTATAAAAATTATGATCCACGCGCAAAAATCATGCAAAAAACCTGCCATGAAGTTTTAAAAGAACTTAATATTCAAGACGATCCGCTGCTTGATATCGCTATAGAACTTGAAAAAATTGCCTTAAATGACGAATATTTTGTTGAAAAAAAGCTTTACCCAAATGTTGATTTCTATTCTGG
	'EF616655.1'	TACAAGAAATAGGTTNTGTTAAAAGAATTCCTGAATTTATTGCTCGTGCCAAAGATAAAAATGATCCTTTCCGCTTGATGGGATTTGGTCATCGTGTCTATAAAAATTATGATCCACGCGCAAAAATCATGCAAAAAACCTGCCATGAAGTTTTAAAAGAACTTAATATTCAAGATGATCCGCTGCTTGATATCGCTATAGAACTTGAAAAAATTGCCTTAAATGACGAATATTTTGTTGAAAAAAAGCTTTACCCAAATGTTGATTTCTATTCTGG
	'EF616657.1'	TCCAAGAAATAGGTTCCGTTGAAAGAATTCCTGAATTTATTGCCCGCGCCAAAGATAAAAACGATCCTTTCCGCCTGATGGGATTTGGTCATCGTGTCTATAAAAATTATGATCCACGCGCAAAAATCATGCAAAAAACCTGCCATGAAGTTTTAAAAGAACTCAATATTCAAGATGATCCGCTACTTGATATCGCTATAGAACTTGAAAAAATTGCCTTAAATGACGAATATTTTGTTGAAAAAAAGCTTTACCCAAATGTTGATTTCTATTCTGG
	'EF616659.1'	TACAAGAAATAGGTTNTGTTAAGAGAATTCCTGAATTTATTGCACGTGCAAAAGATAAAAATGATCCTTTCCGTCTTATGGGATTTGGTCATCGAGTCTATAAAAATTATGATCCACGTGCAAAAATCATGCAAAAAACCTGCCATGAGGTTTTAAAAGAACTCAATATTCAAGATGATCCACTTCTTGATATCGCTATAGAACTTGAAAAAATTGCCTTAAATGATGAATATTTTGTTGAAAAAAAGCTTTATCCGAATGTCGATTTCTATTCTGG
	'EF616660.1'	TACAAGAAATAGGTTNTGTTAAGAGAATTCCTGAATTTATTGCACGTGCAAAANATAAAAATGATCCTTTCCGTCTTATGGGATTTGGTCATCGAGTCTATAAAAATTATGATCCACGTGCAAAAATCATGCAAAAAACCTGCCATGAGGTTTTAAAAGAACTCAATATTCAAGATGATCCACTTCTTGATATCGCTATAGAACTTGAAAAAATTGCCTTAAATGATGAATATTTTGTTGAAAAAAAGCTTTATCCGAATGTCGATTTCTATTCTGG
	'EF616662.1'	TACAAGAAATAGGTTCTGTTAAAAGAATTCCTGAATTTATTGCTCGTGCCAAAGATAAAAATGATCCTTTCCGCTTGATGGGATTTGGTCATCGTGTCTATAAAAATTATGATCCACGCGCAAAAATCATGCAAAAAGCCTGCCATGAAGTTTTAAAAGAACTTAATATTCAAGATGATCCGCTGCTTGATATCGCTATAGAACTTGAAAAAATTGCCTTAAATGACGAATATTTTGTTGAAAAAAAGCTTTACCCAAATGTTGATTTCTATTCTGG
	'EF616663.1'	TACAAGAAATAGGTTCTGTTAAAAGAATTCCTGAATTTATTGCTCGTGCCAAAGATAAAAATGATCCTTTCCGCTTGATGGGATTTGGTCATCGTGTCTATAAAAATTATGATCCACGCGCAAAAACCATGCAAAAAACCTGCCATGAAGTTTTAAAAGAACTTAATATTCAAGATGATCCGCTGCTTGATATCGCTATAGAATTTGAAAAAATTGCCTTAAATGACGAATATTTTGTTGAAAAAAAGCTTTACCCAAATGTTGATTTCTATTCTGG
	'EF616665.1'	TACAAGAAATAGGTTCTGTTAAAAGAATTCCTGAATTTATTGCTCGTGCCAAAGATAAAAATGATCCTTTCCGCTTGATGGGATTTGGTCATCGTGTCTATAAAAATTATGACCCACGCGCAAAAATCATGCAAAAAACCTGCCATGAAGTTTTAAAAGAACTTAATATTCAAGATGATCCGCTGCTTGATATCGCTATAGAACTTGAAAAAATTGCCTTAAATGACGAATATTTTGTTGAAAAAAAGCTTTACCCAAATGTTGATTTCTATTCTGG
	'EF616666.1'	TACAAGAAATAGGTTCCGTTAAAAGAATTCCTGAATTTATTGCTCGTGCCAAAGATAAAAATGATCCTTTCCGCTTGATGGGATTTGGTCATCGTGTCTATAAAAATTATGATCCACGCGCAAAAATCATGCAAAAAACCTGCCATGAAGTTTTAAAAGAACTTAATATTCAAGATGATCCGCTGCTTGATATCGCTATAGAACTTGAAAAAATTGCCTTAAATGACGAATATTTTGTTGAAAAAAAGCTTTACCCAAATGTTGATTTCTATTCTGG
	'EF616669.1'	TACAAGAAATGGGTTCTGTTAAAAGAATTCCTGAATTTATTGCTCGTGCCAAAGATAAAGATGATCCTTTCCGCTTGATGGGATTTGGTCATCGTGTCTATAAAAATTATGATCCACGCGCAAAAATCATGCAAAAAACCTGCCATGAAGTTTTAAAAGAACTTAATATTCAAGATGATCCGCTGCTTGATATCGCTATAGAACTTGAAAAAATTGCCTTAAATGACGAATATTTTGTTGAAAAAAAGCTTTACCCAAATGTTGATTTCTATTCTGG
	'EF616671.1'	TACAAGAAATAGGTTCTGTTAAAAGAATTCCTGAATTTATTGCTCGTGCCAAAGATAAAAATGATCCTTTCCGCTTGATGGGATTTGGTCATCGTGTCTATAAAAATTATGATCCACGAGCAAAAATCATGCAAAAAACCTGCCATGAAGTTTTAAAAGAACTTAATATTCAAGATGATCCGCTGCTTGATATCGCTATAGAACTTGAAAAAATTGCCTTAAATGACGAATATTTTGTTGAAAAAAAGCTTTACCCAAATGTTGATTTCTATTCTGG
	'EF616673.1'	TACAAGAAATAGGTTCTGTTAAAAGAATTCCTGAATTTATTGCTCCTGCCAAAGATAAAAATGATCCTTTCCGCTTGATGGGATTTGGTCATCGTGTCTATAAAAATTATGATCCACGCGCAAAAATCATGCAAAAAACCTGCCATGAAGTTTTAAAAGAACTTAATATTCAAGATGATCCGCTGCTTGAGATCGCTATAGAACTTGAAAAAATTGCCTTAAATGACGAATATTTTGTTGAAAAAAAGCTTTACCCAAATGTTGATTTCTATTCTGG
	'EF616676.1'	TACAAGAAATAGGTTCTGTTAAAAGAATTCCTGAATTTATTGCTCGTGCCAAAGATAAAAATGATCCTTTCCGCTTGACGGGATTTGGTCATCGTGTCTATAAAAATTATGATCCACGCGCAAAAATCATGCAAAAAACCAGCCATGAAGTTTTAAAAGAACTTAATATTCAAGATGATCCGCTGCTTGATATCGCTATAGAACTTGAAAAAATTGCCTTAAATGACGAATATTTTGTTGAAAAAAAGCTTTACCCAAATGTTGATTTCTATTCTGG
	'EF616678.1'	TACAAGAAATAGGTTCTGTTAAAAGAATTCCTGAATTTATTGCTCGTGCCAAAGATAAAAATGATCCTTTCCGCTTGATGGGATTTGGTCATCGTGTCTATAAAAATTATGATCCACGCGCAAAAATCATGCAAAAAACCTGCCATGAAGTTTTAAAAGAACTTAATATTCAAGATGATCCGCTGCTTGATATCGCTATAGAACTTGAAAAAATTGCCTTAAATGACGAATATTCTGTTGAAAAAAAGCTTTACCCAAATGTTGATTTCTATTCTGG
	'EF616682.1'	TACAAGAAATAGGTTCTGTTAAAAGAATTCCTGAATTTATTGCTCGTGCCAAAGATAAAAATGATCCTTTCCGCTTGATGGGATTTGGTCATCGTGTCTATAAAAATTATGATACACGCGCAAAAATCATGCAAAAAACCTGCCATGAAGTTTTAAAAGAACTTAATATTCAAGATGATCCGCTGCTTGATATCGCTATAGAACTTGAAAAAATTGCCTTAAATGACGAATATTTTGTTGAAAAAAAGCTTTACCCAAATGTTGATTTCTATTCTGG
	'EF616688.1'	TACAAGAAATAGGTTCTGTTAAAAGAATTCCTGAATTTATTGCTCGTGCCAAAGATAAAAATGATCCTTTCCGCTTGATGGGATTTGGTCATCGTGTCTATAAAAATTATGATCCACGCGCAAAAATCATGCAAAAAACCTGCCATGAAGTTTTAAAGGAACTTAATATTCAAGATGATCCGCTGCTTGATATCGCTATAGAACTTGAAAAAATTGCCTTAAATGACGAATATTTTGTTGAAAAAAAGCTTTACCCAAATGTTGATTTCTATTCTGG
	'EF616695.1'	TACAAGAAATAGGTTCTGTTAAAAGAATTCCTGGATTTATTGCTCGTGCCAAAGATAAAAATGATCCTTTCCGCTTGATGGGATTTGGTCATCGTGTCTATAAAAATTATGATCCACGCGCAAAAATCATGCAAAAAACCTGCCATGAAGTTTTAAAAGAACTTAATATTCAAGATGATCCGCTGCTTGATATCGCTATAGAACTTGAAAAAATTGCCTTAAATGACGAATATTTTGTTGAAAAAAAGCTTTACCCAAATGTTGATTTCTATTCTGG
	'EF616696.1'	TACAAGAAATAGGTTCTGTTAAAAGAATTCCTGAATTTATTGCTCGTGCCAAAGATAAAAATGATCCTTTCCGCTTGATGGGATTTGGTCATCGTGTCTATAAAAATTATGATCCACGCGCAAAAATCATGCAAAAAACCTGCCATGAAGTTTTAAAAGAACTCAATATTCAAGATGATCCGCTGCTTGATATCGCTATAGAACTTGAAAAAATTGCCTTAAATGACGAATATTTTGTTGAAAAAAAGCTTTACCCAAATGTTGATTTCTATTCTGG
	'EF616702.1'	TACAAGAAATAGGTTCTGTTAAAAGAATTCCTGAATTTATTGCTCGTGCCAAAGATAAAAATGATCCTTTCCGCTTGATGGGATTTGGTCATCGTGTCTATAAAAATTATGATCCACGCGCAAAAATCATGCAAAAAACCTGCCATGAAGTTTTAAAAGAACTTGATATTCAAGATGATCCGCTGCTTGATATCGCTATAGAACTTGAAAAAATTGCCTTAAATGACGAATATTTTGTTGAAAAAAAGCTTTACCCAAATGTTGATTTCTATTCTGG
	'EF616703.1'	TACAAGAAATAGGTTCTGTTAAAAGAATTCCTGAATTTATTGCTCGTGCCAAAGATAAAAATGATCCTTTCCGCTTGATGGGATTTGGTCATCGTGTCTATAAAAATTATGATCCACGCGCAAAAATCATGCAAAAAACCTGCCATGAAGTTTTAAAAGAACTTAATATTCAAGATGATCCGCTGCTTGATATCGCTATAGAACTTGAAAAAATTGCCTTAAATGACGAATATTTTGTTGAAAAAAAGCTTAACCCAAATGTTGATTTCTATTCTGG
	'EF616704.1'	TACAAGAAATAGGTTCTGTTAAGAGAATTCCTGAATTTATTGCGCGTGCAAAAGATAAAAATGATCCTTTCCGTCTTATGGGATTTGGTCATCGAGTCTATAAAAATTATGATCCGCGTGCAAAAATCATGCAAAAAACCTGCCATGAGGTTTTAAAAGAACTCAATATTCAAGATGATCCACTTCTTGATATCGCTATAGAACTTGAAAAAATCGCCTTAAATGATGAATATTTTGCTGAAAAAAAGCTTTATCCGAATGTCGATTTCTATTCTGG
	'EF616705.1'	TACAAGAAATAGGTTCTGTTAAGAGAATTCCTGAATTTATTGCGCGTGCAAAAGATAAAAATGATCCTTTCCGTCTTATGGGATTTGGTCATCGAGTCTATAAAAATTATGATCCACGTGCAAAAATCATGCAAAAAACCTGCCATGAGGTTTTAAAAGAACTCAATATTCAAGATGATCCACTTCTTGATATCGCTATAGAACTCGAAAAAATCGCCTTAAATGATGAATATTTTGCTGAAAAAAAGCTTTATCCGAATGTCGATTTCTATTCTGG
	'EF616706.1'	TACAAGAAATAGGTTCTGTTAAGAGAATTCCTGAATTTATTGCGCGTGCAAAAGATAAAAATGACCCTTTCCGTCTTATGGGATTTGGTCATCGAGTCTATAAAAATTATGATCCACGTGCAAAAATCATGCAAAAAACCTGCCATGAGGTTTTAAAAGAACTCAATATTCAAGATGATCCACTTCTTGATATCGCTATAGAACTTGAAAAAATCGCCTTAAATGATGAATATTTTGCTGAAAAAAAGCTTTATCCGAATGTCGATTTCTATTCTGG
	'EF616707.1'	TACAAGAAATAGGTTCTGTTAAGAGAATTCCTGAATTTATTGCGCGTGCAAAAGATAAAAATGATCCTTTCCGTCTTATGGGATTTGGTCATCGAGTCTATAAAAATTATGATCCACGTGCAAAAATCATGCNAAAAACCTGCCATGAGGTTTTAAAAGAACTCAATATTCAAGATGATCCACTTCTTGATATCGCTATAGAACTTGAAAAAATCGCCTTAAATGATGAATATTTTGCTGAAAAAAAGCTTTATCCGAATGTCGATTTCTATTCTGG
	'EF616708.1'	TACAAGAAATAGGTTCTGTTAAAAGAATTCCTGAATTTATCGCTCGTGCCAAAGATAAAAATGATCCTTTCCGCTTGATGGGATTTGGTCATCGTGTCTATAAAAATTATGACCCACGCGCAAAAATCATGCAAAAAACCTGCCATGGAGTTTTAAAAGAACTTAATATTCAAGATGATCCGCTGCTTGATATCGCTATAGAACTTGAAAAAATTGCCTTAAATGACGAATATTTTGTTGAAAAAAAGCTTTACCCAAATGTTGATTTCTATTCTGG
	'EF616711.1'	TGCAAGAAATAGGCACTGTTCAAAAAATTCCTGAATTTATTGCACGTGCAAAAGATAAAAATGATCGTTTCCGCCTTATGGGCTTTGGTCACCGTGTTTATAAAAATTATGATCCATGTGCGAAAATTATGCAGCAAACTTGCCATGAAGTCTTAAAAGAACTCAATATTCAAGATGATCCACTTCTTGATATTGCTATGGAACTTGAAAAAATTGCTTTGAATGATGAATATTTTATTGAAAAAAAGCTTTATCCTAATGTTGATTTCTATTCTGG
	'EF616712.1'	TGCAAGAAATAGGCACTGTTCAAAAAATTCCTGAATTTATTGCACGTGCAAAAGATAAAAATGATCGTTTCCGCCTTATGGGCTTTGGTCACCGTGTTTATAAAAATTATGATCCACGTGCGAAAATTATGCAGCAAACTTGCCATGAAGTCTTAAAGGAACTCAATATTCAAGATGATCCACTTCTTGATATTGCTATGGAACTTGAAAAAATTGCTTTGAATGATGAATATTTTATTGAAAAAAAGCTTTATCCTAATGTTGATTTCTATTCTGG
	'EF616720.1'	TACAAGAAATAGGTTCTGTTAAAAGAATTCCTGAATTTATTGCTCGTGCCAAAGATAAAAATGATCCTTTCCGCTTGATGGGATTTGGTCATCGTGTCTATAAAAATTATGATCCACGCGCAAAAATCATGCAAAAAACCTGCCATGAAGTTTTAAAAGAACTTAATATTCAAGATGATCCGCTGCTTGATATCGCTATAGAACTTGAAAAAATTGCCTTAAATGACNAATATTTTGTTGAAAAAAAGCTTTACCCAAATGTTGATTTCTATTCTGG
	'EF616721.1'	TACAAGAAATGGGTTCTGTTAAAAGAATTCCTGAATTTATTGCTCGTGCCAAAGATAAAGATGATCCTTTCCGCTTGATGGGATTTGGTCATCGTGTCTATAAAAATTATGATCCACGCGCAAAAATCATGCAAAAAACCTGCCATGAAGTTTTAAAAGAACTTAATATTCAAGATGATCCGCTGCTTGATATCGCTATAGAACTTGAAAAAATTGCCTTAAATGACGAATATTTTGTTGAAAAAAAGCTTTACCCAAATGTTGATTTCTACTCTGG
	'EF616722.1'	TACAAGAAATGGGTTCTGTTAAAAGAATTCCTGAATTTATTGCTCGTGCCAAAGATAAAGATGATCCTTTCCGCTTGATGGGATTTGGTCATCGTGTCTATAAAAATTATGATCCACGCGCAAAAATCATGCAAAAGACCTGCCATGANGTTTTAAAAGAACTTAATATTCAAGATGATCCGCTGCTTGATATCGCTATAGAACTTGAAAAAATTGCCTTAAATGACGAATATTTTGTTGAAAAAAAGCTTTACCCAAATGTTGATTTCTATTCTGG
	'EF616723.1'	TACAAGAAATGGGTTCTGTTAAAAGAATTCCTGAATTTATTGCTCGTGCCAAAGATAAAGATGATCCTTTCCGCTTGATGGGATTTGGTCATCGTGTCTATAAAAATTATGATCCACGCGCAAAAATCATGCAAAAGACCTGCCATGAAGTTTTAAAAGAACTTAATATTCAAGATGATCCGCTGCTTGATATCGCTATAGAACTTGAAAAAATTGCCTTAAATGACGAATATTTTGTTGAAAAAAAGCTTTACCCAAATGTTGATTTCTATTCTGG
	'EF616727.1'	TACAAGAAATAGGTTCTGTTAAAAGAATTCCTGAATTTATTGCTCGTGCCAAAGATAAAAATGATCCTTTCCGCTTGATGGGATTTGGTCATCGTGTCTATAAAAATTATGATCCACGCGCAAAAATCATGCAAAAAACCTGCCATGAAGTTTTAAAAGAACTTAATATTCAAGATGATCCGCTGCTTGATATCGCTATAGAACTTGAAAAAATTGCCTTAAATGACGAATATTTTGTTGGAAAAAAGCTTTACCCAAATGTTGATTTCTATTCTGG
	'EF616729.1'	TACAAGAAATGGGTTCTGTCAAAAGAATTCCTGAATTTATTGCTCGTGCCAAAGATAAAGATGATCCTTTCCGCTTGATGGGATTTGGTCATCGTGTCTATAAAAATTATGATCCACGCGCAAAAATCATGCAAAAAACCTGCCATGAAGTTTTAAAAGAACTTAATATTCAAGATGATCCGCTGCTTGATATCGCTATAGAACTTGAAAAAATTGCCTTAAATGACGAATATTTTGTTGAAAAAAAGCTTTACCCAAATGTTGATTTCTATTCTGG
	'EF616731.1'	TACAAGGAATAGGTTCTGTTAAAAGAATTCCTGAATTTATTGCTCGTGCCAAAGATAAAAATGATCCTTTCCGCTTGATGGGATTTGGTCATCGTGTCTATAAAAATTATGACCCACGCGCAAAAATCATGCAAAAAACCTGCCATGAAGTTTTAAAAGAACTTAATATTCAAGATGATCCGCTGCTTGATATCGCTATAGAACTTGAAAAAATTGCCTTAAATGACGAATATTTTGTTGAAAAAAAGCTTTACCCAAATGTTGATTTCTATTCTGG
	'EF616734.1'	TACAGGAAATAGGTTCTGTTAAAAGAATTCCTAAATTTATTGCTCGTGCCAAAGATAAAAATGATCCTTTCCGCTTGATGGGATTTGGTCATCGTGTCTATAAAAATTATGACCCACGCGCAAAAATCATGCAAAAAACCTGCCATGAAGTTTTAAAAGAACTTAATATTCAAGATGATCCGCTGCTAGATATCGCTATAGAACTTGAAAAAATTGCCTTAAATGACGAATATTTTGTTGAAAAAAAGCTTTACCCAAATGTTGATTTCTATTCTGG
	'EF616736.1'	TACAAGAAATAGGTTCTGTTAAAAGAATTCCTGAATTTATTGCTCGTGCCAAAGATAAAAATGATCCTTTCCGCTTGATGGGATTTGGTCATCGTGTCTATAAAAATTATGATCCACGCGCAAAAATCATGCAAAAAACCTGCCATGAAGTTTTAGAAGAACTTAATATTCAAGATGATCCGCTGCTTGATATCGCTATAGAACTTGAAAAAATTGCCTTAAATGACGAATATTTTGTTGAAAANAAGCTTTACCCAAATGTTGATTTCTATTCTGG
	'EF616737.1'	TACAAGAAATAGGTTCTGTTAAAAGAATTCCTGAATTTATTGCTCGTGCCAAAGATAAAGATGATCCTTTCCGCTTGATGGGATTTGGTCATCGTGTCTATAAAAATTATGATCCACGCGCAAAAATCATGCAAAAAACCTGCCATGAAGTTTTAAAAGAACTTAATATTCAAGATGATCCGCTGCTTGATATCGCTATAGAACTTGAAAAAATTGCCTTAAATGACGAATATTTTGTTGAAAAAAAGCTTTACCCAAATGTTGATTTCTATTCTGG
	'EF616739.1'	TGCAAGAAATAGGCACTGTTCAAAAAATTCCTGAATTTATTGCACGTGCAAAAGATAAAAATGATCGTTTCCGCCTTATGGGCTTTGGTCACCGTGTTTATAAAAATTATGATCCACGTGCGAAAATTATGCAGCAAACTTGCCATGAAGTCTTAAAAGAACTCAATATTCAAGATGATCCACTTCTTGATATTGCTATGGAACTTGAAAAAATTGCTTTGAATGGTGAATATTTTATTGAAAAAAAGCTTTATCCTAATGTTGATTTCTATTCTGG
	'EF616740.1'	TACAAGAAATAGGTTCTGTTAAAAGAATTCCTGAATTTATTGCTCGTGCCAAAGATAAAAATGATCCTTTCCGCTTGATGGGATTTGGTCATCGTGTCTATAAAAATTATGATCCACGCGCAAAAGTCATGCAAAAAACCTGCCATGAAGTTTTAAAAGAACTTAATATTCAAGATGATCCGCTGCTTGATATCGCTATGGAACTTGAAAAAATTGCCTTAAATGACGAATATTTTGTTGAAAAAAAGCTTTACCCAAATGTTGATTTCTATTCTGG
	'EF616742.1'	TACAAGAAATAGGTTCTGTTAAAAGAATTCCTGAATTTATTGCTCGTGCCAAAGATAAAAATGATCCTTTCCGCTTGATGGGATTTGGTCATCGTGTCTATAAAAATTATGATCCACGCGCAAAAATCATGCAAAAAGCCTGCCATGAAGTTTTAAAAGAACTTAATATTCAAGATGATCCGCTGCTTGATATCGCTATAGAACTTGAAAAAATTGCCTTAAATGACGAATATTTTGTTGGAAAAAAGCTTTACCCAAATGTTGATTTCTATACTGG
	'EF616743.1'	TACAAGAAATGGGTTCTGTTAAAAGAATTCCTGAATTTATTGCTCGTGCCAAAGATAAAGATGATCCTTTCCGCTTGATGGGATTTGGTCATCGTGTCTATAAAAATTATGATNCACGCGCAAAAATCATGCAAAAAACCTGCCATGAAGTTTTAAAAGAACTTAATATTCAAGATGATCCGCTGCTTGATATCGCTATAGAACTTGAAAAAATTGTCTTAAATGACGAATATTTTGTTGAAAAAAAGCTTTACCCAAATGTTGATTTCTATTCTGG
	'EF616745.1'	TACAAGAAGTGGGTTCTGTTAAAAGAATTCCTGAATTTATTGCTCGTGCCAAAGATAAAGATGATCCTTTCCGCTTGATGGGATTTGGTCATCGTGTCTATAAAAATTATGATCCACGCGCAAAAATCATGCAAAAAACCTGCCATGAAGTTTTAAAAGAACTTAATATTCAAGACGATCCGCTGCTTGATATCGCTATAGAACTTGAAAAAATTGCCTTAAATGACGAATATTTTGTTGAAAAAAAGCTTTACCCAAATGTTGATTTCTATTCTGG
	'EF616747.1'	TACAAGAAATGGGTTCTGTTAAAAGAATTCCTGAATTTATTGCTCGTGCCAAAGATAAAGATGATCCTTTCCGCTTGATGGGATTTGGTCATCGTGTCTATAAAAATTATGATCCACGCGCAAAAATCATGCGAAAAACCTGCCATGAAGTTTTAAAAGAACTTAATATTCAAGATGATCCGCTGCTTGATATCGCTATAGAACTTGAAAAAATTGCCTTAAATGACGAATATTTTGTTGAAAAAAAGCTTTACCCAAATGTTGATTTCTATTCTGG
	'EF616748.1'	TACAAGAAATGGGTTCTGTTAAAAGAATTCCTGAATTTATTGCTCGTGCCAAAGATAAAGATGATCCTTTCCGCTTGATGGGATTTGGTCATCGTGTCTATAAAAATTATGATCCACGCGCAAAAATCATGCAAAAAACCTGCCATGAAGTTTTAAAAGAACTTAATATTCAAGATGATCCGCTGCTTGATATCGCTATAGAACTTGAAAAAATTGCCTTAAATGACGAATATTTTGTTGAAAAAAAGCTTTACCCATATGTTGATTTCTATTCTGG
	'EF616749.1'	TACAAGAAATAGGTTCTGTTAAAAGAATTCCCGAATTTATTGCTCGTGCCAAAGATAAAAATGATCCTTTCCGCTTGATGGGATTTGGTCATCGTGTCTATAAAAATTATGACCCACGCGCAAAAATCATGCAAAAAACCTGCCATGAAGTTTTAAAAGAACTTAATATTCAAGATGATCCGCTGCTTGATATCGCTATAGAACTTGAAAAAATTGCCTTAAATGACGAATATTTTGTTGAAAAAAAGCTTTACCCAAATGTTGATTTCTATTCTGG
	'EF616751.1'	TACAAGAAATAGGTTCTGTTAAAAGAATTCCTGAATTTATTGCTCGTGCCAAAGATAAAAATGATCCTTTCCGCTTGATGGGATTTGGTCATCGTGTCTATAAAAATTATGATCCACGCGCAAAAATCATGCAAAAGACCTGCCATGAAGTTTTAAAAGAACTTAATATTCAAGATGATCCGCTGCTTGATATCGCTATAGAACTTGAAAAAATTGCCTTAAATGACGAATATTTTGTTGAAAAAAAGCTTTACCCAAATGTTGATTTCTATTCTGG
	'EF616754.1'	TACAAGAAATAGGTTCTGTNAAGAGAATTCCTGAATTTATTGCGCGTGCAAAAGATAAAAATGATCCTTTCCGTCTTATGGGATTTGGTCATCGAGTCTATAAAAATTATGATCCACGTGCAAAAATCATGCAAAAAACCTGCCATGAGGTTTTAAAAGAACTCAATATTCAAGATGATCCACTTCTTGATATCGCTATAGAACTTGAAAAAATCGCCTTAAATGATGAATATTTTGCTGAAAAAAAGCTTTATCCGAATGTCGATTTCTATTCTGG
	'EF616755.1'	TACAAGAAATAGGTTCTGTTAAGAGAACTCCTGAATTTATTGCGCGTGCAAAAGATAAAAATGATCCTTTCCGTCTTATGGGATTTGGTCATCGAGTCTATAAAAATTATGATCCACGTGCAAAAATCATGCAAAAAACCTGCCATGAGGTTTTAAAAGAACTTAATATTCAAGATGATCCACTTCTTGATATCGCTATAGAACTTGAAAAAATCGCCTTAAATGATGAATATTTTGCTGAAAAAAAGCTTTATCCGAATGTCGATTTCTATTCTGG
	'EF616760.1'	TACAAGAAATAGGTTCTGTTAAAAGAACTCCTGAATTTATTGCTCGTGCCAAAGATAAAAATGATCCTTTCCGCTTGATGGGATTTGGTCATCGTGTCTATAAAAATTATGATCCACGCGCAAAAATCATGCAAAAAACCTGCCATGAAGTTTTAAAAGAACTTAATATTCAAGATGATCCGCTGCTTGATATCGCTATAGAACTTGAAAAAATTGCCTTAAATGACGAATATTTTGTTGAAAAAAAGCTTTACCCAAATGTTGATTTCTATTCTGG
	'EF616761.1'	TACAAGAAATAGGTTCTGTTAAGAGAATTCCTGAATTTATTGCGCGTGCAAAAGATAAAAATGATCCTTTCCGTCTTATGGGATTAGGTCATCGAGTCTATAAAAATTATGATCCACGTGCAAAAATCATGCAAAAAACCTGCCATGAGGTTTTAAAAGAACTCAATATTCAAGATGATCCACTTCTTGATATCGCTATAGAACTTGAAAAAATCGCCTTAAATGATGAATATTTTGCTGAAAAAAAGCTTTATCCGAATGTCGATTTCTATTCTGG
	'EF616763.1'	TACAAGAAATAGGTTCTGTTAAGAGAATTCCTGAATTTATTGCGCGTGCAAAAGATAAAAATGATCCTTTCCGTCTTATGGGATTTGGTCATCGAGTCTATAAAAATTATGATCCACGTGCAAAAATCATGCAAAAAACCTGCCATGAGGTTTTAAAAGAACTCAATATTCAAGATGATCCACTTCTTGATATCGCTATAGAACTTGAAAAAATCGCCTTAAATGATGAATATTTTGCTGNAAAAAAGCTTTATCCGAATGTCGATTTCTATTCTGG
	'EF616764.1'	TACAAGAAATAGGTTCTGTTAAGAGAATTCCTGAATTTATTGCGCGTGCAAAAGATAAAAATGATCCTTTCCGTCTTATGGGATTTGGTCATCGAGTCTATAAAAATTATGATCCACGTGCAAAAATCATGCAAAAAACCTGCCATGAGGTTTTAAAAGAACTCAATATTCAAGATGATCCACTTCTTGATATCGCTATAGAACTTGAAAAAATCGCCTTAAATGATGAATATTTTGCTGAAAGAAAGCTTTATCCGAATGTCGATTTCTATTCTGG
	'EF616766.1'	TGCAAGAAATAGGCACTGTTCAAAAAATTCCTGGATTTATTGCACGTGCAAAAGATAAAAATGATCGTTTCCGCCTTATGGGCTTTGGTCACCGTGTTTATAAAAATTATGATCCACGTGCGAAAATTATGCAGCAAACTTGCCATGAAGTCTTAAAAGAACTCAATATTCAAGATGATCCACTTCTTGATATTGCTATGGAACTTGAAAAAATTGCTTTGAATGACGAATATTTTATTGAAAAAAAGCTTTATCCTAATGTTGATTTCTATTCTGG
	'EF616768.1'	TACAAGAAATAGGTTCTGTTAAAAGAATTCCTGAATTTATTGCTCGTGCCAAAGATAAAAATGATCCTTTCCGCTTGATGGGATTTGGTCATCGTGTCTATAAAAATTATGATCCACGCGCAAAAATCATGCAAAAAACCTGCCATGAAGTTTTAAAAGAACTTAATATTCAAGATGATCCGCTGCTTGATATCGCTATAGAGCTTGAAAAAATTGCCTTAAATGACGAATATTTTGTTGAAAAAAAGCTTTACCCAAATGTTGATTTCTATTCTGG
	'EF616771.1'	TACAAGAAATAGGTTCTGTTAAAAGAATTCCTGAATTTATTGCTCGTGCCAAAGATAAAAATGATCCTTTCCGCTTGATGGGATTTGGTCATCGTGTCTATAAAAATTATGATCCACGCGCAAAAATCATGCAAAAAACCTGCCATGAAGTTTTAAAAGAACTTAATATTCAAGATGATCCGCTGCTTGATATCGCTATAGAACTTGAAAAAATTGCCTTAAATGACGAATATTTTGTTGAAAAAAAGCTTTACCCAAATGTTGATTTTTATTCTGG
	'EF616773.1'	TACAAGAAATGGGTTCTGTTAAAAGAATTCCTGAATTTATTGCTCGTGCCAAAGATAAAGATGATCCTTTCCGCTTGATGGGATTTGGTCATCGTGTCTATAAAAATTATGATCCACGCGCAAAAATCATGCAAAAAACCTGCCATGAAGTTTTAAAAGAACTTAATATTCAAGATGATCCGCTGCTTGATATCGCTATAGAACTTGAAAAAATTGCCTTAAATGACGAATATTTTGTTGAAAAAAAGCTTTACCCAAATGTTGACTTCTATTCTGG
	'EF616775.1'	TACAAGAAATAGGTTCTGTTAAAAGAATTCCTGAATTTATTGCTCGTGCCAAAGATAAAAATGATCCTTTCCGCTTGATGGGATTTGGTCATCGTGTCTATAAAAATTATGACCCACGCGCAAAAATCATGCAAAAAACCTGCCATGAAGTTTTAAAAGAACTTAATATTCAAGATGATCCGCTGCTTGATATCGCTATAGAACTTGAAAGAATTGCCTTAAATGACGAATATTTTGTTGAAAAAAAGCTTTACCCAAATGTTGATTTCTATTCTGG
	'EF616777.1'	TACAAGAAATGGGTTCTGTTAAAAGAATTCCTGAATTTATTGCTCGTGCCAAAGATAAAGATGATCCTTTCCGCTTGATGGGATTTGGTCATCGTGTCTATAAAAATTATGATCCACGCGCAAAAATCATGCAAAAAACCTGCCATGAAGTTTTAAAAGAACTTAATATTCAAGATGATCCGCAGCTTGATATCGCTATAGAACTTGAAAAAATTGCCTTAAATGACGAATATTCTGTTGAAAAAAAGCTTTACCCAAATGTTGATTTCTATTCTGG
	'EF616778.1'	TACAAGAAATGGGTTCTGTTAAAAGAATTCCTGAATTTATTGCTCGTGCCAAAGATAAAGATGATCCTTTCCGCTTGATGGGATTTGGTCATCGTGTCTATAAAAATTATGATCCACGCGCAAAAATCATGCAAAAAACCTGCCATGAAGTTTTAAAAGAACTTAATATTCAAGATGATCCGCTGCTTGATATCGCTATAGAACTTGAAAAAATTGCCTTAAATGACGAATATTTTGTTGAAAAAAAGCTTTACCCAAATGTTGATTTCTATTCCGG
	'EF616780.1'	TACAAGAAATAGGTTCTGTTAAAAGAATTCCTGAATTTATTGCTCGTGCCAAAGATNAAAATGATCCTTTCCGCTTGATGGGATTTGGTCATCGTGTCTATAAAAATTATGATCCACGCGCAAAAATCATGCAAAAAACCTGCCATGAAGTTTTAAAAGAACTTAATATTCAAGATGATCCGCTGCTTGATATCGCTATAGAACTTGAAAAAATTGCCTTAAATGACGAATATTTTGTTGAAAAAAAGCTTTACCCAAATGTTGATTTCTATTCTGG
	'EF616782.1'	TACAAGAAATGGGTTCTGTTNAAAGAATTCCTGAATTTATTGCTCGCGCCAAAGATAAAGATGATCCTTTCCGCTTGATGGGATTTGGTCATCGTGTCTATAAAAATTATGATCCACGCGCAAAAATCATGCAAAAAACCTGCCATGAAGTTTTAAAAGAACTTAATATTCAAGATGATCCGCTGCTTGATATCGCTATAGAACTTGAAAAAATTGCCTTAAATGACGAATATTTTGTTGAAAAAAAGCTTTACCCAAATGTTGATTTCTATTCTGG
	'EF616784.1'	TACAAGAAATAGGTTCTGTTAAAAGAATTCCTGAATTTATTGCTCGTGCCAAAGATAAAAATGATCCTTTCCGCTTGATGGGATTTGGTCATCGTGTCTATAAAAATTATGATCCACGCGCAAAAATCATGCAAAAAACCTGCCATGAAGTTTTAAAAGAACTTAATATTCAAGATGATCCGCTGCTTGATATCGCTATAGAACTTGAAAAAATTGCCTTAAATGACGAATATTTTGTTGAAAAAAAGCTTTGCCCAAATGTTGATTTCTATTCTGG
	'EF616785.1'	TACAAGAAATAGGTTCTGTTAAAAGAATTCCTGAATTTATTGCTCGTGCCAAAGATAAAAATGATCCTTTCCGCTTGATGAGATTTGGTCATCGTGTCTATAAAAATTATGATCCACGCGCAAAAATCATGCAAAAAACCTGCCATGAAGTTTTAAAAGAACTTAATATTCAAGATGATCCGCTGCTTGATATCGCTATAGAACTTGAAAAAATTGCCTTAAATGACGATTATTTTGTTGAAAAAAAGCTTTACCCAAATGTTGATTTCTATTCTGG
	'EF616787.1'	TGCAAGAAATAGGCACTGTTCAAAAAATTCCTGAATTTATTGCACGTGCAAAAGATAAAAATGATCGTTTCCGCCTTATGGGCTTTGGACACCGTGTTTATAAAAATTATGATCCACGTGCGAAAATTATGCAGCAAACTTGCCATGAAGTCTTAAAAGAACTCAATATTCAAGATGATCCACTTCTTGATATTGCTATGGAACTTGAAAAAATTGCTTTGAATGATGAATATTTTATTGAAAAAAAGCTTTATCCTAATGTTGATTTCTATTCTGG
	'EF616788.1'	TACAAGAAATGGGTTCTGTTAAAAGAATTCCTGAATTTATTGCTCGTGCCAAAGATAAAGATGATCCTTTCCGCTTGATGGGATTTGGTCATCGTGTCTATAAAAATTATGATCCACGCGCAAAAATCATGCAAAAAACCTGCCATGAAGTTTTAAAAGAACTTAATATTCAAGATGATCCGCTGCTTGATATCGCTATAGAACTTGAAAAAATTGCCTTAAATGACGAATATTTTGTTGAAAAAAAGCTTTACCCAAATGTTGATTTCTATCCTGG
	'EF616789.1'	TACAAGAAATGGGTTCTGTTAAAAGAATTCCTGAATTTATTGCTCGTGCCAAAGATAAAGATGATCCTTTCCGCTTGATGGGATTTGGTCATCGTGTCTATAAAAATTATGATCCACGCGCAAAAATCATGCAAAAAACCTGCCATGAAGTTTTAAAAGAACTTAATATTCAAGATGATCCGCGGCTTGATATCGCTATAGAACTTGAAAAAATTGCCTTAAATGACGAATATTTTGTTGAAAAAAAGCTTTACCCAAATGTTGATTTCTATTCTGG
	'EF616790.1'	TGCAAGAAATAGGCACTGTTCAAAAAATTCCTGAATTTATTGCACGTGCAAAAGATAAAAATGATCGTTTCCGCCTTATGGGCTTTGGTCACCGTGTTTATAATAATTATGATCCACGTGCGAAAATTATGCAGCAAACTTGCCATGAAGTCTTAAAAGAACCCAATATTCAAGATGATCCACTTCTTGATATTGCTATGGAACTTGAAAAAATTGCTTTGAATGATGAATATTTTATTGAAAAAAAGCTTTATCCTAATGTTGATTTCTATTCTGG
	'EF616791.1'	TACAAGAAATAGGTTCTGTTAAAAGAATTCCTGAATTTATTGCTCGTGCCGAAGATAAAAATGATCCTTTCCGCTTGATGGGATTTGGTCATCGTGTCTATAAAAATTATGATCCACGCGCAAAAATCATGCAAAAAACCTGCCATGAAGTTTTAAAAGAACTTAATATTCAAGATGATCCGCTGCTTGATATCGCTATAGAACTTGAAAAAATTGCCTTAAATGACGAATATTTTGTTGAAAAAAAGTTTTACCCAAATGTTGATTTCTATTCTGG
	'EF616792.1'	TACAAGAAATAGGTTCTGTTAAAAGAATTCCTGAATTTATTGCTCGTGCCAAAGATAAAAATGATCCTTTCCGCTTGATGGGATTTGGTCATCGTGTCCATAAAAAGTATGATCCACGCGCAAAAATCATGCAAAAAACCTGCCATGAAGTTTTAAAAGAACTTAATATTCAAGATGATCCGCTGCTTGATATCGCTATAGAACTTGAAAAAATTGCCTTAAATGACGAATATTTTGTTGAAAAAAAGCTTTACCCAAATGTTGATTTCTATTCTGG
	'EF616797.1'	TACAAGAAATAGGTTCTGTTAAAAGAATTCCTGAATTTATTGCTCGTGCCAAAGATAAAAATGATCCTTTCCGCTTGATGGGATTTGGTCATCGTGCCTATAAAAATTATGATCCACGCGCAAAAATCATGCAAAAAACCTGCCATGAAGTTTTAAAAGAACTTAATATTCAAGATGATCCGCTGCTTGATATCGCTATAGAACTTGAAAAAATTGCCTTAAATGACGAATATTTTGTTGAAAAGAAGCTTTACCCAAGTGTTGATTTCTATTCTGG
	'EF616798.1'	TACAAGAAATGGGTTCTGTTAAAAGAATTCCTGAATTTATTGCTCGTGCCAAAGATAAAGATGATCCTTTCCGCTTGATGGGATTTGGTCATCGTGTCTATAAAAATTATGATCCACGCGCGAAAATCATGCAAAAAACCTGCCATGAAGTTTTAAAAGAACTTAATATTCAAGATGATCCGCTGCTTGATATCGCTATAGAACTTGAAAAAATCGCCTTAAATGACGAATATTTTATTGAAAAAAAGCTTTACCCAAATGTTGATTTCTATTCTGG
	'EF616799.1'	TACGAGAAATAGGTTCTGTTAAAAGAATTCCTGAATTTATTGCTCGTGCCAAAGATGAAAATGATCCTTTCCGCTTGATGGGATTTGGTCATCGTGTCTATAAAAATTATGATCCACGCGCAAAAATCATGCAAAAAACCTGCCATGAAGTTTTAAAAGAACTTAATATTCAAGGTGATCCGCTGCTTGATATCGCTATAGAACTTGAAAAAATTGCCTTAAATGACGAATATTTTGTTGAAAAAAAGCTTTACCCAAATGTTGATTTCTATTCTGG
	'EF616800.1'	TACAAGAAATAGGTTCTGTTAAAAGAATTCCTGAATTTATTGCTCGTGCCAAAGATAAAAATGATCCTTTCCGCTTGATGGGATTTGGTCATCGTGTCTATAAAAATTATGATCCACGCGCAAAAACCATGCAAAAAACCTGCCATGAAGTTTTAAAAGAACTTAATATTCAAGATGATCCGCTGCTTGATATCGCTATAGAATTTGAAAAAATTGCCTTAAATGACGAATATTTTGTTGNAAAAAAGCTTTACCCAAATGTTGATTTCTATTCTGG
	'EF616801.1'	TACAAGAAATAGGTTCTGTTAAGAGAATTCCTGAATTTATTGCGCGTGCAAAAGATAAAAATGATCCTTTCCGTCTTATGGGATTTGGTCATCGAGTCTATAAAAATTATGATCCACGTGCAAAAATCACGCAAAAAACCTGCCATGAGGTTTTAAAAGAACTCAATATTCAAGATGATCCACTTCTTGATATCGCTATAGAACTTGAAAAAATCGCCTTAAATGATGAATATTTTGCTGAAAAAAAGCTTTATCCGAATGTCGATTTCTATTCTGG
	'EF616803.1'	TACAAGAAATAGGTTCTGTTAAGAGAATTCCTGAATTTATTGCGCGTGCAAAAGATAAAAATGATCCTTTCCGTCTTATGGGATTTGGTCATCGAGTCTATAAAAATTATGATCCACGTGCAAAAATCATGCAAAAAACCTGCCATGAGGTTTTAAAAGAACTCAATATTCAAGATGATCCACTTCTTGATATCGCTATAGAACTTGNAAAAATCGCCTTAAATGATGAATATTTTGCTGAAAAAAAGCTTTATCCGAATGTCGATTTCTATTCTGG
	'EF616804.1'	TACAAGAAATAGGTTCTGTTAAAAGAATTCCTGAATTTATTGCTCGTGCCAAAGATAAAAATGATCCTTTCCGCTTGATGGGATTTGGTCATCGTGTCTATAAAAATTATGATCCACGCGCAAAAATCATGCAAAAAGCCTGCCATGAAGTTTTAAAAGAACTTAATATTCAAGATGATCCGCTGCTTGATATCGCTATAGAACTTGAAAAAATTGCCTTAAATGACGAATATTTTGTTGAAAAAAAGCTTTACCCAACTGCTGATTTCTATTCTGG
	'EF616806.1'	TACAAGAAATAGGTTCTGTTAAAAGAATTCCTGAATTTATTGCTCGTGCCAAAGATAAAAATGATCCTTTCCGCTTGATGGGATTTGGTCATCGTGTCTATAAAAATTATGATCCACGCGCAAAAATCATGCAAAAAACCTGTCATGAAGTTTTAAAAGAACTTAATATTCAAGATGATCCGCTGCTTGATATCGCTATAGAACTTGAAAAAATTGCCTTAAATGACGAATATTTTGTTGAAAAAAAGCTTTACCCAAATGTTGATTTCTATTCTGG
	'EF616807.1'	TACAAGAAATGGGTTCTGTTAAAAGAATTCCTGAATTTATTGCTCGTGCCAAAGATAAAGATGATCCTTTCCGCTTGATGGGATTTGGTCATCGTGTCTATAAAAATTATGATCCACGCGCAAAAATCATGCAAAAAACCTGCCATGAAGTTTTAAAAGAACTTAATATTCAAGATGAACCGCTGCTTGATATCGCTATAGAACTTGAAAAAATTGCCTTAAATGACGAATATTTTGTTGAAAAAAAGCTTTACCCAAATGTTGATTTCTATTCTGG
	'EF616808.1'	TACAAGAAATAGGTTCTGTTAAAAGAATTCCTGAATTTATTGCTCGTGCCAAAGATAAAAATGATCCTTTCCGCTTGATGGGATTTGGTCATCGTGTCTATAAAAATTATGACCCACGCGCAAAAATCATGCAAAAAACCTGCCATGAAGTTTTAAAAGAACTTAATATTCAAGATGATCCGCTGCTTGATATCGCTATAGAACTTGAAAAAATTGCCTTAAATGACAAATATTTTGTTGAAAAAAAGCTTTACCCAAATGTTGATTTCTATTCTGG
	'EF616809.1'	TACAAGAAATGGGTTCTGTTAAAAGAATTCCTGAATTTATTGCTCGTGCCAAAGATAAAGATGATCCTTTCCGCTTGATGGGATTTGGTCGTCGTGTCTATAAAAATTATGATCCACGCGCAAAAATCATGCAAAAAACCTGCCATGAAGTTTTAAAAGAACTTAATATTCAAGATGATCCGCTGCTTGATATCGCTATAGAACTTGAAAAAATTGCCTTAAATGACGAATATTTTGTTGAAAAAAAGCTTTACCCAAATGTTGATTTCTATTCTGG
	'EF616810.1'	TACAAGAAATGGGTTCTGTTAAAAGAATTCCTGAATTTATTGCTCGTGCCAAAGATAAAGATGATCCTTTCCGCTTGATGGGATTTGGTCATCGTGTCTATAAAAATTATGATCCACGCGCANAAATCATGCAAAAAACCTGCCATGAAGTTTTAAAAGAACTTAATATTCAAGATGATCCGCTGCTTGATATCGCTATAGAACTTGAAAAAATTGCCTTAAATGACGAATATTTTGTTGAAAAAAAGCTTTACCCAAATGTTGATTTCTATTCTGG
	'EF616811.1'	TACAAGAAACAGGTTCTGTTAAAAGAATTCCTGAATTTATTGCTCGTGCCAAAGATAAAAATGATCCTTTCCGCTTGATGGGATTTGGTCATCGTGTCTATAAAAATTATGATCCACGCGCAAAAATCATGCAAAAAGCCTGCCATGAAGTTTTAAAAGAACTTAATATTCAAGATGATCCGCTGCTTGATATCGCTATAGAACTTGAAAAAATTGCCTTAAATGACGAATATTTTGTTGAAAAAAAGCTTTACCCAAATGTTGATTTCTATTCTGG
	'EF616812.1'	TACAAGAAATGGGTTCTGTTAAAAGAATTCCTGAATTTATTGCTCGTGCCAAAGATAAAGATGATCCTTTCCGCTTGATGGGATTTGGTCATCGTGTCTATAAAAATTATGATCCACGCGCAAAAATCATGCAAAAAACCTGCCATGAAGTTTTAAAAGAACTTAATATTCAAGATGATCCGCTGCTTGATATCGCTATAGAACTTGAAAGAATTGCCTTAAATGACGAATATTTTGTTGAAAAAAAGCTTTACCCAAATGTTGATTTCTATTCTGG
	'EF616813.1'	TACAAGAAATAGGTTCTGTTAAAAGAATTCCTGAATTTATTGCTCGTGCCAAAGATAAAAATGATCCTTTCCGCTTGATGGGATTTGGTCATCGTATCTATAGAAATTATGATCCACGCGCAAAAATCATGCAAAAAACCTGCCATGAAGTTTTAAAAGAACTTAATATTCAAGATGATCCGCTGCTTGATATCGCTATAGAACTTGAAAAAATTGCCTTAAATGACGAATATTTTGTTGAAAAAAAGCTTTACCCAAATGTTGATTTCTATTCTGG
	'EF616814.1'	TACAAGAAATGGGTTCTGTTAAAAGAATTCCTGAATTTATTGCTCGTGCCAAAGATAAAGATGATCCTTTCCGCTTGATGGGATTTGGTCATCGTGTCTATAAAAATTATGATCTACGCGCAAAAATCATGCAAAAAACCTGCCATGAAGTTTTAAAAGAACTTAATATTCAAGATGATCCGCTGCTTGATATCGCTATAGAACTTGAAAAAATTGCCTTAAATGACGAATATTTTGTTGAAAAAAAGCTTTACCCAAATGTTGATTTCTATTCTGG
	'EF616815.1'	TACAAGAAATGGGTTCTGTTAAAAGAATTCCTGAATTTATTGCTCGTGCCAAAGATAAAGATGATCCTTTCCGCTTGATGGGATTTGGTCATCGTGTCTATAAAAATTATGATCCACGCGCAAAAATCATGCAAAAAACCTGCCATGAAGTTTTAAAAGAACTCAATATTCAAGATGATCCGCTGCTTGATATCGCTATAGAACTTGAANAAATTGCCTTAAATGACGAATATTTTGTTGAAAAAAAGCTTTACCCAAATGTTGATTTCTATTCTGG
	'EF662054.1'	TGCTTGAAATAGGAGATATCTCACGGATTGACCATTACATCGAAAAAGCAAAAGATCCTAATGATCCTTTTCGGTTAATGGGCTTTGGACATCGTGTCTATAAAAATTATGATCCACGTGCATCCGTGATGAAAAAGACATGCCATGAAGTATTGGAAGAAACTGGCCAAAAAGAAGTACCTTTATTTAAACTTGCATTAGCTTTAGAAAAAATTGCTTTAGAAGATCCTTATTTTATTGAAAGAAAATTATATCCTAATGTAGATTTTTATTCGGG
	'EF682090.1'	TACAAGAAATAGGCACTGTTCAAAAAATTCCTGAGTTTATTGCGCGTGCAAAAGATAAAAATGATCGTTTCCGTCTTATGGGTTTTGGTCACCGTGTCTATAAAAATTATGATCCACGTGCGAAAATCATGCAGCAAACCTGCCATGAAGTTTTAAAAGAACTCAATATTCAAGATGATCCACTTCTTGATATTGCTATGGAACTTGAAAAAATTGCTCTAAATGATGAATACTTTATTGAAAAAAAGCTTTATCCTAATGTTGATTTTTATTCTGG
	'EU014267.1'	TACAAGAAATAGGTTCTATTGAAAGAATTCCTGAATTTATTGCACGTGCAAAAGATAAAAATGATCCTTTCCGCCTTATGGGCTTTGGGCACCGTGTCTATAAAAATTATGACCCACGTGCAAAAATCATGCAAAAAACCTGTCATGAAGTTTTAAAAGAACTCAACATTCAAGATGACCCACTTCTTGATATTGCAATAGAACTTGAAAAAATTGCCTTTAGTGATGAATATTTTATTGAGAAAAAGCTTTATCCCAATGTTGATTTCTATTCCGG
	'EU014269.1'	TACAAGAAATAGGTTCCGTTGAGAGAATCCCTGAATTCATTGCACGCGCAAAAGATAAAAATGATCCTTTCCGCCTTATGGGATTTGGTCACAGAGTCTATAAAAATTATGATCCACGTGCAAAAATCATGCAAAAAACCTGTCATGAGGTTTTAAAAGAACTCAATATTCAAGACGATCCACTTCTTGATATCGCTATGGAACTTGAGAAAATCGCTCTAAATGATGAATATTTTGTTGAGAAAAAGCTTTATCCAAATGTCGATTTCTATTCTGG
	'EU014272.1'	TACAAGAAATAGGTTCCGTTGAAAGAATTCCTGAATTCATTGCACGTGCAAAAGATAAAAATGATCCTTTCCGCCTTATGGGATTTGGTCACAGAGTCTATAAAAATTATGATCCACGTGCAAAAATCATGCAAAAAACCTGCCATGAGGTTTTAAAAGAACTTAACATCCAAGGTGATCCACTGCTTGATATAGCTATGGAACTTGAAAAAATCGCCCTGAATGATGAGTATTTTGTTGAGAAAAAGCTTTATCCAAATGTCGATTTCTATTCTGG
	'EU014273.1'	TACAAGAAATAGGTTCTGTTGAAAGAATTCCTGAATTCATTGCACGTGCAAAAGATAAAAATGATCCTTTCCGCCTTATGGGATTTGGTCACAGAGTCTATAAAAATTATGATCCACGTGCAAAAATCATGCAAAAAACCTGCCATGAGGTTTTAAAAGAACTTAACATCCAAGATGATCCACTTCTTGATATAGCTATGGAACTTGAAAAAATCGCCCTGAATGATGAATATTTTGGTGAGAAAAAGCTTTATCCAAATGTTGATTTCTATTCTGG
	'EU014274.1'	TACAAGAAATAGGTTCCGTTGAGAGAATCCCTGAATTCATTGCACGTGCAAAAGATAAAAGTGATCCTTTCCGCCTTATGGGATTTGGTCACAGAGTCTATAAAAATTATGATCCACGTGCAAAAATCATGCAAAAAACCTGCCATGAGGTTTTAAAAGAACTCAATATTCAAGACGATCCACTTCTTGATATCGCTATGGAACTTGAGAAAATCGCTCTAAATGATGAGTATTTTGTTGAGAAAAAGCTTTATCCAAATGTTGATTTCTATTCTGG
	'EU014275.1'	TACAAGAAATAGGTTCCGTTGAAAGAATCCCTGAATTCATTGCACGTGCAAAAGATAAAAATGATCCTTTCCGCCTTATGGGATTTGGTCACAGAGTCTATAAAAATTATGATCCACGTGCAAAAATCATGCAAAAAACCTGCCATGAGGTTTTAAAAGAACTCAATATTCAAGACGATCCACTTCTTGATATCGCTATGGAACTTGAGAAAATCGCTCTAAATGATGAGTATTTTGTTGAGAAAAAGCTTTATCCAAATGTCGATTTCTATTCTGG
	'EU111794.1'	TACAAGAAATAGGTTCAGTTGAAAGGATTCCAGAATTCATTGCACGTGCAAAAGACAAAAATGATCCCTTCCGCCTTATGGGGTTTGGTCATCGAGTCTATAAAAATTATGACCCACGTGCAAAAATCATGCAACAAACATGCCATGAAGTTTTAAACGAACTGAATATCCAAGATGACCCACTTCTCGATATCGCTATAGAACTTGAGAAAATTGCCCTCAGTGATGAATATTTTATTGAGAAAAAGCTTTACCCAAATGTTGATTTTTATTCTGG
	'EU111795.1'	TACAAGAAATAGGTTCCGTTGAGAGAATTCCGGAATTCATTGCACGTGCAAAAGACAAAAACGACCCCTTCCGCCTTATGGGGTTTGGTCATCGAGTCTATAAAAATTATGACCCACGTGCCAAAATCATGCAACAAACATGCCATGAAGTTTTAAAAGAACTGAATATCCAAGATGATCCACTTCTCGATATCGCTGTAGAACTTGAAAAAATTGCTCTCAATGATGAATATTTTGTTGAGAAAAAGCTTTACCCAAATGTTGATTTTTATTCCGG
	'EU111796.1'	TACAAGAAATAGGTTCCGTTGAGAGAATTCCGGAATTCATTGCACGTGCAAAAGACAAAAACGACCCCTTCCGCCTTATGGGGTTTGGTCATCGAGTCTATAAAAATTATGACCCACGTGCCAAAATCATGCAACAAACATGCCATGAAGTTTTAAAAGAACTGAATATCCAAGATGATCCACTTCTTGATATCGCTGTAGAACTTGAAAAAATTGCTCTCAACGATGAATATTTTGTTGAGAAAAAGCTTTACCCAAATGTTGATTTTTATTCCGG
	'EU111800.1'	TACAGGAGATAGGTTCTATTCAAAGAATTCCTGAATTTATTGCTCGTGCAAAAGATAAAAATGATCCGTTTCGCCTTATGGGCTTTGGGCACCGTGTTTATAAAAATTATGACCCACGTGCAAAAATCATGCAAAGAACCTGTCATGAGGTTTTAAAGGAGCTCAACATTCAAGATGACCCACTTCTTGATATTGCAATAGAACTTGAAAAAATTGCTTTAAGTGATGAATATTTTATTGAGAAAAAGCTTTATCCTAATGTTGATTTCTATTCCGG
	'EU111802.1'	TACAGGAAATAGGTTCTATTCAAAGAATTCCTGAATTTATTGCTCGTGCAAAAGATAAAAATGATCCGTTTCGCCTTATGGGCTTTGGGCACCGTGTTTATAAAAATTATGACCCACGTGCAAAAATTATGCAAAAAACCTGTCATGAGGTTTTAAAGGAGCTCAACATTCAAGATGACCCACTTCTTGATATTGCAATAGAACTTGAAAAAATTGCCTTAAGTGATGAATATTTTATTGAGAAAAAGCTTTATCCTAATGTTGATTTCTATTCCGG
	'EU167549.1'	TACAAGAGATAGGTTCTATTAAAAGAATTCCTGAATTTATTGCTCGTGCAAAAGATAAAAATGATCCTTTCCGCCTTATGGGCTTTGGTCACCGAGTCTATAAAAATTATGACCCACGTGCAAAAATCATGCAAAAAACTTGTCATGAGGTTTTAAAAGAGCTTAATATTCAAGATGATCCGCTTCTTGATATTGCAATAGAACTAGAAAAAATTGTTTTAAGTGATGAATATTTTATTGAGAAAAAGCTTTATCCCAATGTTGATTTTTATTCCGG
	'EU179228.1'	TACAAGAAATAGGTTCCGTCAAAAGAATTCCTGAATTTATTGCCCGTGCAAAAGATAAAAATGATCCTTTCCGTCTTATGGGTTTTGGCCATCGTGTCTATAAAAATTATGATCCGCGCGCAAAAATCATGCAACAAACCTGTCATGAAGTCTTAAAAGAACTTAATACTCAAGATGATCCACTTCTTGATATTGCTATAGAACTTGAAAATATTGCCCTGAATGATGAATACTTTGTTGAAAAAAGGCTTTATCCGAATGTTGATTTCTATTCTGG
	'EU179231.1'	TACAAGAAATAGGTTCTATTAAAAGAATTCCTGAATTTATTGCACGTGCAAAAGATAAAAATGATCCTTTCCGCCTTATGGGCTTTGGGCATCGTGTCTATAAAAATTATGATCCACGTGCAAAAATCATGCAAAAAACCTGTCATGAAGTTTTAAAAGAACTCAACATTCAAGATGACCCGCTTCTTGATATTGCAATAGAGCTTGAAAAAATTGCTTTAAGTGATGAATATTTTATTGAGAAAAAGCTTTATCCCAATGTTGATTTTTATTCCGG
	'EU549693.1'	TGCAAGAAATAGGTACTATTCAAAAAATTCCTGAGTTTATTGCGCGTGCAAAAGATAAAAATGATCGTTTCCGTCTTATGGGCTTTGGTCACCGTGTTTATAAAAATTATGATCCACGTGCGAAAATCATGCAACAAACATGCCATGAAGTCTTAAAAGAACTCAACATTCAAGATGATCCACTTCTTGATATTGCTATGGAACTTGAAAAAATTGCCTTAAATGATGAATACTTTATTGAAAAAAAGCTTTATCCTAATGTTGATTTCTATTCTGG
	'EU979531.1'	TACAAGAAATAGGCTCCGTTAAGAGAATTCCTGAATTCATTGCACGTGCAAAAGATAAAAACGATCCTTTCCGCCTGATGGGATTTGGTCACCGAGTCTATAAAAATTATGATCCACGTGCAAAAATTATGCAAAAAACTTGCCATGAGGTTTTAAAAGAACTGAAAATTCAAGATGATCCGCTTCTTGACATCGCTATAGAACTTGAGAAAATCGCCTTAAATGATGAGTATTTTGTTGAGAAAAAACTTTATCCGAATGTTGATTTCTATTCTGG
	'EU979534.1'	TACAAGAAATAGGCTCCGTTAAGAGAATTCCTGAATTTATTGCACGTGCAAAAGATAAAAACGATCCTTTCCGCCTGATGGGATTTGGTCACCGAGTCTATAAAAATTATGATCCACGTGCAAAAATTATGCAAAAAACCTGCCATGAGGTTTTAAAAGAACTAAAAATTCAAGATGATCCGCTTCTTGACATCGCTATAGAACTTGAGAAAATCGCCTTAAATGATGAATATTTTGTTGAGAAAAAACTTTATCCGAATGTTGATTTCTATTCTGG
	'FJ179388.1'	TACAAGAAATAGGTTCAGTTGAGAGAATTCCTGAATTCATTGCACGAGCAAAAGATAAAAACGATCCTTTCCGCCTTATGGGATTTGGCCACCGAGTTTACAAAAATTATGATCCACGTGCAAAAATTATGCAAAAAACCTGTCATGAGGTTTTAAAAGAACTCAATATTCAAGATGACCCACTTCTTGATATCGCTATGGAACTTGAGAAAATTGCTCTCAATGATGAGTATTTTGTTGAGAAAAAGCTCTATCCCAATGTTGATTTCTATTCCGG
	'FJ179394.1'	TACAAGAAATAGGTTCTATTAAACGAATTCCTGAATTTATTGCACGCGCAAAAGATAAAAATGATCCTTTCCGCCTTATAGGCTTTGGCCACCGTGTCTATAAAAATTATGACCCCCGTGCAAAAATCATGCAAAAAACCTGTCACAAGGTTTTAAAAGAGCTCAATATTCAAGATGACCCGCTGCTTGATATTGCAATAGAACTTGAAAAAATTGCCTTAAGTGATGAATATTTTATTGAAAAAAAGCTTTATCCCAATGTTGATTTCTATTCCGG
	'FJ376732.1'	TACAAGAAATAGGCTCCGTTAAGAGAATTCCTGAATTCATTGCACGTGCAAAAGATAAAAACGATCCTTTCCGCCTGATGGGATTTGGTCACAGAGTATATAAAAATTATGATCCACGTGCAAAAATTATGCAAAAAACCTGCCATGAGGTTTTAAAAGAACTGAAGCTTCAAGATGATCCGCTTCTTGACATCGCTATAGAACTTGAGAAAATCGCCTTAAATGATGAATATTTTATCGAGAAAAAACTTTATCCCAATGTCGATTTCTATTCTGG
	'FJ464168.1'	TACAGGAGATAGGTTCTATTCAAAGAATTCCTGAATTTATTGCTCGTGCAAAAGATAAAAATGATCCGTTTCGCCTTATGGGCTTTGGGCACCGTGTTTATAAAAATTATGACCCACGTGCAAAAATTATGCAAAAAACCTGTCATGAGGTTTTAAAGGAGCTCAACATTCAAGATGACCCACTTCTTGATATTGCAATAGAACTTGAAAAAATTGCCTTAAGTGATGAATATTTTATTGAGAAAAAGCTTTATCCTAATGTTGATTTCTATTCCGG
	'FJ464169.1'	TACAAGAAATAGGTTCCGTCAAAAGAATTCCTGAATTTATTGCCCGTGCAAAAGATAAAAATGATCCTTTCCGTCTTATGGGTTTTGGCCATCGTGTCTATAAAAATTATGATCCGCGCGCAAAAATCATGCAACAAACCTGTCATGAAGTCTTAAAAGAACTTAATATTCAAGATGATCCACTTCTTGATATTGCTATAGAACTTGAAAATATTGCCCTGAATGATGAATATTTTGTTGAAAAAAGGCTTTATCCGAATGTTGATTTCTATTCTGG
	'FJ464240.1'	TACAGGAGATAGGTTCTATTAAAAGAATTCCTGAATTTATTGCTCGTGCAAAAGATAAAAATGATCCGTTTCGCCTTATGGGCTTTGGTCACCGTGTTTATAAAAATTATGACCCACGTGCAAAAATCATGCAAAAAACCTGCCATGAGGTTTTAAAGGAGCTTAACATTCAAGATGACCCACTTCTTGATATTGCAATAGAACTTGAAAAAATTGCCTTAAGTGATGAATATTTTATTGAGAAAAAGCTTTATCCCAATGTTGATTTCTATTCCGG
	'FJ492784.1'	TACAGGAGATAGGTTCTATTCAAAGAATTCCTGAATTTATTGCTCGTGCAAAAGATAAAAATGATCCGTTTCGCCTTATGGGCTTTGGTCACCGTGTTTATAAAAATTATGACCCACGTGCAAAAATCTTGCAAAAAACCTGTCATGAGGTTTTAAAGGAGCTCAACATTCAAGATGACCCACTTCTTGATATTGCAATAGAACTTGAAAAAATTGCCTTAAGTGATGAATATTTTATTGAAAAAAAGCTTTATCCCAATGTTGATTTCTATTCCGG
	'FJ492788.1'	TACAAGAAATAGGCTCAGTTGAGCAAATTCCAAAATTCATTGCACGAGCAAAAGACAAAAATGACCCTTTCCGCCTTATGGGATTTGGCCATCGAGTCTATAAAAATTATGACCCACGTGCAAAAATCATGCAACAAACATGCCATGAAGTTTTAAAAGAACTGAATATTCAAGATGATCCACTTCTCGATATAGCGATAGAACTTGAGAAAATTGCCCTCAATGATGAATATTTTGTTGAAAAAAAGCTTTACCCGAATGTTGATTTTTATTCTGG
	'FJ492796.1'	TACAGGAGATAGGTTCTATTAAAAGAATTCCTGAATTTATTGCTCGTGCAAAAGATAAAAATGATCCTTTCCGCCTTATGGGTTTTGGTCACCGTGTTTATAAAAATTATGATCCACGTGCAAAAATCATGCAAAAAACCTGTCATGAGGTTTTAAAGGAGCTCAACATTCAAGATGACCCACTTCTTGATATTGCAATAGAACTTGAAAAAATTGCGCTAAATGATGAATATTTTATTGAAAAAAAGCTTTATCCCAATGTTGATTTCTATTCCGG
	'FJ492799.1'	TACAGGAGATAGGTTCTATTAAAAGAATTCCTGAATTTATTGCTCGTGCAAAAGATAAAAATGATCCGTTTCGCCTCATGGGTTTTGGTCACCGTGTTTATAAAAATTATGATCCACGTGCAAAAATCATGCAAAAAACCTGTCATGAGGTTTTAAAGGAGCTCAACATTCAAGATGACCCACTTCTTGATATTGCAATAGAACTTGAAAAAATTGCGCTAAATGATGAATATTTTATTGAAAAAAAGCTTTATCCCAATGTTGATTTCTATTCCGG
	'FJ589048.1'	TCCAAGAAATAGGATCCGTTGAAAGGATTCCTGAATTCATCGCACGCGCAAAAGACAAAAATGATCCTTTCCGCCTTATGGGATTTGGGCACCGTGTCTATAAAAATTATGATCCACGTGCAAAAATCATGCAAAAAACTTGCCATGATGTTCTAAAAGAACTCAATATTCAAGATGATCCTCTTCTTGATATCGCTATGGAACTTGAAAAAATTGCTCTAAATGATGAATATTTTATTGAGAAAAAGCTTTATCCAAATGTCGATTTCTACTCTGG
	'FJ589054.1'	TACAGGAGATAGGTTCTATTAAAAGAATTCCTGAATTTATTGCTCGTGCAAAAGATAAAAATGATCCGTTTCGCCTTATGGGTTTTGGTCACCGTGTTTATAAAAATTATGATCCACGTGCAAAAATCATGCAAAAAACCTGTCATGAGGTTTTAAAGGAGCTCAATATTCAAGATGACCCACTTCTTGATATTGCAATAGAACTTGAAAAAATTGCGCTAAATGATGAATATTTTATTGAAAAAAAGCTTTATCCCAATGTTGATTTCTATTCCGG
	'FJ589055.1'	TACAAGAAATAGGTTCTATTAAACGAATTCCTGAATTTATTGCACGCGCAAAAGATAAAAATGACCCTTTCCGCCTTATAGGCTTTGGTCACCGTGTCTATAAAAATTATGACCCACGTGCAAAAATCATGCAAAAAACCTGTCACAAGGTTTTAAAAGAGCTCAATATTCAAGATGACCCGCTGCTTGATATTGCAATAGAACTTGAAAAAATTGCCTTAAGTGATGAATATTTCATTGAAAAAAAGCTTTATCCCAATGTTGATTTCTACTCCGG
	'FJ589056.1'	TACAAGAGATAGGTTCTATTAAAAGAATTCCTGAATTTATTGCTCGTGCAAAAGATAAAAATGATCCTTTCCGCCTTATGGGCTTTGGTCACCGAGTCTATAAAAATTATGAYCCACGTGCAAAAATCATGCAAAAAACCTGTCATGAGGTTTTAAAAGAGCTTAATATTCAAGATGATCCGCTTCTTGATATTGCAATAGAACTAGAAAAAATTGCTTTAAGTGATGAATATTTTATTGAGAAAAAGCTTTATCCCAATGTTGATTTCTATTCCGG
	'FJ589063.1'	TACAAGAGATAGGTTCTATTAAAAGAATTCCTGAATTTATTGCTCGTGCAAAAGATAAAAATGATCCTTTYCGCCTTATGGGCTTTGGTCACCGAGTCTATAAAAATTATGACCCACGTGCAAAAATCATGCAAAAAACTTGTCATGAGGTTTTAAAAGAGCTTAATATTCAAGATGATCCGCTTCTTGATATTGCAATAGAACTAGAAAAAATTGCTTTAAGTGATGAATATTTTATTGAGAAAAAGCTTTATCCCAATGTTGATTTCTATTCCGG
	'FJ655390.1'	TGCAAGAAATAGGTTCTATTAAAAGAATTCCTGAGTTTATTGCACGTGCAAAAGATAAAAATGATCCCTTCCGCCTTATGGGCTTTGGTCACCGTGTTTATAAAAATTATGACCCACGTGCGAAAATCTTGCAAAAAACCTGTCATGCGGTTTTAAAAGAGCTCAACATTCAAGATGATCCACTTCTTGATATCGCAATAGAACTTGAAAAAATTGCCCTAAATGATGAATATTTTATTGAGAAAAAGCTTTATCCCAATGTTGATTTCTATTCCGG
	'FJ655391.1'	TGCAAGAAATAGGTTCTATTAAAAGAATTCCTGAATTTATTGCACGTGCAAAAGATAAAAATGATCCCTTCCGCCTTATGGGCTTTGGTCACCGTGTTTATAAAAATTATGACCCACGTGCAAAAATCTTGCAAAAAACCTGTCATGAGGTTTTAAAAGAGCTCAATATTCAAGATGATCCACTTCTTGATATCGCAATAGAACTTGAAAAAATTGCCCTAAATGATGAATATTTTATTGAGAAAAAGCTTTATCCCAATGTTGATTTCTATTCCGG
	'FJ655394.1'	TACAAGAAATAGGTTCTATTAAAAGAATTCCTAAATTTATTGCACGTGCAAAAGATAAAAATGATCCTTTCCGCCTTATAGGCTTTGGTCACCGTGTCTATAAAAATTATGACCCACGTGCAAAAATCATGCAAAAAACCTGTCATGAGGTTTTAAAAGAGCTCAATATTCAAGATGACCCGCTGCTTGATATTGCAATAGAACTTGAAAAAATTGCCTTAAGTGATGAATATTTTATTGAAAAAAAGCTTTATCCCAATGTTGATTTCTATTCCGG
	'FJ655396.1'	TACAGGAGATAGGTTCTATTAAAAGAATTCCTGAATTTATTGCACGTGCAAAAGATAAAAATGATCCTTTCCGCCTTATGGGCTTTGGCCACCGTGTTTATAAAAATTATGACCCACGTGCAAAAATTATGCAAAAAACCTGTCATGAAGTTTTAAAAGAGCTCAACATTCAAGATGACCCACTTCTTGATATTGCAATAGAACTTGAAAAAATTGCCTTAAGTGATGAATATTTTATTGAGAAAAAGCTTTATCCCAATGTTGATTTCTATTCCGG
	'FJ655397.1'	TACAAGAAATAGGATCCGTTGAAAGGATTCCTGAATTCATTGCACGTGCAAAAGACAAAAATGACCCTTTCCGCCTTATGGGATTTGGTCATCGAGTCTATAAAAATTATGATCCACGTGCAAAAATCATGCAAAAAACCTGCCATGAAGTTTTAAAAGAACTCAATATTCAAGATGACCCTCTTCTTGATATCGCTATAGAGCTTGAAAAAATTGCTTTAAATGATGAATATTTTGTTGACAAAAAGCTTTATCCAAATGTCGATTTCTATTCAGG
	'FJ655398.1'	TACAGGAAATAGGTTCTATTAAAAGAATTCCTGAATTTATCGCACGTGCAAAAGACAAAAATGATCCTTTCCGTCTTATGGGCTTTGGCCACCGTGTTTATAAAAATTATGACCCACGTGCAAAAATCATGCAAAAAACCTGTCATGAAGTTTTAAAAGAGCTCAACATCCAAGATGACCCACTTCTTGATATTGCAATAGAACTTGAAAAAATTGCCTTAAGTGATGAATATTTTATTGAGAAAAAACTTTATCCCAATGTTGATTTCTATTCCGG
	'FJ655400.1'	TACAGGAGATAGGTTCTATTAAAAGAATTCCTGAATTTATTGCTCGTGCAAAAGATAAAAATGATCCGTTTCGCCTTATGGGTTTTGGTCACCGTGTTTATAAAAATTATGATCCACGTGCAAAAATCATGCAAAAAACCTGTCATGAGGTTTTAAAGGAGCTCAACATTCAAGATGACCCACTTCTTGATATTGCAATAGAACTTGAAAAAATTGCGCTAAATGATGAATATTTTATTGAAAAAAAGCTTTATCCCAATGTTGATTTCTATTCCGG
	'FJ655401.1'	TACAAGAAATAGGTTCTGTTGAGAGAATTCCTGAATTCATCGCACGGGCAAAAGATAAAAATGATCCTTTCCGCCTTATGGGATTTGGCCACCGTGTTTATAAAAATTATGATCCACGTGCAAAAATTATGCAAAAAACTTGTCATGAAGTTTTAAAAGAACTCAATATTCAAGATGACCCACTTCTTGAGATCGCTATGGAACTTGAGAAAATAGCCCTCAATGACGAATATTTTGTTGAAAAGAAGCTTTATCCCAATGTCGATTTCTATTCTGG
	'FJ655402.1'	TACAAGAAATAGGTTCTATTAAAAGAATTCCTGAATTTATTGCACGCGCAAAAGATAAAAATGATCCTTTCCGCCTTATAGGCTTTGGCCACCGCGTCTATAAAAATTATGACCCACGTGCAAAAATCATGCAAAAAACCTGTCATAAAGTTTTAAAAGAGCTCAATATTCAAAATGACCCGCTGCTTGATATTGCAATAGAACTTGAAAAAATTGCTTTAAGTGATGAATATTTTATTGAAAAAAAGCTCTATCCTAATGTTGATTTCTATTCCGG
	'FJ655405.1'	TACAAGAGATAGGTTCTATTAAAAGAATTCCTGAATTTATTGCTCGTGCAAAAGATAAAAATGATCCTTTCCGCCTTATGGGCTTTGGTCACCGAGTCTATAAAAATTATGACCCACGTGCAAAAATCATGCAAAAAACTTGTCATGAGGTTTTAAAAGAGCTCAATATTCAAGATGATCCGCTTCTTGATATTGCAATAGAACTAGAAAAAATTGCTTTAAATGATGAATATTTTATTGAGAAAAAGCTTTATCCCAATGTTGATTTTTATTCCGG
	'FJ655407.1'	TACAAGAAATAGGTTCTGTTGAGAGAATTCCTGAATTCATCGCACGGGCAAAAGATAAAAATGATCCTTTCCGCCTTATGGGATTTGGCCACCGAGTTTATAAAAATTATGATCCACGTGCAAAAATTATGCAAAAAACCTGTCATAAAGTTTTAAAAGAACTCAATATTCAAGATGACCCACTTCTTGAGATCGCTATGGAACTTGAGAAAATAGCCCTCAATGACGAATATTTTGTTGAAAAGAAGCTTTATCCCAATGTCGATTTCTATTCCGG
	'FJ655410.1'	TACAAGAAATAGGTTCAGTTAAGAGAATTCCAGAATTCATTGCACGAGCAAAAGATAAAAATGACCCCTTCCGCCTTATGGGATTTGGCCATCGAGTCTATAAAAATTATGACCCACGTGCAAAAATCATGCAACAAACATGTCACAAAGTTTTAAAAGAGCTGAATATTCAAGATGATCCACTTCTTGATATAGCAATAGAACTTGAGAAAATTGCTTTCAATGATGAATATTTTATTGAAAAAAAGCTTTACCCCAATGTTGAATTTTACTCCGG
	'FJ655411.1'	TACAAGAAATAGGTTCTATTAAACGAATTCCTGAATTTATTGCACGCGCAAAAGATAAAAATGACCCTTTCCGCCTTATAGGCTTTGGCCACCGTGTCTATAAAAATTATGACCCACGTGCAAAAATCATGCAAAAAACCTGTCACAAGGTTTTAAAAGAGCTCAATATTCAAGATGACCCGCTGCTTGATATTGCAATAGAACTTGAAAAAATTGCCTTAAGTGATGAATATTTTATTGAAAAAAAGCTTTACCCCAATGTTGATTTCTACTCCGG
	'FJ655412.1'	TACAAGAAATAGGTTCTGTTGAGAGAATTCCTGAATTCATCGCACGGGCAAAAGATAAAAATGATCCTTTCCGCCTTATGGGATTTGGCCACCGAGTTTATAAAAATTATGATCCACGTGCAAAAATTATGCAAAAAACTTGTCACGAAGTTTTAAAAGAACTCAATATTCAAGATGACCCACTTCTTGAGATCGCTATGGAACTTGAGAAAATAGCCCTCAATGACGAATATTTTGTTGAAAAGAAGCTTTATCCCAATGTTGATTTCTATTCTGG
	'FJ655413.1'	TACAAGAAATAGGTTCTATTAAGAGAATTCCTGAATTTATTGCACGGGCAAAAGATAAAAATGATCCTTTCCGCCTTATAGGCTTTGGCCACCGTGTTTATAAAAATTATGATCCACGTGCAAAAATCATGCAAAAAACCTGTCACAAAGTTTTAAAAGAACTCAATATTCAAGATGACCCGCTTCTTGATATTGCAATAGAACTTGAAAAAATAGCCTTAAATGATGAATATTTTATTGAAAAAAAGCTTTATCCCAATGTTGATTTCTACTCCGG
	'FJ655414.1'	TACAAGAAATAGGTTCTGTTAAGAGAATTCCTGAATTTATTGCACGCGCAAAAGATAAAAATGACCCTTTCCGCCTTATGGGATTTGGCCACCGAGTCTATAAAAATTATGACCCACGTGCAAAAATCATGCAAAAAACCTGTCACAAGGTTTTAAAAGAGCTCAATATTCAAGATGATCCGCTTCTTGATATTGCAATAGAACTTGAAAAAATTGCTTTAAGTGATGAATATTTTGTTGAAAAAAAGCTTTATCCCAATGTTGATTTCTATTCCGG
	'FJ655415.1'	TACAAGAAATAGGTTCTATTAAAAGAATTCCTGAATTTATTGCACGCGCAAAAGATAAAAATGATCCTTTCCGCCTTATAGGCTTTGGCCACCGCGTCTATAAAAATTATGACCCACGTGCAAAAATCATGCAAAAAACCTGTCATAAAGTTTTAAAAGAGCTCAATATTCAAAATGACCCGCTGCTTGATATTGCAATAGAACTTGAAAAAATTGCTTTAAGTGATGAATATTTTATTGAAAAAAAGCTCTATCCTAATGTTGATTTCTTATCCGG
	'FJ667569.1'	TACAAGAAATAGGCTCAGTTAAGAGAATTCCAAAATTTATTGCACGAGCAAAAGATAAAAATGACCCCTTCCGCCTTATGGGATTTGGCCATCGAGTCTATAAAAATTATGACCCACGTGCAAAAATCATGCAACAAACATGTCATGAAGTTTTAAAAGAACTGAATATTCAAGATGATCCACTTCTCGATATAGCGATAGAACTTGAGAAAATTGCCCTTAATGATGAATATTTTGTTGAAAAAAAGCTTTACCCGAATGTCGATTTTTATTCCGG
	'FJ667572.1'	TACAAGAAATAGGTTCTATTAAAAGAATTCCTGAGTTTATTGCACGTGCAAAAGATAAAAATGATCCTTTCCGCCTTATGGGCTTTGGTCACCGTGTCTATAAAAATTATGATCCACGTGCAAAAATCATGCAAAAAACCTGTCATGAGGTGTTAAAAGAGCTCAACATTCAAGATGATCCACTTCTTGATATTGCAATAGAACTTGAAAAAATTGCCTTGAGTGATGAATATTTTATTGAGAAAAAGCTTTATCCCAATGTTGATTTCTATTCCGG
	'FJ851103.1'	TACAAGAAATAGGTTCCGTTAAAAGAATTCGTGAATTCATTGCGCGTGCAAAAGATAAAAATGACCCTTTCCGCCTCATGGGGTTTGGCCATCGAGTCTATAAAAATTATGATCCACGTGCAAAGATTATGCAAAAAACCTGTCATGAGGTTTTAAAGGAACTCAATATTCAAGATGACCCGCTTCTTGATATCGCTATAGAACTTGAAAAAATCGCTCTCAATGATGAATATTTTGTTGAGAAAAAACTTTACCCCAATGTCGATTTCTATTCGGG
	'FJ851104.1'	TAGAGGAAATAGGTTCTATTAAAAGAATTCCTGAATTTATTGCACGTGCAAAAGATAAAAATGATCCTTTCCGCCTTATGGGCTTTGGTCACCGTGTCTATAAAAATTATGACCCACGTGCAAAAATTATGCAAAAAACATGTCATAAGGTTTTGAAGGAACTTAATATTCAAGATGATCCTCTTCTTGATATTGCTATAGAACTTGAAAAAATTGCCTTAAATGATGAATATTTTATAGAGAAAAAGCTTTATCCCAATGTTGATTTCTATTCCGG
	'FJ851106.1'	TACAGGAAATCGGTTCTATTAAAAGAATTCCTGAATTTATTGCTCGTGCAAAAGATAAAAATGATCCTTTCCGCCTTATGGGCTTTGGTCACCGTGTCTATAAAAATTATGATCCACGTGCAAAAATCATGCAAAAAACCTGTCATGAAGTTTTAAAAGAGCTCAATATTCGAGATGATCCGCTTCTTGATATTGCAATAGAACTGGAAAAAATTGCCTTAAGTGATGAATACTTTATTGAGAAAAAGCTTTATCCCAACGTTGATTTCTATTCCGG
	'FJ851108.1'	TACAAGAAATCGGTTCTATTAAAAGAATTCCGGAGTTTATTGCACGTGCAAAAGATAAAAATGATCCTTTCCGCCTTATGGGCTTTGGTCATCGTGTCTATAAAAATTATGACCCACGTGCAAAAATCATGCAAAAAACCTGTCATGAGGTTTTAAAAGAGCTCAACATTCAAGATGATCCGCTTCTTGATATTGCAATAGAACTTGAAAAAATTGCCCTAATTGATGAATATTTCATTGAGAAAAAGCTTTATCCCAATGTTGATTTCTATTCCGG
	'FJ851109.1'	TACAGGAAATAGGTTCCATTAAAAGAATTCCTGAATTTATTGCACGTGCAAAAGATAAAAATGATCCTTTCCGCCTTATGGGCTTTGGTCACCGTGTCTATAAAAATTATGACCCACGTGCAAAAATCATGCAAAAAACCTGTCATGAGGTTTTAAAAGAACTCAATATTCAGGATGATCCGCTTCTTGATATTGCAATAGAACTTGAAAAAATTGCCTTAAGTGATGAATATTTTATTGAGAAAAAACTTTATCCCAATGTTGATTTCTATTCCGG
	'FJ851110.1'	TACAGGAAATAGGTTCTATTAAAAGAATTCCTGAATTTATTGCACGTGCAAAAGATAAAAATGATCCTTTCCGCCTTATGGGCTTTGGACACCGTGTCTATAAAAATTATGACCCACGTGCAAAAATCATGCAAAAAACCTGTCATGAAGTTTTAAAAGAGCTTAATATTCAAGATGATCCGCTTCTTGATATTGCAATAGAACTTGAAAGAATTGCCTTAAGTGATGAATATTTCATTGAAAAAAAGCTTTATCCCAATGTTGATTTCTATTCCGG
	'FJ851111.1'	TACAAGAAATAGGTTCCGTTAAAAGAATTCCTGAATTCATTGCACGCGCAAAAGATAAAAATGATCCTTTCCGCCTTATGGGATTTGGCCACCGAGTCTATAAAAACTATGATCCACGTGCAAAAATTATGCAAAAAACCTGTCATGAGGTTTTAAAGGAACTCAATATTCAAGATGACCCGCTTCTTGATATCGCCATAGAACTTGAAAAAATCGCTCTCAATGATGAATATTTTGTTGAGAAAAAACTTTACCCCAATGTCGATTTCTATTCTGG
	'FJ851112.1'	TACAGGAAATAGGTTCTATTAAAAGAATTCCTGAATTTATTGCCCGTGCAAAAGATAAAAATGATCCTTTCCGCCTTATGGGCTTTGGGCACCGTGTCTATAAAAATTATGACCCACGTGCAAAAATCATGCAAAAAACGTGTCATGAGGTTTTAAAAGAGCTCAACATTCAAGATGACCCGCTTCTTGATATTGCAATAGAACTTGAAAAAATTGCCTTAAGTGATGAATATTTTATTGAGAAAAAGCTTTATCCCAATGTTGATTTCTATTCCGG
	'FJ851114.1'	TACAAGAAATAGGTTCTATTAAAAGAATTCCTGAATTTATTGCACGTGCAAAAGATAAAAATGATCCTTTCCGCCTTATGGGCTTTGGTCATCGTGTCTATAAAAATTATGACCCACGTGCAAAAATCATGCAAAAAACCTGTCATGAGGTTTTAAAAGAGCTCAACATTCAAGATGATCCGCTTCTTGATATTGCAATAGAACTTGAAAAAATTGCCCTAAATGATGAATATTTCATTGAGAAAAAGCTTTATCCCAATGTTGATTTCTATTCCGG
	'FJ851115.1'	TACAAGAAATAGGTTCTATTAAAAGAATTCCTGAATTTATTGCTCGTGCAAAAGATAAAAATGATCCTTTCCGCCTTATGGGCTTTGGTCACCGAGTCTATAAAAATTATGACCCACGTGCAAAAATCATGCAAAAAACTTGTCATGAGGTTTTAAAAGAGCTTAATATTCAAGATGATCCGCTTCTTGATATTGCAATAGAACTAGAAAAAATTGCTTTAAGTGATGAATATTTTATTGAGAAAAAGCTTTATCCCAATGTTGATTTCTATTCCGG
	'FJ851116.1'	TACAAGAAATAGGTTCTATTAAAAGAATTCCTGAGTTTATTGCACGTGCAAAAGATAAAAATGATCCTTTCCGCCTTATGGGCTTTGGTCATCGTGTCTATAAAAATTATGACCCACGTGCAAAAATCATGCAAAAAACCTGTCATGAGGTTTTAAAAGAGCTCAACATTCAAGATGATCCGCTTCTTGATATTGCAATAGAACTTGAAAAAATTGCCCTAAATGATGAATATTTCATTGAGAAAAAGCTTTATCCCAATGTTGATTTCTATTCCGG
	'FJ851118.1'	TACAAGAAATAGGTTCCGTTAAAAAAATTCCTGAATTCATTGCACGTGCAAAAGATAAAAATGATCCTTTCCGCCTTATGGGATTTGGCCACCGAGTCTATAAAAACTATGATCCACGTGCAAAAATTATGCAAAAAACCTGTCATGAGGTTTTAAAGGAACTCAATATTCAAGATGATCCGCTTCTTGATATCGCTATAGAACTTGAAAAAATCGCTCTCAATGATGAATATTTTGTTGAGAAAAAACTTTACCCAAACGTCGATTTCTATTCTGG
	'FJ851119.1'	TACAAGAAATCGGTTCTATTAAAAGAATTCCGGAGTTTATTGCACGTGCAAAAGATAAAAATGATCCTTTCCGCCTTATGGGCTTTGGTCATCGTGTCTATAAAAATTATGACCCACGTGCAAAAATCATGCAAAAAACCTGTCATGAGGTTTTAAAAGAGCTCAACATTCAAGATGATCCGCTTCTTGATATTGCAATAGAACTTGAAAAAATTGCCCTAAATGATGAATATTTCATTGAGAAAAAGCTTTATCCCAATGTTGATTTCTATTCCGG
	'FJ851120.1'	TACAGGAAATAGGTTCTATTAAAAGAATTCCTGAATTTATTGCACGTGCAAAAGATAAAAATGATCCTTTCCGCCTTATGGGCTTTGGTCACCGTGTCTATAAAAATTACGACCCACGAGCAAAAATCATGCAAAAAACCTGTCATGAGGTTTTAAAAGAGCTCAATATTAAAGATGATCCACTTCTTGATATTGCAATAGAACTTGAAAAAATTGCCTTAAGTGATGAATATTTTATTGAGAAAAAGCTTTATCCCAATGTTGATTTCTATTCCGG
	'FJ851121.1'	TACAGGAAATAGGTTCCATTAAAAGAATTCCTGAATTTATTGCACGTGCAAAAGATAAAAATGATCCTTTCCGCCTTATGGGCTTTGGTCACCGTGTCTATAAAAATTATGATCCACGTGCAAAAATCATGCAAAAAACCTGTCATGAGGTTTTAAAAGAACTCAATATTCAGGATGATCCGCTTCTTGATATTGCAATAGAACTTGAAAAAATTGCCTTAAGTGATGAATATTTTATTGAGAAAAAACTTTATCCCAATGTTGATTTCTATTCCGG
	'FJ851122.1'	TACAGGAAATAGGTTCCATTAAAAGAATTCCTGAATTTATTGCACGTGCAAAAGATAAAAATGATCCTTTCCGCCTTATGGGCTTTGGTCACCGTGTCTATAAAAATTATGACCCACGTGCAAAAATCATGCAAAAAACCTGTCATGAGGTTTTAAAAGAACTCAATATTCAGGATGATCCACTTCTTGATATTGCAATAGAACTTGAAAAAATTGCCTTAAGTGATGAATATTTTATTGAGAAAAAACTTTATCCCAATGTTGATTTCTATTCCGG
	'FJ946837.1'	TACAAGAAATAGGTTCCGTTAAGAGAATTCCTGAATTTATTGCACGTGCAAAAGATAAAAATGATCCTTTCCGCCTTATGGGATTTGGTCACCGAGTGTATAAAAATTATGATCCACGTGCAAAAATCATGCAAAAAACCTGCCATGAAGTTTTAAAAGAACTGAATATTCAAGATGATCCACTTCTTGATATCGCTATAGAACTTGAAAAAATAGCCTTAAACGATGAATATTTTGTTGAAAAAAAGCTTTATCCGGATGTTGATTTCTATTCTGG
	'FJ946838.1'	TCCAAGAAATAGGTTCCGTTAAGAGAATTCCTGAATTTATTGCACGTGCAAAAGATAAAAATGATCCTTTCCGCCTTATGGGATTTGGTCACCGAGTGTATAAAAATTATGATCCACGTGCAAAAATCATGCAAAAAACCTGCCATGAAGTTTTAAAAGAACTGAATATTCAAGATGATCCACTTCTTGATATCGCTATAGAACTTGAAAAAATTGCCTTAAACGATGAATATTTTGTTGAAAAAAAGCTTTATCCGAATGTTGATTTTTATTCTGG
	'FJ946839.1'	TACAAGAAATAGGTTCCGTTAAGAGAATTCCTGAATTTATTGCACGTGCAAAAGATAAAAATGATCCTTTCCGCCTTATGGGATTTGGTCACCGAGTGCATAAAAATTATGATCCACGTGCAAAAATCATGCAAAAAACCTGCCATGAAGTTTTAAAAGAACTGAATATTCAAGATGATCCACTTCTTGATATCGCTATAGAACTTGAAAAAATAGCCTTAAACGATGAATATTTTGTTGAAAAAAAGCTTTATCCGAATGTTGATTTCTATTCTGG
	'FJ946840.1'	TACAAGAAATAGGTTCCGTTAAGAGAATTCCTGAATTTATTGCACGTGCAAAAGATAAAAATGATCCTTTCCGCCTTATGGGATTTGGTCGCCGAGTGTATAAAAATTATGATCCACGTGCAAAAATCATGCAAAAAACCTGCCATGAAGTTTTAAAAGAACTGAATATTCAAGATGATCCACTTCTTGATATCGCTATAGAACTTGAAAAAATAGCCTTAAACGATGAATATTTTGTTGAAAAAAAGCTTTATCCGAATGTTGATTTCTATTCTGG
	'FJ946841.1'	TACAAGAAATAGGTTCCGTTAAGAGAATTCCTGAATTTATTGCACGTGCAAAAGATAAAAATGATCCTTCCCGCCTTATGGGATTTGGTCACCGAGTGTATAAAAATTATGATCCACGTGCAAAAATCATGCAAAAAACCTGCCATGAAGTTTTAAAAGAACTGAATATTCAAGATGATCCACTTCTTGATATCGCTATAGAACTTGAAAAAATAGCCTTAAACGATGAATATTTTGTTGAAAAAAAGCTTTATCCGAATGTTGATTTCTATTCTGG
	'FJ946842.1'	TACAAGAAATAGGTTCCGTTAAGAGAATTCCTGAATTTATTGCACGTGCAAAAGGTAAAAATGATCCTTTCCGCCTTATGGGATTTGGTCACCGAGTGTATAAAAATTATGATCCACGTGCAAAAATCATGCAAAAAACCTGCCATGAAGTTTTAAAAGAACTGAATATTCAAGATGATCCACTTCTTGATATCGCTATAGAACTTGAAAAAATAGCCTTAAACGATGAATATTTTGTTGAAAAAAAGCTTTATCCGAATGTTGATTTCTATTCTGG
	'FJ946847.1'	TACAAGAAATAGGCCTTATTGAAAGAATCCCCGAATTCATTGCACGTGCGAAGGATAAAAATGATCCTTTTCGCCTTATGGGTTTTGGTCACCGAGTCTACAAAAATTATGATCCGCGCGCAAAAATCATGCAAAAAACCTGTCATGAAGTTTTAAAGGAACTAAATATTCAGAACGATCCACTTCTTGATATTGCCGTCGCACTTGAAAATATTGCCCTAAATGATGAATATTTTATCGAAAAAAAGCTCTACCCTAATGTAGATTTTTATTCTGG
	'FJ946848.1'	TACAAGAAATAGGCCTTATTGAAAGAATCCCCGAATTCATCGCACGTGCGAAGGATAAAAATGATCCTTTTCGCCTTATGGGTTTTGGTCACCGAGTCTACAAAAATTATGATCCGCGCGCAAAAATCATGCAAAAAACCTGTCATGAAGTTTTAAAGGAACTAAATATTCAGAACGATCCACTTCTTGATATTGCCGTCGCACTTGAAAATATTGCCCTAAATGATGAATATTTTATCGAAAAAAAGCTCTACCCTAATGTAGATTTTTATTCTGG
	'FJ946850.1'	TACAAGAAATAGGCTCAGTTCAAAGAATTCCTGAATTCATTGCACGTGCAAAAGATAAAAATGATCCTTTCCGTCTTATGGGTTTTGGTCACCGAGTTTATAAAAATTATGACCCACGTGCAAAAATTATGCAGCAGACCTGCCACGAAGTTTTAAAAGAGCTCAATATTAAAGATGACCCACTTCTTGATATTGCTGTAGAACTTGAAAAAATTGCCCTAAGTGACGAATATTTTATTGAAAAAAAGCTTTACCCTAATGTCGATTTCTATTCTGG
	'FJ946851.1'	TACAGGAAATAGGTTCAGTTGAAAGAATTCCTGAATTCATTGCACGTGCAAAAGATAAAAATGATCCTTTCCGTCTTATGGGTTTTGGTCACCGAGTTTATAAAAATTATGACCCACGTGCAAAAATTATGCAGCAGACCTGCCACGAAGTTTTAAAAGAGCTCAATATTAAAGATGACCCACTTCTTGATATTGCTGTAGAACTTGAAAAAATTGCCCTAAGTGACGAATATTTTATTGAAAAAAAGCTTTACCCTAATGTCGACTTTTATTCTGG
	'FJ946852.1'	TACAAGAAATAGGCTCAGTTCAAAGAATTCCTGAATTCATTGCACGTGCAAAAGATAAAAATGATCCTTTCCGTCTTATGGGTTTTGGTCACCGAGTTTATAAAAATTATGACCCACGTGCAAAAATTATGCAGCAGACCTGCCACGAAGTTTTAAAAGAGCTCAATATTAAAGATGACCCACTTCTTGATATTGCTGTAGAACTTGAAAAAATTGCCCTAATTGACGAATATTTTATTGAAAAAAAGCTTTACCCTAATGTCGACTTTTATTCTGG
	'FJ946853.1'	TACAAGAAATAGGATCAGTTCAAAGAATTCCTAGCTTCATTGCACGTGCAAAAGATAAAAATGATCCTTTCCGTCTTATGGGTTTTGGTCACCGAGTTTATAAAAATTACGATCCACGTGCAAAAATTATGCAGCAAACCTGTCATGAAGTTTTAAAAGAACTCAATATTCAAGATGATCCGCTTCTTGATATTGCTGTGGAACTTGAAAAAATTGCTCTAAGTGATGAATATTTTATTGAAAAAAAGCTCTATCCTAATGTCGATTTTTATTCTGG
	'FJ946855.1'	TACAAGAAATAGGATCAGTTCAAAGAATTCCTAGCTTCATTGCACGTGCAAAAGATAAAAATGATCCTTTCCGTCTTATGGGTTTTGGTCACCGAGTTTATAAAAATTACGACCCGCGTGCAAAAATTATGCAGCAAACCTGTCATGAAGTTTTAAAAGAACTCAATATTCAAGATGATCCGCTTCTTGATATTGCTGTGGAACTTGAAAAAATTGCTCTAAGTGATGAATATTTTATTGAAAAAAAGCTTTATCCTAATGTCGATTTTTATTCTGG
	'FJ946856.1'	TACAAGAAATAGGTTCCGTTGAGAGAATCCCTGAATTCATTGCACGTGCAAAAGATAAAAGTGATCCTTTCCGCCTTATGGGATTTGGTCACAGAGTCTATAAAAATTATGATCCACGTGCAAAAATCATGCAAAAAACCTGCCATGAGGTTTTAAAAGAACTCAATATTCAAGACGATCCACTTCTTGATATCGCTATGGAACTTGAGAAAATCGCTCTAAATGATGAGTATTTTGTTGAGAAAAAGCTTTATCCAAATGTCGATTTCTATTCTGG
	'FJ946857.1'	TACAAGAAATAGGTTCCGTTAAGAGGATTCCTGAATTTATTGCACGTGCAAAAGATAAAAATGATCCTTTCCGCCTTATGGGATTTGGTCACCGAGTGTATAAAAATTATGATCCACGTGCAAAAATCATGCAAAAAACCTGCCATGAAGTTTTAAAAGAACTGAATATTCAAGATGATCCACTTCTTGATATCGCTGTAGAACTTGAAAAAATAGCCTTAAACGATGAATATTTTGTTGAAAAAAAGCTTTATCCGAATGTTGATTTCTATTCTGG
	'GQ200861.1'	TACAGGAAATAGGTTCTGTTAAGAGAATTCCTGAATTTATTGCACGTGCAAAAGATAAAAACGATCCTTTCCGCCTTATGGGATTTGGTCACCGAGTCTATAAAAATTATGATCCACGTGCAAAAATCATGCAAAAAACCTGCCATGAGGTTTTAAAAGAACTCAATATTCAAGATGATCCACTTCTTGATATCGCTATAGAACTCGAAAAAATCGCCTTAAATGATGAATATTTTGTTGAAAAAAAGCTTTATCCAAATGTCGATTTCTATTCTGG
	'GQ225706.1'	TACAAGAAATAGGTTCTATTAAAAGAATTCCTGAATTTATTGCACGTGCAAAAGATAAAAATGATCCTTTCCGCCTTATGGGCTTTGGTCACCGTGTCTATAAAAATTATGATCCACGTGCAAAAATCATGCAACAAACCTGTCATGAGGTTTTAAAAGAGCTCAACATTCAAGATGATCCACTTCTTGATATTGCGATAGAACTTGAAAAAATTGCCCTAAATGATGAATATTTTATTGAGAAAAAGCTTTATCCCAATGTTGATTTCTATTCCGG
	'GQ225708.1'	TACAAGAAATAGGTTCCGTTAAGAGAATTCCTAATTTTATTGCACGTGCAAAAGATAAAAATGATCCTTTCCGCCTTATGGGATTTGGTCACCGAGTGTATAAAAATTATGATCCACGTGCAAAAATCATGCAAAAAACCTGCCATGAAGTTTTAAAAGAACTGAATATTCAAGATGATCCACTTCTTGATATCGCTATAGAACTTGAAAAAATAGCCTTAAACGATGAATATTTTGTTGAAAAAAAGCTTTATCCGAATGTTGATT--TATTCTGG
	'GQ225709.1'	TACA-GAAATAGGTTCTGTTGAAAGAATTCCTGAATTCATTGCACGTGCAAAAGATAAAAATGATTCTTTCCGCCTTATGGGTTTTGGTCATCGAGTCTATAAAAATTATGATCCACGCGCAAAAATCATGCAACAAACCTGCCATGAGGTTTTAAAAGAATTGAACATTCAAAATGATCCACTTCTTGATATTGCTATCACGCTTGAAAATATTGCTCTAAATGATGAATATTTTATTGAAAAAAAACTTTACCCTAATGTCGATTTCTATTCTGG
	'GQ384342.1'	TACAAGAAATAGGTTCCGTTAAAAGAATTCCTGAATTCATTGCTCGTGCAAAAGATAAAAATGATCCTTTCCGTCTTATGGGTTTTGGYCATCGTGTCTATAAAAATTATGATCCACGCGCGAAAATCATGCAACAAACCTGTCATGAAGTCTTAAAAGAACTTAATATTCAAGATGATCCACTTCTTGATATTGCTATAGAACTTGAAAATATTGCCTTGAATGATGAATATTTTGTTGAAAAAAGGCTTTATCCGAATGTTGATTTCTATTCTGG
	'GQ384343.1'	TACAAGAAATAGGTTCCGTTAAAAGAATTCCTGAATTCATTGCTCGCGCAAAAGATAAAAATGATCCTTTCCGTCTTATGGGTTTTGGCCATCGTGTCTATAAAAATTATGATCCACGCGCAAAAATCATGCAACAAACCTGTCATGAAGTCTTAAAAGAACTTAATATTCAAGATGATCCACTTCTTGATATTGCTATAGAACTTGAAAACATTGCCTTGAATGATGAATATTTTGTTGAAAAAAGGCTTTACCCGAATGTTGATTTCTATTCTGG
	'GQ384344.1'	TACAAGAAATAGGTTCCGTTAAAAGAATTCCTGAATTCATTGCTCGTGCAAAAGATAAAAATGATCCTTTCCGTCTTATGGGTTTTGGCCATCGTGTCTATAAAAATTATGATCCACGCGCRAAAATCATGCAACAAACCTGTCATGAAGTCTTAAAAGAACTTAATATTCAAGATGATCCACTTCTTGATATTGCTATAGAACTTGAAAAYATTGCCTTGAATGATGAATATTTTGTTGAAAAAAGGCTTTATCCGAATGTTGATTTCTATTCTGG
	'GQ384345.1'	TACAAGAAATAGGTTCCGTTAAAAGAATTCCTGAATTCATTGCTCGTGCAAAAGATAAAAATGATCCTTTCCGTCTTATGGGTTTTGGYCATCGTGTCTATAAAAATTATGATCCACGCGCRAAAATCATGCAACAAACCTGTCATGAAGTCTTAAAAGAACTTAATATTCAAGATGATCCACTTCTTGATATTGCTATAGAACTTGAAAATATTGCCTTGAATGATGAATATTTTGTTGAAAAAAGGCTTTATCCGAATGTTGATTTCTATTCTGG
	'GQ384349.1'	TACAAGAAATAGGTTCCGTTAAAAGAATTCCTGAATTCATTGCTCGTGCAAAAGATAAAAATGATCCTTTCCGTCTTATGGGTTTTGGYCATCGTGTCTATAAAAATTATGATCCACGCGCGAAAATCATGCAACAAACCTGTCATGAAGTCTTAAAAGAACTTAATATTCAAGATGATCCACTTCTTGATATTGCTATAGAACTTGAAAAYATTGCCTTGAATGATGAATATTTTGTTGAAAAAAGGCTTTATCCGAATGTTGATTTCTATTCTGG
	'GQ384357.1'	TACAAGAAATAGGTTCCGTTAGGAGAATTCCTGAATTTATTGCACGTGCAAAAGATAAAAATGATCCTTTCCGCCTTATGGGATTTGGTCACCGAGTGTATAAAAATTATGATCCACGTGCAAAAATCATGCAAAAAACCTGCCATGAAGTTTTAAAAGAACTGAATATTCAAGATGATCCACTTCTTGATATCGCTATAGAACTTGAAAAAATAGCCTTAAACGATGAATATTTTGTTGAAAAAAAGCTTTATCCGAATGTTGATTTCTATTCTGG
	'GU056187.1'	TCAATGAAATTGGTTATGTTTCTAATGTAAAAGATTTCATGGAAGGTGTAAAAGAGAAAAAATA------CCGCTTAATGGGTTTTGGACACCGTGTTTATAAAAACATGGACCCTCGTGCTGCTATCATGAAACAAACCTGCGATGAAGTGTTGAATGAATTAGGTCTACAAGATAGTCCTTTGTTTAAATTGGCTATGGAATTAGAACAAATTGCTTTAAATGATTCTTATTTTGTAGAGAGAAAATTATATCCTAATGTCGACTTCTACTCTGG
	'GU056189.1'	TACAAGAAATAGGTTCTGTTGAAAGAATTCCTGAATTCATTGCACGTGCAAAAGATAAAAATGATTCTTTCCGCCTTATGGGTTTTGGTCATCGAGTCTATAAAAATTATGATCCACGTGCGAAAATTATGCAACAAACTTGCCATGAAGTCTTAAAAGAACTCAATATCCAAGATGATCCACTTCTTGATATCGCTATGGAACTTGAAAAAATTGCTTTGAATGATGAATACTTTATTGAAAAAAAGCTTTATCCTAATGTTGATTTCTATTCTGG
	'GU056194.1'	TACAGGAGATAGGTTCTATTCAAAGAATTCCTGAATTTATTGCTCGTGCAAAAGATAAAAATGATCCGTTTCGCCTTATGGGCTTTGGGCACCGTGTTTATAAAAATTATGACCCACGTGCAAAAATTATGCAAAAAACCTGTCATGAGGTTTTAAAGGAGCTCAGCATTCAAGATGACCCACTTCTTGATATTGCAATAGAACTTGAAAAAATTGCTTTAAGTGATGAATATTTTATTGAGAAAAAGCTTTATCCTAATGTTGATTTCTATTCCGG
	'GU056196.1'	TACAGGAGATAGGTTCTATTCAAAGAATTCCTGAATTTATTGCTCGTGCAAAAGATAAAAATGATCCGTTTCGCCTTATGGGCTTTGGGCACCGTGTCTATAAAAATTATGACCCACGTGCAAAAATTATGCAAAAAACCTGTCATGAGGTTTTAAAGGAGCTCAACATTCAAGATGACCCACTTCTTGATATTGCAATAGAACTTGAAAAAATTGCTTTAAGTGATGAATATTTTATTGAGAAAAAGCTTTATCCTAATGTTGATTTCTATTCCGG
	'GU056198.1'	TACAAGAAATAGGTTCTATTAAAAGAATTCCTGAATTTATTGCACGCGCAAAAGATAAAAATGATCCTTTCCGCCTTATAGGCTTTGGCCATCGTGTCTATAAAAATTATGACCCACGTGCAAAAATCATGCAAAAAACCTGTCACAAGGTTTTAAAAGGGCTCAATATTCAAGATGACCCGCTGCTTGATATTGCAATAGAACTTGAAAAAATTGCCTTAAGTGATGAATATTTTATTGAAAAAAAGCTTTATCCCAATGTTGATTTTTATTCCGG
	'GU143513.1'	TACAAGAAATAGGTTCTATTAAAAGAATTCCAGAATTTATTGCACGTGCAAAAGATAAAAATGATCCTTTCCGCCTTATGGGCTTTGGTCACCGTGTCTATAAAAATTATGATCCACGTGCAAAAATCTTGCAAAAAACCTGTCATGAGGTTTTAAAAGAGCTCAACATTCAAGATGATCCACTTCTTGATATTGCGATAGAACTTGAAAAAATTGCGCTAAATGATGAATATTTTATTGAGAAAAAGCTTTATCCCAATGTTGATTTCTATTCCGG
	'GU143517.1'	TACAAGAAATAGGTTCTATTAAAAGAATTCCTGAATTTATTGCTCGTGCAAAAGATAAAAATGATCCTTTCCGCCTTATGGGCTTTGGTCACCGTGTCTATAAAAATTATGATCCACGTGCAAAAATCTTGCAAAAAACCTGTCATGAGGTTTTAAAAGAGCTCAACATTCAAGATGATCCACTTCTTGATATTGCAATAGAACTTGAAAAAATTGCCTTAAATGATGAATATTTTATTGAGAAAAAGCTTTATCCCAATGTTGATTTCTATTCCGG
	'GU143521.1'	TACAAGAAATAGGTTCTATTAAAAGAATTCCTGAATTTATTGCACGCGCAAAAGATAAAAATGATCCTTTCCGCCTTATGGGATTTGGCCATCGAGTCTATAAAAATTATGACCCACGTGCAAAAATCATGCAAAAAACCTGTCACAAGGTTTTAAAAGAGCTCAATATTCAAGATGATCCGCTGCTTGATATTGCGATAGAACTTGAAAAAATTGCCTTAAGTGATAAATATTTTATTGAAAAAAAGCTTTATCCCAATGTTGATTTTTATTCCGG
	'GU143524.1'	TACAAGAAATAGGTTCTATTAAAAGAATTCCTGAATTTATTGCACGCGCAAAAGATAAAAATGATCCTTTCCGCCTTATAGGCTTTGGCCATCGTGTCTATAAAAATTATGACCCACGTGCAAAAATCATGCAAAAAACCTGTCATGAAGTTTTAAAAGAACTGAATATTCAAGATGACCCGCTTCTCGATATTGCGATAGAACTTGAAAAAATTGCCCTAAATGATGAATATTTTATTGAAAAAAAGCTTTACCCCAATGTTGATTTTTATTCCGG
	'GU143530.1'	TACAGGAAATAGGTTCTATTGAAAGAATTCCTGAATTTATTGCACGTGCAAAAGATAAAAATGATCCTTTCCGCCTTATGGGCTTTGGTCACCGTGTCTATAAAAATTACGACCCACGTGCAAAAATCATGCAAAAAACCTGTCATGAGGTTTTAAAAGAGCTTAATATTCAAGATGATCCACTCCTTGATATTGCAATAGAACTTGAAAAAATTGCTCTAAGTGATGAATATTTTATTGAGAAAAAGCTTTATCCTAATGTTGATTTCTATTCTGG
	'GU143533.1'	TACAAGAAATAGGCTCTATTAAAAGAATCCCTGAATTTATTGCACGTGCAAAAGATAAAAATGATCCTTTCCGGCTTATGGGTTTTGGGCACCGTGTCTATAAAAATTATGACCCACGTGCAAAAATCATGCAAAAAACCTGTCATGAGGTTTTAAAAGAGCTTAACATTCAAGATGACCCACTCCTTGATATTGCAATGGAACTTGAAAAAATCGCTCTAAATGATGAATATTTTATTGAGAAAAAGCTTTATCCAAATGTTGATTTCTATTCTGG
	'GU143536.1'	TACAAGAAATAGGCTCTATTAAAAGAATCCCTGAATTTATTGCACGTGCAAAAGATAAAAATGATCCTTTCCGCCTTATGGGTTTTGGTCACCGTGTCTATAAGAATTATGATCCACGTGCAAAAATCATGCAACAAACCTGCCATGAAGTTTTAAAAGAACTCAACATTCAAGATGATCCACTTCTTGATATTGCTATGGAACTTGAAAAAATTGCTCTAAATGATGAATATTTTATTGAAAAAAAGCTTTATCCTAATGTTGATTTCTATTCTGG
	'GU143537.1'	TACAAGAAATAGGTAATGTTCAAAAAATTCCTGAATTTATTGCACGTGCAAAAGATAAAAATGATCGTTTTCGCCTTATGGGCTTTGGTCACCGTGTCTATAAGAATTATGATCCACGTGCAAAAATCATGCAACAAACCTGCCATGAAGTTTTAAAAGAACTCAACATTCAAGATGATCCACTTCTTGATATTGCTATGGAACTTGAAAAAATTGCTCTAAATGATGAATATTTTATTGAAAAAAAGCTTTATCCTAATGTTGATTTCTATTCTGG
	'GU143545.1'	TACAAGAAATAGGTTCTGTTGAGAGAATTCCTGAATTCATCGCACGGGCAAAAGATAAAAATGATCCTTTCCGCCTTATGGGATTTGGCCACCGAGTTTATAAAAATTATGATCCACGTGCAAAAATTATGCAAAAAACTTGTCATGAAGTTTTAAAAGAACTCAATATTCAAGATGACCCACTTCTTGAGATCGCTATGGAACTTGAGAAAATAGCTCTCAATGACGCATATTTTGTTGAAAAGAAGCTTTATCCCAATGTCGATTTCTATTCTGG
	'GU143549.1'	TGCAAGAAATAGGCACTGTTCAAAAAATTCCTGAATTTATCGCGCGTGCAAAAGAAAAAAATGATCGTTTTCGTCTTATGGGATTTGGCCACCGAGTTTATAAAAATTATGATCCACGTGCAAAAATTATGCAAAAAACTTGTCATGAAGTTTTAAAAGAACTCAATATTCAAGATGACCCACTTCTTGATATCGCTATGGAACTTGAAAAAATAGCTCTCAATGACGCATATTTTGTTGAAAAGAAGCTTTATCCCAATGTCGATTTCTATTCTGG
	'GU168962.1'	TACAAGAAATAGGTTCTGCTGAAAAAATTCCTCAATTTATTGCACGTGCGAAAGATAAAGACGACCCTTTCCGCCTTATGGGTTTTGGCCACCGGATATATAAAAATTATGATCCGCGCGCGAAAATTATGCAAAAAACTTGCCATAAAGTTTTAAAAGAATTGAATATTAAAGATGATCCACTCCTTGATATCGCTATAAAACTTGAAAATATAGCTCTTAATGACGAATATTTTGTTGAAAAGAAACTTTATCCTAATGTTGATTTTTATTCTGG
	'GU338942.1'	TACAAGAAATAGGTTCTATTGAAAGAATTCCTGAATTTATTGCACGTGCAAAAGATAAAAATGATCCTTTCCGCCTTATGGGCTTTGGGCACCGTGTCTATAAAAATTATGACCCACGTGCAAAAATCATGCAAAAAACCTGTCATGAAGTTTTAAAAGAACTCAACATTCAAGATGACCCACTTCTTGATATTGCAATAAAACTTGAAAAAATTGCCTTAAGTGATGAATATTTTATTGAGAAAAAGCTTTATCCCAATGTTGATTTCTATTCCGG
	'GU338944.1'	TACAAGAAATAGGTTCTATTGAAAGAATTCCTGAATTTATTGCACGTGCAAAAGATAAAAATGATCCTTTCCGCCTTATGGGCTTTGGGCACCGAGTCTATAAAAATTATGACCCACGTGCAAAAATCATGCAAAAAACCTGTCATGAAGTTTTAAAAGAACTCAACATTCAAGATGACCCACTTCTTGATATTGCAATAAAACTTGAAAAAATTGCCTTAAGTGATGAATATTTTATTGAGAAAAAGCTTTATCCCAATGTTGATTTCTATTCCGG
	'GU338946.1'	TACAAGAAATAGGTTCTATTGAAAGAATTCCTGAATTTATTGCACGTGCAAAAGATAAAAATGATCCTTTCCGCCTTATGGGCTTTGGGCACCGTGTCTATAAAAATTATGACCCACGTGCAAAAATCATGCAAAAAACCTGTCATGAAGTTTTAAACGAACTCAACATTCAAGATGACCCGCTTCTTGATATTGCAATAGAACTTGAAAAATTTGCCTTAAGTGATGAATATTTTATTGAGAAAAAGCTTTATCCCAATGTTGATTTCTATTCCGG
	'GU338947.1'	TACAAGAAATAGGTTCTGTTGAGAGAATTCCTGAATTCATTGCACGTGCAAAAGATAAAAATGATCCTTTCCGCCTTATGGGATTTGGTCACAGAGTCTATAAAAATTATGATCCACGTGCAAAAATCATGCAAAAAACCTGCCATGAAGTTTTAAAAGAACTTAACATCCAAGATGATCCACTTCTTGATATAGCTATAGAACTTGAAAAAATCGCCCTGAATGATGAATATTTTGTTGAGAAAAAGCTTTATCCAAATGTTGATTTCTATTCTGG
	'GU338948.1'	TACAAGAAATAGGTTCCGTTGAGAGAATCCCTGAATTCATTGCACGTGCAAAAGATAAAAATGATCCTTTCCGCCTTATGGGATTTGGTCACAGAGTCTATAAAAATTATGATCCACGTGCAAAAATCATGCAAAAAACCTGCCATGAAGTTTTAAAAGAACTTAACATCCAAGATGATCCACTGCTTGATATAGCTATAAAACTTGAAAAAATCGCCCTGAATGATGAGTATTTTGTTGAAAAAAAGCTTTATCCAAATGTCGATTTCTATTCTGG
	'GU338949.1'	TACAAGAAATAGGTTCCGTTGAGAGAATCCCTGAATTCATTGCACGTGCAAAAGATAAAAATGATCCTTTCCGCCTTATGGGATTTGGTCACAGAGTCTATAAAAATTATGATCCACGTGCAAAAATCATGCAAAAAACCTGCCATGAAGTTTTAAAAGAACTTAACATCCAAGATGATCCACTGCTTGATATAGCTATAGAACTTGAAAAAATCGCCCTGAATGATGAATATTTTGTTGAGAAAAAGCTTTATCCAAATGTCGATTTCTATTCTGG
	'GU338951.1'	TACAAGAAATAGGTTCCGTTGAGAGAATCCCTGAATTCATTGCACGTGCAAAAGATAAAAATGATCCTTTCCGCCTTATGGGATTTGGGCACAGAGTCTATAAAAATTATGATCCACGTGCAAAAATCATGCAAAAAACCTGCCATGAAGTTTTAAAAGAACTTAACATCCAAGATGATCCACTGCTTGATATAGCTATAGAACTTGAAAAAATCGCCCTGAATGATGAGTATTTTGTTGAAAAAAAGCTTTATCCAAATGTCGATTTCTATTCTGG
	'GU338952.1'	TACAAGACATAGGTTCAGTTAAGAGAATCCCTGAATTCATTGCACGTGCAAAAGATAAAAATGATCCTTTCCGCCTTATGGGATTTGGTCACAGAGTCTATAAAAATTATGATCCACGTGCAAAAATCATGCAAAAAACCTGCCATGAAGTTTTAAAAGAACTTAACATCCAAGATGATCCACTGCTTGATATAGCTATAGAACTTGAAAAAATCGCCCTGAATGATGAGTATTTTGTTGAGAAAAAGCTTTATCCAAATGTCGATTTCTATTCTGG
	'GU338953.1'	TACAAGAAATAGGTTCAGTTAAGAGAATCCCTGAATTCATTGCACGTGCAAAAGATAAAAATGATCCTTTCCGCCTTATGGGATTTGGACACAGAGTCTATAAAAATTATGATCCACGTGCAAAAATCATGCAAAAAACCTGCCATGAAGTTTTAAAAGAACTTAACATCCAAGATGATCCACTGCTTGATATAGCTATAGAACTTGAAAAAATCGCCCTGAATGATGAGTATTTTGTTGAGAAAAAGCTTTATCCAAATGTCGATTTCTATTCTGG
	'GU338954.1'	TACAAGAAATAGGTTCAGTTGAGAGAATTCCTGAATTCATTGCACGTGCAAAAGATAAAAATGATCCTTTCCGCCTTATGGGATTTGGTCACAGAGTCTATAAAAATTATGATCCACGTGCAAAAATCATGCAAAAAACCTGCCATGAAGTTTTAAAAGAACTTAACATCCAAGATGATCCACTGCTTGATATAGCTATAGAACTTGAAAAAATCGCCCTGAATGATGAGTATTTTGTTGAGAAAAAGCTTTATCCAAATGTCGATTTCTATTCTGG
	'GU338955.1'	TACAAGAAATAGGTTCAGTTAAGAGAATCCCTGAATTCATTGCACGTGCAAAAGATAAAAATGATCCTTTCCGCCTTATGGGATTTGGTCACCGAGTCTATAAAAATTATGATCCACGTGCAAAAATCATGCAAAAAACCTGCCATGAAGTTTTAAAAGAACTTAACATCCAAGATGACCCACTGCTTGATATAGCTATAGAACTTGAAAAAATCGCCCTGAATGATGAATATTTTGTTGAGAAAAAGCTTTATCCCAATGTCGATTTCTATTCTGG
	'GU338958.1'	TACAAGAAATAGGTTCCGTTGAGAGAATCCCTGAATTCATTGCACGTGCAAAAGATAAAAATGATCCTTTCCGCCTTATGGGATTTGGTCACAGAGTCTATAAAAATTATGATCCACGTGCAAAAATCATGCAAAAAACCTGCCATGAAGTTTTAAAAGAACTTAACATCCAAGATGATCCACTGCTTGATATAGCTATAGAACTTGAAAAAATCGCCCTGAATGATGAGTATTTTGTTGAAAAAAAGCTTTATCCAAATGTCGATTTCTATTCTGG
	'GU338959.1'	TACAAGAAATAGGTTCTGTTGAGAGAATTTCTGAATTCATTGCACGTGCAAAAGATAAAAATGATTCTTTCCGCCTTATGGGATTTGGTCACAGAGTCTATAAAAATTATGATCCACGTGCAAAAATCATGCAAAAAACCTGCCATGAAGTTTTAAAAGAGCTTAACATCCAAGATGATCCACTTCTTGATATAGCTATAGAACTTGAAAAAATCGCCCTGAATGATGAATATTTTGTTGAGAAAAAGCTTTATCCAAATGTTGATTTCTATTCTGG
	'GU338960.1'	TACAAGAAATAGGTTCCGTTGAGAGAATCCCTGAATTCATTGCACGTGCAAAAGATAAAAATGATCCTTTCCGCCTTATGGGATTTGGTCACAGAGTCTATAAAAATTATGATCCACGTGCAAAAATCATGCAAAAAACCTGCCATGAAGTTTTAAAAGAACTTAACATCCAAGATGATCCACTGCTTGATATAGCTATAGAACTTGAAAAAATCGCCTTGAATGATGAGTATTTTGTTGAGAAAAAGCTTTATCCAAATGTCGATTTCTATTCTGG
	'GU338963.1'	TACAAGAAATAGGTTCCGTTGAGAGAATCCCTGAATTCATTGCACGTGCAAAAGATAAAAATGATCCTTTCCGCCTTATGGGATTTGGTCACAGAGTCTATAAAAATTATGATCCACGTGCAAAAATCATGCAAAAAACCTGCCATGAAGTTTTACAAGAACTTAACATCCAAGATGATCCACTGCTTGATATAGCTATAGAACTTGAAAAAATCGCCTTGAATGATGAGTATTTTGTTGAGAAAAAGCTTTATCCAAATGTCGATTTCTATTCTGG
	'GU338964.1'	TACAAGAAATAGGTTCCGTTGAGAGAATCCCTGAATTCATTGCACGTGCAAAAGATAAAAATGATCCTTTCCGCCTTATGGGATTTGGTCACAGAGTCTATAAAAATTATGATCCACGTGCAAAAATCATGCAAAAAACCTGCCATGAAGTTTTAAAAGAACTTAACATCCAAGATGATCCACTGCTTGATATAGCTATAGAACTTGAAAAAATCGCCTTGAATGATGAGTATTTTGTTGAGAAAAAGCTTTATCCAAATGTCGACTTCTATTCTGG
	'GU338965.1'	TACAAGAAATAGGTTCCGTTGAGAGAATCCCTGAATTCATTGCACGTGCAAAAGATAAAAATGATCCTTTCCGCCTTATGGGATTTGGTCACAGAGTCTATAAAAATTATGATCCACGTGCAAAAATCATGCAAAAAACCTGCCATGAAGTTTTAAAAGAACTTAACATCCAAGATGATCCACTGCTTGATATAGCTATAAAACTTGAAAAAATCGCCTTGAATGATGAGTATTTTGTTGAGAAAAAGCTTTATCCAAATGTCGACTTCTATTCTGG
	'GU338966.1'	TACAAGAAATAGGTTCTGTTGAGAGAATTTCTGAATTCATTGCACGTGCAAAAGATAAAAATGATTCTTTCCGCCTTATGGGATTTGGTCACAGAGTCTATAAAAATTATGATCCACGTGCAAAAATCATGCAAAAAACCTGCCATGAAGTTTTAAAAGAGCTTAACATCCAAGATGATCCACTTCTTGATATAGCTATTGAACTTGAAAAAATCGCCCTGAATGATGAATATTTTGTTGAGAAAAAGCTTTATCCAAATGTTGATTTCTATTCTGG
	'GU338967.1'	TACAAGAAATAGGTTCTGTTGAGAGAATTTCTGAATTCATTGCACGTGCAAAAGATAAAAATGATTCTTTCCGCCTTATGGGATTTGGTCACAGAGTCTATAAAAATTATGATCCACGTGCAAAAATCATGCAAAAAACCTGCCATGAAGTTTTAAAAGAGCTTAACATCCAAGATGATCCACTTCTTGATATAGCTATAAAACTTGAAAAAATTGCCTTAAGTGATGAATATTTTATTGAGAAAAAGCTTTATCCCAATGTTGATTTCTATTCCGG
	'GU338968.1'	TACAAGAAATAGGTTCCGTTGAGAGAATCCCTGAATTCATTGCACGCGCAAAAGATAAAAATGATCCTTTCCGCCTTATGGGATTTGGTCACAGAGTCTATAAAAATTATGATCCACGTGCAAAAATCATGCAAAAAACCTGTCATGAGGTTTTAAAAGAACTCAATATTCAAGACGATCCACTTCTTGATATCGCTATGGAACTTGAGAGAATCGCTCTAAATGATGAATATTTTGTTGAGAAAAAGCTTTATCCAAATGTCGATTTCTATTCTGG
	'GU338969.1'	TACAAGAAATAGGTTCCGTTGAGAGAATCCCTGAATTCATTGCACGTGCAAAAGATAAAAATGATCCTTTCCGCCTTATGGGATTTGGACACAGAGTGTATAAAAATTATGATCCACGTGCAAAAATCATGCAAAAAACCTGCCATGAGGTTTTAAAAGAACTCAATATTCAAGACGATCCACTTCTTGATATCGCTATAGAACTTGAGAAAATCGCTCTAAATGATGAGTATTTTGTTGAGAAAAAGCTTTATCCAAATGTCGATTTCTATTCTGG
	'GU338970.1'	TACAAGAAATAGGTTCCGTTGAGAGAATCCCTGAATTCATTGCACGTGCAAAAGATAAAAATGATCCTTTCCGCCTTATGGGATTTGGTCACAGAGTCTATAAAAATTATGATCCACGTGCAAAAATCATGCAAAAAACCTGCCATGAGGTTTTAAAAGAACTCAATATTCAAGACGATCCACTTCTTGATATCGCTATGGAACTTGAGAAAATCGCTCTAAATGATGAGTATTTTGTTGAGAAAAAGCTTTATCCAAATGTCGATTTCTATTCTGG
	'GU338971.1'	TACAAGAAATAGGTTCCGTTGAGAGAATCCCTGAATTCATTGCACGTGCAAAAGATAAAAGTGATCCTTTCCGCCTTATGGGATTTGGTCACAGAGTCTATAAAAATTATGATCCACGTGCAAAAATCATGCAAAAAACCTGCCATGAGGTTTTAAAAGAACTCAATATTCAAGACGATCCACTTCTTGATATCGCTATGGAACTTGAAAAAATCGCTCTAAATGATGAGTATTTTGTTGAGAAAAAGCTTTATCCAAATGTCGATTTCTATTCTGG
	'GU338972.1'	TACAAGAAATAGGTTCGGTTGAGAGAATCCCTGAATTCATTGCACGTGCAAAAGATAAAAGTGATCCTTTCCGCCTTATGGGATTTGGTCACAGAGTCTATAAAAATTATGATCCACGTGCAAAAATCATGCAAAAAACCTGCCATGAGGTTTTAAAAGAACTCAATATTCAAGACGATCCACTTCTTGATATCGCTATGGAACTTGAGAAAATCGCTCTAAATGATGAGTATTTTGTTGAGAAAAAGCTTTATCCAAATGTCGATTTCTATTCTGG
	'GU338973.1'	TCAAAGAAATAGGTTCTGTGAAAAAAATTCCTGAATTTATTGCTCGTGCAAAAGATAAAAATGATCCCTTCCGCCTTATGGGATTTGGTCATAGAGTCTATAAAAATTATGATCCACGTGCAAAAATTATGCAAAAAACTTGCCATGAAGTTTTAAAAGAATTGAACCGCCAAGATGACCCACTTCTTGATATCGCTATAGAACTTGAACACATTGCTTTAAACGATGAATACTTCATTGAGAAAAAACTTTATCCAAATGTTGATTTTTATTCTGG
	'GU338974.1'	TCAAAGAAATAGGTTCTGTGAAGAAAATTCCTGAATTTATTGCTCGTGCAAAAGATAAAAATGATCCCTTCCGCCTTATGGGATTTGGTCATAGAGTCTATAAAAATTATGATCCACGTGCAAAAATTATGCAAAAAACTTGCCATGAAGTTTTAAAAGAATTGAACCGCCAAGATGACCCACTTCTTGATATCGCTATAGAACTTGAACACATTGCTTTAAACGATGAATACTTCATTGAGAAAAAACTTTATCCAAATGTTGATTTTTATTCTGG
	'GU338975.1'	TCAAAGAAATAGGTTCTGTGAAAAAAATTCCTGAATTTATTGCTCGTGCAAAAGATAAAAATGATCCCTTCCGCCTTATGGGATTTGGTCATAGAGTCTATAAAAATTATGATCCACGTGCAAAAATTATGCAAAAAACTTGCCATGAAGTTTTAAAAGAATTGAACCGCCAAGATGATCCACTTCTTGATATCGCTATAGAACTTGAACACATTGCTTTAAACGATGAATATTTTGTTGAGAAAAAGCTTTATCCAAATGTCGATTTCTATTCTGG
	'GU338976.1'	TACAAGAAATAGGTTCTGTGAAGAGAATTCCTGAATTTATTGCTCGTGCAAAAGATAAAAATGATCCTTTCCGCCTTATGGGATTTGGTCACAGAGTCTATAAAAATTATGATCCACGTGCAAAAATCATGCAAAAAACCTGCCATGAGGTTTTAAAAGAACTCAACATTCAAGACGATCCACTTCTTGATATCGCTATGGAACTTGAAAGAATCGCTTTAAATGATGAATATTTTGTTGAGAAAAAGCTTTATCCAAATGTCGATTTTTATTCTGG
	'GU354260.1'	TACAGGAAAAAGGTTCCTTTAAAAGAATTCCTGAATTTATTGCACGTGCAAAAGATAAAAATGATCCTTTCCGCCTTATGGGCTTTGGTCATCGAGTCTATAAAAATTATGACCCACGTGCAAAAATCATGCAAAAAACCTGTCATGAAGTTTTAAAAGAGCTCAATATTCAAGATGATCCACTTCTTGATATTGCTATAGAACTGGAAAAAATTGCTTTAAATGATGAATATTTTATTGAGAAAAAGCTTTATCCTAATGTTGATTTCTATTCCGG
	'GU354261.1'	TACAAGAAATAGGTTCTGTTGAGAGAATCCCTGAATTTATTGCACGTGCAAAAGATAAAAATGACCCCTTCCGCCTTATGGGTTTTGGTCATCGAGTCTATAAAAATTATGATCCACGTGCAAAAATCATGCAAAAAACCTGTCATGAAGTTTTAAAAGAACTGAACATTCAAGATGATCCACTTCTTGATATTGCTATAGAACTTGAAAAAATCGCTCTGAGTGATGAATATTTCGTTGAGAAAAAACTTTACCCCAATGTCGATTTCTATTCTGG
	'GU354262.1'	TACAGGAAATAGGTTCCATTGAAAGAATTCCTGAATTTATTGCACGTGCAAAAGATAAAAATGATCCTTTCCGCCTTATGGGCTTTGGTCATCGTGTCTATAAAAATTATGACCCACGTGCCAAAATCATGCAGAAGACCTGTCATGAGGTTTTAAAAGAACTCAACATTCAAGATGATCCACTTCTTGATATTGCTATAGAACTTGAAAAAATTGCTCTAAGTGATGAATATTTTGTTGAGAAAAAGCTTTATCCCAACGTTGATTTCTATTCCGG
	'GU354263.1'	TACAGGAAATAGGTTCTGTTGAGAAAATTCCTGAATTTATTGCACGTGCAAAAGATAAAAATGATCCTTTCCGCCTTATGGGCTTTGGGCACCGAGTCTATAAAAATTATGACCCACGTGCAAAAATCATGCAAAAAACCTGTCATGAAGTTTTACAAGAACTCAACATTCAAGATGATCCGCTTCTTGATATTGCTATAGAACTTGAAAAAATTGCTTTAAATGATGAATACTTTATTGAAAAAAAGCTTTATCCTAATGTTGATTTCTATTCTGG
	'GU354264.1'	TACAAGAAATAGGTTCTGTTGAAAGAATTCCTGAATTCATTGCACGTGCAAAAGATAAAAATGATTCTTTCCGCCTTATGGGCTTTGGTCACCGAGTCTATAAAAATTATGATCCACGTGCAAAAATCATGCAACAAACCTGCCATGAGGTTTTAAAAGAACTGAACATTCAAAATGATCCACTTCTTGATATTGCTATCACGCTTGAAAATATTGCTCTAAATGATGAATATTTTATTGAAAAAAAACTTTACCCTAATGTCGATTTCTATTCTGG
	'GU354265.1'	TACAAGAAATAGGTTCCGTTGAAAGAATTCCTGAATTTATTGCACGTGCAAAAGATAAAAATGATCCTTTCCGCCTTATGGGATTTGGTCATCGTGTCTATAAAAATTATGATCCACGTGCAAAAATCATGCAAAAAACCTGTCATGAAGTTTTAAAAGAACTGAATATTCAAGATGATCCACTTCTTGATATTGCTATAGAACTTGAAAAAATCGCTTTAAGTGATGAATATTTTGTTGAGAAAAAACTTTATCCCAATGTTGATTTCTATTCTGG
	'GU354266.1'	TACAAGAAATAGGTTCCGTTGAAAGAATTCCTGAATTTATTGCACGTGCAAAAGATAAAAATGATCCTTTCCGCCTTATGGGTTTTGGTCACCGAGTCTATAAAAATTATGATCCACGTGCAAAAATCATGCAAAAAACCTGTCATGAAGTTTTAAAAGAACTCAATATTCAAGATGATCCACTTCTTGATATCGCTATAGAACTTGAAAAAATTGCTTTAAGGGATGAATATTTTATTGAGAAAAAGCTTTATCCCAATGTTGATTTCTATTCTGG
	'GU354267.1'	TACAGGAAATAGGTTCTGTTAAAAGAATTCCTGAATTTATTGCACGTGCAAAAGATAAAAATGATCCTTTCCGCCTTATGGGCTTTGGTCACCGCGTCTATAAAAATTATGACCCACGTGCAAAAATCATGCAAAAAACCTGTCATGAAGTTTTAAAAGAACTCAATATTCAAGATGATCCACTTCTTGATATTGCAATAGAACTTGAAAAAATTGCCTTAAGTGATGAATATTTTATTGAGAAAAAGCTTTATCCCAATGTTGATTTTTATTCCGG
	'GU354268.1'	TACAAGAAATAGGTTCCGTTGAGAGAATCCCTGAATTTATTGCACGTGCAAAAGATAAAAAAGACCCTTTCCGCCTTATGGGCTTTGGTCACCGAGTCTATAAAAATTATGATCCACGTGCAAAAATCATGCAAAAAACCTGTCATGAAGTTTTAAAAGAACTCAATATTCAAGATGATCCACTTCTTGATATCGCTATAGAACTTGAAAAAATTGCTTTGAGTGATGAATATTTTGTTGAGAAAAAGCTTTATCCTAATGTTGATTTCTATTCTGG
	'GU354269.1'	TACAGGAAATAGGTTCTATTGAAAGAATTCCTGAATTTATTGCACGTGCAAAAGATAAAAATGATCCTTTCCGCCTTATGGGCTTTGGTCATCGAGTCTATAAAAATTATGACCCACGTGCAAAAATCATGCAAAAAACCTGTCATGAAGTTTTAAAAGAACTCAACATTCAAGATGATCCGCTTCTTGATATTGCAATAGAACTTGAAAAAATTGCCTTAAGTGATGAATATTTTGTTGAGAAAAAGCTTTATCCAATCGTTGATTTTTATTCCGG
	'GU354270.1'	TACAGGAAATCGGTTCTATTGAAAGAATTCCTGAATTTATTGCACGTGCAAAAGATAAAAATGATCCTTTCCGCCTTATGGGCTTTGGTCATCGTGTTTATAAAAATTATGACCCACGTGCCAAAATCATGCAGAAGACCTGTCATGAGGTTTTAAAAGAACTCAACATTCAAGATGATCCGCTTCTTGATATTGCAATAGAACTTGAAAAAATTGCCTTAAGTGATGAATATTTTGTTGAGAAAAAGCTTTATCCCAACGTTGATTTTTATTCCGG
	'GU354271.1'	TACAAGAAATAGGCACTGTTCAAAAAATTCCTGAGTTTATCGCACGTGCAAAAGATAAAAATGATCGTTTTCGTCTTATGGGTTTTGGTCATCGTGTCTATAAAAATTATGATCCACGTGCAAAAATCATGCAACAAACCTGCCATGAAGTCTTAAAAGAGCTCAATATTCAAGATGATCCACTTCTTGATATTGCTATGGAACTTGAAAAAATTGCTCTAAATGATGAATACTTTATTGAAAAAAAGCTTTATCCTAATGTTGATTTCTATTCTGG
	'GU563802.1'	TACAAGAAATAGGTTCCGTTGAGAGAATCCCTGAATTCATTGCACGTGCAAAAGATAAAAATGATCCTTTCCGCCTTATGGGATTTGGTCACAGAGTCTATAAAAATTATGATCCACGTGCAAAAATCATGCAAAAAACCTGCCATGAAGTTTTACAAGAACTTAACATCCAAGATGATCCTCTTCTTGATATAGCTATAGAACTTGAAAAAATCGCCCTGAATGATGAGTATTTTGTTGAGAAAAAGCTTTATCCAAATGTCGATTTCTATTCTGG
	'GU583845.1'	TCCAAGAAATAGGCCATGAGAAGAACATTAATAAGTACCTCAAAAAAGCAAAAGACAAAGATGATCCTTTCCGTTTAATGGGTTTTGGCCATCGTGTTTATAAAAACTATGATCCGCGAGCAAAAGTAATGCAGCAAACCTGCCATGAAGTTTTGAATGTGGTAAGTAAACAAGACGAAACGCTATTTAAATTAGCAAAAAAACTCGAAAAAATTGTGTTAGAAGATGACTATTTTATTAAAAAGAAACTTTATCCCAACGTGGATTTTTATTCAGG
	'GU583846.1'	TACAAGAAATAGGTTCCGTTAAGAGAATTCCTGAATTTATTGCACGTGCCAAAGATAAAAATGATCCTTTCCGATTGATGGGATTTGGTCATCGTGTCTATAAAAATTATGATCCACGTGCAAAAATCATGCAAAGAACCTGCCATGAAGTTTTAAAAGAACTGAATATTCAAGATGATCCGCTGCTTGATATCGCTATAGAACTTGAAAAAATCGCCTTAAATGATGAATATTTTGTTGAGAAAAAGCTTTACCCAAATGTTGATTTCTATTCTGG
	'HM116785.1'	TACAGGAAATAAATTCCGTTAAAAGAATTCCTGAATTCATTGCGCGCGCAAAAGACAAAAATGATCCTTTCCGCCTCATGGGATTTGGTCACCGAGTCTATAAAAATTATGATCCACGTGCAAAAATTATGCAACAAACTTGCCACGAGGTCTTAAAAGAACTGAATATTCAAGACGATCCACTTCTTGATATTGCTTTGGAACTGGAAAATATTGCTCTGAACGATGAATACTTTATTGAAAAAAAGCTTTATCCTAATGTTGATTTTTATTCTGG
	'HM363764.1'	TGAAAGAGATCGGTTCTGCTGAAAGAATTCCCGAATTCATAGCACGTGCAAAAGACAAAAAAGATCCTTTTCGCCTTATGGGTTTTGGTCATAGAGTTTATAAACATTATGATCCACGTGCAAAAATTATGCAGCAAACCTGTCATGAAGTCCTAAAAGAATTAAACATTCAAGATGATCCGCTTCTTGATGTCGCTGTCGCGCTTGAAAAGATCGCTCTCAATGACGAATATTTTATTGAAAAGAAACTTTACCCTAACGTCGATTTTTATTCCGG
	'HM363765.1'	TACAAGAAATAGGTTCTGTTGACAGAATTCCTGAATTTATTGCACGTGCAAAAGATAAAAATGATCCTTTCCGCCTTATGGGATTTGGTCACAGAGTTTATAAAAACTATGATCCACGTGCAAAGATTATGCAGCAGACCTGTCACGAAGTTTTAAAAGAGCTGAACATCCAAGATGATCCGCTTCTTGATATCGCTGTCGCACTTGAAAACATTGCCCTGCATGACGAATACTTTATTGAAAAAAAGCTTTATCCTAATGTCGATTTTTATTCTGG
	'HM363766.1'	TACAAGAAATAGGATCTGTTGAAAGAATCCCTGAATTTATCGCGCGTGCAAAAGATAAAAATGACCCTTTCCGTCTTATGGGATTTGGTCATAGAGTTTACAAAAATTATGATCCACGTGCAAAAATTATGCAGCAAACTTGTCACGAAGTTTTAAAAGAATTAAACATTAAAGATGACCCACTTCTTGATATTGCTGTCGAACTTGAAAAAATTGCTCTGCATGATGATTACTTTATTGAAAAAAAGCTTTATCCTAATGTCGACTTTTACTCTGG
	'HM363767.1'	TAAAGGAAATCGGTTCTGCAGAAAGAATTCCTGAATTCATAGCACGTGCAAAAGACAAAAAAGACCCCTTCCGTCTCATGGGATTCGGTCATCGAGTCTATAAACATTATGATCCACGTGCAAAAATTATGCAGCAAACCTGCCATGAAGTACTAAAAGAATTAAACATCCAAGATGATCCACTTCTTGATGTGGCTGTCGCGCTTGAAAATATTGCTCTTAACGATGAATATTTTATTGAAAAGAAGCTTTATCCTAACGTCGATTTTTATTCTGG
	'HM363768.1'	TACAAGAAATAGGCTCCGTCAAAAAAATTCCTGAATTTATTGCTCGCGCAAAAGATAAAAATGATTCTTTTCGTCTTATGGGTTTTGGTCATCGCGTATATAAAAATTATGATCCACGCGCAAAAATCATGCAACAAACCTGTCATGAAGTCTTAAAAGAACTGAACATTCAAAATGATCCACTTCTTGATATAGCTATCGAACTCGAAAACATTGCGCTAAATGATGACTACTTTGTTGAAAAACGACTTTATCCTAACGTCGATTTCTATTCTGG
	'HM545136.1'	TACAAGAAATTGGTTCTACTGAAAGAATTCCTGAATTTATAGCGCGTGCAAAAGATAAAAAWGACCCTTTCCGCCTTATGGGCTTTGGTCATCGTGTCTACAAAAATTATGATCCACGTGCTAAAATTAWGCAACAAACCTGCCACGAAGHGCTAAAAGAGCTAAATATTCAAAACGATCCACTTCTTGATATCGCTGTTGCGCTTGAAAAAATTGCTCTGAATGATGAGTATTTTATCGAAAAAAAGCTTTACCCCAACGTCGATTTTTATTCTGG
	'HM545138.1'	TGCAGGAAATCGGTTCTGTTGAAAATATTCCTGAATTCATTGCACGTGCAAAAGATAAAAATGATCCTTTTCGCCTTATGGGTTTTGGTCATCGCGTCTACAAAAATTATGATCCACGTGCAAAAATTATGCAAAAAACCTGTCATGAAGTTTTAAAAGAACTTAATATCCAAGATGATCCGCTTCTAGACGTTGCTATTGCACTTGAAAAAATTGCCCTCAACGATGAATACTTTATTACAAAAAAGCTTTATCCCAATGTAGATTTCTATTCTGG
	'HM545139.1'	TACAAGAAATAGGCTCAGTTCAAAGAATTCCTGAATTCATTGCACGTGCAAAAGATAAAAATGATCCTTTCCGTCTTATGGGTTTTGGTCACCGAGTTTATAAAAACTATGACCCACGTGCAAAAATTATGCAGCAAACCTGCCACGAAGTTTTAAAAGAGCTCAATATTAAAGATGATCCACTCCTTGATATTGCTGTAGAACTTGAAAAAATTGCCCTAAGTGATGAATATTTTATTGAAAAAAAGCTTTACCCTAATGTCGATTTTTATTCTGG
	'HM545140.1'	TACAAGAAATAGGATCAGTTCAAAGAATTCCTAGCTTCATTGCACGCGCAAAAGATAAAAATGATCCTTTTCGTCTTATGGGTTTTGGTCACCGAGTTTATAAAAATTACGACCCGCGTGCAAAAATTATGCAGCAAACCTGTCATGAAGTTTTAAAAGAACTCAATATTCAAGATGATCCGCTTCTTGATATTGCTGTGGAACTTGAAAAAATTGCTCTAAGTGATGAATATTTTATTGAAAAAAAGCTTTATCCTAATGTCGATTTTTATTCTGG
	'HM545141.1'	TACAAGAGATAGGTTCCGTTGAGAGAATCCCTGAATTCATTGCACGTGCAAAAGATAAAAATGATCCTTTTCGCCTCATGGGCTTTGGTCATCGAGTTTATAAAAATTATGACCCACGTGCAAAAATCATGCAACAAACCYGCCATGAGGTTTTAAAAGAACTAAAYGTTCWAGATGATCCTCTTTTTGATATCGCTATAAAACTTGAAAAAATTGCCCTGAATGATGAATACTTTGTTGAGAAAAAGCTTTATCCTAATGTTGATTTCTATTCTGG
	'HM597187.1'	TACAAGAAATAGGTTCCGTTAAAAAAATTCCTGAGTTTATTTCACGTGCAAAAGATAAAAGTGATCCTTTCCGTCTGATGGGCTTTGGTCACCGAGTCTATAAAAACTATGATCCACGCGCGAAAATCATGCAAAAAACGTGCTATGAAGTCTTAAAAGAAATGAACATTCAAGATGATCCGCTTTTTGATATCGCCATGGAACTTGAACACATTGCCTTAAACGATGAATACTTTATTGAAAAAAAGCTTTATCCTAATGTCGATTTTTATTCTGG
	'HM597188.1'	TACAAGAAATAGGTTCTGTTAAAAAAATTCCTGAGTTTATTTCACGTGCAAAAGATAAAAGTGATCCTTTCCGTCTGATGGGCTTTGGTCACCGAGTCTATAAAAACTATGATCCACGCGCGAAAATCATGCAAAAAACGTGCTATGAAGTCTTAAAAGAAATGAACATTCAAGATGATCCGCTTTTTGATATCGCCATGGAACTTGAACACATTGCCTTAAACGATGAATACTTTATTGAAAAAAAGCTTTATCCTAATGTCGATTTTTATTCTGG
	'HM597189.1'	TACAAGAAATAGGTTCCGTTAAAAAAATTCCTGAGTTTATTTCACGTGCAAAAGATAAAAGTGATCCTTTCCGTCTGATGGGCTTTGGTCACCGAGTCTATAAAAACTATGATCCACGCGCGAAAATCATGCAAAAAACGTGCTATGAAGTCTTAAAAGAAATGAACATTCAAGATGATCCGCTTTTTGATATTGCCATGGAACTTGAACACATTGCCTTAAACGATGAATACTTTATTGAAAAAAAGCTTTATCCTAATGTCGATTTTTATTCTGG
	'HM597190.1'	TACAAGAAATAGGTTCCATTAAAAAAATTCCTGAGTTTATTTCACGTGCAAAAGATAAAAGTGATCCTTTCCGTCTGATGGGCTTTGGTCACCGAGTCTATAAAAACTATGATCCACGCGCGAAAATCATGCAAAAAACGTGCTATGAAGTCTTAAAAGAAATGAACATTCAAGATGATCCACTTTTTGATATCGCCATGGAACTTGAACACATTGCCTTAAACGATGAATACTTTATTGAAAAAAAGCTTTATCCTAATGTCGATTTTTATTCTGG
	'HM597192.1'	TACAAGAAATAGGTTCCGTTAAAAAAATTCCTGAGTTTATTTCACGTGCAAAAGATAAAAGTGATCCTTTCCGTCTGATGGGCTTTGGTCACCGAGTCTATAAAAACTATGATCCACGCGCGAAAATCATGCAAAAGACGTGCTATGAAGTCTTAAAAGAAATGAACATTCAAGATGATCCGCTTTTTGATATTGCCATGGAACTTGAACACATTGCCTTAAACGATGAATACTTTATTGAAAAAAAGCTTTATCCTAATGTCGATTTTTATTCTGG
	'HM597193.1'	TACAAGAAATAGGATCTGTAGAAAGAATTCCTGAATTTATTGCACGAGCAAAAGATAAAAATGATCCTTTCCGTCTCATGGGTTTTGGTCATCGTGTTTACAAAAACTATGATCCACGTGCTAAAGTTATGCAAAAAAATTGCTATGAAGTTTTAAAAGAGCTCAATATTAAGAATGATCCTCTTTTTGATATTGCTATGGAACTTGAAAAAATTGCTCTAAATGATGAATATTTTATTGAAAAAAAGCTCTATCCCAACGTTGATTTTTATTCTGG
	'HM597194.1'	TACAAGAAATAGGATCTGTAGAAAGAATTCCTGAATTTATTGCACGAGCAAAAGATAAAAATGATCCTTTCCGTCTCATGGGTTTTGGTCATCGTGTTTACAAAAACTATGATCCACGTGCTAAAGTTATGCAAAAAAATTGCTATGAAGTTTTAAAAGAGCTCAATATTAAGAATGATCCTCTTTTTGATATTGCTATGGAACTTGAAAAAATTGCTCTAAATGACGAATATTTTATTGAAAAAAAGCTCTATCCCAACGTTGATTTTTATTCTGG
	'HM597195.1'	TACAAGAAATAGGTTCCATTGAGAAAATTTCTGAATTTATTGCACGTGCAAAAAACAAAAATGATCCTTTCCGTCTTATGGGTTTTGGACACCGTGTCTATAAAAATTATGATCCACGTGCAAAAATTATGCAACAAACCTGCCATGAAGTTCTAAAAGAACTCAATATTCAAGATGATCCACTTCTTGATATCGCCATGGAGCTTGAAAGAATTGCCCTAAATGATGCATATTTTATTGAAAAAAAGCTCTATCCTAATGTCGATTTCTATTCTGG
	'HM597196.1'	TACAAGAAATAGGTTCCATTGAGAAAATTTCTGAATTTATTGCACGTGCAAAAAACAAAAATGATCCTTTCCGTCTTATGGGTTTTGGACACCGTGTCTATAAAAATTATGATCCACGTGCAAAAATTATGCAACAAACCTGCCATGAAGTTCTGAAAGAACTCAAAATTCAAGATGATCCACTTCTTGATATCGCTATGGAGCTTGAAAGAATTGCCCTGAATGATGCATATTTTATTGAAAAAAAGCTCTATCCTAATGTCGATTTCTATTCTGG
	'HM597197.1'	TACAAGAAATAGGTTCTATTAAAAAAATTCCTGAATTTATTGCACGAGCAAAAGATAAAAATGATCCTTTCCGTCTCATGGGATTTGGCCATCGTGTCTATAAAAATTATGATCCACGTGCGAAAATTATGCAGAAAACCTGTCACGAAGTTCTGAAAGAATTAAACATTCAAGATGATCCACTTCTTGATATTGCCATGGAGCTTGAAAAAATTGCTTTGAATGACGAATATTTTATTGAAAAAAAGTTATATCCTAATGTCGATTTCTATTCTGG
	'HM597198.1'	TACAAGAAATAGGTTCAATTAAAAAAATTCCTGAATTTATTGCACGTGCAAAAGATAAAAATGATCCTTTCCGTCTCATGGGATTTGGCCATCGAGTCTATAAAAATTATGATCCACGTGCGAAAATCATGCAGAAAACCTGTCACGAAGTTCTAAAAGAATTAAATATCCAAGATGATCCACTTCTTGATATCGCCATGGAGCTTGAAAAAATTGCTTTGAATGACGAATATTTTATTGAAAAGAAGCTATACCCTAATGTCGATTTCTATTCTGG
	'HM597199.1'	TTCAAGAAATAGGCTCCATTGAAAGAATTCCTGAATTTATTGCACGTGCAAAAGATAAAAATGATCCCTTCCGCCTAATGGGATTTGGTCATCGTGTCTATAAAAATTATGATCCACGTGCAAAGATCATGCAAAAAACTTGCCACGAAGTTTTAAACGAACTGAATATCAAAGATGATCCGCTACTTGATATCGCTGTAGAACTTGAAAAAATAGCCTTAGATGATGCGTATTTTGTTGAGAAAAAGCTTTATCCAAATGTTGATTTCTATTCTGG
	'HM597200.1'	TGCAAGAAATAGGCTCCGTTGAAAGAATTCCTGAATTTATTGCACGCGCAAAAGATAAAAATGATCCTTTCCGCCTAATGGGATTTGGTCATCGTGTCTATAAAAACTATGATCCACGTGCAAAAATCATGCAAAAAACCTGCCACGAAGTTTTAAAAGAACTGAATATCAAAGATGATCCACTACTTGATATCGCTATAGAACTTGAAAAAATAGCCTTAGATGATGCGTATTTTGTTGAGAAAAAGCTTTATCCAAATGTTGATTTCTATTCTGG
	'HM597201.1'	TACAAGAAATAGGTTCCATTGAAAAAATTCCTGAATTTATTGCACGTGCAAAAGATAAAAATGATCCTTTTCGACTTATGGGTTTTGGTCATCGTGTCTATAAAAATTATGATCCACGCGCAAAAATTATGCAACAGACCTGCCATGAAGTTCTGAAAGAACTCAATATTCAAGATGATCCACTTCTTGATATCGCCATGGAGCTTGAGAAAATTGCTCTTCATGATGAATACTTTATTGAGAAGAAACTATATCCTAATGTCGATTTTTATTCGGG
	'HM597202.1'	TACAAGAAATAGGTTCCATTGAAAGAATTCCTGAATTTATCGCACGCGCAAAAGATAAAAATGATCCTTTCCGACTGATGGGATTTGGTCACCGTGTCTATAAAAATTATGATCCACGTGCAAAAATCATGCAAAAAACCTGTCACGAAGTCTTAAAAGAGCTGAATATCCAAGATGATCCGCTGCTTGATATAGCTATGGAACTTGAAAGAATCGCCCTGAATGATGAATATTTTGTTGAGAAGAAACTTTATCCAAATGTTGATTTTTATTCTGG
	'HM597203.1'	TACGAGATATCGGATCTATCGAGAAAATTCCTGAATTTATCACCCGTGCAAAAGACGAGAATGATCCCTTCCGTCTTATGGGATTTGGTCACCGAGTCTATAAAAACTACGATCCACGTGCGAAAATTATGCGGAAAACTTATTATGATGTTTTACAAGAACTAAATATTCAAGATGATCCACTTTTTGATATCGCTATGGAACTTGAAAAAATTGCCTTGAATGATGAATACTTTATTGAAAAAAAGCTCTATCCTAACGTTGACTTTTATTCTGG
	'HM597204.1'	TCAAAGAAATAGGATCCGTTCAAAAAATCCCTGAATTTATCGCACGTGCAAAAGATAAAAATGATCCTTTCCGTCTTATGGGTTTTGGCCATCGCGTTTACAAAAGCTATGATCCACGCGCAAAAATTATGCAGAAAACTTGCTATGAGGTTTTAAAAGAACTCAACATTCAAGATGATCCACTTTTTGATATAGCTATGGAACTTGAAAAAATTGCTTTGAATGATGAATATTTTATTGAAAAAAAACTTTATCCTAATGTTGATTTCTATTCTGG
	'HM597205.1'	TACAAGAAATAAATTCCGTTAAAAGAATTCCCGAATTTATTGCACGTGCAAAAGATAAGAACGACCCCTTCCGCTTAATGGGATTTGGCCATCGTGTCTATAAGAATTATGATCCACGTGCAAAAATCATGCAAAAAACTTGCCATGAAGTTTTAAAAGAGCTGAATATCCAAGATGATCCACTGCTTGATATCGCTATAGAACTTGAAAAAATCGCTTTAAATGATGAATATTTTATTGAAAAAAAGCTTTATCCAAATGTTGACTTCTACTCTGG
	'HM597206.1'	TGCAAGAAATAGGCTCTGTTGAAAGAATTCCTGAATTTATTGCGCGTGCAAAAGACAAAAGTGATCCCTTCCGCCTGATGGGATTTGGTCATCGTGTCTATAAAAATTATGATCCACGTGCAAAAATCATGCAAAAGACCTGTCATGAAGTTTTAAAAGAACTAAATATCAAAAATGATCCACTGCTTGATATCGCTATAGAACTTGAGAAAATAGCCTTAGATGATGCATATTTTATTGAGAAAAAGCTTTATCCAAATGTTGATTTCTATTCTGG
	'HM597207.1'	TACAAGAAATAGGATCCGTTCAAAAAATCCCTGAATTTATCGCACGTGCAAAAGATAAAAATGATCCTTTCCGCCTTATGGGTTTTGGCCATCGCATTTATAAAAGTTATGATCCACGTGCAAAAATTATGCAAAAAACTTGCTATGAAGTTTTAAAAGAACTGAACATTCAAGATGATCCACTTTTTGATGTAGCTATGGAACTCGAAAAAATTGCTTTGAATGATGAATATTTTATTGAAAAAAAGCTCTATCCTAATGTTGACTTCTATTCTGG
	'HM771298.1'	TACAGGAAATAGGTTCTATTAAAAGAATTCCTGAATTTATTGCACGTGCAAAAGATAAGAATGATCCTTTCCGCCTTATGGGCTTTGGTCACCGCGTCTATAAAAATTATGACCCACGTGCAAAAATCATGCAAAAAACTTGTCATGAAGTTTTAAAAGAGCTCAATATTCAAGATGATCCGCTTCTTGATATTGCAATAGAACTGGAAAAAATTGCCTTAAGTGATGAATATTTTATTGAGAAAAAGGTTTATCCCAATGTTGATTTTTATTCCGG
	'JF268318.1'	TACAAGAAATAGGCTCAGTTAAGAGAATTCCAAAATTCATTGCACGAGCAAAAGACAAAAATGACCCCTTCCGCCTTATGGGATTTGGCCATCGAGTCTATAAAAATTATGACCCACGTGCAAAAATCATGCAACAAACATGTCATGAAGTTTTAAAAGAACTGAATATTCAAGATGATCCACTTCTCGATATAGCGATAGAACTTGAGAAAATTGCCCTCAATGATGAGTATTTTGTTGAAAAAAAGCTTTACCCGAATGTCGATTTTTATTCTGG
	'JF268319.1'	TGCAGGAGATAGGTTCTATTAAAAGAATTCCTGAATTTATTGCTCGTGCAAAAGATAAAAATGATCCGTTTCGCCTTATGGGCTTTGGTCACCGTGTTTATAAAAATTATGACCCACGTGCAAAAATCATGCAAAAAACCTGTCATGAGGTTTTAAAGGAGCTCAATATTCAAGATGACCCACTTCTTGATATTGCAATAGAACTCGAAAAAATTGCCTTAAGTGATGAATATTTTATTGAGAAAAAGCTTTATCCCAATGTTGATTTCTATTCCGG
	'JF268320.1'	TGCAGGAGATAGGTTCTATTAAAAGAATTCCTGAATTTATTGCTCGTGCAAAAGATAAAAATGATCCGTTTCGCCTTATGGGCTTTGGTCACCGTGTTTATAAAAATTATGACCCACGTGCAAAAATCATGCAAAAAACCTGTCATGAAGTTTTAAAGGAGCTCAATATTCAAGATGACCCACTTCTTGATATTGCAATAGAACTCGAAAAAATTGCCTTAAGTGATGAATATTTTATTGAGAAAAAGCTTTATCCCAATGTTGATTTCTATTCCGG
	'JF429523.1'	TACAAGAGATAGGTTCTATTAAAAGAATTCAAGAATTTATTGCACGTGCAAAAGATAAAAATGATCCTTTCCGCCTTATGGGCTTTGGTCACCGTGTCTATAAAAATTATGACCCACGTGCAAAAATCTTGCAAAAAACCTGTCATGAGGTTTTAAAAGAGCTCAACATTCAAGATGATCCACTTCTTGATATTGCGATAGAACTTGAAAAAATTGCGCTAAATGATGAATATTTTATTGAGAAAAAGCTTTATCCCAATGTTGATTTCTACTCCGG
	'JF429524.1'	TACAAGAAATAGGTTCTATTAAAAGAATTCCTGAATTTATTGCACGTGCAAAAGATAAAAATGATCCTTTCCGCCTTATGGGCTTTGGTCACCGTGTCTATAAAAATTATGACCCACGTGCAAAAATCTTGCAAAAAACCTGTCATGAGGTTTTAAAAGAGCTCAACATTCAAGATGATCCACTTCTTGATATTGCGATAGAACTTGAAAAAATTGCGCTAAATGATGAATATTTTATTGAGAAAAAGCTTTATCCCAATATTGATTTCTACTCCGG
	'JF429526.1'	TACAAGAAATAGGTTCTATTAAAAGAATTCCTGAATTTATTGCACGTGCAAAAGATAAAAATGATCCTTTCCGCCTTATGGGCTTTGGTCACCGTGTCTATAAAAATTATGATCCACGTGCAAAAATCTTGCAAAAAACCTGTCATGAGGTTTTAAAAGAGCTCAACATTCAAGATGATCCACTTCTTGATATTGCGATAGAACTTGAAAAAATTGCGCTAAATGATGAATATTTTATTGAGAAAAAGCTTTATCCCAATATTGATTTCTACTCCGG
	'JF429527.1'	TACAAGAAATAGGTTCTATTAAAAGAATTCCTGAATTTATTGCACGTGCAAAAGATAAAAATGATCCTTTCCGCCTTATGGGCTTTGGTCACCGTGTCTATAAAAATTATGATCCACGTGCAAAAATCTTGCAAAAAACCTGTCATGAGGTTTTAAAAGAGCTCAACATTCAAGATGATCCACTTCTTGATATTGCGATAGAACTTGAAAAAATTGCGCTAAATGATGAATATTTTATTGAGAAAAAGCTTTATCCCAATGTTGATTTCTACTCCGG
	'JF429529.1'	TACAAGAAATAGGTTCTATTAAAAGAATTCCTGAATTTATTGCACGTGCAAAAGATAAAAATGATCCTTTCCGCCTTATGGGCTTTGGTCACCGTGTCTATAAAAATTATGATCCACGTGCAAAAATCTTGCAAAAAACCTGTCATGAGGTTTTAAAAGAGCTCAACATTCAAGATGATCCACTTCTTGATATTGCGATAGAACTTGAAAAAATTGCTCTAAATGATGAATACTTTATTGAGAAAAAGCTTTATCCCAATGTTGATTTCTACTCTGG
	'JF429530.1'	TACAAGAAATAGGTTCTATTAAAAGAATTCCTGAATTTATTGCACGTGCAAAAGATAAAAATGATCCTTTCCGCCTTATGGGCTTTGGTCACCGTGTCTATAAAAATTATGATCCACGTGCAAAAATCTTGCAAAAAACCTGTCATGAGGTTTTAAAAGAGCTCAACATTCAAGATGATCCACTTCTTGATATTGCGATAGAACTTGAAAAAATTGCGCTAAATGATGAATACTTTATTGAGAAAAAGCTTTATCCCAATGTTGATTTCTATTCCGG
	'JF429531.1'	TACAAGAAATAGGTTCTATTAAAAGAATTCCTGAATTTATTGCACGTGCAAAAGATAAAAATGATCCTTTCCGCCTTATGGGCTTTGGTCACCGTGTTTATAAAAATTATGATCCACGTGCAAAAATCAAGCAAAAAACCTGTCATGAGGTTTTAAAAGAGCTCAACATTCAAGATGATCCACTTCTTGATATTGCGATAGAACTTGAAAAAATTGCGCTAAATGATGAATATTTTATTGAGAAAAAGCTTTATCCCAATGTTGATTTCTATTCCGG
	'JF429534.1'	TACAAGAAATAGGTTCTATTAAAAGAATTCCTGAATTTATTGCACGTGCAAAAGATAAAAATGATCCTTTCCGCCTTATGGGCTTTGGTCACCGTGTCTATAAAAATTATGACCCACGTGCAAAAATCTTGCAAAAAACCTGTCATGAGGTTTTAAAAGAGCTCAACATTCAAGATGATCCACTTCTTGATATTGCGATAGAACTTGAAAAAATTGCGCTAAATGATGAATATTTTATTGAGAAAAAGCTTTATCCCAATGTTGATTTCTACTCCGA
	'JF429576.1'	TACAAGAAATAGGTTCTATTAAAAGAATTCCTGAATTTATTGCACGTGCAAAAGATAAAAATGATCCTTTCCGCCTTATGGGCTTTGGTCACCGTGTCTATAAAAATTATGATCCACGTGCAAAAATCTTGCAAAAAACCTGTCATGAGGTTTTAAAAGAGCTCAACATTCAAGATGATCCACTTCTTGATATTGCGATAGAACTTGAAAAAATTGCGCTAAATGATGAATATTTTATTGAGAAAAAGCTTTATCCCCATGTTGATTTCTATTCCGG
	'JF429578.1'	TACAAGAAATAGGTTCTATTAAAAGAATTCCTGAATTTATTGCACGTGCAAAAGATAAAAATGATCCTTTCCGCCTTATGGGCTTTGGTCACCGTGTCTATAAAAATTATGACCCACGTGCAAAAATCTTGCAAAAAACCTGTCATGAGGTTTTAAAAGAGCTCAACATTCAAGATGATCCACTTCTTGATATTGCGATAGAACTTGAAAAAATTGCGCTAAATGATGAATATTTTATTGAGAAAAAGCTTTATCCTAATGTTGATTTCTATTCTGG
	'JF429579.1'	TACAAGAAATAGGTTCTATTAAAAGAATTCCTGAATTTATTGCACGTGCAAAAGATAAAAATGATCCTTTCCGCCTTATGGGCTTTGGTCACCGTGTCTATAAAAATTATGATCCACGTGCAAAAATCTTGCAAAAAACCTGTCATGAGGTTTTAAAAGAGCTCAACATTCAAGATGATCCACTTCTTGATATTGCGATAGAACTTGAAAAAATTGCGCTAAATGATGAATATTTTATTGAGAAAAAGCTTTATCCTAATGTTGATTTCTATTCCGG
	'JF429584.1'	TGCAAGAAATAGGCACTGTTCAAAAAATTCCTGAGTTTATCGCGCGTGCAAAAGATAAAAATGATCCGTTTCGTCTTATGGGCTTTGGGCATCGTGTCTATAAAAATTATGATCCACGTGCAAAAATCATGCAACAAACCTGTCATGAGGTTTTAAAAGAACTCAACATTCAAGATGATCCACTTCTTGATATTGCTATAGAACTTGAAAAAATTGCTCTAAATGATGAATATTTTATTGAGAAAAAGCTTTATCCTAATGTTGATTTCTATTCCGG
	'JF429585.1'	TGCAAGAAATAGGCTCTGTTAAAAAAATTCCTGAATTTATCGCGCGTGCAAAAGATAAAAATGATCCTTTTCGTCTTATGGGTTTTGGCCATCGTGTCTATAAAAATTATGATCCACGTGCAAAAATCATGCAAAAAACCTGCCATGAGGTTTTAAAAGAACTCAATATTCAAGATGATCCACTTCTTGATATTGCTATGGAACTTGAAAAAATTGCTCTAAATGATGAATACTTTATTGAAAAAAAGCTTTATCCTAATGTTGATTTCTATTCTGG
	'JF429587.1'	TACAAGAAATAGGCTCTATTAAAAGAATTCCTGAATTTATTGCGCGTGCAAAAGATAAAAATGATCCTTTCCGTCTTATGGGCTTTGGCCATCGTGTCTATAAAAATTATGATCCACGTGCAAAAATCTTGCAAAAAACCTGCCATGAGGTTTTAAAAGAGCTCAATATTCAAGATGATCCACTTCTTGATATTGCGATAGAACTTGAAAAAATTGCGCTAAATGATGAATATTTTATTGAAAAAAAGCTTTATCCCAATGTTGATTTCTATTCCGG
	'JF429625.1'	TGCAAGAAATAGGCACTGTTCAAAAAATTCCTGAGTTTATCGCGCGTGCAAAAGATAAAAATGATCGTTTTCGTCTTATGGGTTTTGGCCATCGTGTCTATAAAAATTATGATCCACGTGCAAAAATCATGCAACAAACCTGCCATGAAGTCTTAAAAGAACTCAATATTCAAGATGATCCACTTCTTGATATTGCTATGGAACTTGAAAAAATTGCTCTAAATGATGAATACTTTATTGAAAAAAAGCGTTATCCTAATGTTGATTTCTATTCTGG
	'JF500508.1'	TACAGGAAATAGGTTCTATTAAAAGAATTCCTGAATTTATTGCACGTGCAAAAGATAAAGACGATCCTTTCCGCCTTATGGGCTTTGGTCACCGTGTCTATAAAAATTACGACCCACGTGCAAAAATCATGCAAAAAACCTGTCATGAGGTTTTAAAAGAGCTTAATATTCAAGATGATCCACTCCTTGATATTGCAATAGAACTTGAAAAAATTGCTCTAAGTGATGAATATTTTATTGAGAAAAAACTTTATCCCAATGTTGATTTCTATTCTGG
	'JF500511.1'	TACAAAAAATAGGCTCAGTTCAAAAAATTCCTGAATTCATTGCACGTGCAAAAGATAAAAATGATCCTTTCCGTCTTATGGGTTTTGGTCACCGAGTTTATAAAAATTATGACCCACGTGCAAAAATTATGCAGCAGACCTGCCATGAAGTTTTAAAAGAACTCAATATTAAAGATGATCCACTTCTTGATATTGCTGTAGAACTTGAAAAAATTGCTCTAAATGACGAATATTTTATTGAAAAAAAGCTTTACCCTAATGTCGATTTTTATTCTGG
	'JF500513.1'	TACAAAAAATAGGCTCAGTTCAAAAAATTCCTGAATTCATTGCACGTGCAAAAGATAAAAATGATCCTTTCCGTCTTATGGGTTTTGGTCACCGAGTTTATAAAAATTATGACCCACGTGCAAAAATTATGCAGCAAACCTGCCATGAAGTTTTAAAAGAACTCAATATTAAAGATGATCCACTTCTTGATATTGCTATAGAACTTGAAAAAATTGCTCTAAATGACGAATATTTTATTGAAAAAAAGCTTTACCCTAATGTCGATTTTTATTCTGG
	'JF522365.1'	TGCAAGAAATAGGCACTGTTCAAAAAATTCCTGAGTTTATCGCGCGTGCAAAAGATAAAAATGATCGTTTTCGTCTTATGGGTTTTGGCCATCGTGTCTATAAAAATTATGATCCACGTGCAAAAATCATGCAACAAACCTGCCATGAAGTCTTAAAAGAACTCAATATTCAAGATGATCCACTTCTTGATATTGCTATGGAACTTGAAAAAATTGCTCTAAATGATGAATACTTTATTGAAAAAAAGCTTTATCCTAATGTTGAATTCTATTCTGG
	'JF522366.1'	TGCAAGAAATAGGCACTGTTCAAAAAATTCCTGAGTTTATCGCGCGTGCAAAAGATAAAAATGATCGTTTTCGTCTTATGGGTTTTGGCCATCGTGTCTATAAAAATTATGATCCACGTGCAAAAATCATGCAACAAACCTGCCATGAAGTCTTAAAAGAACTCAATATTCAAGATGATCCACTTCTTGATATTGCTATGGAACTTGAAAAAATTGCTCTAAATGATGAATACTTTATTGAAAAAAAGCTTTATCCTAATGTTGATCTCTATTCTGG
	'JF522371.1'	TACAAGAAATAGGTTCTATTAAAAGAATTCCTGAATTTATTGCACGTGCAAAAGATAAAAATGATCCTTTCCGCCTTATGGGCTTTGGTCACCGTGTCTATAAAAATTATGATCCACGTGCAAAAATCTTGCAAAAAACCTGTCATGAGGTTTTAAAAGAGCTCAACATTCAAGATGATCCACTTCTTGATATTGCGATAGAACTTGAAAAAATTGCGCTAAATGATGAATATTTTATCGAGAAAAAGCCTCATCCCAATGTTGATTTCTACTCCGG
	'JF694768.1'	TACAGGAAATAGGTTCCGTTGAGAGAATTCCTGAATTCATTGCACGTGCAAAAGATAAAAAAGACCCTTTCCGCCTTATGGGTTTTGGTCACCGAGTCTATAAAAATTATGATCCACGTGCAAAAATCATGCAAAAAACCTGTCATGAAGTTTTAAAAGAACTGAACATTCAAGATGATCCACTTCTTGATATCGCTATAGAACTTGAAAAAATCGCTCTGAGTGATGAATATTTTGTAGAGAAAAAATTATATCCCAACGTCGATTTCTATTCTGG
	'JF694770.1'	TACAGGAAATAGGTTCCGTTGAGAGAATTCCTGAATTCATTGCACGTGCAAAAGATAAAAAAGACCCTTTCCGCCTTATGGGTTTTGGTCACCGAGTCTATAAAAATTATGATCCACGTGCAAAAATCATGCAAAAAACCTGTCATGAAGTTTTAAAAGAACTGAACATTCAAGAYGATCCACTTCTTGATATCGCTATAGAACTCGAAAAAACCGCTCTGAGCGACTA-TATTTTGTAGAGAAAAAATTATATCCCAATGTCGACCCCTATCCTGG
	'JN172035.1'	TACAAGAAATCGGTTCTGTTCAAAAAATCCCTGAATTTATTGCACGTGCAAAAGATAAAAAAGATCCTTTCCGTCTTATGGGTTTTGGCCATCGAGTTTATAAAAATTATGATCCACGTGCAAAAATTATGCAGAAAACCTGCTATGAAGTTTTAAAAGAACTGAATATTCAGAATGATCCACTTCTTGATATTGCTATGGAACTTGAAAATATTGCCTTGAATGATGAATATTTTATTGAAAAAAAGCTTTATCCTAATGTCGATTTCTATTCTGG
	'JN172036.1'	TACAAGAAATAGGTTCCGTCAAAAAAATTCCTGAATTTATTGCTCGTGCAAAGAACAAAAATGATTCTTTCCGTCTCATGGGATTTGGTCACAGAGTTTATAATAATTATGATCCACGTGCAAAAATTATGCAAAAAACCTGTCATGAAGTTTTAAAAGAATTGAATATTCAAGATGATCCACTTCTTGATATAGCTATCGAACTCGAAAACATTGCTCTCAATGATGATTACTTTATTGAGAAAAAACTTTATCCTAATGTCGATTTCTATTCTGG
	'JN172037.1'	TACAAGAAATAGGGTCTGTTGAAAGAATCCCTGAATTCATTGCGCGTGCAAAAGATAAAAACGACCCTTTCCGTCTTATGGGATTTGGTCATAGAGTCTACAAAAATTATGATCCACGTGCAAAAATTATGCAGCAAACCTGTCATGAAGTTTTAAAAGAATTAAATATTAAAGATGACCCACTTCTTGATATCGCTGTCGAACTTGAAAAAATTGCTCTGCATGATGATTACTTTATTGAAAAAAAGCTTTATCCTAATGTCGATTTTTATTCTGG
	'JN172038.1'	TACAAGAAATAGGTTCTGTTGACAGAATTCCTGAATTTATTGCACGTGCAAAAGATAAAAATGATCCTTTCCGCCTTATGGGATTTGGTCACAGAGTTTATAAAAACTATGATCCACGTGCAAAGATTATGCAGCAGACCTGTCACGAAGTTTTAAAAGAGCTGAACATCCAAGATGATCCGCTTCTTGATATCGCTGTCGCACTTGAAAACATTGCCCTGCATGACAAAAACTTTATTGAAAAAAAGCTTTATCCTAATGTCGATTTTTATTCTGG
	'JN172040.1'	TACAAGAAATAGGGGATGTGAAAAGAATTCCTGAATTTATTGCGCGTGCAAAAGATAAAAACGATCCTTTTCGTCTTATGGGATTTGGTCATAGAGTTTACAAAAATTATGATCCACGTGCAAAAATTATGCAGCAAACCTGTCATGAAGTTTTAAAGGAACTAAATATCAAAGATGATCCGCTTCTTGATATCGCTGTCGAACTTGAAAAAATCGCTCTGCACGATGATTACTTTATTGAAAAAAAGCTATATCCTAATGTCGATTTTTATTCCGG
	'JN172041.1'	TACAAGAAATAGGTTCTGTTGACAGAATTCCTGAATTTATTGCACGTGCAAAAGATAAAAATGATCCTTTCCGCCTTATGGGATTTGGTCACAGAGTTTATAAAAACTATGATCCACGTGCAAAGATTATGCAGCAGACCTGTCACGAAGTTTTAAAAGAGCTGAACATCCAAGATGATCCGCTTCTTGATATCGCTGTCGCACTTGAAAACATTGCCCTGCATGACRAATACTTTATTGAAAAAAAGCTTTATCCTAATGTCGATTTTTATTCTGG
	'JN172044.1'	TACAAGAAATAGGAGATGTGAAAAGAATTCCTGAATTTATTGCGCGTGCAAAAGATAAAAACGACCCTTTTCGTCTTATGGGATTTGGTCATAGAGTTTACAAAAATTATGATCCACGTGCAAAAATTATGCAGCAAACCTGTCATGAAGTTTTAAAGGAACTAAATATTAAAGATGATCCGCTTCTTGATATCGCTGTCGAACTTGAAAAAATCGCTCTGCACGATGATTACTTTGTTGAAAAGAAGCTATATCCTAATGTCGATTTTTATTCTGG
	'JN172048.1'	TACAAGAAATAGGGGATGTGAAAAGAATTCCTGAATTTATTGCGCGTGCAAAAGATAAAAACGATCCTTTTCGTCTTATGGGATTTGGTCATAGAGTTTACAAAAATTATGATCCACGTGCAAAAATTATGCAGCAAACCTGTCATGAAGTTTTAAAGGAACTAAATATCAAAGATGATCCGCTTCTTGATATCGCTGTCGAACTTGAAAAAATCGCTCTGCACGATGATTACTTTATTGAAAAAAAGCTATATCCTAATGTCGATTTTTATTCTGG
	'JN172049.1'	TAAAGGAAATCGGTTCTGCAGAAAGAATTCCTGAATTCATAGCACGTGCAAAAGACAAAAAAGACCCCTTCCGTCTCATGGGATTCGGTCATCGAGTCTATAAACATTATGATCCACGTGCAAAAATTATGCAGCAAACCTGCCATGAAGTACTAAAAGAATTAAACATCCAAGATGATCCACTTCTTGATGTGGCTGTCGCGCTTGAAAATATTGCTCTTAATGATGAATATTGTATTGCATTCTATCTACATCCTAACGTCGATAAAGACACTGC
	'JN172050.1'	TACAAGAAATAGGTTCTGTTAAAAATATCCCTGAATTTATAGCACGTGCAAAGAACAAAAACGATTCATTCCGTCTCATGGGATTTGGCCACAGAGTTTATAAGAATTATGATCCGCGTGCAAAAATTATGCAAAAAACTTGCCATGAAGTTCTGAAAGAATTGAATATACAAGATGATCCACTTCTTGATATTGCTATAGAACTTGAAAAAATTGCTCTCAATGATAAATATTTTATCGAGAAAAAACTTTATCCTAATGTCGATTTCTACTCTGG
	'JN172051.1'	TACAAGAAATCGGKTMTGTTCAAAAAATYCCTGAATTTATTGCACGTGCAAAAGATAAAAAAGATCCTTTCCGTCTTATGGGTTTTGGYCATMGAGTTTATAAAAATTATGATCCACGTGCAAAAATTATGCAGAAAACCTGTCATGAAGTTTTAAAAGAACTGAATATTCAAAATGATCCACTTCTTGATATYGCTATGGAACTTGAAAATATCGCCCTGCACGATGAATATTTTATTGAAAAAAAGCTATATCCTAATGTCGATTTCTATTCTGG
	'JN172052.1'	TACAAGAAATAGGCTCCGTTCAAAAAATCCCTGAATTTATTGCTCGCGCAAAAGATAAAAAAGATTCTTTCCGTCTTATGGGTTTTGGCCATCGAGTATATAAAAATTATGATCCACGCGCAAAAATTATGCAAAAAACCTGCCATGAAGTTTTAAAAGAACTGAACATTCAAAATGATCCACTTCTTGATATTGCTATGGAACTCGAAAACATTGCCCTGAATGATGAATACTTTGTTGAAAAAAAACTTTATCCTAACGTCGATTTCTATTCTGG
	'JN172053.1'	TACAAGAAATAGGTTCTGTTAAAAATATCCCTGAATTTATAGCACGTGCAAAGAACAAAAACGATTCATTCCGTCTCATGGGATTTGGCCACAGAGTTTATAAGAATTATGATCCGCGTGCAAAAATTATGCAAAAAACTTGCCATGAAGTTCTGAAAGAATTGAATATACAAGATGATCCACTTCTTGATATTGCTATAGAACTTGAAAAAATTGCTCTCAATGATAAATATTTTATCGAGAAAAAACTTTATCCAAATGTCGATTTCTACTCTGG
	'JN172054.1'	TGCAAGAAATAGGTTCTACTGAAAAAATTCCTGAATTTATTGAACGTGCAAAAGATAAAAATGATCCTTTCCGTCTTATGGGTTTTGGGCATCGAGTTTATAAAAATTATGATCCACGTGCAAAACTTATGCAAAAAACCTGCCATGAAGTTTTAAAAGAACTAAACATTCAAGATGATCCACTTCTTGATATTGCTATGGAGCTTGAAAAAATTGCTCTAAATGATGAATACTTTATTGCATAAAAGCTCTATCCTAATGTTGATTTCTATTCTGG
	'JN172056.1'	TACAAGAAATAGGTTCTGTTGACAGAATTCCTGAATTTATTGCACGTGCAAAAGATAAAAATGATCCTTTCCGCCTTATGGGATTTGGTCACAGAGTTTATAAAAACTATGATCCACGTGCAAAGATTATGCAGCAGACCTGTCACGAAGTTTTAAAAGAGCTGAACATCCAAGATGATCCGCTTCTTGATATCGCTGTCGCACTTGAAAACATTGCCCTGCATGACGAATACTTTATTGAAAAAAAGCTTTATCC-AATGTCGATTTTTATTCTGG
	'JN172058.1'	TACAAGAAATAGGTTCTGTTAAAAATATCCCTGAATTTATAGCACGTGCAAAGAACAAAAACGATTCATTCCGTCTCATGGGATTTGGCCACAGAGTTTATAAGAATTATGATCCGCGTGCAAAAATTATGCAAAAAACTTGCCATGAAGTTCTGAAAGAATTGAATATACAAGATGATCCACTTCTTGATATTGCTATAGAACTTGAAAAAATTGCTCTCAATGATAAATATTTTAGCATTATAACACTTTATCCTAATGTCGATTTCTACTCTGG
	'JN172059.1'	TACAAGAAATAGGCTCCGTCAAAAAAATTCCTGAATTTATTGCTCGCGCAAAARATAAAAATGATTCTTTTCGTCTTATGGGTTTTGGTCATCGCGTATATAAAAATTATGATCCACGCGCAAAAATCATGCAACAAACCTGTCATGAAGTCTTAAAAGAACTGAACATTCAAAATGATCCACTTCTTGATATAGCTATCGAACTCGAAAACATTGCGCTAAATGATGACTACTTTGTTGAAAAACGACTTTATCCTAACGTCGATTTCTATTCTGG
	'JN172061.1'	TACAAGAAATAGGGGATGTGAAAAGAATTCCTGAATTTGTTGCGCGTGCAAAAGATAAAAACGATCCTTTTCGTCTTATGGGATTTGGTCATAGAGTTTACAAAAATTATGATCCACGTGCAAAAATTATGCAGCAAACCTGTCATGAAGTTTTAAAGGAACTAAATATCAAAGATGATCCGCTTCTTGATATCGCTGTCGAACTCGAAAAAATCGCTCTGCACGATGATTACTTTATTGAAAAAAAGCTATATCCTAATGTCGATTTTTATTCTGG
	'JN172062.1'	TACAAGAAATAGGATCTGTTGAAAGAATCCCTGAATTTATCGCGCGTGCAAAAGATAAAAATGACCCTTTCCGTCTTATGGGATTTGGTCATAGAGTTTACAAAAATTATGATCCACGTGCAAAAATTATGCAGCAAACTTGTCACGAAGTTTTAAAAGAATTAAACATTAAAGATGACCCACTTCTTGATATTGCTGTCGAACTTGAAAAAATTGCTCTGCATGATGATTACTTTATTGAAAAAAAACTTTATCCTAATGTCGACTTTTACTCTGG
	'JN172064.1'	TACAAGAAATAGGGGATGTGAAAAGAATTCCTGAATTTATTGCGCGTGCAAAAGATAAAAACGATCCTTTTCGTCTTATGGGATTTGGTCATAGAGTTTACAAAAATTATGATCCACGTGCAAAAATTATGCAGCAAACCTGTCATGAAGTTTTAAAGGAACTAAATATCAAAGATGATCCGCTTCTTGATATCGCTGTCGAACTCGAAAAAATCGCTCTGCACGATGATTACTTTATTGAAAAAAAGCTATATCCTAATGTTGATTTTTATTCTGG
	'JN172066.1'	TACAAGAAATAGGTTCTATAAAAAAAATACCTGAATTTATTGAACGTGCTAAAGATAAAAATGATCCATTCCGCCTCATGGGTTTTGGACATAGAATTTATAAAAATTATGATCCACGTGCGAAAATTATGCAACAAACTTGCTATGAAGTACTAAAAGAACTTGGGGCACAGGATGATCCACTTTTCAAAATTGCCATGGAACTGGAAAGGATTGCTCTAAGTGATGAGTATTTTATTGAAAAAAAACTTTATCCTAATGTTGATTTTTATTCTGG
	'JN172068.1'	TACAAGAAATAGGAGATGTGAAAAGAATTCCTGAATTTATTGCGCGTGCAAAAGATAAAAACGATCCTTTTCGTCTTATGGGATTTGGTCATAGAGTTTACAAAAATTATGATCCACGTGCAAAAATTATGCAGCAAACCTGTCATGAAGTTTTAAAGGAACTAAATATCAAAGATGATCCGCTTCTTGATATCGCTGTCGAACTTGAAAAAATCGCTCTGCACGATGATTACTTTATTGAAAAAAAGCTATATCCTAATGTCGATTTTTATTCTGG
	'JN172071.1'	TACAAGAAATCGGTTCTGTTCAAAAAATCCCTGAATTTATTGCACGTGCAAAAGATAAAAAAGATCCTTTCCGTCTTATGGGTTTTGGCCATCGAGTTTATAAAAATTATGATCCACGTGCAAAAATTATGCAGAAAACCTGCTATGAAGTTTTAAAAGAACTGAATATTCAGAATGATCCACTTCTTGATATTGCTATGGAACTTGAAAATATTGCCTTGAATGAGGAATGTTTTCATTAAATCAACAACTATACTAATGTCGATTTCTATTCTGG
	'JN172072.1'	TACAAGAAATAGGTTCTGTTAAAAATATCCCTGAATTTATAGCACGTGCAAAGAACAAAAACGATTCATTCCGTCTCATGGGATTTGGCCACAGAGTTTATAAGAATTATGATCCGCGTGCAAAAATTATGCAAAAAACTTGCCATGAAGTTCTGAAAGAATTGAATATACAAGATGATCCACTTCTTGATATTGCTATAGAACTTGAAAAAATTGCTCTCAATGTTAAATATTTTATCGAGAAAAAACTTTATCCTAATGTCGATTTCTACTCTGG
	'JN228373.1'	TACAAGAAATAGGTTCCGTTGAGAGAATCCCTGAATTCATTGCACGTGCAAAAGATAAAAATGATCCTTTCCGCCTTATGGGATTTGGTCACAGAGTCTATAAAAATTATGATCCACGTGCAAAAATCATGCAAAAAACTTGCCATGAAGTTTTAAAAGAACTTAACATCCAAGATGATCCACTGCTTGATATAGCTATAGAACTTGAAAAAATCGCCCTGAATGATGAGTATTTTGTTGAGAAAAAGCTTTATCCAAATGTCGATTTCTATTCTGG
	'JN402991.1'	TACAGGAAATAGGTTCTATTAAAAGAATTCCTGAATTTATTGCACGTGCAAAAGATAAAAATGATCCTTTCCGCCTTATGGGYTTTGGTCATCGMGTCTATAAAAATTATGAYCCACGTGCAAAAATCATGCAAAAAACTTGTCATGAAGTTTTAAAAGAGCTCAMTATTCAAGATGATCCGCTTCTTKATAWTGCAATAGAACTGGAAAAAATTGCTKTAASTGAKGAATATYTTATTGAGAAAAARYTWYATCCCAATSWTGATTTYTATTCMGG
	'JN402993.1'	TACAGGAAATAGGTTCCGTTGAGAGAATTCCTGAATTCATTGCACGTGCAAAAGATAAAAAAGACCCTTTCCGCCTTATGGGTTTTGGTCACCGAGTCTATAAAAATTATGATCCACGTGCAAAAATCATGCAAAAAACCTGTCATGAAGTTTTAAAAGAACTGAACATTCAAGATGATCCACTTCTTGATATCGCTATAGAACTTGAAAAAATTGCTCTGAGTGATGAATATTTTGTAGAGAAAAAATTATATCCCAATGTCGATTTCTATTCTGG
	'JN402998.1'	TA-AGGAAATAGGTTCTATTAAAAGAATTCCTGAATTYATTGCACGTGCAAAAGATAAAAATGATCCTTTCCGCCTTATGGGCTTTGGTCATCGMGTCTATAAAAATTATGACCCACGTGCAAAAATCATGCAAAAAACTTGTCATGAAGTTTTAAAAGARCTCAAYATTCAAGATGATCCGCTTCTTGATATTGCWATAGAACTGGAAAAAATTGCTTTAAGTGATGAATATTTTATTGAGAAAAAGCTTTACCCCAATGTTGATTTTTATCC-GG
	'JN403001.1'	TACAGGAAATAGGTTCTATTAAAAGAATTCCTGAATTTATTGCACGTGCAAAAGATAAAAATGATCCTTTCCGCCTTATGGKMTTTGGTCATCGCGTCTATAAAAATTATGACCCACGTGCAAAAATCATGCAAAAAACTTGTCATGAAGTTTTAAAAGAGCTCAATATTCAAGATGATCCGCTTCTTGATATTGCAATAGAACTGGAAAAAATTGCCTTAAGTGATGAATATTTTATTGAGAAAAAGCTTTACCCCAATGTTGATTTTTATTCCGG
	'JN990627.1'	TGCAAGAAATAGGTTCTATTGAAAAAATTCCTGAATTTATCGCACGTGCAAAAGATAAAAATGATCCTTTCCGTCTTATGGGYTTTGGCCAYAGAGTTTATAAAAATTAYGATCCACGTGCAAAACTTATGCAAAAAACCTGCCATGAAGTTTTAAAAGAACTAAATATTAAAGATGATCCACTTCTTGACATTGCTATGGAGCTTGAAAAAATTGCCTTAAGTGATGAATACTTTATTGAAAAAAAGCTYTATCCTAATGTTGATTTCTATTCTGG
	'JN990628.1'	TGCAAGAAATAGGTTCTATTGAAAAAATTCCTGAATTTATCGCACGTGCAAAAGATAAAAATGATCCTTTCCGTCTTATGGGYTTTGGCCAYAGAGTTTATAAAAATTAYGATCCACGTGCAAAACTTATGCAAAAAACCTGCCATGAAGTTTTAAAAGAACTAAATATTAAAGATGATCCACTTCTTGACATTGCTATGGAGCTTGAAAAAATTGCCTTAAGTGATGAATACTTTATTGAAAAAAAGCTYTATCCTAATGTTGATTTCTATTCTGG
	'JN990629.1'	TGCAAGAAATAGGTTCTATTGAAAAAATTCCTGAATTTATCGCACGTGCAAAAGATAAAAATGATCCTTTCCGTCTTATGGGTTTTGGCCAYAGAGTTTATAAAAATTATGATCCACGTGCAAAACTTATGCAAAAAACCTGCCATGAAGTTTTAAAAGAACTAAATATTAAAGATGATCCACTTCTTGACATTGCTATGGAGCTTGAAAAAATTGCCTTAAGTGATGAATACTTTATTGAAAAAAAGCTTTATCCTAATGTTGATTTCTATTCTGG
	'JN990630.1'	TGCAAGAAATAGGTTCTATTGAAAAAATTCCTGAATTTATCGCACGTGCAAAAGATAAAAATGATCCTTTCCGTCTTATGGGYTTTGGCCAYAGAGTTTATAAAAATTATGATCCACGTGCAAAACTTATGCAAAAAACCTGCCATGAAGTTTTAAAAGAACTAAATATTAAAGATGATCCACTTCTTGACATTGCTATGGAGCTTGAAAAAATTGCCTTAAGTGATGAATACTTTATTGAAAAAAAGCTTTATCCTAATGTTGATTTCTATTCTGG
	'JQ071378.1'	TACAAGAAATAGGTTCTATTAAAAAAATTCCTGAATTTATTGCACGTGCAAAAGATAAAAATGATCCTTTCCGCCTTATGGGATTTGGCCATCGAGTCTATAAAAATTATGATCCACGTGCAAAAATCATGCAGAAAACCTGCCACGAAGTTCTGAAAGAATTAAACATCCAAGATGATCCACTTCTTGATATCGCCATGGAGCTTGAAAAAATTGCTTTGAATGACGAATACTTTATTGAAAAAAAACTATACCCTAATGTCGATTTTTATTCTGG
	'JQ071380.1'	TACAAGAAATAGGATCCGTTCAAAAAATTCCTGAATTTATTGCGCGCGCAAAAGATAAAAATGATCCTTTCCGTCTTATGGGTTTTGGCCATCGCGTTTACAAAAGTTATGATCCACGCGCAAAAATTATGCAAAAAACTTGCTATGAAGTTTTAAAAGAACTGAACATTCAAGATGATCCACTTTTTGATATAGCTATGGAACTTGAAAAAATTGCTTTGAATGATGAATATTTTATTGAAAAAAAGCTCTATCCTAATGTTGATTTCTATTCTGA
	'JQ071381.1'	TGCAAGAAATAGGCTCTGTTGAAAGAATTCCTGAATTTATTGCGCGTGCAAAAGATAAAAATGATCCCTTCCGCCTAATGGGATTTGGTCATCGTGTCTATAAAAATTACGATCCACGTGCAAAAATCATGCAAAAAACCTGCCACGAAGTTTTAAAAGAACTGAATATCAAAGATGATCCACTACTTGATATCGCTATGGAACTTGAAAAAATAGCCCTAGATGATGCATATTTTGTTGAGAAAAAACTTTATCCAAATGTTGATTTCTATTCTGG
	'JQ071382.1'	TACAAGAAATAGGTGCCATTGAAAGAATTCCTGAATTTATCGCACGTGCAAAAGATAAAAATGATCCTTTCCGACTGATGGGATTTGGTCATCGTGTCTATAAAAATTATGATCCACGTGCAAAAATCATGCAAAAAACTTGTCACGAAGTCTTAAAAGAGCTGAATATCCAAGATGATCCGCTGCTTGATATAGCTATGGAACTTGAAAGAATCGCCCTGAATGATGAATATTTTGTTGAGAAGAAACTTTATCCAAATGTTGATTTTTATTCTGG
	'JQ071383.1'	TACAAGAAATAGGTTCCATTGAAAGAATTCCTGAATTTATCGCACGCGCAAAAGATAAAAATGATCCTTTCCGACTGATGGGATTTGGTCACCGTGTCTATAAAAATTATGATCCACGTGCAAAAATCATGCAAAAAACCTGTCACGAAGTCTTAAAAGAGCTTAATATCCAAGATGATCCGCTGCTTGATATAGCCATGGAACTTGAAAGAATCGCCCTGAATGATGAATATTTTGTTGAGAAGAAACTTTATCCAAATGTTGATTTTTATTCTGG
	'JQ071384.1'	TACAAGAAATAGGTTCCGTTGAAAGAATTCCTGAATTTATCGCACGTGCAAAAGATAAAAATGATCCTTTCCGACTGATGGGATTTGGTCATCGTGTCTATAAAAATTATGATCCACGTGCAAAAATCATGCAAAAAACTTGTCACGAAGTCTTAAAAGAGCTGAATATCCAAGATGATCCGCTGCTTGATATAGCTATGGAACTTGAAAGAATCGCCCTGAATGATGAATATTTTGTTGAGAAGAAACTTTATCCAAATGTTGATTTTTATTCTGG
	'JQ071385.1'	TACAAGAAATAGGATCCGTTCAAAAAATCCCTGAATTTATCGCACGTGCAAAAGATAAAAATGATCCTTTCCGCCTTATGGGTTTTGGCCATCGCATTTACAAAAGTTATGATCCACGTGCAAAAATTATGCAAAAAACTTGCTATGAAGTTTTAAAAGAACTGAACATTCAAGATGATCCACTTTTTGATGTAGCTATGGAACTCGAAAAAATTGCTTTGAATGATGAATATTTTATTGAAAAAAAGCTCTATCCTAATGTTGACTTCTATTCTGG
	'JQ071387.1'	TACAAGAAATAGGTTCAATTAAAAAAATTCCTGAATTTATTGCACGTGCAAAAGATAAAAATGATCCTTTCCGTCTCATGGGATTTGGCCATCGAGTCTATAAAAATTATGATCCACGTGCTAAAATCATGCAGAAAACCTGTCACGAAGTTCTAAAAGAATTAAATATCCAAGATGATCCACTTCTTGATATCGCCATGGAGCTTGAAAAAATTGCTTTGAATGACGAATATTTTATTGAAAAGAAGCTATACCCTAATGTCGATTTCTATTCTGG
	'JQ071388.1'	TACAAGAAATAGGTTCTATTAAAAAAATTCCTGAATTTATTGCACGAGCAAAAGATAAAAATGATCCTTTCCGTCTCATGGGATTTGGCCATCGAGTCTATAAAAATTATGATCCACGTGCGAAAATTATGCAGAAAACCTGCCACGAAGTTCTGAAAGAATTAAACATTCAAGATGATCCACTTCTTGATATCGCCATGGAGCTTGAAAAAATTGCTTTGAATGACGAATATTTTATTGAAAAAAAATTATATCCTAATGTCGATTTCTATTCTGG
	'JQ071389.1'	TACAAGAAATAGGCTCTATTAGAAAAATTCCTGAATTTATTGCACGTGCAAAAGATAAAAATGATCCTTTCCGCCTTATGGGTTTTGGCCACCGGGTTTATAAAAACTATGATCCACGTGCGAAAATCATGCAGAAAACCTGTCACGAAGTTTTGAAAGAATTAAATATCCAAGATGATCCACTTCTTGATATCGCTATAGAACTTGAAAACATTGCTCTAAATGATGAATATTTTATTGAAAAAAAGCTATACCCTAATGTTGATTTCTATTCTGG
	'JQ071390.1'	TACAGGAAATAGGTTCCGTCAAAAAAATTCCTGAATTTATTGCACGTGCAAAAGATAAAAATGATCCTTTTCGTCTTATGGGCTTTGGTCATCGGGTATATAAAAATTATGATCCACGTGCAAAAATCATGCAACAAACCTGTCATCAGGTTTTAAAGGAATTAAACATTCAAAATGATCCGCTTCTTGATATCGCTATAGAACTTGAAAATATTGCACTAAATGATCCATACTTTATTGAAAAGAAACTTTATCCCAATGTCGATTTTTATTCCGG
	'JQ693995.1'	TACAAGAAATAGGTTCCGTTGAGAGAATCCTTGAATTCATTGCACGTGCAAAAGAAAAAAGTGATCCTTTCCGCCTTGTGGGATTTGGTCACAGAGTCTATAAAAATTATGATCCACGTGCAAAAATCATGCAAAAAACCCGCCATGAGGTTTTAAAAGAACTCAATATTCAAGCCGATCCACTTCTTGATATCGCTATGGAACTTGAGAAAATCGCTCTAAATGATGAGTATTTTGTTGAGAAAAAGCTTTATCCAAATGTCTGTTTCTTTTCAGG
	'JQ693996.1'	TACAAGAAATAGGTTCTATTGAAAGAATTCCTGAATTTATTGCACGTGCAAAAGATAAAAATGATCCTTTCCGCCTTATGGGCTTTGGGCACCGTGTCTATAAAATTTATGACCCACGTGCAAAAATCATGCAAAAACCCTGTCATGAAGTTTTAAAAGAACTCAACATTCAAGATGACCCACTTCTTGATATTGCAATAGAACTTGAAAAATTTGCCTTAAGTGATGAATATTTTATTGAGAAAAAGCTTTATCCCAATGTTGTTTTCATTTCGGG
	'JQ693997.1'	TACAAGAAATAGGTTCTATTGAAAGAATTCCTGAATTTATTGCACGTGCAAAAGATAAAAATGATCCTTTCCGCCTTATGGGCTTTGGGCACCGTGTTTATAAAAATTATGACCCACGTGCAAAAATCATGCAAAAAACCTGTCAGGAAGTTTTAAAAGAACTCAACATTCAAGATGACCCACTTCTTGATATTGCAATAGAACTTGAAAAATTTGCCTTAAGGGATGATATTTTTATTGAGAAAAGCCTTTATCCCAATGTTGATTTCTTTTCGGG
	'JQ693998.1'	TACAAGAAATAGGTTCCGTTGAGGGAATCCATGAATTCATCGTACGTGCAAAAGATAAAAGTGATCCTTTCCGCCATATGGGATTTGGTCACAGAGTCTATAAAAATTATGATCCACGTGCAAAAATCATGCAAAAAACCTGCCATGAGGTTTTAAAAGAACTCAATATTCAAGACGATCCACTTCTTGATATCGCTATGGAACTTGAGAAAATCGCTCTAAATGATGAGTATTTTGTTGAGAAAAAGCTTTATCCAAATGTCGATTTCTATTCTGG
	'JQ694000.1'	TACAAGAAATAGATTCCATTGAGAGAATTCCTGAATTTATTGCACGTGCAAAAGATAAAAATGATCCTTTCCGCCTTATGGGATTTGGTCACAGAGTCTATAAAAATTATGATCCACGTGCAAAAATCATGCAAAAAACCTGCCATGAAGTTTTAAAAGAACTCAATATTCAAGACTATCCACTTCTTGATATCGCTGTGGAACTTGAAAAATTCCCTCTAAATGATGAGTATTTTGTTGAGAAAAAGCTTTATCCAAATGTCGATTTCTATTCTGG
	'JQ694001.1'	TTCAAGAAATAGGTTCCGTTGAGAGAATCCCTGAATTCATTGCACGTGCAAAAGATAAAAGTGATCCTTTCCGCCTTAAGGGATTTGGTCACAGAGTCTATAAAAATTATGATCCACGTGCAAAAATCATGCAAAAAACCTGCCATGAGGTTTTAAAAGAACTCAATATACAAGACGATCCACTTCTTGATATCGCTATGGAACTTGAGAAAATCGCTCTAAATGATGAGTATTTTGTTGAGAAAAAGCTTTATCCAAATGTCTATTTCTATTCTGG
	'JQ694002.1'	TACAAGAAATAGGTTTTATTGAAAGAATTCCTGAATTTATTGCACGTGCAAAAGATAAAAATGATCCTTTTCGCCTTATGGGTTTTGGGCACCGTGTCTATAAAAATTATGACCCGCGTGCAAAAATCATGCAAAAAACCTGTCATGAGGTTTTAAAAGAACTCAACATTCAAGACGACCCACTTCTTGATATTGCAATAGAACTTGAAAATATTGCCTTAATTGATAAATATTTTATTGAGAAACAGCTTTACCCGAATGTTGATTTTTGTCCCGG
	'JQ694006.1'	TACAAGAAATAGGTTCCGTGAGAAGAATTCCTGAATTCATTGCACGTGCAAAAGATAAAAATGATCCTTTCCGCCTTATGGGCTTTGGGCACCGAGTCTATAAAAATTATGACCCACGTGCAAAAATCATGCAAAAAACCTGCCATGAAGTTTTAAAAGAACTCAACATTCAAGACGACCCACTTCTTGATATTGCAATGGAACTTGAAAAAATTGCTCTAAGTGATGAATATTTTATTGAGAAAAAGCTTTATCCCAATGTTGATTTCTATTCTGG
	'JQ694010.1'	TACAAGAAATAGGTTCCGTTGAGAGAATCCCTGAATTCATTACTCGTGCAAAAGATAAAAATGATCCTTTCCGCCTTATGGGATTTGGTCACAGAGTCTATAAAAATTATGATCCACGTGCAAAAATCATGCAAAAAACCTGCCATGAAGTTTTAAAAGAACTTAACATCCAAGATGATCCACTGCTTGATATAGCTATAGAACTTGAAAAAATCGCCCTGAATGATGAGTATTTTGTTGAGAAAAAGCTTTATCCAAATGTCGATTTCTATTCTGG
	'JQ694014.1'	TACAAGAAATAGGTTCCGTTGAGAGAATCCAAGAATTCATTACACGTGCAAAAGATAAAAATTATCCTTTCCGCCTTATGGGTTTTGGTCACAGAGTTTATAAAAATTATGATCCACGTGCAAAAATCATGCAAAAAACCTGCCATGAAGTTTTAAAAGAACTTAACATCCAAGATGATCCACTGCTTGATATAGCTTTAGAACTTGAAAAAATCGCCCTGAATGATGAGTATTTTGTTGAAAAAAAGCTTTATCCTAATGTCGATTTCTATTCTGG
	'JQ694016.1'	TACAAGAAATAGGTTCCGTTGAAAGAATCCCTGAATTTATTGCACGTGCAAAAGATAAAAGTGATCCTTTCCGCCTTATGGGCTTTGGGCACCGTGTCTATAAAAATTATGACCCACGTGCAAAAATCATGCAAAAAACCTGCCATGAAGTTTTAAAAGAACTCAACATTCAAGATGACCCACTTCTTGATATTGCAATGGAACTTGAAAAAATTGCTTTAAGTGATGAATATTTTATTGAGAAAAAGCTTTATCCCAATGTTGATTTCTATTCCGG
	'JQ694017.1'	TACAAGAAATAGGTTCCGTTGAGAGAATCCCTGAATTCATTGCACGTGCAAAAGAAAAAAGTGTTCCTTTCCGCTTTATGGGATTTGGTCACAGAGTCAATAAAAATTATGATCCACGTGCAAAAATCATGCAAAAAACCTGCCTTGAGGTTTTAAAAGAACTCAATATTCAAGACGATCCACTTCTTGATATCGCTATGGAACTTGAGAAAATCGCTCTAAATGATGAGTATTTTGTTGAGAAAAAGCTTTATCCAAATGTCAATTTCAATTCGGG
	'JQ694018.1'	TCAAAGAAATAGGTTCTGTGAAAAAAATTCCTGAATTTATTGCTCGTGCAAAAGATAAAAATGATCCCTTCCGCCTTATGGGATTTGGTCACAGAGTCTATAAAAATTATGATCCACGTGCAAAAATTATGCAAAAAACTTGCCATGAAGTTTTAAAAGAATTGAACCGCCAAGATGATCCACTTCTTGATATTGCTATAGAACTTGAACACATTGCTTTAAATGATGAATACTTCGTTGAGAAAAAACTTTATCCAAATGTTGATTTTTATTCTGG
	'JQ694019.1'	TACAAGAAATTGGTTCCGTTGAGAGAATCCATGAATTCATTGCACGTGCAAAAGAAAAAAGTGATCCTTTCCGCCTTATGGGATTTGGTCACAGAGTCTATAAAAATTATGATCCACGTGCAAAAATCATGCAAAAAACCTGCCATGAGGTTTTAAAAGAACTCAATATTCAAGACGATCCACTTCTTGATATCGCTATGGAACTTGAGAAAATCGCTCTAAATGATGAGTATTTTGTTGAAAAAAAGCTTTATCCAAATGTAGATTTCAATTCTGG
	'JQ694020.1'	TACAAGAAATAGGTTCCGTTGAGAGAATCCCTGAATTCATTGCACGTGCAAAAGATAATAATGATCCTTTCCGCCTTATGGGATTTGGTCACAGAGTCTATAAAAATTATGATCCACGTGCAAAAATCATGCAAAAAACCTGCCATGAAGTTTTAAAAGAACTTAACATCCAAGATGATCCACTGCTTGATATAGCTATAGAACTTGAAAAAATCGCCTTGAATGATGAGTATATTGTTGAGAAAAAGCTTTATCCAAATGTCGATTTCTATTCTGG
	'JQ694021.1'	TACAAGAAATAGGTTGTATTGAAAGAATTCCTGAATTTATTGCACGTGCAAAAGATAAAAATGATCCTTTCCGCCTTATGGGCTTTGGGCACCGTGTCTATAAAAATTATGACCCACGTGCAAAAATCATGCAAAAAACCTGTCATGAAGTTTTAAAAGAACTCAACATTCAAGATGATCCACTTCTTGATATTGCTATAGAACTTGAACACATTGCTTTAAATGATGAATACATCATTGAGAAAAAACTTTATCCAAATGTTGATTTTTATTCTGG
	'JQ694022.1'	TACAAGAAATAGGTTCCGTAGAGAGAATCCCGGAATTCATTGCACGTGCAAAAGATAAAAATGATCCTTTCCGCCTTATGGGATTTGGTCACAGAGTCTATAAAAATTATGATCCACGTGCAAAAATCATGCAAAAAACCTGCCATGAAGTTTTAAAAGAACTTAACATCCAAGATGATCCACTGCTTGATATAGCTATAGAACTTGAAAAAATCGCCTTGAATGATGAGTATTTTGTTGAGAAAAAGCTTTATCCAAATGTCGATTTCTATTCTGG
	'JQ694023.1'	TACAAGAAATAGGTTCTGTTGAGTGTATCCATGAATTCATTACACGTGCAAAAGATAAAAATGATCCTTTCCGCCTTATGGGATTTGGTCACAGAGTCTATAAAAATTATGATCCACGTGCAAAAATCATGCAAAAAACCTGCCATGAAGTTTTAAAAGAACTTAACATCCAAGATGATCCACTGCTTGATATAGCTATAGAACTTGAAAAAATCGCCCTGAATGATGAGTATTTTGTTGAGAAAAAGCTTTATCCAAATGTCGATTTCTATTCTGG
	'JQ694024.1'	TCAAAGAAATAGGTTCTGTGAAAAAAATTCCTGAATTTATTGCTCGTGCAAAAGATAAAAATGATCCCTTCCGCCTTATGGGATTTGGTCATAGAGTCTATAAAAATTATGATCCACGTGCAAAAATTATGCAAAAAACTTGCCATGAAGTTTTAAAAGAATTGAACCGCCAAGATGATCCACTTCTTGATATTGCTATAGAACTTGAACACATTGCTTTAAATGATGAATACTTCATTGAGAAAAAACTTTATCCAAATGTTGATTTTTATTCTGG
	'JQ694025.1'	TACAAGAAATAGGTTCCGTTGAGAGAATCCCTGAATTCATTGCACGTGCAAAAGATAAAAATGATCCTTTCCGCCTTATGGGATTTGGTCACAGAGTCTATAAAAATTATGATCCACGTGCAAAAATCATGCAAAAAACCTGCCATGAAGTTTTAAAAGAACTTAACATCCAAGATGATCCACTGCTTGATATAGCTATGGAACTTGAAAAAATCGCCTTGAATGATGAGTATTTTGTTGAGAAAAAGCTTTATCCAAATGTCGATTTCTATTCTGG
	'JQ694026.1'	TTCAAGGAATAGGTTCCGTTGAGAGAATCCATGAATTCATTTCTCGTGCAAAAGATAAAAGTGATCCTTTCCGCCTTATGGGATTTGGTCACAGAGTCTATAAAAATTATGATCCACGTGCAAAAATCATGCAAAAAACCTGCCATGAGGTTTTAAAAGAACTCAATATTCAAGACGATCCACTTCTTGATATCGCTATGGAACTTGAGAAAATCGCTCTAAATGATGAGTATTTTGTTGAGAAAAAGCTTTATCCAAATGTCGATTTCTATTCTGG
	'JQ695834.1'	TACAAGAAATAAATTCCGTTAAAAGAATTCCTGAATTCATTGCGCGCGCAAAAGACAAAAATGATCCTTTCCGCCTCATGGGATTTGGTCACCGAGTCTATAAAAATTATGATCCACGTGCAAAAATTATGCAACAAACTTGCCACGAGGTCTTAAAAGAACTGAATATTCAAGACGATCCACTTCTTGATATTGCTTTGGAACTGGAAAATATTGCTCTGAACGATGAATACTTTATTGAAAAAAAGCTTTATCCTAATGTTGATTTTTATTCTGG
	'JQ695839.1'	TACAAGAAATAAATTCCGTTAAAAGAATTCCTGAATTCATTGCGCGCGCAAAAGACAAAAATGATCCTTTCCGCCTCATGGGATTTGGTCACCGAGTCTATAAAAATTATGATCCACGTGCAAAAATTATGCAACAGACTTGCCACGAGGTCTTAAAAGAACTGAATATTCAAGACGATCCACTTCTTGATATTGCTTTGGAACTGGAAAATATTGCTCTGAACGATGAATACTTTATTGAAAAAAAGCTTTATCCTAATGTTGATTTTTATTCTGG
	'JQ695840.1'	TACAAGAAATAAATTCTGTTAAAAGAATTCCTGAATTCATTGCGCGCGCAAAAGACAAAAATGATCCTTTCCGCCTCATGGGATTTGGTCACCGAGTCTATAAAAATTATGATCCACGTGCAAAAATCATGCAGCAAACTTGCCATGAGGTCTTAAAAGAACTGAACATTCAAGATGATCCACTTCTTGATATTGCTTTGGAACTGGAAAATATTGCTCTGAGCGATGAATACTTTATTGAAAAAAGGCTTTATCCTAATGTCGATTTCTATTCTGG
	'JQ765385.1'	TACAAGAAATAGGTTCTATTGAAAAAATTCCTGAATTTATTGCACGTGCAAAAGACAAAAATGATCCTTTCCGTCTTATGGGCTTTGGCCACAGAGTTTATAAAAATTACGATCCACGTGCAAAACTTATGCAAAAAACCTGCCATGAAGTTTTAAAAGAACTCAATATTCAAGATGATCCACTTCTTGACATTGCTATGGAGCTTGAAAAAATTGCTCTGAGTGATGAATATTTTATTGAAAAAAAGCTCTATCCTAATGTTGATTTCTATTCTGG
	'JQ929915.1'	TGCAAGAAATAGGCTCTATTGAAAAAATTCCTGAATTTGTCGCACGTGCAAAAGATAAAAATGATCCTTTCCGTCTTATGGGCTTTGGCCACAGAGTTTATAAAAATTATGATCCACGTGCAAAACTTATGCAAAAAACCTGCCATGAAGTTTTAAAAGAACTCAATATTAAAGATGATCCACTTCTTGACATTGCTATGGAACTTGAAAAAATTGCTCTGAGTGATGAATACTTTATTGAAAAAAAGCTCTATCCTAATGTTGATTTCTATTCTGG
	'JX026969.1'	TCAGAGAA---GGTTCTATTAAAAGAATTCCTGAATTTATTGCTCGTGCAAAAGATAAAAATGATCCTTTCCGCCTTATGGGCTTTGGTCACCGAGTCTATAAAAATTATGACCCACGTGCAAAAATCATGCAAAAAACTTGTCATGAGGTTTTAAAAGAGCTTAATATTCAAGATGATCCGCTTCTTGATATTGCAATAGAACTAGAAAAAATTGCTTTAAGTGATGAATATTTTATTGAGAAAAAGCTTTATCCCAATGTTGATTTTTATTCCGG
	'JX026970.1'	TAAAGGAAATCGGTTCTATTAAAAGAATTCCTGAATTTATTGCTCGTGCAAAAGANAAAAATGATCCTTTCCGCCTTATGGGCTTTGGTCACCGTGTCTATAAAAATTATGACCCACGTGCAAAAATCATGCAAAAAACCTGTCATGAAGTTTTAAAAGAGCTCAATATTCAAGATGATCCGCTTCTTGATATTGCAATAGAACTGGAAAAAATTGCCTTAAGTGATGAATACTTTATTGAGAAAAAGCTTTATCCCAACGTTGATTTCTATTCCGG
	'JX026972.1'	TAAAGGAAATCGGTTCTATTAAAAGAATTCCTGAATTTATTGCTCGTGCAAAAGATAAAAATGATTCTTTCCGCCTTATGGGCTTTGGTCACCGTGTCTATAAAAATTATGACCCACGTGCAAAAATCATGCAAAAAACCTGTCATGAAGTTTTAAAAGAGCTCAATATTCAAGATGATCCGCTTCTTGATATTGCAATAGAACTGGAAAAAATTGCCTTAAGTGATGAATACTTTATTGAGAAAAAGCTTTATCCCAACGTTGATTTCTATTCCGG
	'JX026974.1'	TACAGGAGATAGGTTCTATTAAAAGAATTCCTGAATTTATTGCTCGTGCAAAAGATAAAAATGATCCTTTCCGTCTTATGGGCTTTGGTCACCGAGTCTATAAAAATTATGACCCACGTGCAAAAATCATGCAAAAAACTTGTCATGAGGTTTTAAAAGAGCTTAATATTCAAGATGATCCGCTTCTTGATATTGCAATAGAACTAGAAAAAATTGCTTTAAGTGATGAATATTTTATTGAGAAAAAGCTTTATCCCAATGTTGATTTCTATTCCGG
	'JX026978.1'	TACAGGAAATAGGTTCTATTAAAAGAATTCCTGAATTTATTGCCCGAGCAAAAGATAAAAATGATCCTTTCCGCCTTATGGGCTTTGGGCACCGTGTCTATAAAAATTATGACCCACGTGCAAAAATCATGCAAAAAACTTGTCATGAAGTTTTAAAAGAGCTCAACATTCAAGATGATCCACTTCTTGATATTGCAATAGAACTTGAAAAAATTGCCCTAAGTGATGAATATTTTATTGAGAAAAAGCTTTATCCCAATGTTGATTTCTATTCCGG
	'JX026979.1'	TACAGGAAATCGGTTCTATTAAAAGAATTCCTGAATTTATTGCTCGTGCAAAAGATAAAAATGATCCTTTCCGCCTTATGGGCTTTGGTCACCGTGTCTATAAAAATTATGACCCACGTGCAAAAATCATGCAAAAAACCTGTCATGAAGTTTTAAAAGAGCTCAACATTCAAGATGATCCGCTTCTTGATATTGCAATAGAACTGGAAAAAATTGCCTTAAGTGATGAATACTTTATTGAGAAAAAGCTTTATCCCAACGTTGATTTCTATTCCGG
	'JX026981.1'	TACAGGAAATAGGTTCTATTAAAAGAATTCCTGAATTTATTGCCCGAGCAAAAGATAAAAATGATCCTTTCCGCCTTATGGGCTTTGGGCACCGTGTCTATAAAAATTATGACCCACGTGCAAAAATCATGCAAAAAACTTGTCATGAGGTTTTAAAAGAGCTCAACATTCAAGATGATCCACTTCTTGATATTGCGATAGAACTTGAAAAAATTGCCCTAAGTGATGAATATTTTATTGAGAAAAAGCTTTATCCCAATGTTGATTTCTATTCCGG
	'JX026996.1'	TTCAGGAAATAGGTTCTGTTAAAAGAATTCCTGAATTCATTGCACGTGCAAAAGATAAAAATGATTCTTTCCGCCTTATGGGATTTGGCCACCGAGTCTATAAAAACTATGATCCACGTGCGAAAATCATGCAAAAAACCTGTCATGAAGTTTTAAAGGAGCTCAATATTCAGGATGATCCTCTTCTTGATATCGCTATAGAACTTGAAAAAATCGCTCTCAATGATGAATATTTTGTTGAGAAAAAACTTTACCCCAATGTCGATTTCTATTCTGG
	'JX087941.1'	TGCAAGAAATAGGTTCTATTAAAAGAATTCCTGAATTTATTGCACGTGCAAAAGATAAAAATGATCCCTTCCGCCTTATGGGCTTTGGTCACCGTGTTTATAAAAATTATGACCCACGTGCAAAAATCTTGCAAAAAACCTGTCATGAGGTTTTAAAAGAGCTCAATATTCAAGATGATCCACTTCTTGATATTGCGATAGAACTTGAAAAAATTGCCCTAAATGATGAATATTTTATTGAAAAAAAGCTTTATCCCAATGTTGATTTTTATTCCGG
	'JX087942.1'	TACAGGAAATAGGTTCTATTAAAAGAATTCCTGAATTTATTGCACGTGCAAAAGATAAAAATGATCCCTTCCGCCTTATGGGCTTTGGTCACCGTGTTTATAAAAATTATGACCCACGTGCAAAAATCTTGCAAAAAACCTGTCATGCGGTTTTAAAAGAGCTCAACATTCAAGATGACCCACTTCTTGATATCGCAATAGAACTTGAAAAAATTGCCCTAAATGATGAATATTTTATTGAGAAAAAGCTTTATCCCAATGTTGATTTCTATTCCGG
	'JX087943.1'	TACAGGAAATAGGTTCTATTAAAAGAATTCCTGAATTTATTGCACGTGCAAAAGATAAAAATGATCCCTTCCGCCTTATGGGCTTTGGTCACCGTGTTTATAAAAATTATGACCCACGTGCAAAAATCTTGCAAAAAACCTGTCATGCGGTTTTAAAAGAGCTCAACATTCAAGATGATCCACTTCTTGATATCGCAATAGAACTTGAAAAAATTGCCCTAAATGATGAATATTTTATTGAGAAAAAGCTTTATCCCAATGTTGATTTCTATTCCGG
	'JX123021.1'	TACAAGAAATAGGTTCTATTAAAAGAATTCCTGAATTTATTGCTCGTGCAAAAGATAAAAATGATCCTTTCCGCCTTATGGGCTTTGGTCACCGAGTCTATAAAAATTATGACCCACGTGCAAAAATCATGCAAAAAACTTGTCATGAGGTTTTAAAAGAGCTTAATATTCAAGATGATCCGCTTCTTGATATTGCAATAGAACTAGAAAAAATTGCTTTAAATGATGAATATTTTATTGAGAAAAAGCTTTATCCCAATGTTGATTTTTATTCCGG
	'JX158355.1'	TACAGGAAATAGGTTCTATTAAAAGAATTCCTGAATTTATTGCTCGTGCAAAAGATAAAAATGATCCGTTTCGCCTTATGGGCTTTGGGCACCGTGTTTATAAAAATTATGACCCACGTGCAAAAATTATGCAAAAAACCTGTCATGAGGTTTTAAAGGAGCTCAACATTCAAGATGACCCACTTCTTGATATTGCAATAGAACTTGAAAAAATTGCTTTAAGTGATGAATATTTTATTGAGAAAAAGCTTTATCCTAATGTTGATTTCTATTCCGG
	'JX158357.1'	TACAGGAGATAGGTTCTATTCAAAGAATTCCTGAATTTATTGCTCGTGCAAAAGATAAAAATGATCCGTTTCGCCTTATGGGCTTTGGGCACCGTGTTTATAAAAATTATGACCCACGTGCAAAAATCATGCAAAAAACCTGTCATGAGGTTTTAAAGGAGCTCAACATTCAAGATGACCCACTTCTTGATATTGCAATAGAACTTGAAAAAATTGCCTTAAGTGATGAATATTTTATTGAGAAAAAGCTTTATCCCAATGTTGATTTCTATTCCGG
	'JX416229.1'	TACAAGAGATAGGTTCTATTAAAAGAATTCCTGAATTTATTGCTCGTGCAAAAGATAAAAATGATCCTTTCCGCCTTATGGGCTTTGGTCACCGAGTCTATAAAAATTATGACCCACGTGCAAAAATCATGCAAAAAACCTGTCATGAGGTTTTAAAAGAGCTAAATATTCAAGATGATCCGCTTCTTGATATTGCAATAGAACTAGAAAAAATTGCTTTAAGTGATGAATATTTTATTGAGAAAAAGCTTTATCCCAATGTTGATTTCTATTCTGG
	'JX416230.1'	TAGAAGAAATAGGTTCAGTTGAAAAAATTCCTGAATTTATTGCACGAGCAAAAGATAAAAATGATCCTTTTCGTCTTATGGGTTTTGGTCACAGGGTTTATAAAAATTATGATCCTCGTGCAAAAATTATGCAGCAAACGTGTCATGAGGTTTTAAAAGAACTGAATATTCAGGATGACCCGCTTCTTGATATTGCTATGGAGCTTGAACGTATTGCTCTAAATGACGAATATTTCATTGCAAAAAAACTCTATCCTAATGTCGATTTCTATTCTGG
	'JX416233.1'	TACAAGAAATAGGTTCCATTGAGAAAATTTCTGAATTTATTGCACGTGCAAAAAACAAAAATGATCCTTTCCGTCTTATGGGTTTTGGACACCGTGTCTATAAAAATTATGATCCACGTGCAAAAATTATGCAACAAACCTGCCATGAAGTTCTAAAAGAACTCAAAATTCAAGATGATCCACTTCTTGATATCGCTATGGAGCTTGAAAGAATTGCCCTGAATGATGCATATTTTATTGAAAAAAAGCTCTATCCTAATGTCGATTTCTATTCTGG
	'JX416234.1'	TACAAGAAATAGGTTCCATTGAAAAAATTCCTGAATTTATCGCACGTGCAAAAGATAAAAATGATCCTTTCCGTCTTATGGGCTTTGGCCACCGAGTCTATAAAAATTATGATCCACGTGCAAAACTTATGCAAAAAACCTGCCATGAAGTTTTAAAAGAACTAAACATTCAAGATGATCCACTTCTTGATATTGCTATGGAGCTTGAAAAAATTGCCCTAAATGATGAATACTTTATTGAAAAAAAGCTCTATCCTAATGTTGATTTCTATTCCGG
	'JX416235.1'	TGCAAGAAATAGATTCCATTGAAAAAATTCCTGAATTTATCGCACGTGCAAAAAACAAAAATGATCCTTTCCGTCTTATGGGCTTTGGCCACCGAGTTTATAAAAATTATGATCCACGTGCAAAACTTATGCAAAAAACCTGCCATGAAGTTTTAAAAGAACTAAATATTCAAGATGATCCACTTCTTGATATTGCTATGGAGCTTGAAAAAATTGCCCCTACTGATGAATACTTTATTGAAAAAAAGCTCTATCCTAATGTCGATTTCTATTCCGG
	'JX416236.1'	TGCAGAAAATAGGTTCTGTTGAGAGAATTCCTGAATTCATTGCACGTGCAAAAGATAAAAATGATCCTTTCCGCCTCATGGGCTTTGGTCATCGAGTCTATAAAAATTATGACCCACGTGCAAAAATCATGCAGAAAACCTGCCATGAGGTTTTAAAAGAACTAAATATCCAAGATGATCCGCTTCTTGATATTGCTATAGAACTTGAAAAAATTGCTCTGAATGATGAATATTTTATCGAGAAAAAGCTTTATCCCAATGTTGATTTCTATTCTGG
	'JX416237.1'	TACAAGAAATAAATTCTGTTAAAAGAATTCCTGAATTTATTGCACGTGCAAAAGATAAAAATGACCCTTTCCGCTTAATGGGATTTGGTCATCGTGTCTACAAAAATTATGATCCACGTGCAAAAATCATGCAAAAAACCTGCCATGAAGTTTTAAAAGAGCTGAATATTCAAGATGACCCACTACTTGATATCGCCATGGAACTTGAAGACATCGCATTACGCGACGAATATTTTATTGAGAAAAAGCTTTACCCAAATGTTGACTTCTACTCTGG
	'JX416238.1'	TACAAGAAATAGGTTCTGTTGAAAATATTCCTGAATTTATTGCACGTGCAAAAGACAAAAATGATCCTTTCCGCCTTATGGGTTTTGGTCACCGAGTTTATAAAAATTATGACCCACGTGCAAAAATTATGCAGAAAACCTGCCATGAAGTTTTAAAAGAACTTAATATTCAAGATGATCCGCTTCTGGATGTTGCTATCGCACTTGAAAACATTGCTCTCAATGATGAATACTTTATTGAAAAGAAGCTTTATCCTAATGTGGATTTTTATTCTGG
	'JX416239.1'	TACAAGAAATAGGCTCTGTTAAAAAAATTCCTGAATTCATTGCACGTGCAAAAGATAGAAACGATCCTTTCCGCCTTATGGGATTTGGTCACAGAGTCTATAAAAATTATGATCCACGCGCAAAAATTATGCAACAAACTTGTCACGAAGTTCTAAAAGAACTGAACATTCAAGATGATCCACTTCTTGATATAGCTGTTGAACTTGAATATATTGCTCTGCATGATGAATATTTTGTTGAAAAAAAGCTCTATCCTAATGTCGATTTTTATTCTGG
	'JX416240.1'	TACAAGAAATAGATTCCATTGAAAAAATTCCTGAATTTATCGCACGTGCAAAAGACAAAAATGATTCTTTCCGCCTTATGGGCTTTGGCCACCGAGTTTATAAAAATTATGATCCACGTGCAAAACTTATGCAAAAAACCTGCCATGAAGTTTTAAAAGAACTAAATATTCAAGATGATCCACTTCTTGATATTGCTATGGAGCTTGAAAAAATTGCCCTAAACGATGAATACTTTATTGAAAAAAAGCTCTATCCTAATGTCGATTTCTATTCCGG
	'JX416241.1'	TACAAGAAATAGGATCAGTTCAAAAAATTCCTGAATTTATTGCACGCGCAAAAAATAAAAATGATCCTTTCCGTCTTATGGGTTTTGGTCACCGAGTTTATAAAAATTACGATCCACGTGCAAAAATTATGCAGCAAACCTGCCACGAAGTTTTAAAAGAACTCAACATTCAAGATGATCCACTTCTTGATATTGCTGTGGAACTTGAAAAAATTGCTCTAAATGATGAATATTTTATTGAAAAAAAGCTTTATCCTAATGTCGATTTTTATTCTGG
	'JX416242.1'	TACAAGAAATAGGTTCCATTGAGAAAATTCCTGAATTTATTGCACGTGCAAAAGACAAAAATGATTCTTTCCGACTTATGGGTTTTGGGCACCGTGTCTACAAAAATTATGATCCACGCGCAAAAATTATGCAGAAAACCTGCCATGAAGTTCTGAAAGAACTAAATATTCAGGATGATCCTCTTCTTGATATTGCCATGGAGCTTGAAAAAATTGCCCTTAATGATAAATATTTCATCGAGAAAAAGTTATATCCAAACGTGGATTTCTATTCTGG
	'JX416247.1'	TACAAAAAATAGGTTCTGTTGAAAAAATTCCTGAATTTATTGCACGTGCAAAAGATAAAAATGATCCTTTCCGGCTTATGGGTTTTGGTCACCGTGTTTATAAAAATTATGATCCACGCGCAAAAATTATGCAGAAAACCTGCCATGAAGTTCTCAAAGAGCTCAATATTCAAGATGATCCGCTTCTGGATATCGCCATGGAACTTGAAAAAATTGCTCTTAATGATGAATACTTTATTGAGAAAAAACTATATCCTAATGTCGATTTCTATTCTGG
	'JX416249.1'	TACAAGAAATAGGATCCGCTGAGAAAATTCCTGAATTTATTGCACGCGCAAAAGATAAAAATGACCCTTTCCGGCTTATGGGTTTTGGCCACCGTGTTTATAAAAACTATGATCCACGCGCCAAAATCATGCAGCAAACCTGCCATGAAGTTCTGAAAGAACTAAATATTCAAGATGATCCACTTCTTGATATTGCCATGGAGCTTGAAAAAATTGCTCTAAATGATGAATACTTCATTGAGAAAAAACTATACCCTAATGTTGATTTCTATTCTGG
	'JX416251.1'	TACAAGAAATAGGTTCTATTAAAAAAATTCCTGAATTCATTGCACGTGCAAAAGATAAAAATGATCCTTTCCGTCTTATGGGTTTCGGCCATCGGGTCTACAAAAATTATGATCCGAGGGCAAAAATCATGCAGAAAACATGCCATGAAGTTCTGAAAGAATTAAAAATCCAAGATGATCCACTTCTTGATATTGCTATGGAACTTGAAAATATTGCTTTGAACGATGAATACTTTATTGAAAAAAAGCTGTATCCTAATGTCGATTTCTATTCTGG
	'JX416252.1'	TACAAAAAATAGGTTCTGTTGAAAAAATTCCTGAATTTATTGCACGTGCAAAAGATAAAAATGATCCCTTCCGTCTTATGGGATTTGGTCACCGAGTCTATAAAAATTATGATCCAAGAGCAAAAATCATGCAGCAAACCTGTCATGAAGTTTTAAAAGAACTGAATATTCAAGATGATCCACTTCTTGATATTGCTTTAAAGCTTGAAAATATTGCTTTAAATGATGAGTACTTTATTGAAAAAAAACTTTACCCTAATGTTGATTTTTATTCTGG
	'JX416254.1'	TACAAGAAATAAATTCTATCAAAAGGATTCCAGAATTTATCGCTCGTGCAAAAGATAAGAGTGATCCTTTCCGTCTTATGGGATTTGGTCATCGTGTGTACAAAAATTATGATCCACGTGCAAAAATTATGCAAAAAACCTGTCATGAAGTTTTAAATGAACTGAATATACAAGATGATCCGCTTCTCGATATTGCCATAGAGCTTGAAAAAATCGCTTTAAATGATGAATATTTTGTTGAAAAAAAACTTTATCCTAATGTTGATTTTTATTCTGG
	'JX416255.1'	TACAAGAAATAGGCTCTGTTAAAAAAATTCCTGAATTCATTGCACGTGCAAAAGATAAAAACGATCCTTTCCGCCTTATGGGATTTGGTCACAGAGTCTATAAAAATTATGATCCACGCGCAAAAATTATGCAACAAACTTGTCACGAAGTTCTAAAAGAACTGAATATTCAAGATGATCCACTTCTTGATATAGCTGTCGAACTTGAAAATATTGCTCTGCATGATGAATATTTTATTGAAAAAAAACTCTATCCTAATGTCGATTTTTATTCTGG
	'JX416256.1'	TACAAGAAATCGGTTCTGTTCAAAAAATTCCTGAATTTATTGCACGTGCAAAAGATAAAAAGGATCCTTTCCGTCTTATGGGTTTTGGCCATCGAGTTTATAAAAATTATGATCCACGTGCAAAAATTATGCAGAAAACTTGCTATGAAGTTTTAAAAGAACTGAATATTCAGAATGATCCACTTCTTGATATCGCTATGGAACTTGAAAATATTGCCTTAAATGATGAATATTTTATTGAAAAAAAACTTTACCCTAATGTCGATTTCTATTCTGG
	'JX416257.1'	TACAAGAAATCGGTTCTGTTAAAAGAATTCCTCAATTCATTGCACGTGCAAAAGATAAAAATGATCCTTTCCGCCTTATGGGTTTTGGTCACAGAGTCTATAAAAATTATGATCCACGTGCAAAAATTATGCAAAAAACCTGTCACGAAGTTCTAAAAGAATTAAACATTCAAGATGATCCACTTCTTGATATTGCTGTGGAACTTGAAAACATTGCTCTGCATGACGAGTACTTTATTGAAAAAAAGCTCTATCCTAATGTCGATTTTTATTCTGG
	'JX428744.1'	TACAGGAGATAGGTTCTATTAAAAGAATTCCTGAATTTATTGCTCGTGCAAAAGATAAAAATGATCCTTTCCGCCTTATGGGCTTTGGTCACCGAGTCTATAAAAATTATGACCCCCGTGCAAAAATCATGCAAAAAACTTGTCATGAGGTTTTAAAAGAGCTCAATATTCAAGATGATCCGCTTCTTGATATTGCAATAGAACTAGAAAAAATTGCTTTAAGCGATGAATATTTTATTGAGAAAAAGCTTTATCCCAATGTTGATTTCTATTCCGG
	'JX428746.1'	TACAAGAAATCGGTTCTACTAAAAGAATTCCTGAATTTATTGCACGTGCAAAAGATAAAAATGATCCTTTCCGCCTTATGGGCTTTGGTCACCGTGTCTATAAAAATTATGACCCACGTGCAAAAATCATGCAAAAAACCTGTCATGAAGTTTTAAAAGAGCTCAACATTCAAGATGATCCGCTTCTTGATATTGCAATAGAACTTGAAAAAATTGCTCTAAATGATGAATATTTTATCGAGAAAAAGCTTTATCCCAATGTTGATTTTTATTCCGG
	'JX428747.1'	TACAAGAAATCGGTTCTATTAAAAGAATTCCTGAATTTATTGCGCGTGCAAAAGATAAAAATGATCCTTTCCGCCTTATGGGCTTTGGTCACCGTGTCTATAAAAATTATGACCCACGTGCAAAAATCATGCAAAAAACCTGTCATGAAGTTTTAAAAGAGCTCAACATTCAAGATGATCCGCTTCTTGATATTGCAATAGAACTTGAAAAAATTGCCTTAAGTGATGAATATTTTATCGAGAAAAAGCTTTATCCTAATGTTGATTTTTATTCCGG
	'JX428748.1'	TACAGGAAATAGGTTCTATTAAAAGAATTCCTGAATTTATTGCCCGAGCAAAAGATAAAAATGATCCTTTCCGCCTTATGGGCTTTGGGCACCGTGTCTATAAAAATTATGATCCACGTGCAAAAATCATGCAAAAAACTTGTCATGAGGTTTTAAAAGAGCTCAACATTCAAGATGATCCACTTCTTGATATTGCGATAGAACTTGAAAAAATTGCCCTAAGTGATGAATATTTTATTGAGAAAAAGCTTTATCCCAATGTTGATTTCTATTCCGG
	'JX428749.1'	TACAGGAAATCGGTTCTATTAAAAGAATTCCTGAATTTATTGCTCGTGCAAAAGATAAAAATGATCCTTTCCGCCTTATGGGTTTTGGTCACCGAGTCTATAAAAATTATGACCCACGTGCAAAAATCATGCAAAAAACCTGTCATGAAGTTTTAAAAGAGCTCAATATTCAAGATGATCCGCTTCTTGATATTGCAATAGAACTGGAAAAAATTGCCTTAAGTGATGAATACTTTATTGAGAAAAAGCTTTATCCCAATGTTGATTTCTATTCCGG
	'JX428750.1'	TGCAAGAAATAGGTTCTATTAAAAGAATTCCTGAATTTATTGCACGTGCAAAAGATAAAAATGACCCTTTCCGACTTATGGGCTTTGGACACCGTGTCTATAAAAATTATGACCCCCGTGCAAAAATCATGCAAAAAACCTGTCATGAAGTTTTAAAAGAGCTCAACATTCAAGATGATCCGCTTCTTGATATTGCAATAGAACTTGAAAAAATTGCCTTAAGTGATGAATATTTTATTGAGAAAAAACTTTATCCCAATGTTGATTTTTATTCCGG
	'JX428761.1'	TACAAGAAATCGGTTCTACTAAAAGAATTCCTGAATTTATTGCACGTGCAAAAGATAAAAATGATCCTTTCCGCCTTATGGGCTTTGGTCACCGTGTCTATAAAAATTATGACCCACGTGCAAAAATCATGCAAAAAACCTGTCATGAAGTTTTAAAAGAGCTCAACATTCAAGATGATCCACTTCTTGATATTGCAATAGAACTTGAAAAAATTGCCCTAAATGATGAATATTTTATCGAGAAAAAGCTTTATCCCAATGTTGATTTTTATTCCGG
	'JX428762.1'	TACAAGAAATCGGTTCTATTAAAAGAATTCCTGAATTTATTGCGCGTGCAAAAGATAAAAATGATCCTTTCCGCCTTATGGGCTTTGGTCACCGTGTCTATAAAAATTATGACCCACGCGCAAAAATCATGCAAAAAACCTGTCATGAAGTTTTAAAAGAGCTCAACATTCAAGATGATCCGCTTCTTGATATTGCAATAGAACTTGAAAAAATTGCCTTAAGTGATGAATATTTTATCGAGAAAAAGCTTTATCCTAATGTTGATTTTTATTCCGG
	'JX428764.1'	TACAAGAAATCGGTTCTATTAAAAGAATTCCTGAATTTATTGCACGTGCGAAAGATAAAAATGATCCTTTCCGCCTTATGGGCTTTGGTCACCGTGTCTATAAAAATTATGATCCACGTGCAAAAATCATGCAAAAAACCTGTCATGAGGTTTTAAAAGAGCTCAATATTCAAGATGATCCCCTTCTTGATATTGCAATAGAACTTGAAAAAATTGCCCTAAATGATGAATATTTTATAGAGAAAAAGCTTTATCCCAATGTTGATTTCTATTCCGG
	'JX846173.1'	TACAAGAAATAGGTTCTATTGAAAGAATTCCTGAATTTATTGCACGTGCAAAAGATAAAAATGATCCTTTCCGCCTTATGGGCTTTGGGCACCGTGTCTATAAAAATTATGACCCACGTGCAAAAATTATGCAAAAAACCAGTCATGAAGTTTTAAAAGAACTCAACATTCAAGATGACCCACTTCTTGATATTGCAATAGAACTTGAAAAAATTGCCTTAAGTGATGAATATTTTATTGAGAAAAAGCTTTATCCCAATGTTGATTTCTATTCCGG
	'JX846183.1'	TACAAGAAATAGGTTCTGTGAGAAGAATTCCTGAATTCATTGCACGTGCAAAAGATAAAAATGATCCTTTCCGCCTTATGGGCTTTGGGCACCGAGTCTATAAAAATTATGACCCACGTGCAAAAATCATGCAAAAAACCTGCCATGAAGTTTTAAAAGAACTCAACATTCAAGACGACCCACTTCTTGATATTGCAATGGAACTTGAAAAAATTGCTCTAAGTGATGAATATTTTATTGAGAAAAAGCTTTATCCCAATGTTGATTTCTATTCTGG
	'KC763949.1'	TACAAGAAATAGGTTCTATTAAAAGAATTCCTGAATTTATTGCACGTGCAAAAGATAAAAATGATCCTTTCCGCCTTATGGGCTTTGGTCACCGTGTCTATAAAAATTATGACCCACGTGCAAAAATCTTGCAAAAAACCTGTCATGAGGTTTTAAAAGAGCTCAACATTCAAGATGATCCACTTCTTGATATTGCGATAGAACTTGAAAAAATTGCGCTAAATAATGAATATTTTATTGAGAAAAAGCTTTATCCCAATGTTGATTTCTACTCCGG
	'KF003115.1'	TACAAGAAATAGGTTCCGTTAAGAGAATTCCTGAATTCATTGCACGTGCAAAAGATAAAAATGATCCTTTCCGCCTGATGGGCTTTGGTCATCGAGTCTATAAAAATTATGATCCACGTGCAAAAATCATGCAAAAAACCTGCCATGATGTTTTAAAAGAACTAAATATTCAAGACGATCCGCTTCTTGATATCGCTATAGAACTTGAAAAAATTGCCCTGAATGATGAATATTTTGTTGAGAAAAAGCTTTATCCGAATGTTGATTTCTATTCTGG
	'KF003129.1'	TACAAGAAATAGCTTCTGTTAAAAGAATTCCTGAATTCATTGCACGTGCAAAAGATAAAAATGATCCTTTCCGTCTTATGGGATTTGGTCATCGAGTCTATAAAAATTATGATCCACGTGCAAAAATTATGCAACGAACCTGCCATGAGGTCTTAAAAGAATTAAACATTCAAGATGATCCTCTTCTTGATATTGCTGTAGAACTTGAAAATATTGCTCTGAACGATGAATACTTTATTGAAAAAAGACTTTACCCTAATGTTGACTTCTATTCTGG
	'KF003137.1'	TACAAGAAATAGGTTCCGTTAAGAGAATTCCTCAATTCATTGCACGTGCAAAAGATAAAAATGATCCTTTCCGCCTGATGGGCTTTGGTCATCGAGTCTATAAAAATTATGACCCACGTGCAAAAATCATGCAACAAACCTGCCATGATGTTTTAAAAGAACTAAATATTCAAGATGATCCGCTTCTTGACATCGCTATAGAACTTGAGAAAATCGCCTTAAATGATGAATATTTTGTTGAGAAAAAGCTTTATCCAAATGTTGATTTCTATTCTGG
	'KF021602.1'	TACAAGAAATAGGTTCCGTTGAAAGAATTCCTGAATTTATTGCCCGTGCTAAAGATAAAAATGATCCTTTCCGCCTGATGGGATTTGGTCATCGTGTCTATAAAAATTATGATCCACGCGCAAAAATCATGCAAAAAACCTGCCATGAAGTTTTAAAAGAACTGAATATTCAAGATGATCCGCTGCTTGATATCGCTATAGAACTTGAAAAAATTGCCTTAAATGACGAATATTTCGTTGAAAAAAAGCTTTACCCAAATGTTGATTTCTATTCTGG
	'KF021604.1'	TACAAGAAATAGGTTCCGTTGAAAGAATTCCTGAATTTATTGCCCGTGCTAAAGATAAAAATGATCCTTTCCGCCTGATGGGATTTGGTCATCGTGTCTATAAAAATTATGATCCACGCGCGAAAATCATGCAAAAAACCTGCCATGAAGTTTTAAAAGAACTGAATATTCAAGATGATCCGCTGCTTGATATCGCTATAGAACTTGAAAAAATCGCCTTAAATGACGAATATTTCGTTGAAAAAAAGCTTTACCCAAATGTTGATTTCTACTCTGG
	'KF199896.1'	TGCAAGAAATAGGTTCTACTGAAAAAATTCCTGAATTTATCGAACGTGCAAAAGATAAAAATGATCCTTTCCGTCTTATGGGTTTTGGGCATCGAGTTTATAAAAATTATGATCCACGTGCAAAACTTATGCAAAAAACCTGCCATGAAGTTTTAAAAGAACTAAACATTCAAGATGATCCACTTCTTGACATTGCTATGGAGCTTGAAAAAATTGCTCTAAATGATGAATACTTTATTGAAAAAAAGCTCTATCCTAATGTTGATTTCTATTCTGG
	'KF199898.1'	TGCAAGAAATAGGTTCTACTGAAAAAATTCCTGAATTTATCGAACGCGCAAAAGATAAAAATGATCCTTTCCGTCTTATGGGTTTTGGGCATCGAGTTTATAAAAATTATGATCCACGTGCAAAACTTATGCAAAAAACCTGCCATGAAGTTTTAAAAGAACTAAACATTCAAGATGATCCACTTCTTGATATTGCTATGGAGCTTGAAAAAATTGCTCTAAATGATGAATACTTTATTGAAAAAAAGCTCTATCCTAATGTTGATTTCTATTCTGG
	'KF199899.1'	TACAAGAAATAGGTTCTACTGAAAAAATTCCTGAATTTATCGAACGCGCAAAAGATAAAAATGATCCTTTCCGTCTTATGGGTTTTGGGCATCGAGTTTATAAAAATTATGATCCACGTGCAAAACTTATGCAAAAAACCTGCCATGAAGTTTTAAAAGAACTAAACATTCAAGATGATCCACTTCTTGATATTGCTATGGAGCTTGAAAAAATTGCTCTAAATGATGAATACTTTATTGAAAAAAAGCTCTATCCTAATGTTGATTTCTATTCTGG
	'KF246521.2'	TACAAGAAATAAGTTCTGTTGAAAGAATTCCTGAATTCATTGCACGTGCAAAAGATAAAAATGATTCTTTCCGTCTTATGGGTTTTGGTCACCGAGTCTATAAAAATTATGATCCACGCGCAAAAATCATGCAACAAACTTGCCATGAGGTTTTAAAGGAACTGAACATTCAAGATGATCCACTTCTTGATATTGCTATCGCACTTGAAAATATTGCTCTGAATGATGAATATTTTGTTGAAAAAAAACTTTACCCTAATGTCGATTTCTATTCTGG
	'KF246524.2'	TACAAGAAATAAGTTCTGTTGAAAGAATTCCTGAATTCATTGCACGTGCAAAAGATAAAAATGATTCTTTCCGCCTTATGGGTTTTGGTCACCGAGTCTATAAAAATTATGATCCACGCGCAAAAATCATGCAACAAACTTGCCATGAGGTTTTAAAGGAACTGAACATTCAAGATGATCCACTTCTTGATATTGCTATCGCACTTGAAAATATTGCTCTGAATGATGAATATTTTGTTGAAAAAAAACTTTACCCTAATGTCGATTTCTATTCTGG
	'KF418809.1'	TAAAGGAAATCGGTTCTGCAGAAAGAATTCCTGAATTCATAGCACGTGCAAAAGACAAAAAAGACCCCTTCCGTCTCATGGGATTCGGTCATCGAGTCTATAAACATTATGATCCACGTGCAAAAATTATGCAGCAAACCTGCCATGAAGTACTAAAAGAATTAAACATCCAAGATGATCCACTTCTTGATGTGGCTGTCGCGCTTGAAAATATTGCTCTTAATGATGAATATTTTATTGAAAAGAAGCTTTATCCTAACGTCGATTTTTATTCTGG
	'KF418811.1'	TAAGGAAATCCGGTTCTGCAGAAA-AATTCCTGAATTCATAGCACGTGCAAAAGACAAAAAAGACCCCTTCCGTCTCATGGGATTCGGTCATCGAGTCTATAAACATTATGATCCACGTGCAAAAATTATGCAGCAAACCTGCCATGAAGTACTAAAAGAATTAAACATCCAAGATGATCCACTTCTTGATGTGGCTGTCGCGCTTGAAAATATTGCTCTTAATGATGAATATTTTATTGAAAAGAAGCTTTATCCTAACGTCGATTTTTATTCTGG
	'KJ170234.1'	TGCAAGAAATAGGCACTGTTCAAAAAATTCCTGAGTTTATTGCACGCGCAAAAGACAAAAATGATCGTTTCCGTCTTATGGGTTTTGGTCATCGTGTCTATAAAAATTATGATCCACGTGCGAAAATTATGCAACAAACTTGCCATGAAGTCTTAAAAGAACTCAATATCCAAGATGATCCACTTCTTGATATCGGTATGGAACTTGAAAAAATTGCTTTGAATGATGAATACTTTATTGAAAAAAAGCTTTATCCTAATGTTGATTTCTATTCTGG
	'KJ170235.1'	TACAAGAAATAGGTTCTGTTGAAAGAATTCCTGAATTCATTGCACGTGCAAAAGATAAAAATGATTCTTTCCGCCTTATGGGTTTTGGTCATCGAGTCTATAAAAATTATGATCCACGCGCAAAAATCATGCAACAAACCTGCCATGAGGTTTTAAAAGAATTGAACATTCAAAATGATCCACTTCTTGATATTGCTATCACGCTTGAAAATATTGCTCTAAATGATGAATATTTTATTNGAAAAAAACTTTACCCTAATGTCGATTTCTATTCTGG
	'KJ175030.1'	TACAAGAAATAGGTTCTATTAAAAGAATTCCTGAATTTATTGCACGTGCAAAAGATAAAAATGATCCTTTCCGCCTTATGGGCTTTGGGCACCGTGTCTATAAAAATTATGATCCACGTGCAAAAATCATGCAAAAAACCTGTCATAAAGTTTTAAAAGAACTCAACATTCAAGATGACCCTCTTCTTGATATTGCAATAGAGCTTGAAAGAATTGCCTTAAGTGATGAATATTTTATTGAGAAAAAGCTTTATCCCAATGTTGATTTCTATTCCGG
	'KJ522487.1'	TGCAAGAAATAGGTTCTATTGAAAAAATTCCTGAATTTATTGCACGTGCAAAAGATAAAAATGATCCTTTCCGTCTTATGGGTTTCGGCCACCGAGTCTATAAAAATTATGATCCACGTGCAAAACTTATGCAAAAAACCTGTCATGAAGTTTTAAAAGAACTAAATATTCAAGATGATCCACTTCTTGACATTGCTATGGAGCTTGAAAAAATTGCCCTGAGTGATGAATATTTTATTGAAAAAAAGCTCTATCCTAATGTGGATTTCTATTCTGG
	'KJ530741.1'	TGCAAGAAATAGGCTCTGTTGAAAGAATTCCTGAATTTATTGCGCGTGCAAAAGATAAAAATGATCCCTTCCGCCTAATGGGATTTGGTCATCGTGTCTATAAAAATTATGATCCACGTGCAAAAATCATGCAAAAAACCTGCCACGAAGTTTTAAAAGAACTAAATATCAAAGATGATCCACTACTTGATATCGCTATGGAACTTGAAAAAATAGCCCTAGATGATGCATATTTTGTTGAGAAAAAGCTTTATCCAAATGTTGATTTCTATTCTGG
	'KJ530742.1'	TACAAGAAATAAAGTCCGTTAAAAGAATTCCTGAATTTATTGCACGTGCAAAAGATAAGAATGACCCTTTCCGTTTGATGGGGTTTGGTCATCGTGTCTATAAAAATTATGATCCACGTGCAAAAATCATGCAAAAAACCTGCCATGAAGTCTTAAAAGAGCTGAATATACAAGATGATCCGCTGCTTGATGTCGCGATGGAACTTGAAAACATCGCCTTACGTGATGAGTATTTTATTGAGAAAAARCTTTACCCAAATGTTGATTTCTACTCTGG
	'KJ530743.1'	TACAAGAAATAGGATCCATTGAGAAAATTCCTGAATTTATTGCACGTGCCAAAGATAAAAACGACCCTTTCCGTCTTATGGGTTTTGGCCACCGTGTTTATAAAAACTATGATCCACGCGCGAAAATCATGCAGCAAACCTGCCATGAGGTTTTGAAAGAACTAAATATTCAGGATGATCCACTTCTTGATATCGCTATGGAGCTTGAAAAAATTGCTCTAAGTGATGAATATTTCATTGAGAAAAAACTATACCCTAATGTTGATTTCTATTCTGG
	'KJ530744.1'	TACAAGAAATAGGTTCCATTAAGAAAATTCCTGAATTTATTGCACGTGCAAAAGACAAAAATGATTCTTTCCGACTTATGGGTTTTGGGCACCGTGTCTACAAAAATTATGATCCACGCGCAAAAATTATGCAGAAAACCTGCCATGAAGTTCTGAAAGAACTAAATATTCAGGATGATCCTCTTCTTGATATTGCCATGGAGCTTGAAAAAATTGCTCTTAATGATGAATATTTCATTGAGAAGAAGTTATATCCAAATGTAGATTTCTATTCTGG
	'KJ530745.1'	TACAAGAAATAAATTCTGTTAAAAGAATTCCTGAGTTTATTGCACGTGCAAAAGATAAAAATGACCCTTTCCGCTTAATGGGATTTGGTCATCGTGTCTATAAAAATTATGATCCACGTGCAAAAATCATGCAAAAGACCTGCCATGAAGTTTTAAAAGAACTGAATATTCAAGACGACCCGCTGCTTGATATCGCCATGGAACTTGAAGACATCGCATTACGCGACGAATATTTTATTGAGAAAAAGCTTTACCCAAATGTTGATTTCTACTCTGG
	'KJ719284.1'	TACAAGAAATAGGTTCCGTTAAGAGAATTCCTGAATTTATTGCACGTGCAAAAGATAAAAATGATCCTTTCCGCCTTATGGGATTTGGTCACCGAGTCTATAAAAATTATGATCCACGTGCAAAAATCATGCAAAAAACCTGCCATGAGGTTTTAAAAGAGCTCAATATTCAAGATGATCCACTTCTTGATATCGCTATAGAACTCGAAAAAATCGCCTTAAATGATGAATATTTTGTTGAAAAAAAGCTGTATCCAAATGTCGATTTCTATTCTGG
	'KJ719286.1'	TACAAGAAATAGGTTCCGTTAAAAGAATTCCTGAATTTATTGCACGTGCAAAAGATAAAAATGATCCTTTCCGGCTTATGGGATTTGGTCACCGAGTCTATAAAAATTATGATCCACGTGCAAAAATCATGCAAAAAACCTGCCATGAGGTTTTAAAAGAACTCAATATTCAAGATGATCTACTTCTTGATATCGCTATAGAACTCGAAAAAATCGCCTTAAATGATGAATATTTTGTTGAAAAAAAGCTTTATCCAAATGTCGATTTCTATTCTGG
	'KJ719287.1'	TACAAGAAATAGGTTCCGTTAAAAGAATTCCTGAATTTATTGCACGTGCAAAAGATAAAAATGATCCTTTCCGGCTTATGGGATTTGGTCACCGAGTCTATAAAAATTATGATCCACGTGCAAAAATCATGCAAAAAACCTGCCATGAGGTTTTAAAAGAACTCAATATTCAAGATGATCCACTTCTTGATATCGCTATAGAACTCGAAAAAATCGCCTTAAATGATGAATATTTTGTTGAAAAAAAGCTTTATCCAAATGTCGATTTCTATTCTGG
	'KJ719288.1'	TACAAGAAATAGGTTCAGTCAAAAGAATTCCTGAATTCATTGCGCGTGCAAAAGATAAAAATGATCCTTTCCGTCTTATGGGTTTTGGCCATCGTGTCTATAAAAATTATGATCCACGCGCAAAAATCATGCAGCAAACCTGTCATGAGGTCTTAAAAGAACTGAACATTCAAGATGATCCACTTCTTGATATTGCTATAGAACTTGAAAATATTGCCCTAAATGATGAATACTTTGTTGAAAAAAGGCTTTATCCGAATGTTGATTTCTATTCTGG
	'KJ719290.1'	TACAAGAAATAGGTTCTATTAAAAGAATTCCTGAATTTATTGCACGTGCAAAAGATAAAAATGATCCTTTCCGCCTTATGGGCTTTGGGCACCGTGTCTATAAAAATTATGATCCACGTGCAAAAATCATGCAAAAAACCTGTCACGAAGTTTTAAAAGAACTCAACATTCAAGATGATCCGCTTCTTGATATTGCAGTAGAACTTGAAAAAATTGCCTTAAGTGATGAATATTTTATTGAGAAAAAGCTTTATCCCAATGTTGATTTCTATTCCGG
	'KJ719291.1'	TACAAGAAATAGGTTYTATTAAAAGAATTCCTGAATTTATTGCACGTGCAAAAGATAAAAATGATCCTTTCCGCCTTATGGGCTTTGGGCACCGTGTCTATAAAAATTATGATCCACGTGCAAAAATCATGCAAAAAACCTGTCACGAAGTTTTAAAAGAACTCAACATTCAAGATGACCCGCTTCTTGATATTGCAGTAGAACTTGAAAAAATTGCCTTAAGTGATGAATATTTTATTGAGAAAAAGCTTTATCCCAATGTTGATTTCTATTCCGG
	'KJ719292.1'	TACAAGAAATAGGTTCTATTGAAAGAATTCCTGAATTTATTGCACGTGCAAAAGATAAAAATGATCCTTTCCGCCTTATGGGCTTTGGGCACCGTGTCTATAAAAATTATGATCCACGTGCAAAAATCATGCAAAAAACCTGTCACGAGGTTTTAAAAGAACTCAACATTCAAGATGACCCGCTTCTTGATATTGCAGTAGAACTTGAAAAAATTGCCTTAAGTGATGAATATTTTATTGAGAAAAAGCTTTATCCCAATGTTGATTTCTATTCCGG
	'KJ719293.1'	TACAAGAAATAGGTTCTATTAAAAGAATTCCTGAATTTATTGCACGTGCAAAAGATAAAAATGATCCTTTCCGCCTTATGGGCTTTGGGCACCGTGTCTATAAAAATTATGATCCACGTGCAAAAATCATGCAAAAAACCTGTCACGAGGTTTTAAAAGAACTCAACATTCAAGATGACCCGCTTCTTGATATTGCAGTAGAACTTGAAAAAATTGCCTTAAGTGATGAATATTTTATTGAGAAAAAGCTTTATCCCAATGTTGATTTCTATTCCGG
	'KJ719294.1'	TACAAGAAATAGGTTCTATTAAAAGAATTCCTGAATTTATTGCACGTGCAAAAGATAAAAATGATCCTTTCCGCCTTATGGGCTTTGGGCACCGTGTCTATAAAAATTATGATCCACGTGCAAAAATCATGCAAAAAACCTGTCACGAGGTTTTAAAAGAACTCAACATTCAAGATGACCCGCTTCTTGATATTGCAATAGAACTTGAAAAAATTGCCTTAAGTGATGAATATTTTATTGACAAAAAGCTTTATCCCAATGTTGATTTCTATTCCGG
	'KJ719295.1'	TACAAGAAATAGGTTCTATTAAAAGAATTCCTGAATTTATTGCACGTGCAAAAGATAAAAATGATCCTTTCCGCCTTATGGGCTTTGGGCACCGTGTCTATAAAAATTATGATCCACGTGCAAAAATCATGCAAAAAACCTGTCACGAGGTTTTAAAAGAACTCAACATTCAAGATGACCCGCTTCTTGATATTGCAATAGAACTTGAAAAAATTGCCTTAAGTGATGAATATTTTATTGAGAAAAAGCTTTATCCCAATGTTGATTTCTATTCCGG
	'KJ719296.1'	TACAAGAAATAGGTTCTGTTAAAAAAATTCCTGAATTTATTGCACGCGCAAAAGATAAAAATGATCCTTTCCGTCTTATGGGGTTTGGTCACCGAGTCTATAAAAACTACGATCCACGTGCTAAAATTATGCAAAAAACTTGTCATGAAGTTTTAAAAGAACTAAATCTTCAAAATGATCCACTTCTTGATATCGCTATAGAACTTGAGAACATTGCGCTGAATGATGAATATTTTATTGAAAAAAAGCTTTATCCCAATGTTGATTTCTATTCTGG
	'KJ719297.1'	TACAAGAAATAGGTTCTGTTAAAAAAATTCCTGAATTTATTGCACGTGCAAAAGATAAAAATGATCCTTTCCGTCTTATGGGGTTTGGTCACCGAGTCTATAAAAATTACGATCCACGTGCTAAAATTATGCAAAAAACTTGTCATGAAGTTTTAAAAGAACTAAATCTTCAAAATGACCCACTTCTTGATATTGCTATAGAACTTGAAAATATTGCTCTGAATGATGAATATTTTATTGAAAAAAAGCTTTATCCCAATGTTGATTTCTATTCTGG
	'KJ719298.1'	TACAAGAAATAGGTTCTGTTAAAAAAATTCCTGAATTTATTGCACGTGCAAAAGATAAAAATGATCCTTTTCGTCTTATGGGGTTTGGTCACCGAGTCTATAAAAATTACGATCCACGTGCTAAAATTATGCAAAAAACTTGTCATGAAGTTTTAAAAGAACTAAATCTTCAAAATGACCCACTTCTTGATATTGCTATAGAACTTGAAAATATTGCTCTGAATGATGAATATTTTATTGAAAAAAAGCTTTATCCCAATGTTGATTTCTATTCTGG
	'KJ816665.1'	TACAAGAAATAGGTTCCATTGAAAAAATTCCTGAATTTATTGCACGTGCAAAAGATAAAAATGATCCTTTCCGGCTTATGGGTTTTGGTCACCGTGTCTATAAAAATTATGATCCACGTGCGAAAATCATGCAACAAACCTGCCATGAAGTTCTGAAAGAACTCAACATTCAAGATGATCCACTTCTTGATATCGCTATGGAACTTGAAAAAATTGCCCTTCATGATGAATATTTTATTGAGAAAAAACTATATCCTAATGTCGATTTTTATTCGGG
	'KJ816666.1'	TACAAGAAATAGGAACCATTGAAAATATTCCTGAATTTATTGCACGTGCAAAAGATAAAAATGATCCATTCCGTCTTATGGGATTTGGCCATAGAGTTTATAAAAATTATGATCCGCGCGCGAAGATTATGCAACAAACCTGCCACGAGGTTTTAAAAGAGTTAAATATTCAAGACGATCCACTTCTTGATATAGCTATGGAACTAGAGAAAATTGCTTTAAATGATGAATATTTCATTGAAAAAAAGCTTTATCCTAATGTTGATTTTTATTCTGG
	'KJ816667.1'	TAGAAGAAATAGGTTCTGTTGAAAAAATCCCTGAATTTATTACACGTGCAAAAGATAAAAATGATCCTTTTCGCCTTATGGGCTTTGGGCATCGAGTCTATAAAAATTATGATCCTCGTGCAAAAATCATGCAGCAAACTTGTCATGAAGTGTTGAAAGAACTGAATATCCAAGATGATCCACTTCTTGATATTGCTATAGAGCTTGAACGTATTGCTCTGAATGATGAATATTTTATTGAGAAAAAACTTTACCCTAATGTCGATTTCTATTCCGG
	'KJ816669.1'	TACAAGAAATAGGCTCCGTTAAGAGAATTCCTGAATTCATTGCACGTGCAAAAGATAAAAACGATCCTTTCCGCCTGATGGGATTTGGTCACCGAGTTTATAAAAATTATGATCCACGGGCAAAAATTATGCAAAAAACATGCCATGAAGTTTTAAAAGAACTGAAGCTTCAAGATGATCCGCTTCTTGACATCGCTATAGAACTCGAAAAAATCGCCTTAAATGATGCATATTTTGTTGAGAAAAAACTTTATCCGAATGTTGATTTCTACTCTGG
	'KJ816670.1'	TACAAGAAATAGGTTCCATTGAAAAAATTCCTGAATTTATTGCACGTGCAAAAGACAAAAATGATCCTTTTCGCCTTATGGGTTTTGGCCACCGTGTCTATAAAAATTATGATCCACGCGCAAAAATTATGCAACAAACCTGCCATGAAGTTCTAAAAGAGCTCAATATTCAAGATGATCCACTTCTTGATATCGCTCTAGAGCTTGAAAAAATTGCCTTGAATGACAAATACTTTATCGAGAAAAAGTTATACCCTAATGTTGATTTCTATTCTGG
	'KJ816672.1'	TACAAGAAATAGCTTCCATTAAAAAAATTCCCGAATTTATTGCGCGTGCAAAAGATAAAAATGATCCTTTCCGCCTTATGGGCTCTGGTCACCGTGTTTATAAAAATTATGACCCACGCGCAAAAATCATGCAGAAAACTTGCTATGAAGTTTTAAAAGAGCTCAATATTCAAGATGATCCGCTTCTTGATATTGCCATGGAGCTTGAAAACATTGCTCTAAATGATGTGTATTTTATTGAAAAAAAGCTCTATCCTAATGTCGATTTTTATTCTGG
	'KJ816673.1'	TACAAGAAATAGGTTCTATTGAAAATATTCCTGATTTTATTGCGCGTGCGAAAGATAAAAATGATCCCTTCCGTCTTATGGGATTTGGTCATAGAGTTTATAAAAATTATGATCCCCGCGCAAAAATTATGCAACAAACTTGTCATGAAGTTTTAAGAGAATTAAATATTCAAGATGATCCACTTCTTGATATCGCTATGGAGCTAGAGAAAATTGCCCTAAAAGATGATTATTTTATTGAAAAGAAGCTCTACCCTAATGTCGATTTTTATTCTGG
	'KJ816677.1'	TAGAAGAAATAGGTTCTGTTGAAAAAATCCCTGAATTTATTACACGTGCAAAAGATAAAAATGATCCTTTTCGCCTTATGGGCTTTGGGCATCGAGTCTATAAAAATTATGATCCTCGTGCAAAAATCATGCAGCAAACTTGTCATGAAGTGTTGAAAGAACTGAATATCCAAGATGATCCACTTCTTGATATTGCTATAGAGCTTGAACGTATTGCTCTGAATGATGAATATTTTATTGAGAAAAAACTTTACCCTAATGTCGATTTCTATTCCGG
	'KJ816678.1'	TACAAGAAATAGCTTCCATTAAAAAAATTCCCGAATTTATTGCGCGTGCAAAAGATAAAAATGATCCTTTCCGCCTTATGGGCTTTGGTCACCGTGTTTATAAAAATTATGACCCACGCGCAAAAATCATGCAGAAAACTTGCTATGAAGTTTTAAAAGAGCTCAATATTCAAGATGATCCGCTTCTTGATATTGCCATGGAGCTTGAAAACATTGCTCTAAATGATGAATATTTTATTGAAAAAAAGCTCTATCCCAATGTCGATTTTTATTCTGG
	'KJ816679.1'	TAAAAGAAATAGGATCCGTTGATAAAATTCCCGAATTTATAGCACGCGCAAAAGATAAAAATGATCCTTTTCGTCTTATGGGCTTTGGCCATCGAGTTTACAAAAATTATGATCCTCGTGCAAAAATCATGCAACAAACATGCCATGAGGTTTTAAAAGAACTCAATATTAAAGATGATCCGCTTCTTGATATTGCTATCGAGCTTGAACGCATTGCTCTCAATGATGAATACTTTATTGAGAAAAAACTCTATCCTAATGTCGATTTCTATTCCGG
	'KJ816681.1'	TAAAAGAAATAGGTTCTGTTGAAAAAATTCCTGAATTTATTGCACGCGCAAAAGATAAAAATGATCCTTTTCGTCTCATGGGTTTTGGCCACCGGGTCTATAAAAATTATGATCCTCGTGCAAAAATCATGCAACAAACTTGCCATGAAGTTTTAAAAGAACTGAATATTCAAGATGATCCATTTCTTGATATTGCTATGGAGCTTGAACGTATTGCCCTGAATGACGAATACTTTATTGAGAAAAAGCTCTACCCTAATGTCGATTTCTATTCTGG
	'KJ816683.1'	TACAAGAAATAGCTTCCATTAAAAAAATTCCCGAATTTATTGCGCGTGCAAAAGATAAAAATGATCCTTTCCGCCTTATGGGCTTTGGTCACCGTGTTTATAAAAATTATGACCCACGCGCAAAAATCATGCAGAAAACTTGCTATGAAGCTTTAAAAGAGCTCAATATTCAAGATGATCCGCTTCTTGATATTGCCATGGAGCTTGAAAACATTGCTCTAAATGATGAATATTTTATTGAAAAGAAGCTCTATCCTAATGTCGATTTTTATTCTGG
	'KJ816684.1'	TACAAGAAATAGCTTCCATTAAAAAAATTCCCGAATTTATTGCGCGTGCAAAAGATAAAAATGATCCTTTCCGCCTTATGGGCTTTGGTCACCGTGTTTATAAAAATTATGACCCACGCGCAAAAATCATGCAGAAAACTTGCTATGAAGTTTTAAAAGAGCTCAATATTCAAGATGATCCGCTTCTTGATATTGCCATGGAGCTTGAAAACGTTGCTCTAAATGATGAATATTTTATTGAAAAAAAGCTCTATCCTAATGTCGATTTTTATTCTGG
	'KJ816688.1'	TACAAGAAATAGGCTCCGTTAAAAGAATTCCTGAATTTATTGCACGCGCAAAAGATAAAAATGATCCTTTCCGTTTGATGGGATTTGGGCATCGTGTCTATAAGAATTATGATCCACGTGCAAAAATCATGCAACAAACCTGTCATGAGGTTTTAAAGGAACTAAATATCCAAGATGATCCGCTGCTTGATATAGCTATAGAGCTGGAAGAAATCGCCCTAAATGATGAATATTTTATTGAAAAAAAACTTTATCCAAATGTTGATTTTTATTCTGG
	'KJ816689.1'	TACAAGAAATAAATTCTGTTAAAAGAATTCCTGAATTTATTGCGCGCGCAAAAGATAAAAATGATCCCTTCCGTCTTATGGGATTTGGTCACCGAGTTTATAAGAATTATGATCCACGCGCAAAAATTATGCAACAAACCTGCCATGAAGTTTTAAAAGAACTAAACATTCAAGATGACCCACTTCTTGACATTGCCGTAGAACTTGAAAACATTGCTTTGAATGATCAATATTTTATTGAAAAAAGGCTTTACCCTAATGTCGATTTTTATTCTGG
	'KJ816692.1'	TACAAGAAATAGGAACTGTTGAAAGAATTCCTGAATTTATTGCACGTGCAAAAGATAAAAGTGATCCCTTCCGCTTGATGGGATTCGGTCATCGTGTCTATAAAAATTATGATCCACGTGCCAAGATAATGCAAAAAACTTGTCATGAAGTTTTAAAAGAACTGAATATTCAAGATGATCCACTGCTTGATATCGCTATAGAACTTGAAAAAATAGCCTTGGATGATACGTATTTCGTTGAGAAAAAACTTTACCCAAATGTTGATTTTTATTCCGG
	'KJ909810.1'	TGCAAGAAATAGGTTCTATTGAAAAAATTCCTGAATTTATCGCACGTGCAAAAGATAAAAATGATCCTTTCCGTCTTATGGGTTTTGGTCACCGAGTCTATAAAAATTATGATCCACGTGCGAAACTTATGCAAAAAACCTGCCATGAAGTTTTAAAAGAACTAAACATTCAAGATGATCCACTTCTTGATATTGCTATGGAGCTTGAAAAAATTGCCCTAAATGATGAATACTTTATTGAAAAAAAGCTCTATCCTAATGTTGATTTCTATTCTGG
	'KJ950972.1'	TGCAAGAAATAGGCNCTGTTCAAAAAATTCCTGAGTTTATCGCGCGTGCAAAAGATAAAAATGATCGTTTTCGTCTTATGGGTTTTGGCCATCGTGTCTATAAAAATTATGATCCACGTGCAAAAATCATGCAACAAACCTGCCATGAAGTCTTAAAAGAACTCAATATTCAAGATGATCCACTTCTTGATATTGCTATGGAACTTGAAAAAATTGCTCTAAATGATGAATACTTTATTGAAAAAAAGCTTTATCATAATGTTGATTTCTATTCTGG
	'KJ950982.1'	TNCAAGAAATAGGTTCTATTAAAAGAATTCCTGAATTTATTGCACGTGCAAAAGATAAAAATGATCCTTTCCGCCTTATGGGCTTTGGTCACCGTGTCTATAAAAATTATGATCCACGTGCAAAAATCTTGCAAAAAACCTGTCATGAGGTTTTAAAAGAGCTCAACATTCAAGATGATCCACTTCTTGATATTGCGATAGAACTTGAAAAAATTGCGCTAAATGATGNATATTTTATTGAGAAAAAGCTTTATCCCAATGTTGATTNCTATTCCGG
	'KJ950988.1'	TACAAGAAATAGGTTTTATTAAAAGAATTCCTGAATTTATTGCACGTGCAAAAGATAAAAATGATCCTTTCCGCCTTATGGGCTTTGGTCACCGTGTCTATAAAAATTATGATCCACGTGCAAAAATCTTGCAAAAAACCTGTCATGAGGTTTTAAAAGAGCTCAACATTCAAGATGATCCACTTCTTGATATTGCGATAGAACTTGAAAAAATTGCGCTAAATGATGAATATTTTATTGAGAAAAAGCTTTATCCCAATGTTGATTTCTATTCCGG
	'KJ950995.1'	TACAAGAAATAGGTTCTATTAAAAGAATTCCTGAATTTATTGCACGTGCAAAAGATAAAAATGATCCTTTCCGCCTTATGGGCTTTGGTCACCGTGTCTATAAAAATTATGATCCACGTGCAAAAATCTTGCAAAAAACCTGTCATGAGGTTTTAAAAGAGCTCAACATTCAAGATGATCCACTTCTTGATATTGCGATAGAACTTGAAAAAATTGCGCTAAATGATGAGTATTTTATTGAGAAAAAGCTTTATCCCAATGTTGATTTCTACTCCGG
	'KM030511.1'	TACAAGAAATAGGATCTGTTGAAAGAATCCCTGAATTCATTGCGCGTGCAAAAGATAAAAACGACCCTTTCCGTCTTATGGGATTTGGTCATAGAGTCTACAAAAATTATGATCCACGTGCAAAAATTATGCAGCAAACCTGTCACGAAGTTTTAAAAGAATTAAATATTAAAGATGACCCACTTCTTGATATCGCTGTCGAACTTGAAAAAATTGCTCTGCATGATGATTACTTTATTGAAAAAAAGCTTTATCCTAATGTCGATTTTTATTCTGG
	'KM030514.1'	TACAAGAAATAGGGGATGTGAAAAGAATTCCTGAATTTATTGCGCGTGCAAAAGATAAAAACGATCCTTTTCGTCTTATGGGATTTGGTCATAGAGTTTACAAAAATTATGATCCACGTGCAAAAATTATGCAGCAAACCTGTCATGAAGTTTTAAAGGAACTAAATATCAAAGATGATCCGCTTCTTGATATCGCTGTCGAACTCGAAAAAATCGCTCTGCACGATGATTACTTTATTGAAAAAAAGCTATATCCTAATGTCGATTTTTATTCTGG
	'KM030518.1'	TACAAGAAATAGGTTCTGTTGACAGAATTCCTGAATTTATTGCACGTGCAAAAGATAAAAATGATCCTTTCCGCCTTATGGGATTTGGTCACAGAGTTTATAAAAACTATGATCCACGTGCAAAGATTATGCAGCAGACCTGTCACGAAGTTTTAAAAGAGCTGAACATCCAAGATGATCCGCTTCTTGATATCGCTGTAGCACTTGAAAACATTGCCCTGCATGACGAATACTTTATTGAAAAAAAGCTTTATCCTAATGTCGATTTTTATTCTGG
	'KM030522.1'	TACAAGAAATAGGGTCTGTTGAAAGAATCCCTGAATTCATCGCGCGTGCAAAAGATAAAAACGACCCTTTCCGTCTTATGGGATTTGGTCATAGAGTCTACAAAAATTATGATCCACGTGCAAAAATTATGCAGCAAACCTGTCACGAAGTTTTAAAAGAATTAGATATTAAAGATGACCCACTTCTTGATATCGCTGTCGAACTTGAAAAAATTGCTCTGCATGATGGTTACTTTATTGAAAAAAAGCTTTATCCTAATGTCGATTTTTATTCTGG
	'KM030523.1'	TACAAGAAATAGGGTCTGTTGAAAGAATCCCTGAATTCATTGCGCGTGCAAAAGATAAAAACGACCCTTTCCGTCTTATGGGATTTGGTCATAGAGTCTACAAAAATTATGATCCACGTGCAAAAATTATGCAGCAAACCTGTCACGAAGTTTTAAAAGAATTAAATATTAAAGATGACCCACTTCTTGATATCGCTGTCGAACTTGAAAAAATTGCTCTGCATGATGATTACTTTATTGAAAAAAAGCTTTATCCTAATGTCGATTTTTATTCTGG
	'KM030526.1'	TACAAGAAATAGGGGATGTGAAAAGAATTCCTGAATTTATTGCGCGTGCAAAAGATAAAAACGATCCTTTTCGTCTTATGGGATTTGGTCATAGAGTTTACAAAAATTATGATCCACGTGCAAAAATTATGCAGCAAACCTGTCATGAAGTTTTAAAGGAACTAAATATCAAAGATGATCCGCTTCTTGATATCGCTGTCGAACTTGAAAAAATCGCTCTGCACGATGATTACTTTGTTGAAAAGAAGCTATATCCTAATGTCGATTTTTATTCTGG
	'KM115550.1'	TGCTTGAAATAAGAGATATTTCTCGTATTAACCACTATATCCAAAAGGCAAAAGATCCCAATGATCCCTTTCGATTAATGGGTTTTGGACATCGCGTATATAAAAATTACGACCCGCGAGCATTAGTGATGAAAAAAACATGTCATGATGTGTTAGAAGAAACTGGGCAAAAAGAAGTGCCTTTATTTAAACTTGCATTAGCTTTAGAGAAAATTGCTTTAGAAGATCCTTATTTCGTTGAAAGAAAATTATATCCTAACGTAGATTTTTATTCAGG
	'KM215692.1'	TGCAAGAAATAGGCTCTATTGAAAAAATTCCTGAATTTATCGCACGTGCAAAAGATAAAAATGATCCTTTCCGTCTTATGGGCTTTGGCCACCGAGTCTATAAAAATTATGATCCACGTGCAAAACTTATGCAAAAAACCTGCCATGAAGTTTTAAAAGAACTCAATATTCAAGATGATCCACTTCTTGACATTGCTATGGAGCTTGAAAAAATTGCCTTAAGTGATGAATACTTTATTGAAAAAAAGCTTTATCCTAATGTTGATTTCTATTCTGG
	'KM215693.1'	TGCAAGAAATAGGTTCTATTGAAAAAATTCCTGAATTTATCGCACGTGCAAAAGATAAAAATGATCCTTTCCGTCTTATGGGTTTTGGCCACAGAGTTTATAAAAATTACGATCCACGTGCAAAACTTATGCAAAAAACCTGCCATGAAGTTTTAAAAGAACTAAATATTAAAGATGATCCACTTCTTGACATTGCTATGGAGCTTGAAAAAATTGCCTTAAGTGATGAATACTTTATTGAAAAAAAGCTCTATCCTAATGTTGATTTCTATTCTGG
	'KM233484.1'	TACAAGAAATYGGTTCGATTAAAAGAATTCCTGAATTTATTGCGCGTGCAAAAGATAAAAATGATCCTTTCCGCCTTATGGGCTTTGGTCACCGTGTCTATAAAAATTATGACCCACGTGCAAAAATCATGCAAAAAACCTGTCATGAAGTTTTAAAAGAGCTCAACATTCAAGATGATCCGCTTCTTGATATTGCAATAGAACTTGAAAAAATTGCTCTAAATGATGAATATTTTATCGAGAAAAAGCTTTATCCCAATGTTGATTTCTATTCCGG
	'KM233485.1'	TACAAGAAATCGGTTCTATTAAAAGAATTCCTGAATTTATTGCACGTGCAAAAGATAAAAATGATCCTTTCCGCCTTATGGGCTTTGGTCACCGTGTCTATAAAAATTATGACCCACGTGCAAAAATCATGCAAAAAACCTGTCATGAAGTTTTAAAAGAGCTCAACATTCAAGATGATCCGCTTCTTGATATTGCAATAGAACTTGAAAAAATTGCTCTAAATGATGAATATTTTATCGAGAAAAAGCTTTATCCCAATGTTGATTTTTATTCCGG
	'KM233486.1'	TACAAGAAATTGGTTCGATTAAAAGAATTCCTGAATTTATTGCGCGTGCAAAAGATAAAAATGATCCTTTCCGCCTTATGGGCTTTGGTCACCGTGTCTATAAAAATTATGACCCACGTGCAAAAATCATGCAAAAAACCTGTCATGAAGTTTTAAAAGAGCTCAACATTCAAGATGATCCGCTTCTTGATATTGCAATAGAACTTGAAAAAATTGCTCTAAATGATGAATATTTTATCGAGAAAAAGCTTTATCCCAATGTTGATTTCTATTCCGG
	'KM233488.1'	TACAAGAAATCGGTTCTATCGAAAGAACCCCTGAATTTATTGCACGTGCAAAAGATAAAAATGATCCTTTCCGCCTTATGGGCTTTGGTCACCGTGTCTATAAAAATTATGACCCACGTGCAAAAATCATGCAAAAAACCTGTCATGAAGTTTTAAAAGAGCTCAACATTCAAGATGATCCACTTCTTGATATTGCAATAGAACTTGAAAAAATTGCCCTAAATGATGAATATTTTATCGAGAAAAAGCTTTATCCCAATGTTGATTTTTATTCCGG
	'KM233490.1'	TACAAGAAATAGGTTCCGTTAAAAGAATTCCTGAATTCATTGCACGTGCAAAAGATAAAAATGATCCTTTCCGCCTTATGGGATTTGGCCACCGAGTCTATAAAAACTATGATCCACGTGCAAAAATTATGCAAAAAACCTGTCATGAGGTTTTAAAGGAACTAAATATTCAAGATGATCCGCTTCTTGATATCGCTATAGAACTTGAAAAAATCGCTCTCAATGATGAATATTTTGTTGAGAAAAAACTTTACCCTAATGTCGATTTCTATTCTGG
	'KM233491.1'	TACAAGAAATCGGTTCTACTAAAAGAATTCCTGAATTTATTGCACGTGCAAAAGATAAAAATGATCCTTTCCGCCTTATGGGCTTTGGTCACCGTGTCTATAAAAATTATGACCCACGTGCAAAAATCATGCAAAAAACCTGTCATGAAGTTTTAAAAGAGCTCAACATTCAAGATGATCCGCTTCTTGATATTGCAATAGAACTTGAAAAAATTGCCCTAAATGATGAATATTTTATCGAGAAAAAGCTTTATCCCAATGTTGATTTTTATTCCGG
	'KM233492.1'	TACAAGAAATCGGTTCTACTAAAAGAATTCCTGAATTTATTGCACGTGCAAAAGATAAAAATGATCCTTTCCGCCTTATGGGCTTTGGTCACCGTGTCTATAAAAATTATGACCCACGTGCAAAAATCATGCAAAAAACCTGTCATGAAGTTTTAAAAGAGCTCAACATTCAAGATGATCCACTTCTTGATATTGCAATAGAACTTGAAAAAATTGCTCTAAATGACGAATATTTTATCGAGAAAAAGCTTTATCCCAATGTTGATTTTTATTCCGG
	'KM243758.1'	TACAAGAAATAGGTTCCGTTAAGAGAATTCCTGAATTTATTGCACGTGCAAAAGATAAAAATGATCCTTTCCGCCTTATGGGATTTGGTCACCGAGTGTATAAAAATTATGATCCACGTGCAAAAATCATGCAAAAAACCTGCCATGAAGTTTTAAAAGAACTCAATATTCAAGATGATCCACTTCTTGATATCGCTATAGAACTTGAAAAAATAGCCTTAAACGATGAATATTTTGTTGAAAAAAAGCTTTATCCGAATGTTGATTTCTATTCTGG
	'KM243759.1'	TACAAGAAATAGGTTCTATTGAAAGAATTCCTGAATTTATTGCACGTGCAAAAGATAAAAATGATCCTTTCCGCCTTATGGGCTTTGGGCACCGTGTCTATAAAAATTATGATCCACGTGCAAAAATCATGCAAAAAACCTGTCACGAGGTTTTAAAAGAACTCAACATTCAAGATGACCCGCTTCTTGATATTGCAGTAGAACTTGAAAAAATTGCCTTAAGTGATGAATATTTTATTGAAAAAAAGCTTTATCCCAATGTTGATTTCTATTCCGG
	'KM266588.1'	TGCAAGAAATAGGCACTGTTCAAAAAATTCCTGAGTTTATCGCGCGTGCAAAAGATAAAAATGATCGTTTTCGTCTTATGGGTTTTGGCCATCGTGTCTATAAAAATTATGATCCACGTGCAAAAATCATGCAACAAACCTGCCATGAAGTCTTAAAAGAACTCAATATTCAAGATGATCCACTTCTTGATATTGCTATGGAACTTGAAAAAATTGCTCTAAATGATGAATACTTTATTGAAAAAAAGCTTTATCCTAATGTTGATTTCTATTCCGG
	'KM266590.1'	TACAAGAAATAGGTTCTATTAAAAGAATTCCTGAATTTATTGCACGTGCAAAAGATAAAAATGATCCTTTCCGCCTTATGGGCTTTGGTCACCGTGTCTATAAAAATTATGATCCACGTGCAAAAATCTTGCAAAAAACCTGTCATGAGGTTTTAAAAGAGCTCAACATTCAAGATGATCCACTTCTTGATATTGCGATAGAACTTGAGAAAATTGCGCTAAATGATGAATATTTTATTGAGAAAAAGCTTTATCCCAATGTTGATTTCTATTCCGG
	'KM266591.1'	TACAGGAAATCGGTTCTATTAAAAGAATTCCTGAATTTATTGCTCGTGCAAAAGATAAAAATGATCCTTTCCGCCTTATGGGCTTTGGTCACCGTGTCTATAAAAATTATGACCCACGTGCAAAAATCATGCAAAAAACTTGTCATGAAGTTTTAAAAGAGCTCAATATTCAAGATGATCCGCTTCTTGATATTGCAATAGAACTGGAAAAAATTGCCTTAAGTGATGAATACTTTATTGAGAAAAAGCTTTATCCCAATGTTGATTTCTATTCCGG
	'KM266592.1'	TACAAGAAATAGGTTCTATTAAAAGAATTCCTGGATTTATTGCACGTGCAAAAGATAAAAATGATCCTTTCCGCCTTATGGGCTTTGGTCACCGTGTCTATAAAAATTATGATCCACGTGCAAAAATCTTGCAAAAAACCTGTCATGAGGTTTTAAAAGAGCTCAACATTCAAGATGATCCACTTCTTGATATTGCGATAGAACTTGAAAAAATTGCGCTAAATGATGAATATTTTATTGAGAAAAAGCTTTATCCTAATGTTGATTTCTATTCTGG
	'KM266593.1'	TACAGGAAATCGGTTCTATTAAAAGAATTCCTGAATTTATTGCTCGTGCAAAAGATAAAAATGATCCTTTCCGCCTTATGGGCTTTGGTCACCGTGTCTATAAAAATTATGACCCACGTGCAAAGATCATGCAAAAAACTTGTCATGAAGTTTTAAAAGAGCTCAATATTCAAGATGATCCGCTTCTTGATATTGCAATAGAACTGGAAAAAATTGCCTTAAGTGATGAATACTTTATTGAGAAAAAGCTTTATCCCAACGTTGATTTCTATTCCGG
	'KM266595.1'	TGCAAGAAATAGGCACTGTTCAAAAAATTCCTGAGTTTATCGCGCGTGCAAAAGATAAAAATGATCGTTTTCGTCTTATGGGTTTTGGCCATCGTGTCTATAAAAATTATGATCCACGTGCAAAAATCATGCAACAAACCTGCCATGAAGTCTTAAAAGAACTCAATATTCAAGATGATCCACTTCTTGATATTGCTATGGAACTTGAAAAAATTGCTCTAAATGATGAATACTTTATTGAGAAAAAGCTTTATCCTAATGTTGATTTCTATTCCGG
	'KM266597.1'	TGCAAGAAATAGGCACTGTTCAAAAAATTCCTGAGTTTATCGCGCGTGCAAAAGATAAAAATGATCGTTTTCGTCTTATGGGTTTTGGCCATCGTGTCTATAAAAATTATGATCCACGTGCAAAAATCATGCAACAAACCTGCCATGAAGTCTTAAAAGAACTCAATATTCAAGATGATCCACTTCTTGATATTGCTATGGAACTTGAAAAAATTGCTCTAAATGATGAATACTTTATTGAAAAAAAGCTTTATCCCAATGTTGATTTCTATTCTGG
	'KM266600.1'	TACAAGAAATAGGTTCTATTAAAAGAATTCCTGAATTTATTGCACGTGCAAAAGATAAAAATGATCGTTTTCGTCTTATGGGTTTTGGCCATCGTGTCTATAAAAATTATGATCCACGTGCAAAAATCATGCAACAAACCTGCCATGAAGTCTTAAAAGAACTCAATATTCAAGATGATCCACTTCTTGATATTGCTATGGAACTTGAAAAAATTGCTCTAAATGATGAATACTTTATTGAAAAAAAGCTTTATCCTAATGTTGATTTCTATTCTGG
	'KM266602.1'	TACAAGAAATAGGTTCTATTAAAAGAATTCCTGAATTTATTGCACGTGCAAAAGATAAAAATGATCCTTTCCGCCTTATGGGCTTTGGTCACCGTGTCTATAAAAATTATGACCCACGTGCAAAAATCATGCAAAAAACCTGTCATGAGGTTTTAAAAGAGCTCAACATTCAAGATGATCCACTTCTTGATATTGCGATAGAACTTGAAAAAATTGCGCTAAATGATGAATATTTTATTGAGAAAAAGCTTTATCCCAATGTTGATTTCTATTCCGG
	'KM266603.1'	TGCAAGAAATAGGCACTGTTCAAAAAATTCCTGAGTTTATTGCTCGTGCAAAAGATAAAAATGATCCTTTCCGCCTTATGGGCTTTGGTCACCGTGTCTATAAAAATTATGACCCACGTGCAAAAATCTTGCAAAAAACCTGTCATGAGGTTTTAAAAGAGCTCAACATTCAAGATGATCCACTTCTTGATATTGCGATAGAACTTGAAAAAATTGCGCTAAATGATGAATATTTTATTGAGAAAAAGCTTTATCCCAATGTTGATTTCTATTCCGG
	'KM266606.1'	TACAAGAAATAGGTTCTATTAAAAGAATTCCTGAATTTATTGCACGTGCAAAAGATAAAAATGATCCTTTCCGCCTTATGGGCTTTGGTCACCGTGTCTATAAAAATTATGATCCACGTGCAAAAATCTTGCAAAAAACCTGTAATGAAGTCTTAAAAGAACTCAATATTCAAGATGATCCACTTCTTGATATTGCTATGGAACTTGAAAAAATTGCTCTAAATGATGAATATTTTATTGAGAAAAAGCTTTATCCCAATGTTGATTTCTATTCCGG
	'KM266611.1'	TGCAAGAAATAGGCACTGTTCAAAAAATTCCTGAGTTTATCGCGCGTGCAAAAGATAAAAATGATCGTTTTCGTCTTATGGGTTTTGGCCATCGTGTCTATAAAAATTATGATCCACGTGCAAAACTCATGCAACAAACCTGCCATGAAGTCTTAAAAGAACTCAATATTCAAGATGATCCACTTCTTGATATTGCTATGGAACTTGAAAAAATTGCTCTAAATGATGAATACTTTATTGAAAAAAAGCTTTATCCTAATGTTGATTTCTATTCTGG
	'KP010150.1'	TACAAGAAATAGGAGATGTGAAAAGAATTCCTGAATTTATTGCGCGTGCAAAAGATAAAAACGATCCTTTTCGTCTTATGGGATTTGGTCATAGAGTTTACAAAAATTATGATCCACGTGCAAAAATTATGCAGCAAACCTGTCATGAAGTTTTAAAGGAACTAAATATTAAAGATGATCCGCTTCTTGATATCGCTGTCGAACTTGAAAAAATCGCTCTGCACGATGATTACTTTATTGAAAAAAAGCTATATCCTAATGTCGATTTTTACTCTGG
	'KP010151.1'	TACAAGAAATAGGTTCCGTCAAAAAAATTCCTGAATTTATTGCTCGCGCAAAAGATAAAAATGATTCTTTTCGTCTTATGGGTTTTGGTCATCGCGTATATAAAAATTATGATCCACGTGCGAAAATCATGCAACAAACCTGTCATGAAGTCTTAAAAGAACTGAACATTCAAAATGATCCACTTCTTGATATAGCTATCGAACTCGAAAACATTGCGCTAAATGATGACTACTTTGTTGAAAAACGACTTTATCCTAACGTCGATTTCTATTCTGG
	'KP010155.1'	TACAAGAAATAGGAGATGTGAAAAGAATTCCTGAATTTATTGCGCGTGCAAAAGATAAAAACGATCCTTTTCGTCTTATGGGATTTGGTCATAGAGTTTACAAAAATTATGATCCACGTGCAAAAATTATGCAGCAAACCTGTCATGAAGTTTTAAAGGAACTAAATATTAAAGATGATCCGCTTCTTGATATCGCTGTCGAACTTGAAAAAATCGCTCTACACGATGATTACTTTATTGAAAAGAAGCTATATCCTAATGTCGATTTTTATTCTGG
	'KP010157.1'	TAGAATCTATTGGTTCTGTAAAACATATTCCTAAATTTATTAAACGTGCTAAAGATAAAAATGATTCTTTTCGTTTAATGGGTTTTGGTCATAGAGTATATAAAAATTATGATCCACGCGCTATTTTAATGCGTGAGACATGCTATGAGGTATTAAAAGAACTTAATGTTAAAGAT---ACTTTGTTAGATATAGCTATAGAATTAGAACACATTGCTTTAAATGATCCATATTTTATTGATAAAAAATTATATCCTAATATAGATTTTTATTCAGG
	'KP010158.1'	TACAAGAAATCGGTTCTGTTCAAAAAATCCCTGAATTTATTGCACGTGCAAAAGATAAAAAAGATCCTTTCCGTCTTATGGGTTTTGGTCATCGAGTTTATAAAAATTATGATCCACGTGCAAAAATTATGCAGAAAACCTGCTATGAAGTTTTAAAAGAACTGAATATTCAGAATGACCCACTTCTTGATATTGCTATGGAACTTGAAAATATTGCCTTGAATGATGAATATTTTATTGAAAAAAAGCTTTATCCTAATGTCGATTTCTATTCTGG
	'KP010160.1'	TACARGAAATCGGTTCTATTAAAAGAATTCCTGAATTTATTGCACGTGCAAAAGATAAAAATGATCCTTTCCGCCTTATGGGCTTTGGTCATCGTGTTTATAAAAATTATGACCCWCGTGCCAAAATCATGCAAAARACCTGTCATGAGGTTTTAAAAGAACTCAATATTCAAGATGATCCRCTTCTTGATATTGCAATAGAACTTGAAAAAATTGCCTTAAGTGATGAATATTTCGTGGAGAAAAAGCTTTATCCCAATGTTGATTTTTATTCCGG
	'KP010161.1'	TACAAGAAATAGGTTCYGTCAAAARAATTCCTGAATTTATTGCTCGYGCAAAAGATAAAAATGATYCTTTTCGTCTTATGGGTTTTGGTCATCGMGTWTATAAAAATTATGATCCACGTGCSAAAATCATGCAACAAACCTGTCATGAAGTYTTAAAAGAACTGAACATTCAARATGATCCACTTCTTGATATAGCTATCGAACTCGAAAACATTGCKCTAAATGATGACTACTTTGTTGAAAAAMRACTTTATCCTAAYGTCGATTTCTATTCTGG
	'KP010162.1'	TACAAGAAATAGGAGAGGTGAAAAGAATTCCTGAATTTATTGCGCGTGCAAAAGATAAAAACGATCCTTTTCGTCTTATGGGATTTGGTCACAGAGTTTACAAAAATTATGATCCACGTGCAAAAATTATGCAGCAAACCTGTCATGAAGTTTTAAAGGAACTAAATATTAAAGATGATCCGCTTCTTGATATCGCTGTCGAACTTGAAAAAATCGCTCTGCACGATGATTACTTTATTGAAAAAAAGCTATATCCTAATGTCGATTTTTACTCTGG
	'KP010163.1'	TACAAGAAATAGGAGATGTGAAAAGAATTCCTGAATTTATTGCGCGTGCAAAAGATAAAAACGACCCTTTTCGTCTTATGGGATTTGGTCATAGAGTTTACAAAAATTATGATCCACGTGCAAAAATTATGCAGCAAACCTGTCATGAAGTTTTAAAGGAACTAAATATTAAAGATGATCCGCTTCTTGATATCGCTGTCGAACTTGAAAAAATCGCTCTGCACGATGATTACTTTATTGAAAAAAAGCTATATCCTAATGTCGATTTTTACTCTGG
	'KP010191.1'	TACAAGAAATAGGAGATGTGAAAAGAATTCCTGAATTTATTGCGCGTGCAAAAGATAAAAACGATCCTTTTCGTCTTATGGGATTTGGTCATAGAGTTTACAAAAATTATGATCCACGTGCAAAAATTATGCAGCAAACCTGTCATGAAGTTTTAAAGGAACTAAATATTAAAGATGATCCGCTTCTTGATATCGCTGTCGAACTTGAAAAAATCGCTCTGCACGATGATTACTTTATTGAAAARAAGCTATATCCTAATGTCGATTTTTAYTCTGG
	'KP010193.1'	TACAAGAAATAGGAGAGGTGAAAAGAATTCCTGAATTTATTGCGCGTGCAAAAGATAAAAACGATCCTTTTCGTCTTATGGGATTTGGTCATAGAGTTTACAAAAATTATGATCCACGTGCAAAAATTATGCAGCAAACCTGTCATGAAGTTTTAAAGGAACTAAATATTAAAGATGATCCGCTTCTTGATATCGCTGTCGAACTTGAAAAAATCGCTCTGCACGATGATTACTTTATTGAAAAAAAGCTATATCCTAATGTCGATTTTTACTCTGG
	'KP100340.1'	TGCAAGAGATAGGTTCTGTTGAAAATATTCCTGAATTCATTGCACGCGCAAAAGACAAAAATGATCCTTTCCGCCTTATGGGTTTTGGCCACAGAGTCTATAAAAATTATGATCCACGTGCAAAAATTATGCAAAAAACCTGCCATGAAGTTTTAAAAGAACTTAATATTCAAGATGATCCACTTCTGGATGTCGCTATTGCACTTGAAAAAATTGCCCTCAATGATGAATACTTTATTGAGAAAAAACTTTATCCTAACGTTGATTTTTATTCTGG
	'KP100341.1'	TACAAGAAATAGGTTCTGCTGAAAGAATCCCTGAATTCATTGCACGGGCAAAAGATAAAAATGACCCTTTCCGCCTTATGGGTTTTGGTCACCGAGTCTATAAAAATTATGACCCACGTGCAAAAATTATGCAAAAAACCTGCCATGAAGTTTTAAAAGAACTGAACATTCAAAATGATCCACTTCTCGATATCGCTATCACACTTGAAAATATTGCTCTGAATGATGAATATTTTGTTGAAAAAAGGCTTTATCCTAATGTCGATTTCTATTCTGG
	'KP100342.1'	TGCAAGAGATAGGTTCTGTTGAAAATATTCCTGAATTCATTGCACGCGCAAAAGACAAAAATGATCCTTTCCGCCTTATGGGTTTTGGCCACAGAGTCTATAAAAATTATGATCCACGTGCAAAAATTATGCAGAAAACCTGCCATGAAGTTTTAAAAGAACTTAATATTCAAGATGATCCACTTCTGGATGTCGCTATCGCACTTGAAAAAATTGCCCTCAATGATGAATACTTTATTGAGAAAAAGCTTTATCCTAACGTTGATTTTTACTCTGG
	'KP100343.1'	TGCAGGAAATAGGCTCAGTTGAACGGATTCCTGAATTTGTTGCACGTGCTAAGGATAAAAATGATCCATTCCGCTTAATGGGATTTGGCCATAGAATTTATAAAAATTATGACCCTCGTGCAAAAATTATGCAGCAGACTTGTTATGAAGTTTTGAAAGAACTTAATATCCATAATGACCCACTTTTTAATATTGCCATGGAGCTTGAAAAAATTGCCTTAAATGATGAATATTTCATTGATAAAAAGTTATATCCTAATATAGATTTTTATTCTGG
	'KP100344.1'	TGCAAGAGATAGGTTCTGTTGAAAATATTCCTGAATTCATTGCACGCGCAAAAGACAAAAATGATCCTTTCCGCCTTATGGGTTTTGGCCACAGAGTCTATAAAAATTATGATCCACGTGCAAAAATTATGCAGAAAACCTGCCATGAAGTTTTAAAAGAACTTAATATTCAAGATGATCCACTTCTGGATGTCGCTATTGCACTTGAAAAAATTGCCCTCAATGATGAATACTTTATTGAGAAAAAACTTTATCCTAACGTTGATTTTTACTCTGG
	'KP100345.1'	TGCAAGAGATAGGTTCTGTTGAAAATATTCCTGAATTCATTGCACGCGCAAAAGACAAAAATGATCCTTTCCGCCTTATGGGTTTTGGCCACAGAGTCTATAAAAATTATGATCCACGTGCAAAAATTATGCAGAAAACCTGCCATGAAGTTTTAAAAGAACTTAATATTCAAGATGATCCACTTCTGGATGTCGCTATCGCACTTGAAAAAATTGCCCTCAATGATGAATACTTTATTGAGAAAAAACTTTATCCTAACGTTGATTTTTACTCTGG
	'KP100346.1'	TGCAAGAAATAGGCTCAGTTGAAAGGATTCCTGAATTTGTTGCACGTGCAAAAGATAAAAATGATCCGTTCCGCCTAATGGGATTTGGTCACAGAATTTATAAAAATTATGATCCACGTGCAAGAATTATGCAACAAACTTGTTATGAAGTTTTGCAAGAACTGAATATACAAAATGATCCGCTTTTTAATATCGCTATGGAGCTTGAAAAAATTGCCTTGAATGATGAATATTTTATTGAAAAAAGGCTTTATCCTAATATAGACTTTTATTCCGG
	'KP100347.1'	TGCAAGAGATAGGTTCTGTTGAAAATATTCCTGAATTCATTGCACGCGCAAAAGACAAAAATGATCCTTTCCGCCTTATGGGTTTTGGCCACAGAGTCTATAAAAATTATGATCCACGTGCAAAAATTATGCAAAAAACCTGCCATGAAGTTTTAAAAGAACTTAATATTCAAGATGATCCACTTCTGGATGTCGCTATTGCACTTGAAAAAATTGCCCTCAATGATGAATACTTTATTGAGAAAAAACTTTACCCTAACGTTGATTTTTACTCTGG
	'KP100350.1'	TACAAGAAATAGGATCCGTCGAAAGAATTCCTGAATTCATTGCGCGTGCAAAAGATAAAAATGATCCTTTTCGCCTTATGGGTTTTGGCCACCGAGTCTATAAAAATTATGATCCACGTGCAAAAATTATGCAACAAACCTGTCATGAAGTTTTAAAAGAACTGAATATTCAAGATGATCCGCTTCTTGATATCGCTGTCGCGCTTGAAAATATTGCTCTCAATGATGAATACTTTATTGAAAAAAAGCTTTATCCTAATGTTGATTTTTATTCTGG
	'KP100351.1'	TGCAAGAGATAGGTTCTGTTGAAAATATTCCTGAATTCATTGCACGCGCAAAAGACAAAAATGATCCTTTCCGCCTTATGGGTTTTGGCCACAGAGTCTATAAAAATTATGATCCACGTGCAAAAATTATGCAAAAAACCTGCCATGAAGTTTTAAAAGAACTTAATATTCAAGATGATCCACTTCTGGATGTCGCTATCGCACTTGAAAAAATTGCCCTCAATGATGAATACTTTATTGAGAAAAAGCTTTATCCTAACGTTGATTTTTACTCTGG
	'KP100352.1'	TGCAGGAAATAGGTTCTGTCGAAAAAATTCCTGAATTTATTGCCCGTGCAAAAGATAAAAACGATCCTTTTCGTCTTATGGGGTTTGGTCATAGAGTCTATAAAAATTATGATCCACGAGCACGAATTATGCAAGCAACATGCCATGAAGTTTTAAAAGAATTAAACATTCAAGACGATCCACTTCTCGATATTGCAGTACAACTCGAAAACATTGCCTTAAATGATGAGTACTTTATTGAAAAGCGCTTATATCCTAACGTCGATTTTTATTCTGG
	'KP100353.1'	TAAAAGAAATAGGCTCTGTTGAAAAAATTCCAGAGTTTATTGCGCGAGCAAAGGATAAAAATGATCCTTTCCGACTCATGGGCTTTGGTCACCGTATCTATAAAAATTACGACCCACGAGCAAAAATTATGCGGAAAACCTGTTACGACGTTTTGCACGCGTTGAATATTCAAAATGACCCTCTTTTTGATATTGCTATGAAACTTGAACAAATTGCTCTAAATGATAAATATTTCATTCAAAAAAAACTTTACCCTAATGTTGATTTTTACTCCGG
	'KP100354.1'	TACAACAAATAGGTTCTGTTGAAAATATTCCTGAATTCATTGCACGTGCAAAAGACAAAAATGACCCTTTCCGCCTTATGGGTTTTGGTCACCGAGTTTATAAAAATTATGACCCACGTGCAAAAATTATGCAAAAAACCTGTCATGAAGTTTTAAAAGAACTTAACATTCAAGATGATCCACTTCTAGATGTTGCTATCGCACTTGAAAACATTGCTCTCAATGATGAATACTTTATTGAAAAAAAGCTTTATCCTAATGTGGATTTCTATTCTGG
	'KP100355.1'	TACAAAAAATAGGTTCAGTTAAAAGAATTCCTGAATTCATTGCACGCGCAAAAGATAAAAATGATCCTTTCCGTCTTATGGGGTTTGGTCACCGAGTTTATAAAAATTATGATCCACGTGCAAAAATTATGCAACAAACCTGCCATGAGGTTTTAAAAGAGCTCAATATTCAAGATGATCCGCTTCTTGATATCGCTGTAGAACTTGAAAACATTGCTTTGAATGATGAATATTTTATTGAAAAAAAACTTTATCCTAATGTCGATTTTTATTCTGG
	'KP100356.1'	TACAAGAAATAGGTTCTGTTGAAAATATTCCTGAATTCATTGCACGTGCAAAAGACAAAAATGACCCTTTCCGCCTTATGGGTTTTGGTCACCGAGTTTATAAAAATTATGACCCACGTGCAAAAATTATGCAAAAAACCTGTCATGAAGTTTTAAAAGAACTTAACATTCAAGATGATCCACTTCTAGATGTTGCTATCGCACTTGAAAACATTGCTCTCAATGATGAATACTTTATTGAAAAAAAGCTTTATCCTAATGTGGATTTCTATTCTGG
	'KP100358.1'	TAAAAGAAATAGGCTCTGTTGAAAAAATTCCAGAGTTTATTGCGCGAGCAAAGGATAAAAATGATCCTTTCCGACTCATGGGCTTTGGTCACCGTATCTATAAAAATTACGACCCACGAGCAAAAATTATGCGGAAAACCTGTTACGACGTTTTGCAAGCATTGAATATTCAAAATGACCCTCTTTTTGATATTGCTATGAAACTTGAACAAATTGCTCTAAATGATGAATATTTCATTCAAAAAAAACTTTACCCTAATGTCGATTTTTACTCCGG
	'KP100359.1'	TACAAGAAATAGGCTCTATCGAAAAAATTCCTGAATTCATTGCACGTGCAAAAGATAAGAATGACCCTTTTCGTCTTATGGGCTTTGGTCACCGAGTCTATAAAAATTATGATCCACGTGCAAAAATCATGCAAAAAACCTGTCACGAAGTTTTAAAAGAACTAAATATTCAAAATGATCCACTTCTTAATATTGCTGTCGCACTCGAAAATATCGCCTTGAATGATAAATATTTTATCGAAAAAAAGCTTTACCCTAATGTGGATTTTTATTCTGG
	'KP126470.1'	TCAATGAAATTGGTTATGTTTCTAATGTAAAAGATTTCATGGAAGGTGTAAAAGAGAAAAAATA------CCTCTTAATGGGTTTTGGACACCGTGTTTATAAAAACATGGACCCTCGTGCTGCTATCATGAAACAAACCTGCGATGAAGTGTTGAATGAATTAGGTCTACAAGATAGTCCTTTGTTTAAATTGGCTATGGAATTAGAACAAATTGCTTTAAATGATTCTTATTTTGTAGAGAGAAAATTATATCCTAATGTCGACTTCTACTCTGG
	'KP126473.1'	TCAATGAAATTGGTTATGTTTCTAATGTAAAAGATTTTATGAAGGGTGTAAAAGAGAAAAAATA------CCGCTTAATGGGTTTTGGACACCGTGTTTATAAAAACATGGACCCTCGTGCTGCTATCATGAAACAAACCTGCGATGAAGTGTTGAATGAATTAGGTCTACAAGATAGTCCTTTGTTTAAATTGGCTATGGAATTAGAACAAATTGCTTTAAATGATTCTTATTTTGTAGAGAGAAAATTATATCCTAATGTCGACTTCTACTCTGG
	'KP715473.1'	TACAAGAAATAGGTTCAATTAAAAAAATTCCTGAATTTATTGCACGTGCAAAAGATAAAAATGACCCTTTCCGTCTTATGGGTTTTGGACACAGAGTCTACAAAAGTTATGATCCACGTGCAAAAATCATGCAACAAACCTGTTACGAAGTTTTAAAAGAATTAAATATTCAAAATGATCCACTTTTTGATATTGCTATGGAACTTGAAAAAATTGCTCTAAATGATGAATATTTCATTGAAAAAAAGCTTTATCCTAATATCGATTTCTATTCTGG
	'KP715477.1'	TACAAGAAATAAATTCCGTTAAAAGAATTCCTGAATTTATCGCACGTGCAAAAGATAAGAATGACCCGTTCCGCTTAATGGGATTTGGCCATCGTGTCTATAAGAATTATGATCCACGCGCAAAAATCATGCAAAAAACTTGCCATGAAGTTTTAAAAGAGCTGAATATCCAAGATGATCCGCTGCTTGATATCGCTATGGAACTTGAAAAAATCGCTTTAAATGATGAATATTTTATTGAAAAAAAGCTTTACCCAAATGTTGACTTCTATTCTGG
	'KP857587.1'	TACAAGANATAGGTTCTATTAAAAGAATTCCTGAATTTATTGCNCGTGCAAAAGATAAAAATGATCCTTTCCGCCTTATGGGCTTTGGTCACCGAGTCTATAAAAATTATGANCCACGTGCAAAAATCNTGCAAAAAACNTGTCATGAGGTTTTAAAAGAGCTNAANATTCAAGATGATCCNCTTCTTGATATTGCNATAGAACTNGAAAAAATTGCNNTAANTGATGAATATTTTATTGAGAAAAAGCTTTATCCCAATGTTGATTTNTATTCCGG
	'KR107234.1'	TGCAAGAAATAGGTTCCGTTGAAAGAATTCCTGAATTTATTGCACGCGCAAAAGACAAAAATGATCCTTTCCGCCTTATGGGATTTGGGCACAGAGTCTATAAAAATTATGATCCGCGTGCAAAAATTATGCAAAAAACTTGTCATGAGGTTTTAAAAGAACTCAATATTCAAGATGATCCACTTCTTGATATCGCTATGGAACTTGAGAAAATCGCTCTTAATGATGAATACTTTGTTGAGAAAAAGCTCTATCCCAATGTTGATTTCTATTCTGG
	'KR733183.1'	TGCAAGAAATAGGTTCTACTGAAAAAATTCCTGAATTTATTGAACGTGCAAAAGATAAAAATGATCCTTTCCGTCTTATGGGTTTTGGGCATCGAGTTTATAAAAATTATGACCCACGTGCAAAACTTATGCAAAAAACCTGCCATGAAGTTTTAAAAGAACTAAACATTCAAGATGATCCACTTCTTGATATTGCTATGGAGCTTGAAAAAATTGCTCTAAATGATGAATACTTTATTGAAAAAAAGCTCTATCCTAATGTTGATTTCTATTCTGG
	'KR822802.1'	TACAAGAAATAAATTCCGTTAAAAGAATTCCTGAATTTATTGCGCGCGCAAAAGACAAAAATGATCCTTTCCGCCTCATGGGATTTGGTCACCGAGTCTATAAAAATTATGATCCACGTGCAAAAATTATGCAACAAACTTGCCACGAGGTCTTAAAAGAACTGAATATTCAAGACGATCCACTTCTTGATATTGCTTTGGAACTGGAAAATATTGCTCTGAACGATGAATACTTTATTGAAAAAAAGCTTTATCCTAATGTTGATTTTTATTCTGG
	'KT315730.2'	TTCAGGAAATCGGTTCTGTTGATAGAATTCCGGAATTTATTGCCCGCGCCAAGGATAAAAATGATCCTTTCCGCCTGATGGGATTCGGGCACCGCGTCTATAAAAACTATGATCCGCGCGCAAAAATCATGCAGAAAACATGTCATGAAGTTCTGACCGAACTTGGCATCAAAGATGATCCGCTTCTCGACATCGCTATGCAACTCGAACACATCGCTCTTAACGACGAATATTTCATCGAGAAGAAGCTCTATCCGAATGTTGATTTCTATTCCGG
	'KT315731.2'	TTCAGGAAATCGGTTCTGTTGATAGAATTCCGGAATTTATTGCCCGCGCCAAGGATAAAAATGATCCTTTCCGCCTGATGGGATTCGGGCACCGCGTCTATAAAAACTATGATCCGCGCGCAAAAATCATGCAGAAAACATGTCATGAAGTTTTGACCGAACTTGGCATCAAAGATGATCCGCTTCTCGACATTGCCATGGAACTCGAACACATCGCTCTTAACGACGAATATTTCATCGAGAAGAAGCTCTATCCGAATGTTGATTTCTATTCCGG
	'KT324560.1'	TCAATGAAATTGGTCATGTTTTTAATGTAAAAGATTTCATGGAAGGTGTAAAAGAGAAAAAATA------CCGCTTAATGGGTTTTGGACACCGTGTTTATAAAAACATGGACCCTCGTGCTGCTATCATGAAACAAACCTGCGATGAAGTGTTGAATGAATTAGGTCTACAAGATAGTCCTTTGTTTAAATTGGCTATGGAATTAGAACAAATTGCTTTAAATGATTCTTATTTTGTAGAGAGAAAATTATATCCTAATGTCGACTTCTACTCTGG
	'KT324563.1'	TACAAGAAATAGGTTCTGTTGAGAGAATTCCTGAATTCATTGACGCGGCAAAAGATAAAAATGATCCTTTCCGCCTTATGGGATTTGGCCACCGAGTTTATAAAAATTATGATCCACGTGCAAAAATTATGCAAAAAACTTGTCATGAAGTTTTAAAAGAACTCAATATTCAAGATGACCCACTTCTTGAGATCGCTATGGAACTTGAGAAAATAGCCCTCAATGACGAATATTTTGTTGAAAAGAAGCTTTATCCCAATGTCGATTTCTATTCTGG
	'KT324576.1'	TACAAGAGATAGGTTCTATTAAAAGAATTCCTGAATTTATTGCTCGTGCAAAAGATAAAAATGATCCTTTCCGCCTTATGGGCTTTGGTCACCGAGTCTATAAAAATTATGACCCACGTGCAAAAATCATGCAAAAAACCTGTCATGAGGTTTTAAAAGAGCTCAACATTCAAGATGATCCACTTCTTGATATTGCAATAGAACTTGAAAAAATTGCTTTAAGTGATGAATATTTTATTGAGAAAAAGCTTTATCCCAATGTTGATTTCTATTCCGG
	'KT324577.1'	TACAAGAAATAGGTTCTATTAAACGAATTCCTGAATTTATTGCACGCGCAAAAGATAAAAATGACCCTTTCCGCCTTATAGGCTTTGGTCACCGTGTCTATAAAAATTATGACCCACGTGCAAAAATCATGCAAAAAACCTGTCACAAGGTTTTAAAAGAGCTCAATATTCAAGATGACCCGCTGCTTGATATTGCAATAGAACTTGAAAAAATTGCCTTAAGTGATGAATATTTTATTGAAAAAAAGCTTTATCCCAATGTTGATTTCTATTCCGG
	'KT324581.1'	TACAGGAGATAGGTTCTATTAAAAGAATTCCTGAATTTATTGCACGTGCAAAAGATAAAAATGATCCTTTCCGCCTTATGGGCTTTGGTCACCGTGTCTATAAAAATTATGACCCACGTGCAAAAATCTTGCAAAAAACCTGTCATGAGGTTTTAAAAGAGCTCAACATTCAAGATGATCCACTTCTTGATATTGCGATAGAACTTGAAAAAATTGCGCTAAATGATGAATATTTTATTGAGAAAAAGCTTTATCCCAATGTTGATTTCTATTCCGG
	'KT326176.1'	TACAAGAAATAGGTTCTGTTAAGAGAATTCCTGAATTTATTGCACGTGCAAAAGATAAAAATGATCCTTTCCGTCTTATGGGATTTGGTCACCGAGTCTATAAAAATTATGATCCACGTGCAAAGATCATGCAAAAAACCTGCCATGAGGTTTTAAAAGAACTCAATATTCAAGATGATCCACTTCTTGATATCGCTATAGAACTCGAAAAAATCGCCTTAAATGATGAATATTTTGTTGAAAAAAAGCTTTATCCGAATGTCGATTTCTATTCCGG
	'KT326177.1'	TACAAGAAATAGGTTCTGTTAAGAGAATTCCTGAATTTATTGCGCGTGCAAAAGATAAAAATGATCCTTTCCGTCTTATGGGATTTGGTCATCGAGTCTATAAAAATTATGATCCACGTGCAAAAATCATGCAAAAAACCTGCCATGAGGTTTTAAAAGAACTCAATATTCAAGATGATCCACTTCTTGATATAGCTATAGAACTTGAAAAAATCGCCTTAAATGATGAATATTTTGCTGAAAAAAAGCTTTATCCGAATGTCGATTTCTATTCTGG
	'KT326178.1'	TACAAGAAATAGGTTCTGTTAAGAGAATTCCTGAATTTATTGCGCGTGCAAAAGATAAAAATGATCCTTTCCGTCTTATGGGATTTGGTCATCGAGTCTATAAAAATTATGATCCACGTGCAAAAATCATGCAAAAAACCTGCCATGAGGTTTTAAAAGAACTCAATATTCAAGATGATCCACTTCTTGATATAGCTATAGAACTTGAAAAAATCGCCTTAAATGATGAATATTTTGCTGAAAAAAAGCTTTATCCGAATCTCGATTTCTATTCTGG
	'KT327028.1'	TACAAGAAATAGGTTCCGTTGAAAGAATCCCAGAATTCATTGCACGTGCAAAAGATAAAAATGACCCCTTCCGCCTTATGGGTTTTGGTCACCGAGTCTATAAAAATTATGATCCACGTGCAAAAATCATGCAAAAAACCTGTCATGAAGTTTTAAAAGAACTGAACATTCAAGATGATCCACTTCTTGATATTGCTATAGAACTTGAAAAAATCGCTCTAAATGATGAATATTTTGTTGAGAAAAAACTTTATCCCAATGTCGATTTCTATTCTGG
	'KT445915.1'	TACAAGAAATAGGTTCTATTAAAAGAATTCCTGAATTTATTGCACGTGCAAAAGATAAAAATGATCCTTTCCGCCTTATGGGCTTTGGGCACCGTGTCTATAAAAATTATGATCCACGTGCAAAAATCATGCAAAAAACCTGTCACGAAGTTTTAAAAGAACTCAACATTCAAGATGACCCGCTTCTTGATATTGCAATAGAACTTGAAAAAATTGCCTTAAGTGATGAATATTTTATTGAAAAAAAGCTTTATCCCAATGTTGATTTCTATTCCGG
	'KT445919.1'	TACAAGAAATAGGTTCTGTTGAGAGAATTCCTGAATTCATTGCACGTGCAAAAGATAAAAATGATCCTTTCCGCCTTATGGGATTTGGTCACAGAGTCTATAAAAATTATGATCCACGTGCAAAAATCATGCAAAAAACCTGCCATGAAGTTTTAAAAGAACTTAACATCCAAGATGATCCACTTCTTGATATAGCTATAGAACTTGAAAAAATCGCCCTGAATGATGAATATTTTGTTGAGAAAAAGCTTTATCCAAACGTCGATTTCTATTCTGG
	'KT751143.1'	TGCAAGAAATAGGATCGGTTCAAAGAATTCCTGAATTTATTGCACGTGCAAAAGATAAAAATGATCCTTTCCGTCTTATGGGTTTTGGTCACCGAGTTTATAAAAATTATGATCCACGTGCAAAAATTATGCAGCAAACCTGTCATGAAGTTTTAAAAGAGCTTAATATCAAGGATGATCCGCTTCTTGATATCGCTATAGAACTTGAAAAAATTGCTCTCAATGACGAATATTTTATTGAAAAAAAACTTTATCCTAATGTCGACTTTTATTCTGG
	'KT751145.1'	TACAAGAAATAGGTTCTGTTGAAAAAATTCCTGAATTTATTACACGTGCAAAAGATAACAATGATCCCTTTCGTCTTATGGGCTTTGGCCACCGAGTTTACAAAAATTATGATCCAAGAGCAAAAATCATGCAGCAAACCTGCCATGAAGTTTTAAAAGAACTGAATATTCAAGATGATCCACTTCTTGATATTGCGGTAAAGCTTGAAAATATTGCTTTAAATGATGAGTACTTTATTGAAAAAAAGCTTTATCCTAATGTTGATTTTTATTCTGG
	'KT751147.1'	TACAAGAAATCGGTTCTGTTCANAAAATTCCTGAATTTATTGCACGTGCAAAAGATAAAAAAGATCCTTTCCGTCTTATGGGGTTTGGCCATCGAGTTTATAAAAATTATGACCCGCGNGCAAAAATTATGCAGCAAACTTGCTATGAAGTTCTAAAAGAACTGAATATTCAGAATGATCCGCTTCTTGATATCGCTATGGAACTTGAAAATATTGCATTGAACGATGAATATTTTATTGAAAAAAAGCTTTACCCTAATGTCGATTTCTATTCTGG
	'KT751148.1'	TACAAGAAATAGGTTCCGTCAAAAAAATTCCTGAATTTATTGCTCGCGCAAAAGATAAAAATGATTCTTTTCGTCTTATGGGTTTTGGTCATCGNGTATATAAAAATTATGATCCACGTGCGAAAATCATGCAACAAACCTGTCATGAAGTCTTAAAAGAACTGAACATTCAAAATGATCCACTTCTTGATATAGCTATCGAACTCGAAAACATTGCNCTAAATGATGACTACTTTGTTGAAAAACGACTTTATCCTAACGTCGATTTCTATTCTGG
	'KT751153.1'	TACAAAAAATAGGCTCAGTTCAAAGAATTCCTGAATTCATTACACGTGCAAAAGACAAAAATGATCCTTTCCGTCTTATGGGTTTTGGTCACCGAGTTTATAAAAATTATGATCCACGTGCAAAAATTATGCAGCAAACCTGCCACGAAGTTTTAAAAGAGCTCAATATTAAAGATGATCCACTTCTTGATATTGCTATAGAACTTGAAAAAATTGCTCTAAACGATGAATATTTTATTGAAAAAAAGCTTTACCCTAATGTCGATTTTTATTCTGG
	'KT751154.1'	TACAAAACATAGGTTCTGTTAAAAAAATTCCTGAATTTATTGCGCGTGCAAAAGATAAAAATGATCCTTTTCGTCTTATGGGATTTGGTCACCGTGTCTATAAAAACTATGATCCACGAGCAAAAATTATGCAACAAACATGTCATGAAGTTTTAAAAGAATTAAATGTTCAAGACGATCCACTTCTTGACATTGCTATAGAACTTGAAAATATTGCTTTAAATGATAAATATTTTATTGAAAAAAAACTTTACCCTAATGTTGATTTTTATTCTGG
	'KT751155.1'	TACAAGAAATAGGATCAGTTCAAAGAATTCCTAGCTTCATTGCACGCGCAAAAGATAAAAATGATCCTTTCCGTCTTATGGGTTTTGGTCACCGAGTTTATAAAAATTACGATCCACGTGCAAAAATTATGCAGCAAACCTGTCATGAAGTTTTAAAAGAACTCAATATTCAAGATGATCCGCTTCTTGATATTGCTGTGGAACTTGAAAAAATTGCTCTAAGTGATGAATATTTTATTGAAAAAAAGCTTTATCCTAATGTCGATTTTTATTCTGG
	'KT751156.1'	TGGAAGAAATAAGTTCTGTTGAAAGAATTCCTGAATTTATTGCACGGGCAAAAGATAAAAATGATCCCTTTCGTCTCATGGGATTTGGTCATAGAATTTACAAAAATCATGATCCCCGTGCAAAAATCATGCAACAAACATGTTATGAAGTCTTAGAAGAATTAAAAATTCAAAATGATCCTCTTTTAAAAATTGCTATGGAACTAGAAAAAATTGCTCTTAATGATGAGTATTTCATCCAAAGAAAACTTTATCCTAATATAGATTTTTACTCTGG
	'KT751157.1'	TACAAGAAATAGGCTCCGTCAAAAAAATTCCTGAATTTATTGCCCGTGCAAAAGATAAAAGTGATCCTTTTCGTCTTATGGGTTTTGGTCATCGCGTATATAAAAATTATGATCCACGCGCAAAAATTATGCAACAAACCTGTCATGAAGTCTTAAAAGAACTGAAGATCGAAAATGATCCACTTCTTGATATCGCCATAGAACTAGAAAACATTGCGCTAAATGATGACTACTTTGTTGAGAAACGACTTTATCCTAACGTCGATTTCTATTCTGG
	'KT807804.1'	TACAAGAAATAGGTTCTGTTAAAAGAATTCCTGAATTTATCGCACGTGCAAAAGATAAAAATGATCCTTTCCGTCTTATGGGATTTGGTCATCGAGTCTATAAAAATTATGATCCACGTGCAAAAATCATGCAAAAAACCTGCCATGAGGTTCTAAAAGAACTCAATATTCAAAATGATCCACTTCTTGATATTGCTATAGAACTGGAAAAAATCGCCTTAAATGATGAATATTTTGTTGAAAAAAAGCTTTATCCGAATGTCGATTTCTATTCTGG
	'KT807805.1'	TACAAGAAATAGGTTCTGTTAAGAGAATTCCTGAATTTATTGCACGTGCAAAAGATAAAAATGATCCTTTCCGTCTTATGGGATTTGGTCATCGAGTCTATAAAAATTATGATCCACGTGCAAAAATCATGCAAAAAACCTGCCATGAGGTTCTAAAAGAACTCAATATTCAAAATGATCCACTTCTTGATATCGCTATAGAACTGGAAAAAATCGCATTAAATGATGAATATTTTGTTGAAAAAAAGCTTTATCCGAATGTCGATTTCTATTCTGG
	'KT807806.1'	TACAAGAAATAGGTTCTGTTAAGAGAATTCCTGAATTTATTGCACGTGCAAAAGATAAAAATGATCCTTTCCGTCTTATGGGATTTGGTCATCGAGTCTATAAAAATTATGATCCACGTGCAAAAATCATGCAAAAAACCTGCCATGAGGTTCTAAAAGAACTCAATATTCAAAATGATCCACTTCTTGATATCGCTATAGAACTGGAAAAAATCGCCTTAAATGATGAATATTTTGTTGAAAAAAAGCTTTATCCGAATGTCGATTTCTATTCTGG
	'KT852960.1'	TGGAAGAAATCGGTTCGGTTGAGCGGATCCCTGAATTCATCGCCCGTGCCAAGGACAAGGATGATCCGTTCCGGCTGATGGGCTTTGGCCACCGCGTCTATAAAAATTATGACCCGCGCGCCCGTATCATGCAGCAAACCTGCCATGCCGTCCTGAAAGAACTTGGCATCAAGGACGACCCGTTGCTTGATATTGCCATGGAACTGGAGCGGATTGCCCTGCATGATGAGTATTTCATCGAGAAGAAACTTTACCCCAATGTTGATTTCTATTCCGG
	'KU292567.1'	TACAAGAAATAGGTTCTGTTAAGAGAATTCCTGAATTTATTGCACGTGCAAAAGATAAAAATGATCCTTTCCGTCTTATGGGATTTGGTCATCGAGTCTATAAAAATTATGATCCACGTGCAAAAATCATGCAAAAAACCTGCCATGAGGTTCTAAAAGAACTCAATATTCAAAATGATCCACTTCTTGATATCGCTATAGAACTGGAAAAAATCGCATTAAATGATGAATATTTTGTTGAAAAAAAGCTTTATCCGAATGTTGATTTCTATTCTGG
	'KU292568.1'	TACAAGAAATAGGTTCTGTTAAGAGAATTCCTGAATTTATTGCACGTGCAAAAGATAAAAATGATCCTTTCCGTCTTATGGGATTTGGTCATCGAGTCTATAAAAATTATGATCCACGTGCAAAAATCATGCAAAAAACCTGCCATGAGGTTCTAAAAGAACTCAATATTCAAAATGATCCACTTCTTGATATCGCTATAGAACTGGAAAAAATCGCCTTAAATGATGAATATTTTGTTGAAAAAAAGCTTTATCCTAATGTCGATTTCTATTCTGG
	'KU859873.1'	TGCAAGAAATAGGTTCTACTGAAAAAATTCCTGAATTTATTGAACGTGCAAAAGATAAAAATGATCCTTTCCGTCTTATGGGTTTTGGGCATCGAGTTTATAAAAATTATGATCCACGTGCAAAACTTATGCAAAAAACCTGCCATGAAGTTTTAAAAGAACTAAACATTCAAGATGATCCACTTCTTGATATTGCTATGGAGCTTGAAAAAATTGCTCTAAATGATGAATACTTTATTGAAAAAAAGCTCTATCCTAATGTTGATTTCTATTTTCG
	'KU859877.1'	TGCAAGAAATAGGTTCTATTGAAAAAATTCCTGAATTTATCGCACGTGCAAAAGATAAAAATGATCCTTTCCGTCTCATGGGTTTTGGTCACCGAGTCTATAAAAATTATGACCCACGTGCAAAACTTATGCAAAAAACCTGCCATGAAGTTTTAAAAGAACTAAATATTCAAGATGATCCACTTCTTGATATTGCTATGGAGCTTGAAAAAATTGCTCTGAGTGATGAATACTTTATTGAAAAAAAGCTCTATCCTAATGTTGATTTCTATTCTGG
	'KU859878.1'	TGCAAGAAATAGGTTCTATTGAAAAAATTCCTGAATTTATCGCACGTGCAAAAGATAAAAATGATCCTTTCCGTCTCATGGGTTTTGGTCACCGAGTCTATAAAAATTATGACCCACGTGCAAAACTTATGCAAAAAACCTGCCATGAAGTTTTAAAAGAACTAAATATTCAAGATGATCCACTTCTTGATATTGCTATGGAGCTTGAAAAAATTGCTCTGAGTGATGAATACTTTATTGAAAAAAAGCTCTATCCTAATGTGGATTTCTATTCTGG
	'KX000252.1'	TGCTCAAAATAGGCCATGAGAAGAATATTAATAAATACCTAAAAAAAGCAAAAGATAAAGATGATCCTTTCCGTTTAATGGGTTTCGGGCATCGTGTTTATAAAAACTATGATCCGCGAGCAAAAATAATGCAGCAAACCTGCCATGAAGTTTTAAATCTGGTAAATAAACAAGACGAGACTCTATTTAAATTAGCAAGAAAACTTGAAAAAATTGCATTAGAAGATGACTATTTTATTAAAAAGAAACTTTATCCCAACGTGGATTTTTATTCGGG
	'KX086714.1'	TACAAGAAATAGGTTCCGTTAAAAGAATTCCTGAATTTATTGCCCGTGCCAAAGATAAAAACGATCCTTTCCGCCTCATGGGATTTGGTCATCGTGTCTATAAAAATTATGATCCACGCGCAAAAATCATGCAAAAAACCTGCCATGAAGTTTTAAAAGAACTCAATATTCAAGATGATCCGCTGCTTGATATCGCTATAGAACTTGAAAAAATCGCCTTAAATGACGAATATTTTGTTGAAAAAAAGCTTTATCCAAATGTTGATTTCTACTCTGG
	'KX086715.1'	TACAAGAAATAGGTTCCGTTGAAAGAATTCCTGAATTTATTGCCCGTGCTAAAGATAAAAATGATCCTTTCCGCCTGATGGGATTTGGTCATCGTGTCTATAAAAATTATGATCCACGCGCAAAAATCATGCAAAAAACCTGCCATGAAGTTTTAAAAGAACTGAATATTCAAGATGATCCGCTGCTTGATATCGCTATAGAACTTGAAAAAATCGCCTTAAATGACGAGTATTTCGTTGAAAAAAAGCTTTACCCAAATGTTGATTTCTATTCTGG
[truncated: 140 more rows]
