# Supplementary material for: Global fingerprint of humans on the distribution of Bartonella bacteria in mammals
Source: PLoS Negl Trop Dis. 2018 Nov 15;12(11):e0006865. doi: 10.1371/journal.pntd.0006865 (PMC6237287; doi:10.1371/journal.pntd.0006865)
Supplement: S7 File — (NEX) [file pntd.0006865.s013.nex]

#NEXUS
begin taxa;
	dimensions ntax=677;
	taxlabels
	1_1C_FN645496_Rattus
	'AF143445.1'
	AF214557_Rodent
	'AGWA01000006.1'
	'AGWB01000003.1'
	'AGWC01000004.1'
	'AJ278183.1'
	'AJ278184.1'
	'AJ278185.1'
	'AJ278186.1'
	'AJ439406.1'
	'AJ564632.1'
	'AJ564633.1'
	'AJ564634.1'
	'AJ564635.1'
	'AJ583111.1'
	'AJ583112.1'
	'AJ583113.1'
	'AJ583114.1'
	'AJ583115.1'
	'AJ583116.1'
	'AJ583117.1'
	'AJ583118.1'
	'AJ583119.1'
	'AJ583120.1'
	'AJ583121.1'
	'AJ583122.1'
	'AJ583123.1'
	'AJ583124.1'
	'AJ583125.1'
	'AJ583126.1'
	'AJ583127.1'
	'AJ583128.1'
	'AJ583129.1'
	'AJ583130.1'
	'AJ583131.1'
	'AJ583132.1'
	'AJ583133.1'
	'AJ583134.1'
	'AJ583135.1'
	'AJ583136.1'
	'AMQK01000007.1'
	AR15_3_FN645480_Rodent
	AY454537_Rodent
	AY454538_Rodent
	AY454539_Rodent
	AY454540_Rodent
	AY454541_Rodent
	'AY515125.1'
	AY584852_Rodent
	AY584853_Rodent
	'AY584854.1'
	'AY584855.1'
	'AY584856.1'
	'AY584857.1'
	AY584859_Rodent
	AY902179_Rattus
	AY902180_Shrew
	AY902181_Rattus
	AY902182_Rattus
	AY902183_Rattus
	AY902184_Rattus
	AY902185_Shrew
	AY902186_Rattus
	AY902187_Rattus
	B_alsatica_JH725020_Lagomorpha
	B_ancashensis_CP010401_Human
	B_ancashensis_KC886736_Human
	B_apis_KT315729_2_Hymenoptera
	B_australis_CP003123_1_Marsupialia
	B_bacilliformis_LQWW01000012_Human
	B_bacilliformis_Z70021_Human
	B_birtlesii_NZ_KE007202_Rodent
	B_chomelii_JN646657_Artiodactyla
	B_clarridgeiae_KC331017_Carnivora
	B_clarridgeiae_KJ170236_Carnivora
	B_clarridgeiae_NZ_JADC01000010_Carnivora
	B_coopersplainsensis_EU111803_Rattus
	B_doshiae_AF207827_Rodent
	B_doshiae_AILV01000003_Rodent
	B_doshiae_Z70017_Rodent
	B_elizabethae_AIMF01000013_Human
	B_elizabethae_Z70009_Human
	B_florencae_HM622142_2_Shrew
	B_grahamii_EU014266_Rodent
	B_grahamii_NZ_JACX01000006_Rodent
	B_grahamii_Z70016_Rodent
	B_henselae_KI911812_Human
	B_henselae_L38987_Carnivora
	B_koehlerae_AF176091_Carnivora
	B_koehlerae_AHPL01000007_Carnivora
	B_massiliensis_HM636446_Rodent
	B_melophagi_AIMA01000014_Artiodactyla
	B_phoceensis_AY515126_Rattus
	B_queenslandensis_EU111799_Rattus
	B_queenslandensis_NZ_HE998003_Rattus
	B_quintana_AZZV01000001_Human
	B_quintana_JQ314417_Primates
	B_quintana_Z70014_Human
	B_rattaustraliani_EU111793_Rattus
	B_rattaustraliani_NZ_CALW02000061_Rattus
	B_rattimassiliensis_AILY01000008_Rattus
	B_rochalimae_NZ_KL407337_Human
	B_schoenbuchensis_AJ564632_Artiodactyla
	B_senegalensis_HM636448_Rodent
	B_tamiae_AIMB01000008_Human
	B_taylorii_AIMD01000035_Rodent
	B_taylorii_Z70013_Rodent
	B_tribocorum_AM260525_1_Rattus
	B_vinsonii_arupensis_AILZ01000030_Rodent
	B_vinsonii_berkhoffii_AGWD01000010_Carnivora
	B_vinsonii_Z70015_Rodent
	B_washoensis_AILX01000007_Rodent
	Bartonella_rattimassiliensis_AY515124_Rattus
	Brucella_melitensis_Other
	'BX897699.1'
	CARCAS_fly_SJ12_5_125_7_Chiroptera
	'CM001844.1'
	'CP001562.1'
	'CP003123.1'
	'CP003124.1'
	'CP003784.1'
	'CP015625_B.apis'
	'CP015820_B.apis'
	'CP015821.1'
	'CP019489.1'
	'CP019780.1'
	'CP019781.1'
	'CP019782.1'
	'CP019783.1'
	'CP019784.1'
	'CP019785.1'
	'CP019786.1'
	'CP019787.1'
	'CP019788.1'
	'CP019789.1'
	'CP020742.1'
	DB5_6_AILT01000004_Shrew
	DQ412671_Rodent
	EF031547_Shrew
	EF031549_Shrew
	EF682090_Rodent
	'EU014267.1'
	'EU014268.1'
	'EU014269.1'
	'EU014272.1'
	'EU014273.1'
	'EU014274.1'
	'EU014275.1'
	'EU014279.1'
	'EU111794.1'
	'EU111795.1'
	'EU111796.1'
	'EU111797.1'
	'EU111798.1'
	'EU111800.1'
	'EU111801.1'
	'EU111802.1'
	'EU979531.1'
	'EU979534.1'
	FJ376732_Human
	FJ411482_Rodent
	FJ851104_Rodent
	FJ851105_Rodent
	FJ851107_Rodent
	FJ851108_Rodent
	FJ851109_Rodent
	FJ851110_Rodent
	FJ851111_Rodent
	FJ851112_Rodent
	FJ851113_Rodent
	FJ851116_Rodent
	FJ851117_Rodent
	FJ851119_Rodent
	FJ851121_Rodent
	FJ851122_Rodent
	'FN645454.1'
	'FN645459.1'
	FN645507_extract
	GU143509_Rattus
	GU143510_Rodent
	GU143511_Rattus
	GU143512_Rattus
	GU143513_Shrew
	GU143514_Rattus
	GU143515_Shrew
	GU143516_Rodent
	GU143517_Rattus
	GU143518_Rattus
	GU143519_Rattus
	GU143520_Rattus
	GU143521_Rattus
	GU143522_Rattus
	GU143523_Rattus
	GU143524_Rattus
	GU143525_Rattus
	GU143526_Rattus
	GU143527_Rattus
	GU143528_Rattus
	GU143529_Rattus
	GU143530_Shrew
	GU143532_Shrew
	GU143533_Shrew
	GU143535_Shrew
	GU143536_Shrew
	GU143537_Shrew
	GU143538_Shrew
	GU143539_Shrew
	GU143540_Shrew
	GU143541_Shrew
	GU143542_Shrew
	GU143543_Shrew
	GU143544_Shrew
	GU143546_Rattus
	GU143547_Rattus
	GU143548_Rattus
	'HG977196.1'
	'HM636447.1'
	'HQ012580.1'
	JF429452_Rattus
	JF429471_Rattus
	JF429472_Rattus
	JF429473_Rattus
	JF429475_Rattus
	JF429477_Rattus
	JF429478_Rattus
	JF429481_Rattus
	JF429483_Rattus
	JF429487_Rattus
	'JF429495.1'
	'JF429496.1'
	'JF429497.1'
	'JF429498.1'
	'JF429499.1'
	'JF429500.1'
	'JF429501.1'
	'JF429502.1'
	'JF429503.1'
	'JF429504.1'
	'JF429505.1'
	'JF429506.1'
	'JF429507.1'
	'JF429508.1'
	'JF429509.1'
	'JF429510.1'
	'JF429512.1'
	'JF429513.1'
	'JF429514.1'
	'JF429516.1'
	'JF429517.1'
	'JF429518.1'
	'JF429520.1'
	'JF429522.1'
	'JF429524.1'
	'JF429526.1'
	'JF429527.1'
	'JF429528.1'
	'JF429530.1'
	'JF429531.1'
	'JF429532.1'
	'JF429533.1'
	'JF429535.1'
	'JF429536.1'
	'JF429537.1'
	'JF429538.1'
	'JF429539.1'
	'JF429540.1'
	'JF429542.1'
	'JF429543.1'
	'JF429544.1'
	'JF429545.1'
	'JF429546.1'
	'JF429547.1'
	'JF429548.1'
	'JF429549.1'
	'JF429550.1'
	'JF429551.1'
	'JF429552.1'
	'JF429553.1'
	'JF429554.1'
	'JF429555.1'
	'JF429556.1'
	'JF429557.1'
	'JF429559.1'
	'JF429560.1'
	'JF429561.1'
	'JF429562.1'
	'JF429564.1'
	'JF429565.1'
	'JF429566.1'
	'JF429567.1'
	'JF429568.1'
	'JF429569.1'
	'JF429570.1'
	'JF429571.1'
	'JF429572.1'
	'JF429573.1'
	'JF429574.1'
	'JF429576.1'
	'JF429577.1'
	'JF429578.1'
	'JF429579.1'
	'JF429580.1'
	'JF429582.1'
	'JF429583.1'
	'JF429584.1'
	'JF429587.1'
	'JF429588.1'
	'JF429589.1'
	'JF429591.1'
	'JF429592.1'
	'JF429593.1'
	'JF429594.1'
	'JF429595.1'
	'JF429596.1'
	'JF429597.1'
	'JF429598.1'
	'JF429599.1'
	'JF429600.1'
	'JF429601.1'
	'JF429602.1'
	'JF429603.1'
	'JF429604.1'
	'JF429605.1'
	'JF429606.1'
	'JF429607.1'
	'JF429608.1'
	'JF429609.1'
	'JF429610.1'
	'JF429611.1'
	'JF429612.1'
	'JF429613.1'
	'JF429614.1'
	'JF429615.1'
	'JF429616.1'
	'JF429617.1'
	'JF429618.1'
	'JF429619.1'
	'JF429620.1'
	'JF429621.1'
	'JF429622.1'
	'JF429623.1'
	'JF429624.1'
	'JF429625.1'
	'JN646654.1'
	'JN646660.1'
	'JN646662.1'
	'KB915625.1'
	'KB915628.1'
	'KB915632.1'
	KC763950_Rattus
	KC763954_Rattus
	KC763955_Rattus
	KC763967_Rattus
	KF021602_Rodent
	'KF021603.1'
	KF021604_Rodent
	KJ16670
	'KJ170234.1'
	'KJ170235.1'
	'KJ170238.1'
	'KJ170239.1'
	'KJ170241.1'
	KJ522487_Artiodactyla
	KJ816665_Chiroptera
	KJ816666_Chiroptera
	KJ816667_Chiroptera
	KJ816669_Chiroptera
	KJ816670_Chiroptera
	KJ816671_Chiroptera
	KJ816672_Chiroptera
	KJ816673_Chiroptera
	KJ816674_Chiroptera
	KJ816675_Chiroptera
	KJ816676_Chiroptera
	KJ816677_Chiroptera
	KJ816678_Chiroptera
	KJ816679_Chiroptera
	KJ816680_Chiroptera
	KJ816681_Chiroptera
	KJ816682_Chiroptera
	KJ816683_Chiroptera
	KJ816684_Chiroptera
	KJ816685_Chiroptera
	KJ816686_Chiroptera
	KJ816687_Chiroptera
	KJ816688_Chiroptera
	KJ816689_Chiroptera
	KJ816690_Chiroptera
	KJ816691_Chiroptera
	KJ816692_Chiroptera
	'KL407334.1'
	'KL407337.1'
	'KL411701.1'
	'KL411717.1'
	KM030503_Chiroptera
	KM030504_Chiroptera
	KM030505_Chiroptera
	KM030506_Chiroptera
	KM030507_Chiroptera
	KM030508_Chiroptera
	KM030509_Chiroptera
	KM030510_Chiroptera
	KM030511_Chiroptera
	KM030512_Chiroptera
	KM030513_Chiroptera
	KM030514_Chiroptera
	KM030515_Chiroptera
	KM030516_Chiroptera
	KM030517_Chiroptera
	KM030518_Chiroptera
	KM030519_Chiroptera
	KM030520_Chiroptera
	KM030521_Chiroptera
	KM030522_Chiroptera
	KM030523_Chiroptera
	KM030524_Chiroptera
	KM030525_Chiroptera
	KM030526_Chiroptera
	'KM215690.1'
	'KM215691.1'
	'KM215692.1'
	'KM215693.1'
	KM233484_Rodent
	KM233485_Rodent
	KM233486_Rodent
	KM233487_Rodent
	KM233489_Rattus
	KM233490_Shrew
	KM233491_Rodent
	KM233492_Rodent
	KM371034_Artiodactyla
	'KM371089.1'
	KP010191_Chiroptera
	KP010192_Chiroptera
	KP010193_Chiroptera
	KP100340_Chiroptera
	KP100341_Chiroptera
	KP100342_Chiroptera
	KP100343_Chiroptera
	KP100344_Chiroptera
	KP100345_Chiroptera
	KP100346_Chiroptera
	KP100347_Chiroptera
	KP100348_Chiroptera
	KP100349_Chiroptera
	KP100350_Chiroptera
	KP100351_Chiroptera
	KP100352_Chiroptera
	KP100353_Chiroptera
	KP100354_Chiroptera
	KP100355_Chiroptera
	KP100356_Chiroptera
	KP100357_Chiroptera
	KP100358_Chiroptera
	KP100359_Chiroptera
	KP100360_Chiroptera
	KP715473_Chiroptera
	KP715477_Chiroptera
	'KR733182.1'
	'KR733183.1'
	'KR733184.1'
	'KT315730.2'
	'KT315731.2'
	'KT327032.1'
	'KT327033.1'
	KT807804_Carnivora
	KT807805_Carnivora
	KT807806_Carnivora
	KU316228_Rodent
	KU316234_Rodent
	KU316235_Rodent
	KU859873_Artiodactyla
	KU859874_Artiodactyla
	KU859875_Artiodactyla
	KU859877_Artiodactyla
	KU859878_Artiodactyla
	KU859879_Artiodactyla
	'KU859880.1'
	'KU859881.1'
	'KU859882.1'
	'KX001761.1'
	'KX001762.1'
	'KX024499.1'
	'KX024500.1'
	'KX024501.1'
	'KX024502.1'
	'KX024503.1'
	'KX024504.1'
	'KX024505.1'
	'KX024506.1'
	'KX024507.1'
	'KX024508.1'
	'KX024509.1'
	'KX024510.1'
	'KX024511.1'
	'KX024512.1'
	'KX024513.1'
	'KX024514.1'
	'KX024515.1'
	'KX024516.1'
	'KX024517.1'
	'KX024518.1'
	'KX024519.1'
	'KX024520.1'
	'KX024521.1'
	'KX024522.1'
	'KX024523.1'
	'KX024524.1'
	'KX024525.1'
	'KX024526.1'
	'KX024527.1'
	'KX270232.1'
	'KX270234.1'
	'KX270235.1'
	'KX270236.1'
	'KX270237.1'
	'KX270238.1'
	'KX270239.1'
	'KX270240.1'
	'KX270241.1'
	'KX270242.1'
	'KX270243.1'
	'KX270244.1'
	'KX270245.1'
	'KX270246.1'
	'KX270247.1'
	'KX270248.1'
	'KX270249.1'
	'KX270250.1'
	'KX270251.1'
	'KX270252.1'
	'KX270253.1'
	'KX270254.1'
	'KX578719.1'
	'KX655808.1'
	'KX655811.1'
	'KX655812.1'
	'KX655813.1'
	'KX655821.1'
	'KX655822.1'
	'KX655823.1'
	'KX655824.1'
	'KX655829.1'
	'KX655834.1'
	'KX655836.1'
	'KX655843.1'
	'KX827420.1'
	'KY273623.1'
	'KY304482.1'
	'KY304483.1'
	'KY356753.1'
	'KY356754.1'
	'KY555066.1'
	'KY913620.1'
	'KY913621.1'
	'KY913622.1'
	'KY913623.1'
	'KY913624.1'
	'KY913625.1'
	'KY913626.1'
	'KY913627.1'
	'KY913628.1'
	'KY913629.1'
	'KY913630.1'
	'KY913631.1'
	'KY913632.1'
	'KY913633.1'
	'KY913634.1'
	'KY913635.1'
	'KY913636.1'
	'KY913637.1'
	'KY913638.1'
	'LNZX01000003.1'
	'LNZY01000070.1'
	'LNZZ01000002.1'
	'LOAA01000006.1'
	'LOAB01000002.1'
	'LOAC01000001.1'
	'LOAD01000043.1'
	'LOAE01000010.1'
	'LOAF01000015.1'
	'LOAG01000004.1'
	'LOAH01000020.1'
	'LOAI01000003.1'
	'LRIJ02000001.1'
	'LXYS01000003.1'
	'LXYT01000003.1'
	'LXYU01000004.1'
	MH234314
	MH234315
	MH234316
	MH234317
	MH234318
	MH234319
	MH234320
	MH234321
	MH234322
	MH234323
	MH234324
	MH234325
	MH234326
	MH234327
	MH234328
	MH234329
	MH234330
	MH234331
	MH234332
	MH234333
	MH234334
	MH234335
	MH234336
	MH234337
	MH234338
	MH234339
	MH234340
	MH234341
	MH234342
	MH234343
	MH234344
	MH234345
	MH234346
	MH234347
	MH234348
	MH234349
	MH234350
	MH234351
	MH234352
	MH234353
	MH234354
	MH234355
	MH234356
	MH234357
	MH234358
	MH234359
	MH234360
	MH234361
	MH234362
	MH234363
	MH234364
	MH234365
	MH234366
	MH234367
	MH234368
	MH234369
	MH234370
	MH234371
	MH234372
	MH234373
	MH234374
	MH234375
	MH234376
	MH234377
	MH234378
	MH234379
	MH234380
	'MUBG01000001.1'
	'MUYE01000001.1'
	'MUYW01000048.1'
	'NC_008783.1'
	'NC_020300.1'
	'NJGE01000012.1'
	'NJPP01000008.1'
	'NZ_CALY02000044.1'
	'NZ_CM001557.1'
	'NZ_KE007211.1'
	'NZ_KE007216.1'
	'NZ_MWVG01000003.1'
	Os02_NZ_HE997540_Rodent
	R4_2010__NZ_HE997451_Shrew
	Z70010_Rodent
	Z70011_Rodent
	Z70012_Rodent
	'Z70013.1'
	Z70019_Rodent
	'Z70021.1'
	Z70022_Rodent
;
end;
begin characters;
	dimensions nchar=540;
	format datatype=dna missing=? gap=-;
	matrix
	1_1C_FN645496_Rattus	GCCTATAAATACAGCATTGGGCAACCATTTGTTTATCCCCGTAACGATCTCAGTTACGCTGCAAACTTCCTTCATATGTGCTTTTCTGTTCCTTGCCAAGAATATAAAATTAATCCAGTACTTGCTCGAGCTATGGACCGAATTTTCACCCTTCATGCAGATCATGAGCAAAATGCATCTACATCAACGGTACGTCTTGCTGGTTCATCAGGAGCCAATCCATTTGCCTGTATAGCAGCAGGTGTAGCATGCCTTTGGGGACCAGCGCACGGTGGTGCTAATGAAACATGTCTAAAAATGTTGCAAGAAATAGGCACTGTTCAAAAAATTCCTGAGTTTATCGCGCGTGCAAAAGATAAAAATGATCGTTTTCGTCTTATGGGTTTTGGCCATCGTGTC…
	'AF143445.1'	GCTTATAAATACAGTATCGGGCAAGCATTTGTTTATCCACGTAATGATCTTAGTTACGCTGCCAATTTTCTCCGTATGTGTTTTTCTGTTCCATGTGAAGAATACAAAACCAACCCTGTACTCACACGAGCAATGGATCGAATCTTTATCCTTCATGCAGATCACGAACAAAATGCTTCTACATCCACTGTACGCCTTGCTGGGTCATCAGGCGCTAATCCATTTGCATGTATCGCTGCAGGTGTTGCTTGTCTTTGGGGCCCCGCACATGGTGGAGCCAATGAAGCATGCCTAAAGATGCTACTAGAAATAGGTTCTGTTAAGAGAATTCCTGAATTTATTGCACGTGCAAAAGATAAAAATGATCCTTTCCGTCTTATGGGATTTGGTCATCGAGTC…
	AF214557_Rodent	GCTTATAAATACAGTATCGGGCAAGCATTTGTTTATCCACGTAATGATCTTAGTTACGCTGCCAATTTCCTCCGTATGTGCTTTTCTGTTCCTTGTGAAGAATACAAAACCAACCCTGTACTCACACGAGCAATGGATCGAATCTTTATCCTTCATGCAGATCACGAACAAAATGCTTCCACATCCACTGTACGCCTTGCTGGATCATCAGGCGCTAATCCATTTGCATGTATCGCTGCAGGTGTCGCTTGTCTTTGGGGCCCCGCACATGGTGGAGCCAATGAAGCATGCCTAAAGATGTTACAAGAAATAGGTTCTGTTAAGAGAATTCCTGAATTTATTGCACGTGCAAAAGATAAAAATGATCCTTTCCGCCTTATGGGATTTGGTCACCGAGTG…
	'AGWA01000006.1'	GCTTATAAATATAGTATTGGACAACCTTTCGTTTATCCACGTAACGATCTTGGTTATGCTGCAAATTTCCTTCACATGTGTTTTTCCGTTCCTTGTGAAGAATACAAAGTTAATCCAGTTCTTGCGCGAGCCATGGACCGAATCTTTACTCTGCATGCAGATCATGAACAAAACGCATCCACATCAACTGTACGCCTTGCGGGCTCGTCAGGAGCTAACCCGTTTGCGTGTATTGCAGCAGGTGTTGCATGCCTTTGGGGGCCAGCTCATGGTGGTGCCAATGAAGCATGCCTAAAAATGCTGCAAGAAATAGGTTCTACTGAAAAAATTCCTGAATTTATTGAACGTGCAAAAGATAAAAATGATCCTTTCCGTCTTATGGGTTTTGGGCATCGAGTT…
	'AGWB01000003.1'	GCTTATAAATATAGCATTGGACAACCCTTCGTTTATCCACGTAATGATCTTGGTTATGCTGCAAATTTCCTCCACATGTGCTTTTCCGTTCCTTGTGAAGAATACAAAGTTAATCCAGTTCTTGCGCGAGCTATGGATCGAATCTTTACTCTGCATGCAGATCATGAACAAAATGCATCCACATCAACTGTACGCCTTGCAGGCTCGTCAGGAGCTAACCCGTTTGCGTGTATTGCAGCGGGTGTTGCATGCCTTTGGGGACCAGCTCATGGTGGCGCCAATGAAGCGTGCCTAAAAATGCTGCAAGAAATAGGTTCTATTGAAAAAATTCCTGAATTTATCGAACGTGCAAAAGATAAAAATGACCCTTTCCGTCTTATGGGTTTTGGACACAGAGTT…
	'AGWC01000004.1'	GCTTATAAATACAGCATTGGACAACCTTTTGTTTATCCACGTAACGATCTTAGCTATGCTGCAAATTTCCTTCACATGTGCTTTTCTGTTCCTTGTGAAGAATATAAAGTTAATCCAGTTCTTGCGCGAGCTATGGACCGAATCTTTACTCTGCATGCAGATCATGAACAAAACGCATCCACATCAACCGTACGTCTGGCAGGTTCATCAGGAGCAAATCCGTTTGCGTGTATTGCAGCAGGTGTTGCGTGCCTTTGGGGGCCAGCTCATGGTGGTGCTAATGAAGCATGCTTAAAAATGCTGCAAGAAATAGGTTCTATTGAAAAAATTCCTGAATTTATCGCACGTGCAAAAGATAAAAATGATCCTTTCCGTCTTATGGGTTTTGGCCATAGAGTT…
	'AJ278183.1'	GCTTATAAATACAGCATCGGACAACCTTTTGTTTATCCACGTAACGATCTTGGTTATGCTGCAAATTTCCTTCACATGTGCTTTTCTGTTCCTTGTGAAGAATACAAAGTTAATCCAGTTCTTGCGCGAGCTATGGACCGAATCTTTACTCTACATGCAGATCATGAACAAAACGCATCCACATCAACCGTACGTCTAGCAGGTTCATCAGGAGCAAATCCGTTTGCGTGTATTGCAGCAGGTGTTGCGTGCCTTTGGGGGCCAGCTCATGGTGGTGCTAATGAAGCATGCTTAAAAATGCTGCAAGAAATAGGTTCTATTGAAAAAATTCCTGAGTTTATCGCACGTGCAAAAGATAAAAATGATCCTTTCCGTCTTATGGGCTTTGGCCACAGAGTT…
	'AJ278184.1'	GCTTATAAATACAGCATCGGACAGCCTTTTGTTTATCCACGTAACGATCTTAGCTATGCTGCAAATTTCCTTCATATGTGCTTTTCTGTTCCTTGTGAAGAGTACAAAGTTAATCCAGTTCTTGCGCGAGCTATGGACCGAATCTTTACTCTGCATGCAGATCATGAACAAAACGCATCCACATCAACCGTACGTCTGGCAGGTTCATCAGGAGCAAATCCGTTTGCGTGTATTGCAGCAGGTGTTGCGTGCCTTTGGGGGCCAGCCCATGGTGGTGCTAATGAGGCATGCTTAAAAATGCTGCAAGAAATAGGTTCTATTGAAAAAATTCCTGAATTTATCGCACGTGCAAAAGATAAAAATGATCCTTTCCGTCTTATGGGCTTTGGCCACAGAGTT…
	'AJ278185.1'	GCTTATAAATACAGCATCGGACAGCCTTTTGTTTATCCACGTAACGATCTTAGCTATGCTGCAAATTTCCTTCATATGTGCTTTTCTGTTCCTTGTGAAGAGTACAAAGTTAATCCAGTTCTTGCGCGAGCTATGGACCGAATCTTTACTCTGCATGCAGATCATGAACAAAACGCATCCACATCAACCGTACGTCTGGCAGGTTCATCAGGAGCAAATCCGTTTGCGTGTATTGCAGCAGGTGTTGCGTGCCTTTGGGGGCCAGCCCATGGTGGTGCTAATGAGGCATGCTTAAAAATGCTGCAAGAAATAGGTTCTATTGAAAAAATTCCTGAATTTATCGCACGTGCAAAAGATAAAAATGATCCTTTCCGTCTTATGGGCTTTGGCCACAGAGTT…
	'AJ278186.1'	GCTTATAAATACAGCATTGGACAGCCTTTTGTTTATCCACGTAACGATCTTGGTTATGCTGCAAATTTCCTTCACATGTGCTTTTCTGTTCCTTGTGAAGAGTACAAAGTTAATCCAGTTCTTGCACGAGCTATGGACCGAATCTTTACTCTGCATGCAGATCATGAACAAAACGCATCCACATCAACCGTACGTCTGGCAGGTTCATCAGGAGCAAATCCGTTTGCGTGTATTGCAGCAGGTGTTGCGTGCCTTTGGGGGCCAGCCCATGGTGGTGCTAATGAAGCATGCTTAAAAATGCTGCAAGAAATAGGCTCTATTGAAAAAATTCCTGAATTTATCGCACGTGCAAAAGATAAAAATGATCCTTTCCGTCTTATGGGCTTTGGCCACAGAGTT…
	'AJ439406.1'	GCCTATAAATATAGCATTGGACAAGCATTTGTTTATCCACGTAATGATCTTAGTTACGCTGCAAATTTTCTCCGTATGTGTTTTTCTGTTCCTTGTGAAGAATATAAAATTAATCCGGTGCTAACTCGAGCTATGGATAGAATCTTTACTCTTCATGCAGATCATGAACAAAATGCTTCGACATCCACTGTACGTCTTGCAGGTTCATCAGGTGCTAATCCATTTGCATGTATTGCAGCAGGTGTTGCATGCCTTTGGGGACCAGCTCATGGTGGAGCTAATGAAGCATGCCTAAAAATGTTACAAGAAATAGGTTCTGTTGAAAGAATTCCTGAATTCATTGCACGTGCAAAAGATAAAAATGATTCTTTCCGCCTTATGGGTTTTGGTCATCGAGTC…
	'AJ564632.1'	GCTTATAAATACAGCATCGGACAACCTTTTGTTTATCCACGTAACGATCTTGGTTATGCTGCAAATTTCCTTCACATGTGCTTTTCTGTTCCTTGTGAAGAATACAAAGTTAATCCAGTTCTTGCGCGAGCTATGGACCGAATCTTTACTCTACATGCAGATCATGAACAAAACGCATCCACATCACCGGTACGTCTAGCAGGTTCATCAGGAGCAAATCCGTTTGCGTGTATTGCAGCAGGTGTTGCGTGCCTTTGGGGGCCAGCTCATGGTGGTGCTAATGAAGCATGCTTAAAAATGCTGCAAGAAATAGGTTCTATTGAAAAAATTCGTGAGTTTATCGCACGTGCAAAAGATAAAAATGATCCTTTCCGTCTTATGGGCTTTGGCCACAGAGTT…
	'AJ564633.1'	GCTTATAAATACAGCATCGGACAGCCTTTTGTTTATCCACGTAACGATCTTAGCTATGCTGCAAATTTCCTTCACATGTGCTTTTCTGTTCCTTGTGAAGAATACAAAGTTAATCCAGTTCTTGCGCGAGCTATGGACCGAATCTTTACTCTACATGCAGATCATGAACAAAACGCATCCACATCAACCGTACGTCTGGCAGGTTCATCAGGAGCAAATCCGTTTGCGTGTATTGCAGCAGGTGTTGCGTGCCTTTGGGGGCCAGCCCATGGTGGTGCTAATGAAGCATGCTTAAAAATGCTGCAAGAAATAGGTTCTATTGAAAAAATTCCTGAATTTATCGCACGTGCAAAAGATAAAAATGATCCTTTCCGTCTTATGGGCTTTGGCCACAGAGTT…
	'AJ564634.1'	GCTTATAAATACAGCATCGGACAGCCTTTTGTTTATCCACGTAACGATCTTAGCTATGCTGCAAATTTCCTTCACATGTGCTTTTCTGTTCCTTGTGAAGAATACAAAGTTAATCCAGTTCTTGCACGAGCTATGGACCGAATCTTCACTCTACATGCAGATCATGAACAAAACGCATCCACATCAACCGTACGTCTGGCAGGTTCATCAGGAGCAAATCCATTTGCGTGTATTGCAGCAGGTGTTGCGTGCCTTTGGGGACCAGCCCATGGTGGTGCTAATGAAGCATGCTTAAAAATGCTGCAAGAAATAGGTTCTATTGAAAAAATTCCTGAATTTATCGCACGTGCAAAAGATAAAAATGATCCTTTCCGTCTTATGGGCTTTGGCCACAGAGTT…
	'AJ564635.1'	GCTTATAAATACAGCATCGGACAGCCTTTTGTTTATCCACGTAACGATCTTAGCTATGCTGCAAATTTCCTTCACATGTGCTTTTCTGTTCCTTGTGAAGAATACAAAGTTAATCCTGTTCTTGCGCGAGCTATGGACCGAATCTTTACTCTACATGCAGATCATGAACAAAACGCATCCACATCAACCGTACGTCTGGCAGGTTCATCAGGAGCAAATCCGTTTGCGTGTATTGCAGCAGGTGTTGCGTGCCTTTGGGGGCCAGCTCATGGTGGTGCTAATGAAGCATGCTTAAAAATGCTGCAAGAAATAGGTTCTATTGAAAAAATTCCTGAATTTATCGCACGTGCAAAAGATAAAAATGATCCTTTCCGTCTTATGGGCTTTGGTCACAGAGTT…
	'AJ583111.1'	GCCTATAAATATAGTATTGGACAACCATTTGTTTATCCACGCAATGATCTTAGTTATGCTGCAAATTTCCTCCGTATGTGCTTTGCTGTTCCTTGTGAAGAATATAAAACAAACCCTGTGCTTTCTCGGGCAATGGATCAAATCTTTATCCTTCATGCTGATCATGAGCAAAATGCTTCTACATCTACGGTACGTCTTGCTGGATCATCGGGTGCCAATCCGTTTGCTTGTATTGCAGCAGGTGTTGCATGCCTTTGGGGACCCGCACATGGTGGTGCCAATGAAGCATGTCTAAAAATGCTACAAGAAATAGGTTCTATTAAAAGAATTCCTGAATTTATTGCACGTGCAAAAGATAAAAATGATCCTTTCCGCCTTATGGGCTTTGGTCACCGTGTC…
	'AJ583112.1'	GCCTATAAATACAGTATCGGGCAAGCATTTGTTTATCCACGCAATGATCTCAGTTATGCTGCAAATTTCCTCCGTATGTGCTTTTCTGTTCCTTGTGAAGATTATAAATCAAACCCTGTGCTTACTCGAGCGATGGATCAAATCTTTATCCTTCATGCAGATCATGAACAAAATGCTTCTACATCTACAGTCCGTCTTGCTGGATCATCGGGGGCTAATCCGTTTGCCTGTATCGCAGCTGGTGTTGCATGTCTTTGGGGACCAGCCCATGGTGGTGCCAATGAAGCGTGTCTAAAAATGCTACAAGAAATCGGTTCTATTGAAAGAATTCCTGAATTTATTGCACGTGCAAAAGATAAAAATGATCCTTTCCGCCTTATGGGATTTGGTCACCGTGTC…
	'AJ583113.1'	GCTTATAAATACAGTATCGGACAAGCATTTGTTTATCCACGCAATGATCTCAGTTATGCTGCAAATTTCCTCCGTATGTGCTTTTCTGTTCCTTGTGAAGATTATAAATCAAACCCTGTGCTTACTCGAGCGATGGATCAAATCTTTATCCTTCATGCAGATCATGAACAAAATGCTTCTACATCTACAGTCCGTCTTGCTGGATCATCGGGGGCTAATCCGTTTGCCTGTATCGCAGCTGGTGTTGCATGTCTTTGGGGACCAGCCCATGGTGGTGCCAATGAAGCGTGTCTAAAAATGCTACAAGAAATCGGTTCTATTGAAAGAATTCCTGAATTTATTGCACGTGCAAAAGATAAAAATGATCCTTTCCGCCTTATGGGATTTGGTCACCGTGTC…
	'AJ583114.1'	GCCTATAAATACAGTATCGGGCAAGCATTTGTTTATCCACGCAATGATCTCAGTTATGCTGCAAATTTCCTCCGTATGTGCTTTTCTGTTCCTTGTGAAGATTATAAATCAAACCCTGTGCTTACTCGAGCGATGGATCAAATCTTTATCCTTCATGCAGATCATGAACAAAATGCTTCTACATCTACAGTCCGTCTTGCTGGATCATCGGGGGCTAATCCGTTTGCCTGTATCGCAGCTGGTGTTGCATGTCTTTGGGGACCAGCCCATGGTGGTGCCAATGAAGCGTGTCTAAAAATGCTACAAGAAATCGGTTCTATTGAAAGAATTCCTGAATTTATTGCACGTGCAAAAGATAAAAATGATCCTTTCCGCCTTATGGGATTTGGTCACCGTGTC…
	'AJ583115.1'	GCTTATAAATATAGTATTGGACAAGCGTTTGTTTATCCATGTAATGATCTTAGTTATGCTGCAAATTTTCTCCGTATGTGCTTTGCTGTTCCTTGTGAAGAATATAAAACAAGCCCTGTGCTCGCTCGGGCAATGGATCAAATCTTTATCCTTCATGCGGATCATGAACAAAATGCTTCTACATCTACGGTCCGTCTTGCTGGATCATCAGGGGCTAATCCGTTTGCCTGTATTGCAGCAGGTGTTGCATGCCTTTGGGGACCAGCACATGGGGGTGCCAATGAAGCATGTCTAAAAATGCTCCAAGAAATCGGTTCTATTAAAAGAATTCCTGAATTTATTGCACGTGCAAAAGATAAAAATGATCCTTTCCGTCTTATGGGCTTTGGTCACCGCGTT…
	'AJ583116.1'	GCTTATAAATATAGTATTGGACAAGCGTTTGTTTATCCATGTAATGATCTTAGTTATGCTGCAAATTTTCTCCGTATGTGCTTTGCTGTTCCTTGTGAAGAATATAAAACAAACCCTGTGCTCGCTCGGGCAATGGATCAAATCTTTATCCTTCATGCGGATCATGAACAAAATGCTTCTACATCTACGGTCCGTCTTGCTGGATCATCAGGGGCTAATCCGTTTGCCTGTATTGCAGCAGGTGTTGCATGCCTTTGGGGACCAGCACATGGGGGTGCCAATGAAGCATGTCTAAAAATGCTCCAAGAAATCGGTTCTATTAAAAGAATTCCTGAATTTATTGCACGTGCAAAAGATAAAAATGATCCTTTCCGTCTTATGGGCTTTGGTCACCGCGTT…
	'AJ583117.1'	GCCTATAAATACAGTATCGGGCAAGCATTTGTTAATCCACGCAATGATCTCAGTTATGCTGCAAATTTCCTCCGTATGTGCTTTTCTGTTCCTTGTGAAGATTATAAATCAAACCCTGTGCTTACTCGAGCGATGGATCAAATCTTTATCCTTCATGCAGATCATGAACAAAATGCTTCTACATCTACAGTCCGTCTTGCTGGATCATCGGGGGCTAATCCGTTTGCCTGTATCGCAGCTGGTGTTGCATGTCTTTGGGGACCAGCCCATGGTGGTGCCAATGAAGCGTGTCTAAAAATGCTACAAGAAATCGGTTCTATTGAAAGAATTCCTGAATTTATTGCACGTGCAAAAGATAAAAATGATCCTTTCCGCCTTATGGGATTTGGTCACCGTGTC…
	'AJ583118.1'	GCTTATAAATATAGTATTGGACAAGCGTTTGTTAATCCATGTAATGATCTTAGTTATGCTGCAAATTTTCTCCGTATGTGCTTTGCTGTTCCTTGTGAAGAATATAAAACAAACCCTGTGCTCGCTCGGGCAATGGATCAAATCTTTATCCTTCATGCGGATCATGAACAAAATGCTTCTACATCTACGGTCCGTCTTGCTGGATCATCAGGGGCTAATCCGTTTGCCTGTATTGCAGCAGGTGTTGCATGCCTTTGGGGACCAGCACATGGGGGTGCCAATGAAGCATGTCTAAAAATGCTCCAAGAAATAGGTTCTATTAAAAGAATTCCTGAATTTATTGCACGTGCAAAAGATAAAAATGATCCTTTCCGTCTTATGGGCTTTGGTCACCGCGTC…
	'AJ583119.1'	GCCTATAAATATAGTATCGGGCAAGCATTTGTTTATCCACGCAATGATCTTAGTTATGCTGCAAATTTCCTCCGTATGTGCTTTTCTGTTCCTTGTGAAGATTATAAATCAAACCCTGTGCTTGCTCGAGCGATGGATCAAATCTTTATCCTTCATGCAGATCATGAACAAAATGCTTCTACATCTACGGTCCGTCTTGCTGGGTCATCGGGGGCTAATCCGTTTGCCTGTATCGCAGCAGGTGTTGCATGCCTTTGGGGACCAGCACATGGTGGCGCCAATGAAGCATGTCTAAAAATGCTACAAGAAATCGGTTCTATTAAAAGAATTCCTGAATTTATTGAACGTGCAAAAGATAAAAATGATCCTTTTCGCCTTATGGGCTTTAGTCATCGTGTC…
	'AJ583120.1'	GCCTATAAATACAGTATCGGGCAAGCATTTGTTTATCCACGCAATGATCTTAGTTATGCTGCAAATTTCCTTCGTATGTGCTTTTCTGTTCCTTGTGAAGATTATAAATCAAACCCTGTGCTTGCTCGAGCAATGGATCAAATCTTTATCCTTCATGCAGATCATGAACAAAATGCTTCTACATCCACAGTCCGTCTTGCTGGGTCATCGGGGGCTAATCCGTTTGCCTGTATCGCAGCAGGTGTTGCATGCCTTTGGGGACCAGCTCATGGTGGTGCCAATGAAGCATGTCTAAAAATGCTACAAGAAATCGGTTCTATTGAAAAAATTCCTGAATTTATTGCACGTGCAAAAGATAAAAATGATCCTTTCCGCCTTATGGGCTTTGGTCACCGTGTC…
	'AJ583121.1'	GCCTATAAATACAGTATCGGGCAAGCATTTGTTTATCCACGCAATGATCTTAGTTATGCTGCAAATTTCCTTCGTATGCGCTTTTCTGTTCCTTGTGAAGATTATAAATCAAACCCTGTGCTTGCTCGAGCAATGGATCAAATCTTTATCCTTCATGCAGATCATGAACAAAATGCTTCTACATCCACAGTCCGTCTTGCTGGGTCATCGGGGGCTAATCCGTTTGCCTGTATCGCAGCAGGTGTTGCATGCCTTTGGGGACCAGCTCACGGTGGTGCCAATGAAGCATGTCTAAAAATGCTACAAGAAATCGGTTCTATTGAAAAAATTCCTGAATTTATTGCACGTGCAAAAGATAAAAATGATCCTTTCCGCCTTATGGGCTTTGGTCACCGTGTC…
	'AJ583122.1'	GCCTATAAATACAGTATCGGACAAGCATTTGTTTACCCACGTAATGATCTTAGTTATGCCGCAAACTTCCTTCGTATGTGCTTTTCTGTTCCTTGTGAAGATTATCAATCAAATCCCGTGCTTGCTCGGGCGATGGATCAAATTTTTATTCTTCACGCAGACCATGAACAAAATGCTTCTACATCTACAGTCCGTCTTGCTGGATCATCGGGGGCAAATCCTTTTGCCTGTATCGCAGCAGGTGTTGCATGCCTTTGGGGACCAGCACACGGTGGCGCTAATGAAGCATGTCTAAAAATGCTACAAGAAATTGGTTCGATTAAAAGAATTCCTGAATTTATTGCGCGTGCAAAAGATAAAAATGATCCTTTCCGCCTTATGGGCTTTGGTCACCGTGTC…
	'AJ583123.1'	GCTTATAAATACAGTATCGGACAAGCATTTGTTTACCCACGTAATGATCTTAGTTATGCCGCAAACTTCCTTCGTATGTGCTTTTCTGTTCCTTGTGAAGATTATCAATCAAATCCCGTGCTTGCTCGGGCGATGGATCAAATTTTTATCCTTCACGCAGACCATGAACAAAATGCTTCTACATCTACAGTCCGTCTTGCTGGATCATCGGGGGCAAATCCTTTTGCCTGTATCGCAGCAGGTGTTGCATGCCTTTGGGGACCAGCACACGGTGGTGCTAATGAAGCATGTCTAAAAATGCTACAAGAAATTGGTTCAATTAAAAGAATTCCTGAATTTATTGCGCGTGCAAAAGATAAAAATGATCCTTTCCGCCTTATGGGCTTTGGTCACCGTGTC…
	'AJ583124.1'	GCTTATAAATACAGTATCGGACAAGCATTTGTTTACCCACGTAATGATCTTAGTTATGCCGCAAACTTCCCTCGTATGTGCTTTTCTGTTCCTTGTGAAGATTATCAATCAAATCCCGTGCTTGCTCGGGCGATGGATCAAATTTTTATCCTTCACGCAGACCATGAACAAAATGCTTCTACATCTACAGTCCGTCTTGCTGGATCATCGGGGGCAAATCCTTTTGCCTGTATCGCAGCAGGTGTTGCATGCCTTTGGGGACCAGCACACGGTGGTGCTAATGAAGCATGTCTAAAAATGCTACAAGAAATTGGTTCAATTAAAAGAATTCCTGAATTTATTGCGCGTGCAAAAGATAAAAATGATCCTTTCCGCCTTATGGGCTTTGGTCACCGTGTC…
	'AJ583125.1'	GCCTATAAATACAGTATCGGGCAAGCATTTGTTTATCCACGCAATGATCTCAGTTATGCTGCAAATTTCCTCCGTATGTGCTTTTCTGTTCCTTGTGAAGATTATAAATCAAACCCTGTGCTTACTCGAGCGATGGATCAAATCTTTATCCTTCATGCAGATCATGAACAAAATGCTTCTACATCTACAGTCCGTCTTGCTGGATCATCGGGGGCTAATCCGTTTGCCTGTATCGCAGCTGGTGTTGCATGTCTTTGGGGACCAGCCCATGGTGGTGCCAATGAAGCGTGTCTAAAAATGCTACAAGAAATCGGTTCTATTGAAAGAATTCCTGAATTTATTGCACGTGCAAAAGATAAAAATGATCCTTTCCGCCTTATGGGATTTGGTCACCGTGTC…
	'AJ583126.1'	GCTTATAAATACAGTATCGGACAAGCATTTGTTTACCCACGTAATGATCTTAGTTATGCCGCAAACTTCCTTCGTATGTGCTTTTCTGTTCCTTGTGAAGATTATCAATCAAATCCCGTGCTTGCTCGGGCGATGGATCAAATTTTTATCCTTCACGCAGACCATGAACAAAATGCTTCTACATCTACAGTCCGTCTTGCTGGATCATCGGGGGCAAATCCTTTTGCCTGTATCGCAGCAGGTGTTGCATGCCTTTGGGGACCAGCACACGGTGGTGCTAATGAAGCGTGTCTAAAAATGCTACAAGAAATTGGTTCAATTAAAAGAATTCCTGAATTTATTGCGCGTGCAAAAGATAAAAATGATCCTTTCCGCCTTATGGGCTTTGGTCACCGTGTC…
	'AJ583127.1'	GCTTATAAATACAGTATCGGACAAGCATTTGTTTACCCACGTAATGATCTTAGTTATGCCGCAAACTTCCTTCGTATGTGCTTTTCTGTTCCTTGTGAAGATTATCAATCAAATCCCGTGCTTGCTCGGGCGATGGATCAAATTTTTATCCTTCACGCAGACCATGAACAAAATGCTTCTACATCTACAGTCCGTCTTGCTGGATCATCGGGGGCAAATCCTTTTGCCTGTATCGCAGCAGGTGTTGCATGCCTTTGGGGACCAGCACACGGTGGTGCTAATGAAGCGTGTCTAAAAATGCTACAAGAAATTGGTTCAATTAAAAGAATTCCTGAATTTATTGCGCGTGCAAAAGATAAAAATGATCCTTTCCGCCTTATGGGCTTTGGTCACCGTGTC…
	'AJ583128.1'	GCTTATAAATACAGTATCGGACAAGCATTTGTTTACCCACGTAATGATCTTAGTTATGCCGCAAACTTCCTTCGTATGTGCTTTTCTGTTCCTTGTGAAGATTATCAATCAAATCCCGTGCTTGCTCGGGCGATGGATCAAATTTTTATCCTTCACGCAGACCATGAACAAAATGCTTCTACATCTACAGTCCGTCTTGCTGGATCATCGGGGGCAAATCCTTTTGCCTGTATCGCAGCAGGTGTTGCATGCCTTTGGGGACCAGTACACGGTGGTGCTAATGAAGCGTGTCTAAAAATGCTACAAGAAATTGGTTCAATTAAAAGAATTCCTGAATTTATTGCGCGTGCAAAAGATAAAAATGATCCTTTCCGCCTTATGGGCTTTGGTCACCGTGTC…
	'AJ583129.1'	GCCTATAAATACAGTATCGGACAAGCATTTGTTTATCCACGCAATGATCTTAGTTATGCTGCAAATTTTCTCCGTATGTGCTTTGCTGTTCCTTGTGAAGAATATACAACAAACCCTGTACTTTCTCGAGCAATGGATCAAATCTTTATCCTTCATGCCGATCATGAACAAAATGCTTCTACATCTACGGTCCGTCTTGCCGGATCATCTGGTGCTAATCCGTTTGCTTGCATTGCAGCAGGTGTTGCATGCCTTTGGGGACCAGCTCATGGTGGGGCCAATGAGGCATGTCTAAAAATGCTACAAGAAATCGGTTCTATTAAAAGAATTCCTGAGTTTATTGCACGTGCAAAAGATAAAAATGATCCTTTCCGCCTCATGGGCTTTGGTCACCGTGTC…
	'AJ583130.1'	GCTTATAAATACAGTATCGGGCAAGCATTTGTTTATCCACGTAATGATCTTAGTTATGCTGCAAATTTCCTCCGTATGTGCTTTTCTGTTCCTTGTGAAGAATATAAAGTAAACCCTGTGCTTGCTCGGGCAATGGATCAAATCTTTATCCTTCATGCAGATCATGAACAAAATGCTTCTACATCTACAGTCCGTCTTGCTGGATCATCAGGTGCTAATCCGTTTGCCTGTATCGCAGCAGGTGTTGCATGCCTTTGGGGGCCAGCNCATGGTGGCGCCAATGAAGCATGTTTAAAAATGCTACAAGAAATCGGTTCTATTGAAAGAATTCCTGAGTTTATTGCACGTGCAAAAGATAAAAATGATCCTTTCCGCCTTATGGGCTTTGGTCACCGTGTT…
	'AJ583131.1'	GCCTATAAATACAGTATCGGACAAGCATTTGTTTATCCACGCAATGATCTTAGTTATGCTGCAAATTTTCTCCGTATGTGCTTTGCTGTTCCTTGTGAAGAATATATAACAAATCCTGTACTTTCTCGAGCAATGGATCAAATCTTTATCCTTCATGCCGATCATGAACAAAATGCTTCTACATCTACGGTCCGTCTTGCCGGATCATCTGGGGCTAATCCNTTTGCTTGTATTGCAGCAGGTGTTGCATGCCTTTGGGGACCAGCTCATGGTGGGGCCAATGAGGCATGTCTAAAAATGCTACAAGAAATCGGTTCTATTAAAAGAATTCCTGAATTTATTGCACGTGCAAAAGATAAAAATGATCCTTTCCGCCTCATGGGCTTTGGTCACCGTGTC…
	'AJ583132.1'	GCCTATAAATATAGTATTGGACAAGCATTTGTTTATCCACGTAATGATCTTAGTTATGCTGCAAATTTTCTCCGTATGTGCTTTGCTGTTCCTTGTGAAGAATATAAAACAAACCCTGTGCTTGCTCGGGCAATGGATAAAATCTTTATTCTTCATGCAGATCATGAACAAAATGCTTCTACATCTACGGTCCGCCTTGCTGGATCATCAGGAGCCAATCCGTTTGCCTGTATTGCAGCAGGTGTTGCATGCCTTTGGGGACCAGCACATGGTGGCGCCAATGAAGCATGTCTAAAAATGCTACAGGAAATCGGTTCTATTAAAAAAATTCCTGAATTTATTGCACGTGCAAAAGATAAAAATGATCCTTTCCGTCTTATGGGCTTTGGTCACCGTGTC…
	'AJ583133.1'	GCCTATAAATATAGCATTGGACAAGCATTTGTTTATCCACGCAATGATCTTAGTTATGCTGCAAACTTCCTCCGTATGTGCTTTGCTGTTCCTTGTGAAGAATATGAAACAAACCCTGTTCTTGCTCGGGCGATGGATAAAATCTTTATCCTTCATGCAGATCATGAACAAAATGCTTCTACATCTACGGTCCGTCTTGCTGGATCATCAGGAGCTAATCCGTTTGCCTGTATTGCAGCAGGTGTCGCATGCCTTTGGGGACCAACACATGGTGGTGCCAATGAAGCATGTCTAAAAATGCTACAGGAAATCGGTTCTACTAAAAGAATTCCTGAGTTTATTGCACGTGCAAAAGATAAAAATGATCCTTTCCGCCTCATGGGTTTTGGTCACCGCGTT…
	'AJ583134.1'	GCCTATGAATATAGCATTGGACAAGCATTTGTTTATCCACGCAATGATCTTAGTTATGCTGCAAACTTCCTCCGTATGTGCTTTGCTGTTCCTTGTGAAGAATATGAAACAAACCCTGTTCTTGCTCGGGCGATGGATAAAATCTTTATCCTTCATGCAGATCATGAACAAAATGCTTCTACATCTACGGTCCGTCTTGCTGGATCATCAGGAGCTAATCCGTTTGCCTGTATTGCAGCAGGTGTCGCATGCCTTTGGGGACCAACACATGGTGGTGCCAATGAAGCATGTCTAAAAATGCTACAGGAAATCGGTTCTATTAAAAGAATTCCTGAGTTTATTGCACGTGCAAAAGATAAAAATGATCCTTTCCGCCTTATGGGTTTTGGTCACCGCGTT…
	'AJ583135.1'	GCCTATAAATATAGTATTGGACAAGCATTTGTTTATCCACGCAATGATCTTAGTTATGCGGCAAATTTCCTCCGTATGTGCTTTGCTGTTCCTTGTGAAGAATATAAAACAAACCCTGTACTTGCTCGGGCAATGGATCAAATCTTTATCCTTCATGCAGATCATGAACAAAATGCTTCTACATCTACGGTCCGTCTTGCTGGATCATCAGGGGCTAATCCGTTTGCCTGTATTGCAGCAGGTGTCGCATGCCTTTGGGGACCAGCACATGGTGGTGCCAATGAAGCATGTCTAAAAATGCTACAGGAAATTGGTTCTATTAAAAGAATTCCTGAATTTATTGCACGTGCAAAAGATAAAAATGATCCTTTCCGCCTTATGGGCTTTGGTCACCGTGTT…
	'AJ583136.1'	GCCTATAAATATAGCATTGGACAAGCATTTGTTTATCCACGCAATGATCTTAGTTATGCTGCAAACTTCCTCCGTATGTGCTTTGCTGTTCCTTGTGAAGAATATGAAACAAACCCTGTTCTTGCTCGGGCGATGGATAAAATCTTTATCCTTCATGCAGATCATGAACAAAATGCTTCTACATCTACGGTCCGTCTTGCTGGATCATCAGGAGCTAATCCGTTTGCCTGTATTGCAGCAGGTGTCGCATGCCTTTGGGGACCAACACATGGTGGTGCCAATGAAGCATGTCTAAAAATGCTACAGGAAATCGGTTCTATTAAAAGAATTCCTGAGTTTATTGCACGTGCAAAAGATAAAAATGATCCTTTCCGCCTTATGGGTTTTGGTCACCGCGTT…
	'AMQK01000007.1'	GCATATAAATACAGTATTGGGCAACCTTTTGTTTATCCACGTAATGACCTTAATTACGCTACAAATTTCCTTCATATGTGCTTCTCTGTTCCTTGTGAAGAATACAAAATTAGCCCTGTTATTGCTCGAGCTATGGATCGAATTTTTACTCTTCATGCAGATCATGAACAAAATGCATCTACATCAACAGTACGCCTTGCAGGTTCATCAGGAGCTAATCCGTTTGCATGTATTGCAGCAGGTGTTGCATGCCTTTGGGGGCCAGCTCATGGTGGAGCTAATGAAGCATGTCTAAAAATGCTACAAGAGATAGGCTCTGTTAAAAAAATTCCTCAATTTATTGCGCGTGCAAAAGATAAAAATGATCCTTTTCGTCTTATGGGCTTCGGCCACAGAGTC…
	AR15_3_FN645480_Rodent	GCATATAAATATAGTATTGGGCAACCATTTGTTTATCCGCGTAACGATCTAAGTTACGCTGCAAATTTCCTTCACATGTGCTTTTCCGTTCCTTGCGAAGAATATAAAATTAATCCAGTGCTTGCTCGAGCTATGGACCGAATTTTCACTCTTCATGCAGATCATGAACAAAATGCATCTACATCAACAGTACGTCTTGCTGGTTCATCAGGAGCTAATCCATTTGCGTGTATAGCAGCAGGTGTAGCATGCCTTTGGGGACCAGCGCACGGTGGTGCTAATGAAACGTGTCTAAAAATGCTGCAAGAAATAGGCAATGTTCAAAAAATTCCTGAGTTTATTGCACGTGCAAAAGATAAAAATGATCGTTTCCGTCTTATGGGTTTTGGTCACCGTGTC…
	AY454537_Rodent	GCCTATAAATACAGTATCGGACAAGCATTTGTTTATCCACGTAATGATCTTAGTTATGCTGCAAATTTCCTCCGTATGTGCTTTGCTGTTCCTTGTGAAGAATATAAAACAAACCCTGTGCTTGCTCGGGCGATGGATCAAATCTTTATCCTTCATGCAGATCATGAACAAAATGCTTCTACATCTACGGTACGTCTTGCTGGATCCTCGGGTGCTAATCCGTTTGCCTGTATTGCAGCAGGTGTTGCATGCCTTTGGGGACCAGCACATGGTGGTGCCAATGAAGCATGTTTAAAAATGCTACAAGAAATAGGTTCTATTGAAAGAATTCCTGAATTTATTGCACGTGCAAAAGATAAAAATGATCCTTTCCGCCTTATGGGCTTTGGGCACCGTGTC…
	AY454538_Rodent	GCATATAAATATAGTATCGGGCAAGCCTTTGTTTATCCACGAAATGATCTTAGTTACGCTGCTAATTTTCTCCGTATGTGCTTTTGCGTTCCTTGTGAAGAATACAAAATCAATCCCGTTCTTACTCGAGCAATGGATCGAATTTTTATTCTTCATGCAGACCATGAACAAAATGCTTCTACATCCACTGTACGCCTTGCAGGATCATCAGGTGCTAATCCGTTTGCATGTATCGCAGCAGGTGTTGCGTGCCTTTGGGGACCAGCGCATGGTGGAGCTAATGAAGCATGCTTAAAGATGCTACAAGAAATAGGTTCCGTTGAGAGAATTCCTGAATTCATTGCACGTGCAAAAGATAAAAATGATCCTTTCCGCCTTATGGGGTTTGGGCACAGAGTC…
	AY454539_Rodent	GCATATAAATATAGTATTGGGCAACCATTTGTTTATCCACGTAACGATCTAAGTTACGCTGCAAATTTCCTTCATATGTGCTTTTCCGTTCCTTGTGAAGAATATAAAATTAATCCAGTGCTTGCTCGAGCTATGGACCGAATTTTCACCCTTCATGCAGATCATGAACAAAATGCATCTACATCAACAGTACGTCTTGCTGGTTCATCAGGAGCTAATCCATTTGCGTGTATAGCAGCAGGTGTAGCATGTCTTTGGGGACCAGCGCACGGTGGTGCTAATGAAACGTGTCTAAAAATGCTGCAAGAAATAGGCGCTGTTCAAAAAATTCCTGAGTTTATTGCGCGTGCAAAAAATAAAAATGATCGTTTCCGTCTTATGGGCTTTGGTCACCGTGTC…
	AY454540_Rodent	GCTTACAAATATAGCATTGGACAAGCATTTGTGTATCCCCATAATAGTCTTAGCTATGCCGCAAATTTCCTTCGTATGTGCTTTGCTGTCCCTTGTGAAGAATACCAAGTTAATCCAGTGCTCACTCGAGCTATGGATAGAATTTTTATCCTTCATGCCGATCATGAACAAAATGCTTCTACCTCCACTGTACGCCTTGCAGGATCATCAGGGGCTAATCCATTTGCATGTATCGCAGCAGGTGTTGCATGTCTTTGGGGACCAGCGCATGGCGGGGCCAATGAAGCATGTTTGAAAATGCTCAAAGAAATAGGTTCTGTGAAAAAAATTCCTGAATTTATTGCTCGTGCAAAAGATAAAAATGATCCCTTCCGCCTTATGGGATTTGGTCATAGAGTC…
	AY454541_Rodent	GCTTATAAATATAGTATAGGGCAAGCCTTTGTTTATCCACGCAATGATCTTAGTTACGCTGCAAATTTTCTCCGTATGTGCTTTTGCGTTCCTTGTGAAGAATACAAAGTCAATCCCGTTCTTACTCGGGCAATGGATCGAATCTTTATCCTGCATGCAGATCATGAACAAAATGCTTCTACATCCACTGTACGCCTTGCTGGATCATCAGGTGCTAATCCGTTTGCATGTATCGCAGCAGGTGTTGCGTGCCTTTGGGGACCAGCGCATGGTGGAGCTAATGAAGCATGCTTAAAGATGCTACAAGAAATAGGTTCCGTTGAGAGAATCCCTGAATTCATTGCACGTGCAAAAGATAAAAATGATCCTTTCCGCCTTATGGGATTTGGTCACAGAGTC…
	'AY515125.1'	GCCTATAAATACAGTATCGGACAACCATTTGTTTATCCACGCAATGATCTTAGTTATGCTGCAAATTTCCTCCGTATGTGCTTTGCTGTTCCTTGTGAAGAATATAAAACAAACCCTGTACTTGCTCGAGCGATGGATCAAATCTTTATCCTTCATGCTGATCATGAGCAAAATGCTTCTACATCTACGGTACGCCTTGCTGGATCTTCGGGTGCTAATCCGTTTGCATGTATCGCAGCAGGTGTTGCATGCCTTTGGGGACCAGCACATGGTGGTGCCAATGAAGCATGTCTAAAGATGCTACAAGAAATAGGTTCTATTAAAAGAATTCCTGAATTTATTGCACGCGCAAAAGATAAAAATGATCCTTTCCGCCTTATAGGCTTTGGCCATCGTGTC…
	AY584852_Rodent	GCTTATAAATATAGTATAGGGCAAGCCTTTGTTTATCCACGCAATGATCTTAGTTACGCTGCAAATTTTCTCCGTATGTGCTTTTGCGTTCCTTGTGAAGAATACAAAATCAATCCCGTTCTCACTCGGGCAATGGATCGAATCTTTATCCTGCATGCAGATCATGAACAAAATGCTTCTACATCCACTGTACGCCTTGCTGGATCATCAGGTGCTAATCCGTTTGCATGTATCGCAGCAGGTGTTGCGTGCCTTTGGGGGCCAGCGCATGGTGGAGCTAATGAAGCATGCTTAAAGATGCTACAAGAAATAGGTTCCGTTGAAAGAATTCCTGAATTCATTGCACGTGCAAAAGATAAAAATGATCCTTTCCGCCTTATGGGATTTGGTCACAGAGTC…
	AY584853_Rodent	GCTTATAAATATAGTATAGGGCAAGCCTTTGTTTATCCACGCAATGATCTTAGTTACGCTGCAAATTTTCTCCGTATGTGCTTTTGCGTTCCTTGTGAAGAATACAAAATCAATCCCGTTCTCACTCGGGCAATGGATCGAATCTTTATCCTGCATGCAGATCATGAACAAAATGCTTCTACATCCACTGTACGCCTTGCTGGATCATCAGGTGCTAATCCGTTTGCATGTATCGCAGCAGGTGTTGCGTGCCTTTGGGGGCCAGCGCATGGTGGAGCTAATGAAGCATGCTTAAAGATGCTACAAGAAATAGGTTCCGTTGAAAGAATTCCTGAATTCATTGCACGTGCAAAAGATAAAAATGATCCTTTCCGCCTTATGGGATTTGGGCACAGAGTC…
	'AY584854.1'	GCCTATAAATACAGTATTGGACAAGCATTTGTTTATCCACGTAATGATCTTAGTTATGCTGCAAATTTCCTCCATATGTGCTTTGCTGTTCCTTGTGAAGAATATAAAACAAACCCTGTGCTTGCTCGGGCGATGGATCAAATATTTACCCTTCATGCAGATCATGAACAAAATGCTTCTACATCTACGGTACGTCTTGCTGGATCCTCAGGTGCTAATCCGTTTGCCTGTATTGCAGCAGGTGTTGCATGCCTTTGGGGACCAGCACATGGTGGTGCCAATGAAGCATGCCTAAAAATGCTACAAGAAATAGGTTCTATTAAAAGAATTCCTGAATTTATTGCACGTGCAAAAGATAAAAATGATTCTTTCCGCCTTATGGGCTTTGGGCACCGTGTC…
	'AY584855.1'	GCCTATAAATACAGTATTGGACAAGCATTTGTTTATCCACGTAATGATCTTAGTTATGCTGCAAATTTCCTCCATATGTGTTTTGCTGTTCCTTGTGAAGAATATAAAACAAACCCTGTGCTTGCTCGGGCGATGGATCAAATATTTACCCTTCATGCAGATCATGAACAAAATGCTTCTACATCTACGGTACGTCTTGCTGGATCCTCAGGTGCTAATCCGTTTGCCTGTATTGCAGCAGGTGTTGCATGCCTTTGGGGACCAGCACATGGTGGTGCCAATGAAGCATGCCTAAAAATGCTACAAGAAATAGGTTCTATTAAAAGAATTCCTGAATTTATTGCACGTGCAAAAGATAAAAATGATCCTTTCCGCCTTATGGGCTTTGGGCACCGTGTC…
	'AY584856.1'	TCCTATAAATACAGTATTGGACAAGCATTTGTTTATCCACGTAATGATCTTAGTTATGCTGCAAATTTCCTCCATATGTGTTTTGCTGTTCCTTGTGAAGAATATAAAACAAACCCTGTGCTTGCTCGGGCGATGGATCAAATATTTACCCTTCATGCAGATCATGAACAAAATGCTTCTACATCTACGGTACGTCTTGCTGGATCCTCAGGTGCTAATCCGTTTGCCTGTATTGCAGCAGGTGTTGCATGCCTTTGGGGACCAGCACATGGTGGTGCCAATGAAGCATGCCTAAAAATGCTACAAGAAATAGGTTCTATTAAAAGAATTCCTGAATTTATTGCACGTGCAAAAGATAAAAATGATCCTTTCCGCCTTATGGGCTTTGGGCACCGTGTC…
	'AY584857.1'	GCCTATAAATACAGTATCGGACAAGCATTTGTTTATCCACGTAATGATCTTAGTTATGCTGCAAATTTCCTCCGTATGTGCTTTGCTGTTCCTTGTGAAGAATATAAAACAAACCCTGTGCTTGCTCGGGCGATGGATCAAATCTTTATCCTTCATGCAGATCATGAACAAAATGCTTCTACATCTACGGTACGTCTTGCTGGATCCTCAGGTGCTAATCCGTTTGCCTGTATTGCAGCAGGTGTTGCATGCCTTTGGGGACCAGCACATGGTGGTGCCAATGAAGCATGTTTAAAAATGCTACAAGAAATAGGTTCTATTGAAAGAATTCCTGAATTTATTGCACGTGCAAAAGATAAAAATGATCCTTTCCGCCTTATGGGCTTTGGGCACCGTGTC…
	AY584859_Rodent	GCTTATAAATATAGTATCGGACAAGCATTTGTTTATCCTCATAATGATCTTAGCTACACTGAAAATTTTCTTCGTATGTGCTTTTGTGTTCCTTGTGAAGAATATAAAATAAATCCTGTGCTCGCTCGAGCAATGGATCGAATCTTTATCCTCCATGCAGATCATGAACAAAATGCCTCTACCTCCACTGTACGCCTTGCGGGATCATCAGGTGCTAATCCATTTGCGTGTATTGCAGCAGGTGTTGCATGTCTTTGGGGACCCGCACATGGTGGGGCCAATGAAGCCTGCTTAAAAATGTTACAAGAAATAGGCTCAGTTGAGCAAATTCCAAAATTCATTGCACGAGCAAAAGACAAAAATGACCCTTTCCGCCTTATGGGATTTGGCCATCGAGTC…
	AY902179_Rattus	GCCTATAAATATAGTATTGGACAASCATTTGTTTATCCTCGYAATGATCTTAGTTATGCTGCAAATTTCCTYCGTATGTGYTTTGCTGTTCCTTGTGAAGAATATAAAAYAAACCCTGTRCTTKCYCGRGCAATGGATCAAATCTTTATCCTTCATGCYGATCATGARCAAAATGCTTCTACATCKACRGTMCGTCTTGCTGGATCATCRGGKGCYAATCCGTTTGCYTGTATTGCAGCAGGTGTTGCATGCCTTTGGGGACCMGCCCATGGTGGTGCCAATGAAGCATGYCTAAAAATGCTACAAGARATAGGTTCTATTAAAAGAATTCCTGAATTTATTGCTCGTGCAAAAGATAAAAATGATCCTTTCCGCCTTATGGGCTTTGGTCACCGAGTC…
	AY902180_Shrew	GCCTATAAATACAGTATCGGACAACCATTTGTTTATCCACGCAATGATCTTAGTTATGCTGCCAATTTCCTCCGTATGTGCTTTGCTGTTCCTTGTGAAGAATATAAAATAAACCCTGTACTTGCTCGAGCGATGGATCAAATCTTTATCCTTCATGCTGATCATGAACAAAATGCTTCTACATCTACGGTACGTCTTGCTGGATCCTCGGGTGCTAATCCGTTTGCCTGTATTGCTGCAGGTGTTGCATGTCTTTGGGGGCCAGCACATGGGGGTGCCAATGAAGCATGTCTAAAAATGCTACAAGAAATAGGTTCTATTAAAAGAATTCCTGAATTTATTGCACGTGCAAAAGATAAAAATGATCCTTTCCGCCTTATGGGCTTTGGTCACCGTGTC…
	AY902181_Rattus	GCCTATAAATATAGTATTGGACAACCATTTGTTTATCCACGCAATGATCTTAGTTATGCTGCAAATTTCCTCCGTATGTGCTTTGCTGTTCCTTGTGAAGAATATAAAACAAACCCTGTGCTTTCTCGGGCAATGGATCAAATCTTTATCCTTCATGCTGATCATGAGCAAAATGCTTCTACATCTACGGTACGTCTTGCTGGATCATCGGGTGCCAATCCGTTTGCTTGTATTGCAGCAGGTGTTGCATGCCTTTGGGGACCCGCACATGGTGGTGCCAATGAAGCATGTCTAAAAATGCTACAAGAAATAGGTTCTATTAAAAGAATTCCTGAATTTATTGCACGTGCAAAAGATAAAAATGATCCTTTCCGCCTTATGGGCTTTGGTCACCGTGTC…
	AY902182_Rattus	GCCTATAAATATAGTATTGGACAAGCATTTGTTTATCCACGTAATGATCTCAGTTATGCCGCAAATTTTCTTCGTATGTGCTTTTCTGTTCCTTGTGAAGAATATAAAATCAACCCTGTACTCGTTCGGGCGATGGATCGAATCTTTATCCTTCATGCAGATCATGAACAAAATGCTTCCACATCTACCGTACGCCTTGCAGGATCATCAGGAGCTAATCCGTTTGCATGTATCGCTGCAGGTGTTGCCTGCCTTTGGGGACCAGCACATGGTGGAGCTAATGAAGCATGCCTAAAAATGCTACAAGAAATAGGTTCTGTTGAGAGAATTCCTGAATTCATCGCACGGGCAAAAGATAAAAATGATCCTTTCCGCCTTATGGGATTTGGCCACCGAGTT…
	AY902183_Rattus	GCCTATAAATATAGTATTGGACAACCATTTGTTTATCCACGCAATGATCTTAGTTATGCTGCAAATTTCCTCCGTATGTGCTTTGCTGTTCCTTGTGAAGAATATAAAACAAACCCTGTGCTTTCTCGGGCAATGGATCAAATCTTTATCCTTCATGCTGATCATGAGCAAAATGCTTCTACATCTACGGTACGTCTTGCTGGATCATCGGGTGCCAATCCGTTTGCTTGTATTGCAGCAGGTGTTGCATGCCTTTGGGGACCCGCACATGGTGGTGCCAATGAAGCATGTCTAAAAATGCTACAAGAAATAGGTTCTATTAAAAGAATTCCTGAATTTATTGCACGTGCAAAAGATAAAAATGATCCTTTCCGCCTTATGGGCTTTGGTCACCGTGTC…
	AY902184_Rattus	GCCTATAAATATAGTATTGGACAAGCATTTGTTTATCCTCGTAATGATCTTAGTTATGCTGCAAATTTCCTTCGTATGTGTTTTGCTGTTCCTTGTGAAGAATATAAAATAAACCCTGTACTTGCCCGAGCAATGGATCAAATCTTTATCCTTCATGCCGATCATGAACAAAATGCTTCTACATCGACAGTCCGTCTTGCTGGATCATCAGGGGCTAATCCGTTTGCCTGTATTGCAGCAGGTGTTGCATGCCTTTGGGGACCAGCCCATGGTGGTGCCAATGAAGCATGCCTAAAAATGCTACAAGAGATAGGTTCTATTAAAAGAATTCCTGAATTTATTGCTCGTGCAAAAGATAAAAATGATCCTTTCCGCCTTATGGGCTTTGGTCACCGAGTC…
	AY902185_Shrew	GCCTATAAATACAGTATCGGACAACCATTTGTTTATCCACGCAATGATCTTAGTTATGCTGCCAATTTCCTCCGTATGTGCTTTGCTGTTCCTTGTGAAGAATATAAAATAAACCCTGTACTTGCTCGAGCGATGGATCAAATCTTTATCCTTCATGCTGATCATGAACAAAATGCTTCTACATCTACGGTACGTCTTGCTGGATCCTCGGGTGCTAATCCGTTTGCCTGTATTGCTGCAGGTGTTGCATGTCTTTGGGGGCCAGCACATGGGGGTGCCAATGAAGCATGTCTAAAAATGCTACAAGAAATAGGTTCTATTAAAAGAATTCCTGAATTTATTGCACGTGCAAAAGATAAAAATGATCCTTTCCGCCTTATGGGCTTTGGTCACCGTGTC…
	AY902186_Rattus	GCCTATAAATATAGTATTGGACAACCATTTGTTTATCCACGCAATGATCTTAGTTATGCTGCAAATTTCCTCCGTATGTGCTTTGCTGTTCCTTGTGAAGAATATAAAACAAACCCTGTGCTTTCTCGGGCAATGGATCAAATCTTTATCCTTCATGCTGATCATGAGCAAAATGCTTCTACATCTACGGTACGTCTTGCTGGATCATCGGGTGCCAATCCGTTTGCTTGTATTGCAGCAGGTGTTGCATGCCTTTGGGGACCCGCACATGGTGGTGCCAATGAAGCATGTCTAAAAATGCTACAAGAAATAGGTTCTATTAAAAGAATTCCTGAATTTATTGCACGTGCAAAAGATAAAAATGATCCTTTCCGCCTTATGGGCTTTGGTCACCGTGTC…
	AY902187_Rattus	GCCTATAAATATAGTATTGGACAAGCATTTGTTTATCCACGTAATGATCTCAGTTATGCCGCAAATTTTCTTCGTATGTGCTTTTCTGTTCCTTGTGAAGAATATAAAATCAACCCTGTACTCGTTCGGGCGATGGATCGAATCTTTATCCTTCATGCAGATCATGAACAAAATGCTTCCACATCTACCGTACGCCTTGCAGGATCATCAGGAGCTAATCCGTTTGCATGTATCGCTGCAGGTGTTGCCTGCCTTTGGGGACCAGCACATGGTGGAGCTAATGAAGCATGCCTAAAAATGCTACAAGAAATAGGTTCTGTTGAGAGAATTCCTGAATTCATCGCACGGGCAAAAGATAAAAATGATCCTTTCCGCCTTATGGGATTTGGCCACCGAGTT…
	B_alsatica_JH725020_Lagomorpha	GCTTATAAATACAGTATTGGACAAGCATTTGTTTATCCACAAAATGATCTTAGTTACGCTGCAAATTTTCTCCGTATGTGCTTTTGTGTTCCTTGTGAAGAATATAAAATTAATCCTGTTCTTACTCGGGCAATGGATCGAATCTTTATCCTTCATGCAGATCATGAACAAAATGCCTCTACATCTACTGTACGTCTTGCAGGCTCATCAGGAGCTAATCCGTTTGCATGTATTGCAGCAGGTGTTGCATGCCTTTGGGGACCAGCACATGGTGGAGCCAATGAAGCATGCTTAAAGATGCTACAAGAAATAGGTTCTGTTAAGAGAATTCCTGAATTTATTGCACGTGCAAAAGATAAAAATGATCCTTTCCGCCTTATGGGATTTGGTCACCGAGTT…
	B_ancashensis_CP010401_Human	GCATATAAATACAGCATCGGACAACCCTTTGTATATCCACGTAATGACCTTGGCTATGCAGCTAATTTTCTTCATATGTGTTTCTCTGTTCCTTGCGAAGAATATGTTGTAAATCCTGTTCTTTCTCAAGCTATGGATCGAATATTTACTCTTCACGCAGACCATGAACAAAATGCATCAACATCAACAGTGCGTCTCGCGGGATCATCAGGGGCTAATCCATTCGCCTGCATTGCAGCAGGTGTTGCATGTCTTTGGGGACCAGCCCATGGTGGTGCAAATGAAGCATGCCTAAAAATGCTGCAGGAAATCGGTTCTATTAAAAAAATTCCTGAATTCATTGCGCGTGCAAAAGATAAAAATGATCCTTTTCGCCTCATGGGATTTGGTCATCGAGTT…
	B_ancashensis_KC886736_Human	GCATATAAATACAGCATCGGACAACCCTTTGTATATCCACGTAATGACCTTGGCTATGCAGCTAATTTTCTTCATATGTGTTTCTCTGTTCCTTGCGAAGAATATGTTGTAAATCCTGTTCTTTCTCAAGCTATGGATCGAATATTTACTCTTCACGCAGACCATGAACAAAATGCATCAACATCAACAGTGCGTCTCGCGGGATCATCAGGGGCTAATCCATTCGCCTGCATTGCAGCAGGTGTTGCATGTCTTTGGGGACCAGCCCATGGTGGTGCAAATGAAGCATGCCTAAAAATGCTGCAGGAAATCGGTTCTATTAAAAAAATTCCTGAATTCATTGCGCGTGCAAAAGATAAAAATGATCCTTTTCGCCTCATGGGATTTGGTCATCGAGTT…
	B_apis_KT315729_2_Hymenoptera	GCTTATAAATATTCAATCGGCCAACCGTTTGTATACCCGCGCAACGATTTGGGCTATGCGGCCAACTTCCTGCGCATGTGTTTTGCTGTTCCTTGTGAGGAATATAAAGTTAATCCGGTACTGGCACGCGCCATGGACCGCATCTTCATTCTTCATGCCGACCATGAACAGAACGCTTCGACATCGACTGTTCGTCTTGCCGGTTCTTCGGGTGCCAACCCGTTTGCATGTATCGCCGCAGGCGTTGCCTGTTTATGGGGCCCTGCTCATGGCGGTGCGAACGAAGCCTGCCTGAAAATGCTTCAGGAAATCGGTTCGGTTGATAGAATTCCGGAATTTATTGCCCGCGCCAAGGATAAAAATGATCCTTTCCGCCTGATGGGATTCGGGCACCGCGTC…
	B_australis_CP003123_1_Marsupialia	GCTTATAAATACAGCATTGGACATGCATTTATCCATCCGCGCGATGATCTCAGTTATGCTGAAAATTTTCTCCATATGTGCTTTTCTACCTCCGGTGAAGAATATAAAATTAACCCGGTTCTTGCCCGAGCTATGGACAGAATCTTCACTCTTCACGCAGATCATGAACAAAATGCGTCCACTTCAACTGTACGCCTTGCAGGTTCATCAGGAGCTAACCCATTCGCGTGTATCGCTGCAGGCGTCGCGTGTCTGTGGGGACCAGCTCATGGTGGTGCTAATGAAGCGTGTTTGAAAATGCTGCAAGAAATAGGCTCTGCTGAAAAAATTCCCGAATTTATCGCGCGCGCGAAAGATAAAGACGACCCATTCCGTCTTATGGGCTTTGGCCATCGAATA…
	B_bacilliformis_LQWW01000012_Human	GCATATAAATACAGTATTGGGCAACCTTTTGTTTATCCACGTAATGACCTTAATTACGCTACAAATTTCCTTCATATGTGCTTCTCTGTTCCTTGTGAAGAATACAAAATTAGCCCTGTTATTGCTCGAGCTATGGATCGAATTTTTACTCTTCATGCAGATCATGAACAAAATGCATCTACATCAACAGTACGCCTTGCAGGTTCATCAGGAGCTAATCCGTTTGCATGTATTGCAGCAGGTGTTGCATGCCTTTGGGGGCCAGCTCATGGTGGAGCTAATGAAGCATGTCTAAAAATGCTACAAGAGATAGGCTCTGTTAAAAAAATTCCTCAATTTATTGCGCGTGCAAAAGATAAAAATGATCCTTTTCGTCTTATGGGCTTCGGCCACAGAGTC…
	B_bacilliformis_Z70021_Human	GCATATAAATATAGTATTGGGCAACCTTTTGTTTATCCACGTAATGACCTTAATTACGCTACAAATTTTCTTCATATGTGCTTCTCTGTTCCTTGTGAAGAACACAAAATTAGCCCTGTTATTGCTCGAGCTATGGATCGAATCTTTACTCTTCATGCAGATCATGAACAAAATGCATCTACGTCAACAGTACGCCTTGCAGGTTCATCAGGAGCTAATCCGTATGCATGTATTGCAGCAGGTGTTGCATGCCTTTGGGGACCAGCTCATGGTGGAGCTAATGAAGCATGTCTAAAAATGCTACAAGAAATAGGTTCTGTTAAAAAAATTCCTGAATTTATTGCGCGTGCAAAAGATAAAAATGATCCTTTTCGTCTTATGGGCTTCGGCCACAGAGTC…
	B_birtlesii_NZ_KE007202_Rodent	GCTTATAAATATAGTATTGGACAAGCATTTGTTTATCCACGAAATGATCTTAGTTATGCTGCAAATTTTCTTCGTATGTGCTTTTGTGTTCCTTGTGAAGAATATAAAACAAATCCTGTTCTTACTCGAGCAATGGACCAAATCTTTATCCTCCATGCAGATCACGAACAAAATGCTTCTACATCCACTGTACGCCTTGCAGGATCATCAGGAGCTAATCCATTTGCATGTATTGCAGCGGGTGTTGCGTGCCTTTGGGGACCAGCGCATGGCGGAGCCAATGAAGCATGCTTAAAAATGCTACAAGAGATAGGTTCTGTTAAAAGAATTCCTGAATTTATTGCACGTGCAAAAGATAAAAATGATCCTTTCCGCCTTATGGGATTTGGTCATCGAGTC…
	B_chomelii_JN646657_Artiodactyla	GCTTATAAATACAGCATTGGACAACCTTTTGTTTATCCACGTAACGACCTTGGTTATGCTGCAAATTTCCTTCACATGTGCTTTTCTGTTCCTTGTGAAGAATACAAAGTTAATCCAGTTCTTGCGCGAGCTATGGACCGAATCTTCACTTTGCATGCAGATCATGAACAAAACGCATCCACATCAACCGTACGTCTGGCAGGTTCATCAGGAGCAAACCCGTTTGCGTGTATTGCAGCAGGTGTTGCGTGCCTTTGGGGGCCAGCCCATGGTGGTGCTAATGAAGCATGCTTAAAAATGCTGCAAGAAATAGGTTCTATTGAAAAAATTCCTGAATTTATCGCACGTGCAAAAGATAAAAATGATCCTTTCCGTCTTATGGGTTTTGGCCACAGAGTT…
	B_clarridgeiae_KC331017_Carnivora	GCATATAAATATAGCATTGGGCAACCATTTGTTTATCCACGTAATGATCTCAGTTACGCCGCAAATTTCCTTCATATGTGCTTTTCTGTTCCTTGCGAAGAATATAAAATTAACCCAGTGCTTGCTCGAGCTATGGACCGAATTTTTACCCTTCATGCAGACCATGAACAAAATGCATCTACATCAACTGTACGTCTTGCTGGTTCATCAGGAGCTAATCCATTTGCATGTATAGCAGCGGGTGTAGCATGCCTTTGGGGACCAGCGCATGGTGGTGCTAATGAAACATGTCTAAAAATGCTGCAAGAAATAGGCACTGTTCAAAAAATTCCTGAGTTTATTGCACGCGCAAAAGACAAAAATGATCGTTTCCGTCTTATGGGTTTTGGTCATCGTGTC…
	B_clarridgeiae_KJ170236_Carnivora	GCATATAAATATAGCATTGGGCAACCATTTGTTTATCCACGTAATGATCTCAGTTACGCCGCAAATTTCCTTCATATGTGCTTTTCTGTTCCTTGCGAAGAATATAAAATTAACCCAGTGCTTGCTCGAGCTATGGACCGAATTTTTACCCTTCATGCAGACCATGAACAAAATGCATCTACATCAACTGTACGTCTTGCTGGTTCATCAGGAGCTAATCCATTTGCATGTATAGCAGCGGGTGTAGCATGCCTTTGGGGACCAGCGCATGGTGGTGCTAATGAAACATGTCTAAAAATGCTGCAAGAAATAGGCACTGTTCAAAAAATTCCTGAGTTTATTGCACGCGCAAAAGACAAAAATGATCGTTTCCGTCTTATGGGTTTTGGTCATCGTGTC…
	B_clarridgeiae_NZ_JADC01000010_Carnivora	GCATATAAATATAGCATTGGGCAACCATTTGTTTATCCACGTAATGATCTCAGTTACGCCGCAAATTTCCTTCATATGTGCTTTTCTGTTCCTTGCGAAGAATATAAAATTAACCCAGTGCTTGCTCGAGCTATGGACCGAATTTTTACCCTTCATGCAGACCATGAACAAAATGCATCTACATCAACTGTACGTCTTGCTGGTTCATCAGGAGCTAATCCATTTGCATGTATAGCAGCGGGTGTAGCATGCCTTTGGGGACCAGCGCATGGTGGTGCTAATGAAACATGTCTAAAAATGCTGCAAGAAATAGGCACTGTTCAAAAAATTCCTGAGTTTATTGCACGCGCAAAAGACAAAAATGATCGTTTCCGTCTTATGGGTTTTGGTCATCGTGTC…
	B_coopersplainsensis_EU111803_Rattus	GCTTATAAATACAGTATCGGGCAAGCATTTGTTTATCCCCGTAATGATCTTAGCTACGCTGCAAATTTTCTCCGTATGTGCTTTTGTGTTCCTTGTGAAGAATATAAAATAAACCCTGTGCTCGCTCGGGCAATGGATCGAATCTTTATCCTCCATGCAGATCATGAACAAAATGCCTCTACATCCACTGTACGTCTTGCAGGATCATCAGGTGCTAATCCGTTTGCGTGTATTGCAGCAGGTGTTGCATGTCTTTGGGGACCAGCACATGGTGGAGCCAATGAAGCCTGCTTAAAAATGTTACAAGAAATAAACTCAGTTAAGAGAATTCCAAAATTCATTGCACGAGCAAAAGACAAAAATGACCCCTTCCGCCTTATGGGATTTGGCCATCGAGTC…
	B_doshiae_AF207827_Rodent	GCTTACAAATATAGCATTGGACAAGCATTTGTGTATCCCAATAATAATCTTAGTTATGCTGCAAATTTCCTTCGTATGTGCTTTGCTGTCCCTTGTGAAGAATACCAAGTTAATCCCGTGCTCACTCGAGCTATGGATAGAATTTTTATCCTTCATGCCGATCATGACCAAAATGCTTCTACCTCCACTGTGCGCCTTGCAGGATCATCAGGAGCTAATCCATTTGCATGTATCGCAGCAGGTGTTGCGTGTCTTTGGGGACCAGCGCATGGCGGAGCTAATGAAGCATGCTTGAAAATGCTTCAAGAAATAGGTTCTGTGAAAAAAATTCCTGAATTCATTGCTCGTGCAAAAGATAAAAATGATCCCTTCCGCCTTATGGGCTTTGGTCATCGAGTC…
	B_doshiae_AILV01000003_Rodent	GCTTACAAATATAGCATTGGACAAGCATTTGTGTATCCCCATAATAGTCTTAGCTATGCCGCAAATTTCCTTCGTATGTGCTTTGCTGTCCCTTGTGAAGAATACCAAGTTAATCCAGTGCTCACTCGAGCTATGGATAGAATTTTTATCCTTCATGCCGATCATGAACAAAATGCTTCTACCTCCACTGTACGCCTTGCAGGATCATCAGGGGCTAATCCATTTGCATGTATCGCAGCAGGTGTTGCATGTCTTTGGGGACCAGCGCATGGCGGGGCCAATGAAGCATGTTTGAAAATGCTCAAAGAAATAGGTTCTGTGAAAAAAATTCCTGAATTTATTGCTCGTGCAAAAGATAAAAATGATCCCTTCCGCCTTATGGGATTTGGTCATAGAGTC…
	B_doshiae_Z70017_Rodent	GCTTACAAATATAGCATTGGACAAGCATTTGTGTATCCCCATAATAGTCTTAGCTATGCCGCAAATTTCCTTCGTATGTGCTTTGCTGTCCCTTGTGAAGAATACCAAGTTAATCCAGTGCTCACTCGAGCTATGGATAGAATTTTTATCCTTCATGCCGATCATGAACAAAATGCTTCTACCTCCACTGTACGCCTTGCAGGATCATCAGGGGCTAATCCATTTGCATGTATCGCAGCAGGTGTTGCATGTCTTTGGGGACCAGCGCATGGCGGGGCCAATGAAGCATGTTTGAAAATGCTCAAAGAAATAGGTTCTGTGAAAAAAATTCCTGAATTTATTGCTCGTGCAAAAGATAAAAATGATCCCTTCCGCCTTATGGGATTTGGTCATAGAGTC…
	B_elizabethae_AIMF01000013_Human	GCCTATAAATATAGTATTGGACAAGCATTTGTTTATCCACGCAATGATCTTAGTTATGCTGCAAATTTCCTCCGTATGTGTTTTGCTGTTCCTTGTGAAGAATATAAAATAAACCCTGTGCTTGCCCGAGCAATGGATCAAATCTTTATCCTTCATGCAGATCATGAACAAAATGCTTCTACATCGACAGTCCGTCTTGCTGGATCATCAGGGGCTAATCCGTTTGCCTGTATTGCAGCAGGTGTTGCATGCCTTTGGGGGCCAGCCCATGGTGGCGCCAATGAAGCATGCCTAAAAATGCTACAGGAAATCGGTTCTATTAAAAGAATTCCTGAATTTATTGCTCGTGCAAAAGATAAAAATGATCCTTTCCGCCTTATGGGCTTTGGTCACCGTGTC…
	B_elizabethae_Z70009_Human	GCCTATAAATATAGTATTGGACAAGCATTTGTTTATCCACGCAATGATCTTAGTTATGCTGCAAATTTCCTCCGTATGTGTTTTGCTGTTCCTTGTGAAGAATATAAAATAAACCCTGTGCTTGCCCGAGCAATGGATCAAATCTTTATCCTTCATGCAGATCATGAACAAAATGCTTCTACATCGACAGTCCGTCTTGCTGGATCATCAGGGGCTAATCCGTTTGCCTGTATTGCAGCAGGTGTTGCATGCCTTTGGGGGCCAGCCCATGGTGGCGCCAATGAAGCATGCCTAAAAATGCTACAGGAAATCGGTTCTATTAAAAGAATTCCTGAATTTATTGCTCGTGCAAAAGATAAAAATGATCCTTTCCGCCTTATGGGCTTTGGTCACCGTGTC…
	B_florencae_HM622142_2_Shrew	GTTTATAAATACAGTATTGGACAAGCATTTGTTTATCCAAGAAATGATCTTAGTTACGCTGCAAATTTTCTTCGTATGTGCTTTTGTGTTCCTTGTGAAGAATATAAAAGCAATCCAGTTCTTACTCGAGCAATGGATCGAATCTTTATTCTCCACGCAGATCATGAACAAAATGCTTCTACATCCACTGTACGCCTTGCAGGATCATCAGGTGCTAATCCATTTGCATGTATTGCAGCAGGTGTTGCTTGCCTTTGGGGGCCAGCGCATGGTGGAGCCAATGAAGCATGCTTAAAGATGCTACAAGAAATAGGTTCCGTTAAAAGAATTCCTGAATTCATTGCACGCGCAAAAGATAAAAATGATCCTTTCCGCCTTATGGGATTTGGCCACCGAGTC…
	B_grahamii_EU014266_Rodent	GCCTATAAATACAGTATCGGACAAGCATTTGTTTATCCACGTAATGATCTTAGTTATGCTGCAAATTTCCTCCGTATGTGCTTTGCTGTTCCTTGTGAAGAATATAAAACAAACCCTGTGCTTGCTCGGGCGATGGATCAAATCTTTATCCTTCATGCAGATCATGAACAAAATGCTTCTACATCTACGGTACGTCTTGCTGGATCCTCGGGTGCTAATCCGTTTGCCTGTATTGCAGCAGGTGTTGCATGCCTTTGGGGACCAGCACATGGTGGTGCCAATGAAGCATGTTTAAAAATGCTACAAGAAATAGGTTCTATTGAAAGAATTCCTGAATTTATTGCACGTGCAAAAGATAAAAATGATCCTTTCCGCCTTATGGGCTTTGGGCACCGTGTC…
	B_grahamii_NZ_JACX01000006_Rodent	GCCTATAAATACAGTATCGGACAAGCATTTGTTTATCCACGTAATGATCTTAGTTATGCTGCAAATTTCCTCCGTATGTGCTTTGCTGTTCCTTGTGAAGAATATAAAACAAACCCTGTGCTTGCTCGGGCGATGGATCAAATCTTTATCCTTCATGCAGATCATGAACAAAATGCTTCTACATCTACGGTACGTCTTGCTGGATCCTCGGGTGCTAATCCGTTTGCCTGTATTGCAGCAGGTGTTGCATGCCTTTGGGGACCAGCACATGGTGGTGCCAATGAAGCATGTTTAAAAATGCTACAAGAAATAGGTTCTATTGAAAGAATTCCTGAATTTATTGCACGTGCAAAAGATAAAAATGATCCTTTCCGCCTTATGGGCTTTGGGCACCGTGTC…
	B_grahamii_Z70016_Rodent	GCCTATAAATACAGTATCGGACAAGCATTTGTTTATCCACGTAATGATCTTAGTTATGCTGCAAATTTCCTCCGTATGTGCTTTGCTGTTCCTTGTGAAGAATATAAAACAAACCCTGTGCTTGCTCGGGCGATGGATCAAATCTTTATCCTTCATGCAGATCATGAACAAAATGCTTCTACATCTACGGTACGTCTTGCTGGATCCTCGGGTGCTAATCCGTTTGCCTGTATTGCAGCAGGTGTTGCATGCCTTTGGGGACCAGCACATGGTGGTGCCAATGAAGCATGTTTAAAAATGCTACAAGAAATAGGTTCTATTGAAAGAATTCCTGAATTTATTGCACGTGCAAAAGATAAAAATGATCCTTTCCGCCTTATGGGCTTTGGGCACCGTGTC…
	B_henselae_KI911812_Human	GCCTATAAATATAGCATTGGACAAGCATTTGTTTATCCACGTAATGATCTTAGTTACGCTGCAAATTTTCTCCGTATGTGTTTTTCTGTTCCTTGTGAAGAATATAAAATTAATCCGGTGCTGACTCGAGCTATGGATAGAATCTTTACTCTTCATGCAGATCATGAACAAAATGCTTCGACATCCACTGTACGTCTTGCAGGTTCATCAGGTGCTAATCCATTTGCATGTATTGCAGCAGGTGTTGCATGCCTTTGGGGACCAGCTCATGGTGGAGCTAATGAAGCATGCCTAAAAATGTTACAAGAAATAGGTTCTGTTGAAAGAATTCCTGAATTCATTGCACGTGCAAAAGATAAAAATGATTCTTTCCGCCTTATGGGTTTTGGTCATCGAGTC…
	B_henselae_L38987_Carnivora	GCCTATAAATATAGCATTGGACAAGCATTTGTTTATCCACGTAATGATCTTAGTTACGCTGCAAATTTTCTCCGTATGTGTTTTTCTGTTCCTTGTGAAGAATATAAAATTAATCCGGTGCTGACTCGAGCTATGGATAGAATCTTTACTCTTCATGCAGATCATGAACAAAATGCTTCGACATCCACTGTACGTCTTGCAGGTTCATCAGGTGCTAATCCATTTGCATGTATTGCAGCAGGTGTTGCATGCCTTTGGGGACCAGCTCATGGTGGAGCTAATGAAGCATGCCTAAAAATGTTACAAGAAATAGGTTCTGTTGAAAGAATTCCTGAATTCATTGCACGTGCAAAAGATAAAAATGATTCTTTCCGCCTTATGGGTTTTGGTCATCGAGTC…
	B_koehlerae_AF176091_Carnivora	GCCTATAAATATAGCATCGGACAAGCATTTGTTTATCCACGTAATGATCTTAGTTACGCTGCAAATTTCCTCCATATGTGTTTTTCTATCCCTTGTGAAGAATATAAAATTAATCCAGTGCTAACTCGAGCTATGGATCGAATCTTTACCCTTCATGCAGATCATGAACAAAATGCTTCTACATCCACTGTACGTCTTGCAGGTTCATCAGGTGCTAATCCATTTGCATGTATTGCAGCAGGTGTTGCATGCCTTTGGGGACCAGCTCATGGTGGAGCCAATGAAGCATGCCTAAAAATGTTACAAGAAATAGGTTCTGTTGAAAGAATCCCTCAATTCATTGCACGTGCAAAAGATAAAAATGATTCTTTCCGCCTTATGGGTTTTGGTCACCGAGTC…
	B_koehlerae_AHPL01000007_Carnivora	GCCTATAAATATAGCATCGGACAAGCATTTGTTTATCCACGTAATGATCTTAGTTACGCTGCAAATTTCCTCCATATGTGTTTTTCTATCCCTTGTGAAGAATATAAAATTAATCCAGTGCTAACTCGAGCTATGGATCGAATCTTTACCCTTCATGCAGATCATGAACAAAATGCTTCTACATCCACTGTACGTCTTGCAGGTTCATCAGGTGCTAATCCATTTGCATGTATTGCAGCAGGTGTTGCATGCCTTTGGGGACCAGCTCATGGTGGAGCCAATGAAGCATGCCTAAAAATGTTACAAGAAATAGGTTCTGTTGAAAGAATCCCTCAATTCATTGCACGTGCAAAAGATAAAAATGATTCTTTCCGCCTTATGGGTTTTGGTCACCGAGTC…
	B_massiliensis_HM636446_Rodent	GCCTATAAATATAGTATTGGACAAGCATTTGTTTATCCACGCAATGATCTTAGTTATGCTGCAAATTTTCTTCATATGTGCTTTGCTGTTCCTTGTGAAGAATATAAAGTAAACCCTGTGCTTGCGCGAGCGATGGATCAAATCTTTATTCTTCATGCAGATCATGAACAAAATGCTTCTACATCTACGGTTCGTCTTGCTGGATCATCGGGTGCTAATCCGTTTGCTTGTATTGCAGCCGGTGTTGCATGCCTTTGGGGACCAGCACATGGTGGTGCCAATGAAGCATGTCTAAAAATGCTGCAAGAAATAGGTTCTATTAAAAGAATTCCTGAATTTATTGCACGTGCAAAAGATAAAAATGACCCTTTCCGACTTATGGGCTTTGGACACCGTGTC…
	B_melophagi_AIMA01000014_Artiodactyla	GCTTATAAATACAGCATTGGACAACCTTTTGTTTATCCACGTAACGATCTTGGTTATGCTGCAAATTTCCTCCACATGTGCTTTTCTGTTCCTTGTGAAGAGTACAAAGTTAATCCAGTTCTTGCGCGAGCTATGGACCGAATCTTTACTCTACATGCAGATCATGAACAAAATGCATCCACATCAACCGTACGTCTGGCAGGTTCATCAGGAGCAAATCCGTTTGCGTGTATTGCAGCAGGTGTTGCGTGCCTTTGGGGACCAGCCCATGGTGGTGCTAATGAAGCATGCTTAAAAATGCTGCAAGAAATAGGTTCTATTGAAAAAATTCCTGAATTTATCGCACGTGCAAAAGATAAAAATGATCCTTTCCGTCTTATGGGCTTTGGCCACAGAGTT…
	B_phoceensis_AY515126_Rattus	GCCTATAAATATAGTATTGGACAAGCATTTGTTTATCCACGTAATGATCTCAGTTATGCCGCAAATTTTCTTCGTATGTGCTTTTCTGTTCCTTGTGAAGAATATAAAATCAACCCTGTGCTCGTTCGGGCGATGGATCGAATCTTTATCCTTCATGCAGATCATGAACAAAATGCTTCCACATCTACCGTACGCCTTGCAGGATCATCAGGAGCTAATCCGTTTGCATGTATCGCTGCAGGTGTTGCCTGCCTTTGGGGACCAGCACATGGTGGAGCTAATGAAGCATGCCTAAAAATGCTACAAGAAATAGGTTCTGTTGAGAGAATTCCTGAATTCATCGCACGGGCAAAAGATAAAAATGATCCTTTCCGCCTTATGGGATTTGGCCACCGAGTT…
	B_queenslandensis_EU111799_Rattus	GCTTATAAATATAGTATTGGACAAGCATTTGTTTATCCACGCAATGATCTTAGTTATGCTGCAAATTTTCTCCGTATGTGCTTTGCTGTTCCTTGTGAGGAATATAGAACAAACCCTGTGCTTGCTCGGGCGATGGATCAAATCTTTATCCTTCATGCAGATCATGAACAAAATGCTTCTACATCTACGGTACGTCTTGCTGGATCATCGGGTGCTAATCCGTTTGCCTGTATTGCAGCAGGTGTTGCATGCCTTTGGGGACCAGCTCATGGTGGTGCCAATGAAGCATGTCTAAAAATGCTACAGGAGATAGGTTCTATTCAAAGAATTCCTGAATTTATTGCTCGTGCAAAAGATAAAAATGATCCGTTTCGCCTTATGGGATTTGGGCACCGTGTT…
	B_queenslandensis_NZ_HE998003_Rattus	GCCTATAAATATAGTATTGGACAAGCATTTGTTTATCCACGCAATGATCTTAGTTATGCTGCGAATTTTCTCCGTATGTGTTTTGCTGTTCCTTGTGAGGAATATAAAACAAACCCTGTGCTTGCTCGGGCGATGGATCAAATCTTTATCCTTCATGCAGATCATGAACAAAATGCTTCTACATCTACGGTACGTCTTGCTGGATCATCGGGTGCTAATCCGTTTGCCTGTATTGCAGCAGGTGTTGCATGCCTTTGGGGACCAGCTCATGGTGGTGCCAATGAAGCATGTCTAAAAATGCTACAGGAAATAGGTTCTATTAAAAAAATTCCTGAATTTATTGCTCGTGCAAAAGATAAAAATGATCCGTTTCGTCTTATGGGCTTTGGTCACCGTGTT…
	B_quintana_AZZV01000001_Human	GCGTATAAATATAGCATCGGACAGGCATTTGTTTATCCACGTAATGATCTTAGTTACGCTGCAAATTTCCTCCACATGTGTTTTTCCGTTCCTTGTGAAGAATACAAAATTAATCCAGTACTTAGTCGAGCTATGGATCGAATCTTTACTCTTCATGCAGATCATGAACAAAATGCTTCTACATCCACTGTACGTCTTGTAGGATCATCGGGAGCTAATCCATTTGCATGTATCGCAGCAGGTGTTGCATGCCTTTGGGGACCAGCTCATGGTGGAGCGAATGAAGCGTGCCTAAAGATGTTACAAAAAATAGGCTCTGTCGAAAGAATTCCTGAGTTCATTGCACGAGCAAAAGATAAAAATGATCCTTTCCGTCTTATGGGTTTTGGTCACCGAGTT…
	B_quintana_JQ314417_Primates	GCGTATAAATATAGCATCGGACAGGCATTTGTTTATCCACGTAATGATCTTAGTTACGCTGCAAATTTCCTCCACATGTGTTTTTCCGTTCCTTGTGAAGAATACAAAATTAATCCAGTACTTAGTCGAGCTATGGATCGAATCTTTACTCTTCATGCAGATCATGAACAAAATGCTTCTACATCCACTGTACGTCTTGCAGGATCATCGGGAGCTAATCCATTTGCATGTATCGCAGCAGGTGTTGCATGCCTTTGGGGACCAGCTCATGGTGGAGCGAATGAAGCGTGCCTAAAGATGTTACAAAAAATAGGCTCTGTTGAAAGAATTCCTGAGTTCATTGCACGAGCAAAAGATAAAAATGATCCTTTCCGTCTTATGGGTTTTGGTCACCGAGTT…
	B_quintana_Z70014_Human	GCGTATAAATATAGCATCGGACAGGCATTTGTTTATCCACGTAATGATCTTAGTTACGCTGCAAATTTCCTCCACATGTGTTTTTCCGTTCCTTGTGAAGAATACAAAATTAATCCAGTACTTAGTCGAGCTATGGATCGAATCTGTACTCTTCATGCAGATCATGAACAAAATGCTTCTACATCCACTGTACGTCTTGTAGGATCATCGGGAGCTAATCCATTTGCATGTATCGCAGCAGGTGTTGCATGCCTTTGGGGACCAGCTCATGGTGGAGCGAATGAAGCGTGCCTAAAGATGTTACAAAAAATAGGCTCTGTCGAAAGAATTCCTGAGTTCATTGCACGAGCAAAAGATAAAAATGATCCTTTCCGTCTTATGGGTTTTGGTCACCGAGTT…
	B_rattaustraliani_EU111793_Rattus	GCTTATAAATACAGTATCGGACAAGCATTTGTTTATCCTCGTAATGATCTGAGCTATGCTGCAAATTTTCTCCGTATGTGCTTTTGTGTTCCTTGTGAAGAATACAAAGTAAATCCTGTGCTTGCTCGAGCAATGGATCGAATCTTTATCCTCCATGCAGATCATGAACAAAATGCCTCGACATCCACCGTACGTCTTGCAGGATCATCAGGTGCTAATCCGTTTGCGTGCATTGCAGCAGGCTTTGCATGTCTTTGGGGCCCAGCGCATGGTGGTGCAAATGAAGCCTGCTTAAAAATGTTACAAGAAATAGGTTCAGTTGAGAGAATTCCAGAATTCATTGCACGTGCAAAAGATAAAAACGATCCCTTCCGCCTGATGGGATTTGGTCATCGAGTC…
	B_rattaustraliani_NZ_CALW02000061_Rattus	GCTTATAAATACAGTATCGGACAAGCATTTGTTTATCCTCGTAATGATCTGAGCTATGCTGCAAATTTTCTCCGTATGTGCTTTTGTGTTCCTTGTGAAGAATACAAAGTAAATCCTGTGCTTGCTCGAGCAATGGATCGAATCTTTATCCTCCATGCAGATCATGAACAAAATGCCTCGACATCCACCGTACGTCTTGCAGGATCATCAGGTGCTAATCCGTTTGCGTGCATTGCAGCAGGCTTTGCATGTCTTTGGGGCCCAGCGCATGGTGGTGCAAATGAAGCCTGCTTAAAAATGTTACAAGAAATAGGTTCAGTTGAGAGAATTCCAGAATTCATTGCACGTGCAAAAGATAAAAACGATCCCTTCCGCCTGATGGGATTTGGTCATCGAGTC…
	B_rattimassiliensis_AILY01000008_Rattus	GCCTATAAATACAGTATCGGACAACCATTTGTTTATCCACGCAATGATCTTAGTTATGCTGCAAATTTCCTCCGTATGTGCTTTGCTGTTCCTTGTGAAGAATATAAAACAAACCCTGTACTTGCTCGAGCGATGGATCAAATCTTTATCCTTCATGCTGATCATGAGCAAAATGCTTCTACATCTACGGTACGTCTTGCTGGATCTTCGGGTGCTAATCCGTTTGCATGTATCGCAGCAGGTGTTGCATGCCTTTGGGGGCCAGCACATGGTGGTGCCAATGAAGCATGTCTAAAGATGCTACAAGAAATAGGTTCTATTAAAAGAATTCCTGAATTTATTGCACGCGCAAAAGATAAAAATGATCCTTTCCGCCTTATAGGCTTTGGCCATCGTGTC…
	B_rochalimae_NZ_KL407337_Human	GCATATAAATACAGTATTGGGCAACCATTTATTTATCCCCGTAACGATCTCAGTTATGCTGCAAACTTCCTTCATATGTGCTTTTCTGTTCCTTGCCAAGAATATAAAATTAATCCAGTACTTGCTCGAGCTATGGACCGAATTTTCACCCTTCATGCAGATCATGAGCAAAATGCATCTACATCAACGGTACGTCTTGCTGGTTCATCAGGAGCTAATCCATTTGCGTGTATAGCAGCAGGTGTAGCATGCCTTTGGGGACCAGCGCACGGTGGTGCTAATGAAACATGTCTAAAAATGCTGCAAGAAATAGGCACTGTTCAAAAAATTCCTGAGTTTATCGCACGTGCAAAAGATAAAAATGATCGTTTTCGTCTTATGGGTTTTGGTCATCGTGTC…
	B_schoenbuchensis_AJ564632_Artiodactyla	GCTTATAAATACAGCATCGGACAACCTTTTGTTTATCCACGTAACGATCTTGGTTATGCTGCAAATTTCCTTCACATGTGCTTTTCTGTTCCTTGTGAAGAATACAAAGTTAATCCAGTTCTTGCGCGAGCTATGGACCGAATCTTTACTCTACATGCAGATCATGAACAAAACGCATCCACATCACCGGTACGTCTAGCAGGTTCATCAGGAGCAAATCCGTTTGCGTGTATTGCAGCAGGTGTTGCGTGCCTTTGGGGGCCAGCTCATGGTGGTGCTAATGAAGCATGCTTAAAAATGCTGCAAGAAATAGGTTCTATTGAAAAAATTCGTGAGTTTATCGCACGTGCAAAAGATAAAAATGATCCTTTCCGTCTTATGGGCTTTGGCCACAGAGTT…
	B_senegalensis_HM636448_Rodent	GCCTACAAATATAGTATCGGGCAAGCATTCGTTTATCCACGTAATGATCTTAGTTACGCTGCAAATTTCCTCCGTATGTGTTTTTCTGTTCCTTGTGAAGAATATAAAATTAATCCGGTGCTTACTCGAGCTATGGACCGAATCTTTACTCTTCATGCAGATCACGAACAAAATGCTTCTACATCTACTGTACGTCTTGCAGGATCATCGGGTGCTAATCCATTTGCATGTATTGCAGCAGGTGTTGCATGTCTTTGGGGACCAGCGCATGGTGGAGCCAATGAAGCATGCCTCAAAATGTTACAAGAAATAGGTTCTGTTGAAAGAATTCCTGAATTCATTGCACGTGCAAAAGATAAAAATGATTCTTTCCGCCTTATGGGTTTTGGTCACCGAGTC…
	B_tamiae_AIMB01000008_Human	GCGCATAAATATTCAATTGGTCAACCTTTTGTTTATCCGCGCAATGATTTGGGATATGCAGCCAACTTCTTGCATATGTGTTTTGCTGTACCATGTGAAGAATATAAAGTTAATCCTGTTTTAGCTCGTGCCATGGATAAAATTTTTACTCTTCACGCTGATCATGAACAAAATGCATCAACATCTACAGTTCGCCTTGCAGGTTCATCAGGCGCCAATCCTTTTGCATGTATAGCAGCGGGTGTCGCTTGTTTATGGGGACCAGCACATGGTGGTGCAAATGAAGCTTGCCTCAAAATGCTTGAGGAAATTGGTACTGTTGAAAACATTCCTGAGTTTGTAGCAAAAGCAAAAGATAAAAATGATCCGTTCCGTTTGATGGGATTTGGTCACCGTGTT…
	B_taylorii_AIMD01000035_Rodent	GCTTATAAATATAGTATAGGGCAAGCCTTTGTTTATCCACGCAATGATCTTAGTTACGCTGCAAATTTTCTCCGTATGTGCTTTTGCGTTCCTTGTGAAGAATACAAAGTCAATCCTGTTCTTACTCGGGCAATGGATCGAATCTTTATCCTGCATGCAGATCATGAACAAAATGCTTCTACATCCACTGTACGCCTTGCTGGATCATCAGGTGCTAATCCGTTTGCATGTATCGCAGCAGGTGTTGCGTGCCTTTGGGGACCAGCGCATGGTGGAGCTAATGAAGCATGCTTAAAGATGCTACAAGAAATAGGTTCCGTTGAGAGAATCCCTGAATTCATTGCACGTGCAAAAGATAAAAATGATCCTTTCCGCCTTATGGGATTTGGTCACAGAGTC…
	B_taylorii_Z70013_Rodent	GCTTATAAATATAGTATAGGGCAAGCCTTTGTTTATCCACGCAATGATCTTAGTTACGCTGCAAATTTTCTCCGTATGTGCTTTTCCGTTCCTTGTGAAGGATACAATATCAATTCCGTTCTCACTCGGGCAATGGATCGAATCTTTACCCTGCATGCAGATCATGAACAAAATGCCTCTACATCCACTGTACGACTTGCTGGATCATCAGGTGCTAATCCGTTTGCATGTATCGCAGCAGGTGTTGCGTGCCTTTGGGGACCAGCGCATGGTGGAGCTAATGAAGCATGCCTAAAGATGCTACAAGAAATAGGGTCCGTTGAGAGAATCCCTGAATTCATTGCACGTGCAAAAGATAAAAATGATCCTTTCCACCTTATGGGATTTGGTCACAGAGTC…
	B_tribocorum_AM260525_1_Rattus	GCCTATAAATATAGTATTGGACAACCATTTGTTTATCCACGCAATGATCTTAGTTATGCTGCAAATTTCCTCCGTATGTGCTTTGCTGTTCCTTGTGAAGAATATAAAACAAACCCTGTGCTTTCTCGGGCAATGGATCAAATCTTTATCCTTCATGCTGATCATGAGCAAAATGCTTCTACATCTACGGTACGTCTTGCTGGATCATCGGGTGCCAATCCGTTTGCTTGTATTGCAGCAGGTGTTGCATGCCTTTGGGGACCCGCACATGGTGGTGCCAATGAAGCATGTCTAAAAATGCTACAAGAAATAGGTTCTATTAAAAGAATTCCTGAATTTATTGCACGTGCAAAAGATAAAAATGATCCTTTCCGCCTTATGGGCTTTGGTCACCGTGTC…
	B_vinsonii_arupensis_AILZ01000030_Rodent	GCTTATAAATACAGTATCGGGCAAGCATTTGTTTATCCACGTAATGATCTTAGTTACGCTGCCAATTTCCTCCGTATGTGCTTTTCTGTTCCTTGTGAAGAATACAAAACCAACCCTGTACTCACACGAGCAATGGATCGAATCTTTATCCTTCATGCAGATCACGAACAAAATGCTTCCACATCCACTGTACGCCTTGCTGGATCATCAGGCGCTAATCCATTTGCATGTATCGCTGCAGGTGTCGCTTGTCTTTGGGGCCCCGCACATGGTGGAGCCAATGAAGCATGCCTAAAGATGTTACAAGAAATAGGTTCTGTTAAGAGAATTCCTGAATTTATTGCACGTGCAAAAGATAAAAATGATCCTTTCCGCCTTATGGGATTTGGTCACCGAGTG…
	B_vinsonii_berkhoffii_AGWD01000010_Carnivora	GCTTATAAATACAGTATCGGGCAAGCATTTGTTTATCCACGTAATGATCTTAGTTACGCTGCCAATTTCCTCCGTATGTGTTTTTCTGTTCCATGTGAAGAATACAAAACCAACCCTGTACTCACACGAGCAATGGATCGAATCTTTATCCTTCATGCAGATCACGAACAAAATGCTTCTACATCCACTGTACGCCTTGCTGGGTCATCAGGCGCTAATCCATTTGCATGTATCGCTGCAGGTGTTGCTTGTCTTTGGGGCCCCGCACATGGTGGAGCCAATGAAGCATGCCTAAAGATGCTACTAGAAATAGGTTCTGTTAAGAGAATTCCTGAATTTATTGCACGTGCAAAAGATAAAAATGATCCTTTCCGTCTTATGGGATTTGGTCATCGAGTC…
	B_vinsonii_Z70015_Rodent	GCTTATAAATACAGTATCGGGCAAGCATTTGTTTATCCACGTAATGATCTTAGTTACGCTGCAAACTTCCTCCGTATGTGTTTTTCTGTTCCGTGTGAAGAATACAAAACCAACCCTGTACTCACACGAGCAATGGATCGAATCTTTATCCTTCATGCAGATCACGAACAAAATGCTTCTACATCCACTGTACGCCTTGCTGGGTCATCAGGCGCTAATCCATTTGCATGTATCGCCGCAGGAGTTGCTTGCCTTTGGGGCCCAGCACATGGTGGAGCAAATGAAGCATGCCTAAAGATGCTACAAGAAATAGGTTCTGTTAAGAGAATTCCTGAATTTATTGCACGTGCAAAAGATAAAAATGACCCTTTTCGCCTTATGGGATTTGGTCACAGAGTC…
	B_washoensis_AILX01000007_Rodent	GCGTATAAATACAGTATTGGGCAGGCATTCGTTTATCCGCGAAATGATTTGAGTTATGCTGCCAATTTCCTGCGTATGTGTTTTTCTGTTCCTTGTGAAGAATATAAAATCAATCCAGTGCTTACTCGAGCTATGGATCGAATCTTTATTCTCCATGCTGATCATGAACAAAATGCTTCTACGTCCACTGTACGTCTTGCTGGGTCATCGGGGGCTAATCCGTTTGCATGCATCGCAGCAGGTGTTGCATGCCTTTGGGGACCAGCTCATGGTGGAGCCAATGAAGCATGCCTAAAAATGTTACAAGAAATAGGTTCCGTCAAAAGAATTCCTGAATTCATTGCTCGTGCAAAAGATAAAAATGATCCTTTCCGTCTTATGGGGTTTGGCCATCGAGTC…
	Bartonella_rattimassiliensis_AY515124_Rattus	GCCTATAAATACAGTATCGGACAACCATTTGTTTATCCACGCAATGATCTTAGTTATGCTGCAAATTTCCTCCGTATGTGCTTTGCTGTTCCTTGTGAAGAATATAAAACAAACCCTGTACTTGCTCGAGCGATGGATCAAATCTTTATCCTTCATGCTGATCATGAGCAAAATGCTTCTACATCTACGGTACGTCTTGCTGGATCTTCGGGTGCTAATCCGTTTGCATGTATCGCAGCAGGTGTTGCATGCCTTTGGGGGCCAGCACATGGTGGTGCCAATGAAGCATGTCTAAAGATGCTACAAGAAATAGGTTCTATTAAAAGAATTCCTGAATTTATTGCACGCGCAAAAGATAAAAATGATCCTTTCCGCCTTATAGGCTTTGGCCATCGTGTC…
	Brucella_melitensis_Other	GCCTACAAGTACCATATCGGCCAGCCGTTCGTATATCCGAAGAACGACCTCGATTTCGCGTCGAACTTCCTGCACATGTGCTTCACCGTGCCTTGCGAAGAGTACAAGGTGAACCCGGTTCTGGCGCGCGCCATGGACCGCATTTTCATCCTGCATGCTGATCACGAACAGAATGCCTCCACCTCGACCGTCCGCCTCGCCGGCTCGTCGGGTGCAAACCCGTTTGCCTGCATTGCCGCTGGCGTGGCCTGCCTCTGGGGCCCGGCTCATGGCGGCGCCAATGAAGCTGCGCTCAACATGCTTTCGGAAATCGGCTCGGTTGACCGTATCCCGGAATATATCGCCAGGGCTAAAGACAAGAACGATCCGTTCCGTTTGATGGGCTTCGGCCATCGCGTT…
	'BX897699.1'	GCCTATAAATATAGCATTGGACAAGCATTTGTTTATCCACGTAATGATCTTAGTTACGCTGCAAATTTTCTCCGTATGTGTTTTTCTGTTCCTTGTGAAGAATATAAAATTAATCCGGTGCTGACTCGAGCTATGGATAGAATCTTTACTCTTCATGCAGATCATGAACAAAATGCTTCGACATCCACTGTACGTCTTGCAGGTTCATCAGGTGCTAATCCATTTGCATGTATTGCAGCAGGTGTTGCATGCCTTTGGGGACCAGCTCATGGTGGAGCTAATGAAGCATGCCTAAAAATGTTACAAGAAATAGGTTCTGTTGAAAGAATTCCTGAATTCATTGCACGTGCAAAAGATAAAAATGATTCTTTCCGCCTTATGGGTTTTGGTCATCGAGTC…
	CARCAS_fly_SJ12_5_125_7_Chiroptera	GCTTATAAATACAACATCGGACAAGCTTTCGTTTATCCGCGTAATGATCTTAGTTACGCTGCAAACTTCCTTCGTATGTGTTTTTCTGTTCCTTGTGAAGAATACAAAACCAATCCTGTGCTCACTCGAGCGATGGATAGGATCTTTATCCTTCATGCAGATCACGAACAAAATGCTTCCACGTCCACTGTGCGTCTTGCAGGATCGTCAGGCGCTAATCCATTCGCATGTATTGCTGCAGGTGTTGCTTGCCTTTGGGGACCAGCACATGGTGGAGCTAATGAAGCATGTCTAAAGATGTTACAAGAAATAGGTTCCGTTAAAAGAATTCCTGAATTTATTGCACGTGCAAAAGATAAAAATGATCCTTTCCGACTGATGGGATTTGGTCATCGTGTC…
	'CM001844.1'	GCTTATAAATATAGTATTGGACAACCTTTCGTTTATCCACGTAACGATCTTGGTTATGCTGCAAATTTCCTTCACATGTGTTTTTCCGTTCCTTGTGAAGAATACAAAGTTAATCCAGTTCTTGCGCGAGCCATGGACCGAATCTTTACTCTGCATGCAGATCATGAACAAAACGCATCCACATCAACTGTACGCCTTGCGGGCTCGTCAGGAGCTAACCCGTTTGCGTGTATTGCAGCAGGTGTTGCATGCCTTTGGGGGCCAGCTCATGGTGGTGCCAATGAAGCATGCCTAAAAATGCTGCAAGAAATAGGTTCTACTGAAAAAATTCCTGAATTTATTGAACGTGCAAAAGATAAAAATGATCCTTTCCGTCTTATGGGTTTTGGGCATCGAGTT…
	'CP001562.1'	GCCTATAAATACAGTATCGGACAAGCATTTGTTTATCCACGTAATGATCTTAGTTATGCTGCAAATTTCCTCCGTATGTGCTTTGCTGTTCCTTGTGAAGAATATAAAACAAACCCTGTGCTTGCTCGGGCGATGGATCAAATCTTTATCCTTCATGCAGATCATGAACAAAATGCTTCTACATCTACGGTACGTCTTGCTGGATCCTCGGGTGCTAATCCGTTTGCCTGTATTGCAGCAGGTGTTGCATGCCTTTGGGGACCAGCACATGGTGGTGCCAATGAAGCATGTTTAAAAATGCTACAAGAAATAGGTTCTATTGAAAGAATTCCTGAATTTATTGCACGTGCAAAAGATAAAAATGATCCTTTCCGCCTTATGGGCTTTGGGCACCGTGTC…
	'CP003123.1'	GCTTATAAATACAGCATTGGACATGCATTTATCCATCCGCGCGATGATCTCAGTTATGCTGAAAATTTTCTCCATATGTGCTTTTCTACCTCCGGTGAAGAATATAAAATTAACCCGGTTCTTGCCCGAGCTATGGACAGAATCTTCACTCTTCACGCAGATCATGAACAAAATGCGTCCACTTCAACTGTACGCCTTGCAGGTTCATCAGGAGCTAACCCATTCGCGTGTATCGCTGCAGGCGTCGCGTGTCTGTGGGGACCAGCTCATGGTGGTGCTAATGAAGCGTGTTTGAAAATGCTGCAAGAAATAGGCTCTGCTGAAAAAATTCCCGAATTTATCGCGCGCGCGAAAGATAAAGACGACCCATTCCGTCTTATGGGCTTTGGCCATCGAATA…
	'CP003124.1'	GCTTATAAATACAGTATCGGGCAAGCATTTGTTTATCCACGTAATGATCTTAGTTACGCTGCCAATTTCCTCCGTATGTGTTTTTCTGTTCCATGTGAAGAATACAAAACCAACCCTGTACTCACACGAGCAATGGATCGAATCTTTATCCTTCATGCAGATCACGAACAAAATGCTTCTACATCCACTGTACGCCTTGCTGGGTCATCAGGCGCTAATCCATTTGCATGTATCGCTGCAGGTGTTGCTTGTCTTTGGGGCCCCGCACATGGTGGAGCCAATGAAGCATGCCTAAAGATGCTACTAGAAATAGGTTCTGTTAAGAGAATTCCTGAATTTATTGCACGTGCAAAAGATAAAAATGATCCTTTCCGTCTTATGGGATTTGGTCATCGAGTC…
	'CP003784.1'	GCGTATAAATATAGCATCGGACAGGCATTTGTTTATCCACGTAATGATCTTAGTTACGCTGCAAATTTCCTCCACATGTGTTTTTCCGTTCCTTGTGAAGAATACAAAATTAATCCAGTACTTAGTCGAGCTATGGATCGAATCTTTACTCTTCATGCAGATCATGAACAAAATGCTTCTACATCCACTGTACGTCTTGCAGGATCATCGGGAGCTAATCCATTTGCATGTATCGCAGCAGGTGTTGCATGCCTTTGGGGACCAGCTCATGGTGGAGCGAATGAAGCGTGCCTAAAGATGTTACAAAAAATAGGCTCTGTTGAAAGAATTCCTGAGTTCATTGCACGAGCAAAAGATAAAAATGATCCTTTCCGTCTTATGGGTTTTGGTCACCGAGTT…
	'CP015625_B.apis'	GCCTACAAATATTCAATCGGCCAACCGTTCGTATATCCGAGTAACAACTTGGGTTATGCTGCAAATTTCCTGAAAATGTGTTTTGCTGTGCCTTGTGAGGAATACAAAGTCAATCCGGTATTGGCACGGGCAATGGATCGTATTTTCATCCTTCATGCCGATCACGAGCAAAATGCTTCAACATCGACTGTCCGTTTGGCCGGTTCTTCGGGAGCTAACCCGTTTGCTTGTATTGCCGCCGGCGTCGCTTGCTTGTGGGGTCCTGCCCACGGCGGAGCTAACGAAGCATGTTTGAAAATGCTTCAGGAAATCGGATCAGTTGAAAGAATTCCTGAATTTATCGCACGTGCGAAAGATAAAAACGATCCGTTCAGACTTATGGGATTTGGTCACCGCGTC…
	'CP015820_B.apis'	GCCTACAAATATTCAATCGGCCAACCGTTTGTTTACCCACGCAACGACTTGGGCTACGCTGCTAATTTCCTGCAAATGTGCTTTGCTGTTCCTTGCGAGGAATATAAAGTTAATCCGGTGCTGGCACGCGCTATGGATCGTATTTTCATTCTTCATGCCGACCATGAACAGAATGCTTCGACATCAACTGTTCGTCTAGCCGGTTCTTCGGGTGCCAACCCGTTTGCTTGTATTGCTGCCGGCGTCGCCTGCCTGTGGGGTCCTGCTCACGGCGGTGCTAATGAAGCCTGCTTGAAAATGCTTCAGGAAATTGGTTCGGTTGATAGAATTCCTGACTTTATCGCACGCGCCAAGGATAAAAACGATCCTTTCCGCCTGATGGGATTTGGTCACCGCGTC…
	'CP015821.1'	GCCTACAAATATTCAATCGGCCAACCGTTTGTTTACCCACGCAACGACTTGGGCTACGCTGCTAATTTCCTGCAAATGTGCTTTGCTGTTCCTTGCGAGGAATATAAAGTTAATCCGGTGCTGGCACGCGCTATGGATCGTATTTTCATTCTTCATGCCGACCATGAACAGAATGCTTCGACATCAACTGTTCGTCTAGCCGGTTCTTCGGGTGCCAACCCGTTTGCTTGTATTGCTGCCGGCGTCGCCTGCCTGTGGGGTCCTGCTCACGGCGGTGCTAATGAAGCCTGCTTGAAAATGCTTCAGGAAATTGGTTCGGTTGATAGAATTCCTGACTTTATCGCACGCGCCAAGGATAAAAACGATCCTTTCCGCCTGATGGGATTTGGTCACCGCGTC…
	'CP019489.1'	GCCTATAAATACAGCATTGGGCAACCATTTGTTTATCCCCGTAACGATCTCAGTTACGCTGCAAACTTCCTTCATATGTGCTTTTCTGTTCCTTGCCAAGAATATAAAATTAATCCAGTACTTGCTCGAGCTATGGACCGAATTTTCACCCTTCATGCAGATCATGAGCAAAATGCATCTACATCAACGGTACGTCTTGCTGGTTCATCAGGAGCCAATCCATTTGCCTGTATAGCAGCAGGTGTAGCATGCCTTTGGGGACCAGCGCACGGTGGTGCTAATGAAACATGTCTAAAAATGTTGCAAGAAATAGGCACTGTTCAAAAAATTCCTGAGTTTATCGCGCGTGCAAAAGATAAAAATGATCGTTTTCGTCTTATGGGTTTTGGCCATCGTGTC…
	'CP019780.1'	GCATATAAATACAGTATTGGGCAACCATTTATTTATCCCCGTAACGATCTCAGTTATGCTGCAAACTTCCTTCATATGTGCTTTTCTGTTCCTTGCCAAGAATATAAAATTAATCCAGTACTTGCTCGAGCTATGGACCGAATTTTCACCCTTCATGCAGATCATGAGCAAAATGCATCTACATCAACGGTACGTCTTGCTGGTTCATCAGGAGCTAATCCATTTGCGTGTATAGCAGCAGGTGTGGCATGCCTTTGGGGACCAGCGCACGGTGGTGCTAATGAAACATGTCTAAAAATGCTGCAAGAAATAGGCACTGTTCAAAAAATTCCTGAGTTTATCGCACGTGCAAAAGATAAAAATGATCGTTTTCGTCTTATGGGTTTTGGTCATCGTGTC…
	'CP019781.1'	GCTTACAAATATAGCATTGGACAACCTTTCATTTACCCACGTAATGATCTTGGTTATGCTGCAAATTTCCTTCACATGTGTTTTGCTGTTCCTTGCGAAGAATACAAAGTTAATCCAGTTCTTGCACGAGCTATGGATCGAATCTTTACTCTACATGCAGATCATGAACAAAACGCATCCACATCAACCGTACGTCTTGCAGGTTCATCAGGAGCTAATCCGTTTGCGTGTATTGCAGCAGGTGTTGCATGCCTTTGGGGACCAGCTCATGGTGGTGCTAACGAAGCATGCCTAAAAATGTTACAAGAAATAGGTTCTATTGAAAAAATTCCTGAATTTATCGCACGTGCAAAAGATAAAAATGATCCTTTTCGCCTTATGGGCTTTGGCCACCGAGTC…
	'CP019782.1'	GCATATAAATACAGTATTGGGCAACCATTTATTTATCCCCGTAACGATCTCAGTTATGCTGCAAACTTCCTTCATATGTGCTTTTCTGTTCCTTGCCAAGAATATAAAATTAATCCAGTACTTGCTCGAGCTATGGACCGAATTTTCACCCTTCATGCAGATCATGAGCAAAATGCATCTACATCAACGGTACGTCTTGCTGGTTCATCAGGAGCTAATCCATTTGCGTGTATAGCAGCAGGTGTAGCATGCCTTTGGGGACCAGCGCACGGTGGTGCTAATGAAACATGTCTAAAAATGCTGCAAGAAATAGGCACTGTTCAAAAAATTCCTGAGTTTATCGCACGTGCAAAAGATAAAAATGATCGTTTTCGTCTTATGGGTTTTGGTCATCGTGTC…
	'CP019783.1'	GCATATAAATACAGTATTGGGCAACCATTTATTTATCCCCGTAACGATCTCAGTTATGCTGCAAACTTCCTTCATATGTGCTTTTCTGTTCCTTGCCAAGAATATAAAATTAATCCAGTACTTGCTCGAGCTATGGACCGAATTTTCACCCTTCATGCAGATCATGAGCAAAATGCATCTACATCAACGGTACGTCTTGCTGGTTCATCAGGAGCTAATCCATTTGCGTGTATAGCAGCAGGTGTGGCATGCCTTTGGGGACCAGCGCACGGTGGTGCTAATGAAACATGTCTAAAAATGCTGCAAGAAATAGGCACTGTTCAAAAAATTCCTGAGTTTATCGCACGTGCAAAAGATAAAAATGATCGTTTTCGTCTTATGGGTTTTGGTCATCGTGTC…
	'CP019784.1'	GCATATAAATACAGTATTGGGCAACCATTTATTTATCCCCGTAACGATCTCAGTTATGCTGCAAACTTCCTTCATATGTGCTTTTCTGTTCCTTGCCAAGAATATAAAATTAATCCAGTACTTGCTCGAGCTATGGACCGAATTTTCACCCTTCATGCAGATCATGAGCAAAATGCATCTACATCAACGGTACGTCTTGCTGGTTCATCAGGAGCTAATCCATTTGCGTGTATAGCAGCAGGTGTGGCATGCCTTTGGGGACCAGCGCACGGTGGTGCTAATGAAACATGTCTAAAAATGCTGCAAGAAATAGGCACTGTTCAAAAAATTCCTGAGTTTATCGCACGTGCAAAAGATAAAAATGATCGTTTTCGTCTTATGGGTTTTGGTCATCGTGTC…
	'CP019785.1'	GCATATAAATACAGTATTGGGCAACCATTTATTTATCCCCGTAACGATCTCAGTTATGCTGCAAACTTCCTTCATATGTGCTTTTCTGTTCCTTGCCAAGAATATAAAATTAATCCAGTACTTGCTCGAGCTATGGACCGAATTTTCACCCTTCATGCAGATCATGAGCAAAATGCATCTACATCAACGGTACGTCTTGCTGGTTCATCAGGAGCTAATCCATTTGCGTGTATAGCAGCAGGTGTGGCATGCCTTTGGGGACCAGCGCACGGTGGTGCTAATGAAACATGTCTAAAAATGCTGCAAGAAATAGGCACTGTTCAAAAAATTCCTGAGTTTATCGCACGTGCAAAAGATAAAAATGATCGTTTTCGTCTTATGGGTTTTGGTCATCGTGTC…
	'CP019786.1'	GCATATAAATACAGTATTGGGCAACCATTTATTTATCCCCGTAACGATCTCAGTTATGCTGCAAACTTCCTTCATATGTGCTTTTCTGTTCCTTGCCAAGAATATAAAATTAATCCAGTACTTGCTCGAGCTATGGACCGAATTTTCACCCTTCATGCAGATCATGAGCAAAATGCATCTACATCAACGGTACGTCTTGCTGGTTCATCAGGAGCTAATCCATTTGCGTGTATAGCAGCAGGTGTAGCATGCCTTTGGGGACCAGCGCACGGTGGTGCTAATGAAACATGTCTAAAAATGCTGCAAGAAATAGGCACTGTTCAAAAAATTCCTGAGTTTATCGCACGTGCAAAAGATAAAAATGATCGTTTTCGTCTTATGGGTTTTGGTCATCGTGTC…
	'CP019787.1'	GTATATAAATATAGCATTGGGCAGCCATTTGTTTATCCGCGAAATGATCTCAGTTACGCCGCAAATTTCCTTCACATGTGCTTTTCTGTTCCTTGCGAGAAATATAAAATTAACCCGGTGCTTGCTCGAGCCATGGACCGAATTTTTACCCTTCATGCAGATCATGAACAAAATGCATCTACATCAACTGTACGTCTTGCTGGTTCATCAGGAGCTAATCCATTTGCATGTATAGCAGCAGGTGTAGCATGCCTTTGGGGACCAGCACATGGTGGTGCTAATGAAACATGTCTAAAAATGCTGCAAGAAATAGGCACTGTTCAAAAAATTCCTGAGTTTATTGCTCGCGCAAAAGATAAAAATGACCGTTTCCGTCTTATGGGTTTTGGTCACCGTGTT…
	'CP019788.1'	GTATATAAATATAGCATTGGGCAGCCATTTGTTTATCCGCGAAATGATCTCAGTTACGCCGCAAATTTCCTTCACATGTGCTTTTCTGTTCCTTGCGAGAAATATAAAATTAACCCGGTGCTTGCTCGAGCCATGGACCGAATTTTTACCCTTCATGCAGATCATGAACAAAATGCATCTACATCAACTGTACGTCTTGCTGGTTCATCAGGAGCTAATCCATTTGCATGTATAGCAGCAGGTGTAGCATGCCTTTGGGGACCAGCACATGGTGGTGCTAATGAAACATGTCTAAAAATGCTGCAAGAAATAGGCACTGTTCAAAAAATTCCTGAGTTTATTGCTCGCGCAAAAGATAAAAATGACCGTTTCCGTCTTATGGGTTTTGGTCACCGTGTT…
	'CP019789.1'	GCTTATAAATACAGCATCGGACAACCTTTTGTTTATCCACGTAACGATCTTGGTTATGCTGCAAATTTCCTTCACATGTGCTTTTCTGTTCCTTGTGAAGAATACAAAGTTAATCCAGTTCTTGCGCGAGCTATGGACCGAATCTTTACTCTACATGCAGATCATGAACAAAACGCATCCACATCAACCGTACGTCTAGCAGGTTCATCAGGAGCAAATCCGTTTGCGTGTATTGCAGCAGGTGTTGCGTGCCTTTGGGGGCCAGCTCATGGTGGTGCTAATGAAGCATGCTTAAAAATGCTGCAAGAAATAGGTTCTATTGAAAAAATTCCTGAGTTTATCGCACGTGCAAAAGATAAAAATGATCCTTTCCGTCTTATGGGCTTTGGCCACAGAGTT…
	'CP020742.1'	GCCTATAAATATAGCATTGGACAAGCATTTGTTTATCCACGTAATGATCTTAGTTACGCTGCAAATTTTCTCCGTATGTGTTTTTCTGTTCCTTGTGAAGAATATAAAATTAATCCGGTGCTGACTCGAGCTATGGATAGAATCTTTACTCTTCATGCAGATCATGAACAAAATGCTTCGACATCCACTGTACGTCTTGCAGGTTCATCAGGTGCTAATCCATTTGCATGTATTGCAGCAGGTGTTGCATGCCTTTGGGGACCAGCTCATGGTGGAGCTAATGAAGCATGCCTAAAAATGTTACAAGAAATAGGTTCTGTTGAAAGAATTCCTGAATTCATTGCACGTGCAAAAGATAAAAATGATTCTTTCCGCCTTATGGGTTTTGGTCATCGAGTC…
	DB5_6_AILT01000004_Shrew	GCATATAAATATAGTATCGGGCAAGCCTTTGTTTATCCACGCAATGATCTTAGTTACGCTGCTAATTTCCTCCGTATGTGCTTTTGCGTTCCTTGTGAAGAATACAAAATCAATCCCGTTCTTACTCGAGCAATGGATCGAATTTTTATTCTTCATGCAGACCATGAACAAAATGCTTCTACATCCACTGTACGCCTTGCAGGATCATCAGGTGCTAATCCGTTTGCATGTATTGCAGCAGGTGTTGCATGCCTTTGGGGACCAGCGCATGGTGGAGCTAATGAAGCATGCTTAAAGATGCTACAAGAAATAGGTTCCGTTGAGAGAATTCCTGAATTCATTGCACGTGCAAAAGATAAAAATGATCCTTTCCGCCTTATGGGGTTTGGGCACAGAGTC…
	DQ412671_Rodent	GCTTATAAATATAGTATAGGGCAAGCCTTTGTTTATCCACGCAATGATCTTAGTTACGCTGCAAATTTTCTCCGTATGTGCTTTTGCGTTCCTTGTGAAGAATACAAAGTCAATCCTGTTCTTACTCGGGCAATGGATCGAATCTTTATCCTGCATGCAGATCATGAACAAAATGCTTCTACATCCACTGTACGCCTTGCTGGATCATCAGGTGCTAATCCGTTTGCATGTATCGCAGCAGGTGTTGCGTGCCTTTGGGGACCAGCGCATGGTGGAGCTAATGAAGCATGCTTAAAGATGCTACAAGAAATAGGTTCCGTTAAGAGAATCCCTGAATTCATTGCACGTGCAAAAGATAAAAATGATCCTTTCCGCCTTATGGGATTTGGTCACAGAGTC…
	EF031547_Shrew	GCATATAAATATAGTATCGGGCAAGCCTTTGTTTATCCACGCAATGATCTTAGTTACGCTGCTAATTTCCTCCGTATGTGCTTTTGCGTTCCTTGTGAAGAATACAAAATCAATCCCGTTCTTACTCGAGCAATGGATCGAATTTTTATTCTTCATGCAGACCATGAACAAAATGCTTCTACATCCACTGTACGCCTTGCAGGATCATCAGGTGCTAATCCGTTTGCATGTATTGCAGCAGGTGTTGCATGCCTTTGGGGACCAGCGCATGGTGGAGCTAATGAAGCATGCTTAAAGATGCTACAAGAAATAGGTTCCGTTGAGAGAATTCCTGAATTCATTGCACGTGCAAAAGATAAAAATGATCCTTTCCGCCTTATGGGGTTTGGGCACAGAGTC…
	EF031549_Shrew	GCATATAAATATAGTATCGGGCAAGCCTTTGTTTATCCACGAAATGATCTTAGTTACGCTGCTAATTTTCTCCGTATGTGCTTTTGCGTTCCTTGTGAAGAATACAAAATCAATCCCGTTCTTACTCGAGCAATGGATCGAATTTTTATTCTTCATGCAGACCATGAACAAAATGCTTCTACATCCACTGTACGCCTTGCAGGATCATCAGGTGCTAATCCGTTTGCATGTATCGCAGCAGGTGTTGCGTGCCTTTGGGGACCAGCGCATGGTGGAGCTAATGAAGCATGCTTAAAGATGCTACAAGAAATAGGTTCCGTTGAGAGAATTCCTGAATTCATTGCACGTGCAAAAGATAAAAATGATCCTTTCCGCCTTATGGGGTTTGGGCACAGAGTC…
	EF682090_Rodent	GCATATAAATATAGTATTGGGCAACCATTTGTTTATCCGCGTAACGATCTAAGTTACGCTGCAAATTTCCTTCATATGTGCTTTTCCGTTCCTTGCGAAGAATATAAAATTAATCCAGTGCTTGCTCGAGCTATGGACCGAATTTTCACCCTTCATGCAGATCATGAACAAAATGCATCTACATCAACGGTACGTCTTGCTGGTTCATCAGGAGCTAATCCATTTGCGTGTATAGCAGCAGGTGTAGCATGCCTTTGGGGACCAGCGCACGGTGGTGCTAATGAAACGTGTCTAAAAATGCTACAAGAAATAGGCACTGTTCAAAAAATTCCTGAGTTTATTGCGCGTGCAAAAGATAAAAATGATCGTTTCCGTCTTATGGGTTTTGGTCACCGTGTC…
	'EU014267.1'	GCCTATAAATATAGTATCGGACAAGCATTTGTTTATCCACGTAATGATCTTAGTTATGCTGCAAATTTCCTCCGTATGTGCTTTGCTGTTCCTTGTGAAGAATATAAAACAAACCCTGTGCTTGCTCGGGCAATGGATCAAATCTTTATCCTTCATGCAGATCATGAACAAAATGCTTCTACATCTACGGTACGTCTTGCTGGATCCTCGGGTGCTAATCCGTTTGCCTGTATTGCAGCAGGTGTTGCATGCCTTTGGGGACCAGCACATGGTGGTGCTAATGAAGCATGTTTAAAAATGCTACAAGAAATAGGTTCTATTGAAAGAATTCCTGAATTTATTGCACGTGCAAAAGATAAAAATGATCCTTTCCGCCTTATGGGCTTTGGGCACCGTGTC…
	'EU014268.1'	GCCTATAAATACAGTATCGGACAAGCATTTGTTTATCCACGTAATGATCTTAGTTATGCTGCAAATTTCCTCCGTATGTGCTTTGCTGTTCCTTGTGAAGAATATACAACAAACCCTGTGCTTGCTCGGGCGATGGATCAAATCTTTATCCTTCATGCAGATCATGAACAAAATGCTTCTACATCTACGGTACGTCTTGCTGGATCCTCGGGTGCTAATCCGTTTGCCTGTATTGCAGCAGGTGTTGCATGCCTTTGGGGACCAGCACATGGTGGTGCAAATGAAGCATGTCTAAAAATGCTACAAGAAATAGGTTCTATTGAAAGAATTCCTGAATTTATTGCACGTGCAAAAGATAAAAATGATCCTTTCCGCCTTATGGGCTTTGGGCACCGTGTC…
	'EU014269.1'	GCTTATAAATATAGTATAGGGCAAGCCTTTGTTTATCCACGCAATGATCTTAGTTACGCTGCAAATTTTCTCCGTATGTGCTTTTGCGTTCCTTGTGAAGAATACAAAATCAATCCCATTCTTACTCGGGCAATGGATCGAATCTTTATCCTGCATGCAGATCATGAACAAAATGCTTCTACATCCACTGTACGTCTTGCTGGATCATCAGGTGCTAATCCGTTTGCATGTATCGCAGCAGGCGTTGCGTGCCTTTGGGGACCAGCGCATGGTGGAGCTAATGAAGCATGCTTAAAGATGCTACAAGAAATAGGTTCCGTTGAGAGAATCCCTGAATTCATTGCACGCGCAAAAGATAAAAATGATCCTTTCCGCCTTATGGGATTTGGTCACAGAGTC…
	'EU014272.1'	GCTTATAAATATAGTATAGGGCAAGCCTTTGTTTATCCACGCAATGATCTTAGTTACGCTGCAAATTTTCTCCGTATGTGCTTTTGCGTTCCTTGTGAAGAATACAAAATCAATCCTGTTCTCACTCGGGCAATGGATCGAATCTTTATCCTGCATGCAGATCATGAACAAAATGCTTCTACATCCACTGTACGCCTTGCTGGATCATCAGGTGCTAATCCGTTTGCATGTATCGCAGCAGGTGTTGCGTGCCTTTGGGGACCAGCGCATGGTGGAGCTAATGAAGCATGCTTAAAGATGCTACAAGAAATAGGTTCCGTTGAAAGAATTCCTGAATTCATTGCACGTGCAAAAGATAAAAATGATCCTTTCCGCCTTATGGGATTTGGTCACAGAGTC…
	'EU014273.1'	GCGTATAAATATAGTATAGGGCAAGCCTTTGTTTATCCACGCAATGATCTTAGTTACGCTGCAAATTTTCTCCGTATGTGCTTTTGCGTTCCTTGTGAAGAATACAAAATCAATCCCATTCTCACTCGGGCAATGGATCGAATCTTTATCCTGCATGCAGATCATGAACAAAATGCTTCTACATCCACTGTACGCCTTGCTGGATCATCAGGTGCTAATCCGTTTGCATGTATCGCAGCAGGTGTTGCGTGCCTTTGGGGACCAGCGCATGGTGGAGCTAATGAAGCATGCTTAAAGATGCTACAAGAAATAGGTTCTGTTGAAAGAATTCCTGAATTCATTGCACGTGCAAAAGATAAAAATGATCCTTTCCGCCTTATGGGATTTGGTCACAGAGTC…
	'EU014274.1'	GCTTATAAATATAGTATAGGGCAAGCCTTTGTTTATCCACGCAATGATCTTAGTTACGCTGCAAATTTTCTCCGTATGTGCTTTTGCGTTCCTTGTGAAGAATACAAAATCAATTCCGTTCTCACTCGGGCAATGGATCGAATCTTTATCCTGCATGCAGATCATGAACAAAATGCTTCTACATCCACTGTACGCCTTGCTGGATCATCAGGTGCTAATCCGTTTGCATGTATCGCAGCAGGTGTTGCGTGCCTTTGGGGACCAGCGCATGGTGGAGCTAATGAAGCATGCTTAAAGATGCTACAAGAAATAGGTTCCGTTGAGAGAATCCCTGAATTCATTGCACGTGCAAAAGATAAAAGTGATCCTTTCCGCCTTATGGGATTTGGTCACAGAGTC…
	'EU014275.1'	GCTTATAAATATAGTATAGGGCAAGCCTTTGTTTATCCACGCAATGATCTTAGTTACGCTGCAAATTTTCTCCGTATGTGCTTTTGCGTTCCTTGTGAAGAATACAAAATCAATCCCGTTCTCACTCGGGCAATGGATCGAATCTTTATCCTGCATGCAGATCATGAACAAAATGCTTCTACATCCACTGTACGCCTTGCTGGATCATCAGGTGCTAATCCGTTTGCATGTATCGCAGCAGGTGTTGCGTGCCTTTGGGGACCAGCGCATGGTGGAGCTAATGAAGCATGCTTAAAGATGCTACAAGAAATAGGTTCCGTTGAAAGAATCCCTGAATTCATTGCACGTGCAAAAGATAAAAATGATCCTTTCCGCCTTATGGGATTTGGTCACAGAGTC…
	'EU014279.1'	GCTTATAAATATAGTATAGGGCAAGCCTTTGTTTATCCACGCAATGATCTTAGTTACGCTGCAAATTTTCTCCGTATGTGCTTTTGCGTTCCTTGTGAAGAATACAAAGTCAATCCCGTTCTTACTCGGGCAATGGATCGAATCTTTATCCTGCATGCAGATCATGAACAAAATGCTTCTACATCCACTGTACGCCTTGCTGGATCATCAGGAGCTAATCCGTTTGCATGTATCGCAGCAGGTGTTGCGTGCCTTTGGGGACCAGCGCATGGTGGAGCTAATGAAGCATGCTTAAAGATGCTACAAGAAATAGGTTCCGTTGAGAGAATCCCTGAATTCATTGCACGTGCAAAAGATAAAAATGATCCTTTCCGCCTTATGGGATTTGGTCACAGAGTC…
	'EU111794.1'	GCTTATAAATACAGTATCGGACAAGCATTTGTTTATCCTCGTAATGATCTGAGCTACGCTGCAAATTTTCTCCGTATGTGCTTTTGTGTTCCTTGTGAAGAATACAAAGTAAACCCTGTGCTCGCGCGAGCAATGGATCGAATCTTTATCCTCCATGCAGATCATGAACAAAACGCCTCTACCTCCACTGTACGTCTAGCAGGGTCGTCAGGTGCTAATCCGTTTGCGTGTATTGCAGCAGGCGTTGCATGTCTTTGGGGACCAGCGCATGGTGGAGCCAATGAAGCCTGCTTAAAAATGTTACAAGAAATAGGTTCAGTTGAAAGGATTCCAGAATTCATTGCACGTGCAAAAGACAAAAATGATCCCTTCCGCCTTATGGGGTTTGGTCATCGAGTC…
	'EU111795.1'	GCTTACAAATACAGTATCGGACAAGCATTTGTTTATCCTCGTAATGACCTGAGCTACGCTGCAAACTTTCTTCGTATGTGCTTTTGTGTTCCTTGTGAAGAATACAAAGTAAACCCTGTTCTCGCTCGAGCAATGGATCGCATCTTTATCCTCCATGCGGATCATGAACAAAACGCCTCGACATCCACTGTACGTCTTGCAGGATCATCAGGTGCTAATCCGTTTGCGTGCATTGCAGCAGGCGTTGCGTGTCTTTGGGGACCAGCGCACGGTGGAGCCAATGAAGCCTGCTTAAAAATGTTACAAGAAATAGGTTCCGTTGAGAGAATTCCGGAATTCATTGCACGTGCAAAAGACAAAAACGACCCCTTCCGCCTTATGGGGTTTGGTCATCGAGTC…
	'EU111796.1'	GCTTACAAATACAGTATCGGACAAGCATTTGTTTATCCTCGTAATGACCTGAGCTACGCTGCAAACTTTCTTCGTATGTGCTTTTGTGTTCCTTGTGAAGAATACAAAGTAAACCCTGTTCTCGCTCGAGCAATGGATCGCATCTTTATCCTCCATGCGGATCATGAACAAAACGCCTCGACATCCACTGTACGTCTTGCAGGATCATCAGGTGCTAATCCGTTTGCGTGCATTGCAGCAGGCGTTGCGTGTCTTTGGGGACCAGCGCACGGTGGAGCCAATGAAGCCTGCTTAAAAATGTTACAAGAAATAGGTTCCGTTGAGAGAATTCCGGAATTCATTGCACGTGCAAAAGACAAAAACGACCCCTTCCGCCTTATGGGGTTTGGTCATCGAGTC…
	'EU111797.1'	GCTTATAAATACAGTATCGGACAAGCATTTGTTTATCCTCGTAATGATCTGAGCTACGCTGCAAATTTTCTCCGTATGTGCTTTTGTGTTCCTTGTGAAGAATACAAAGTAAACCCTGTGCTCGCGCGAGCAATGGATCGAATCTTTATCCTCCATGCAGATCATGAACAAAACGCCTCTACCTCCACTGTACGTCTAGCAGGGTCGTCAGGTGCTAATCCGTTTGCGTGTATTGCAGCAGGCGTTGCATGTCTTTGGGGACCAGCGCATGGTGGAGCCAATGAAGCCTGCTTAAAAATGTTACAAGAAATAGGTTCAGTTGAAAGGATTCCAGAATTCATTGCACGTGCAAAAGACAAAAATGATCCCTTCCGCCTTATGGGGTTTGGTCATCGAGTC…
	'EU111798.1'	GCCTATAAATATAGTATTGGACAAGCATTTGTTTATCCACGCAATGATCTTAGTTATGCTGCGAATTTTCTCCGTATGTGTTTTGCTGTTCCTTGTGAGGAATATAAAACAAACCCTGTGCTTGCTCGGGCGATGGATCAAATCTTTATCCTTCATGCAGATCATGAACAAAATGCTTCTACATCTACGGTACGTCTTGCTGGATCATCGGGTGCTAATCCGTTTGCCTGTATTGCAGCAGGTGTTGCATGCCTTTGGGGACCAGCTCATGGTGGTGCCAATGAAGCATGTCTAAAAATGCTACAGGAAATAGGTTCTATTAAAAAAATTCCTGAATTTATTGCTCGTGCAAAAGATAAAAATGATCCGTTTCGTCTTATGGGCTTTGGTCACCGTGTT…
	'EU111800.1'	GCTTATAAATATAGTATTGGACAAGCATTTGTTTATCCACGCAATGATCTTAGTTATGCTGCAAATTTTCTCCGTATGTGCTTTGCTGTTCCTTGTGAGGAATATAGAACAAACCCTGTGCTTGCTCGGGCGATGGATCAAATCTTTATCCTTCATGCAGATCATGAACAAAATGCTTCTACATCTACGGTACGTCTTGCTGGATCATCGGGTGCTAATCCGTTTGCCTGTATTGCAGCAGGTGTTGCATGCCTTTGGGGACCAGCTCATGGTGGTGCCAATGAAGCATGTCTAAAAATGCTACAGGAGATAGGTTCTATTCAAAGAATTCCTGAATTTATTGCTCGTGCAAAAGATAAAAATGATCCGTTTCGCCTTATGGGCTTTGGGCACCGTGTT…
	'EU111801.1'	GCTTATAAATATAGTATTGGACAAGCATTTGTTTATCCACGCAATGATCTTAGTTATGCTGCAAATTTTCTCCGTATGTGCTTTGCTGTTCCTTGTGAGGAATATAGAACAAACTCTGTGCTTGCTCGGGCGATGGATCAAATCTTTATCCTTCATGCAGATCATGAACAAAATGCTTCTACATCTACGGTACGTCTTGCTGGATCATCGGGAGCTAATCCGTTTGCCTGTATTGCAGCAGGTGTTGCATGCCTTTGGGGACCAGCTCATGGTGGTGCCAATGAAGCATGTCTAAAAATGCTACAGGAGATAGGTTCTATTCAAAGAATTCCTGAATTTATTGCTCGTGCAAAAGATAAAAATGATCCGTTTCGCCTTATGGGATTTGGGCACCGTGTT…
	'EU111802.1'	GCTTATAAATATAGTATTGGACAAGCATTTGTTTATCCACGCAATGATCTTAGTTATGCTGCAAATTTTCTCCGTATGTGCTTTGCTGTTCCTTGTGAGGAATATAGAACAAACCCTGTGCTTGCTCGGGCGATGGATCAAATCTTTATCCTTCATGCAGATCATGAACAAAATGCTTCTACATCTACGGTACGTCTTGCTGGATCATCGGGTGCTAATCCGTTTGCCTGTATTGCAGCAGGTGTTGCATGCCTTTGGGGACCAGCTCATGGTGGTGCCAATGAAGCATGTCTAAAAATGCTACAGGAAATAGGTTCTATTCAAAGAATTCCTGAATTTATTGCTCGTGCAAAAGATAAAAATGATCCGTTTCGCCTTATGGGCTTTGGGCACCGTGTT…
	'EU979531.1'	GCCTATAAATACAGTATCGGACAAGCTTTTGTTTATCCGCGTAATGATCTTAGTTACGCTGCAAATTTCCTCCGTATGTGCTTTTCTGTTCCTTGTGAAGAATACAAAAACAATCCTGTGCTCACTCGAGCAATGGATCGAATCTTTATCCTTCATGCAGATCATGAACAAAACGCTTCTACATCCACTGTACGCCTTGCAGGATCATCAGGTGCTAATCCGTTTGCATGTATTGCTGCAGGTGTTGCTTGCCTTTGGGGACCAGCGCATGGTGGAGCCAATGAAGCCTGCCTAAAGATGCTACAAGAAATAGGCTCCGTTAAGAGAATTCCTGAATTCATTGCACGTGCAAAAGATAAAAACGATCCTTTCCGCCTGATGGGATTTGGTCACCGAGTC…
	'EU979534.1'	GCCTATAAATACAGTATTGGACAAGCTTTTGTTTATCCGCGTAATGATCTTAGTTACGCTGCAAATTTCCTCCGTATGTGCTTTTCTGTTCCTTGTGAAGAATACAAAAACAATCCTGTGCTCACTCGAGCAATGGATCGAATCTTTATCCTTCATGCAGATCATGAACAAAACGCTTCTACATCCACTGTACGCCTTGCAGGATCATCAGGTGCCAATCCGTTTGCATGTATAGCTGCAGGTGTTGCTTGCCTTTGGGGACCAGCGCATGGTGGAGCCAATGAAGCATGCCTAAAGATGCTACAAGAAATAGGCTCCGTTAAGAGAATTCCTGAATTTATTGCACGTGCAAAAGATAAAAACGATCCTTTCCGCCTGATGGGATTTGGTCACCGAGTC…
	FJ376732_Human	GCCTATAAATATAGTATCGGACAAGCTTTTGTTTATCCACGTAATGATCTTAGTTACGCGGCAAATTTCCTTCGTATGTGCTTTTCTGTTCCTTGTGAAGAATACAAAAACAATCCTGTACTCACTCGAGCAATGGATCGAATCTTTATACTTCATGCAGATCATGAACAAAACGCTTCTACATCCACTGTACGCCTTGCAGGATCATCAGGTGCTAATCCGTTTGCATGTATTGCTGCAGGTGTTGCTTGCCTTTGGGGACCAGCGCATGGTGGAGCTAATGAAGCATGCCTAAAGATGCTACAAGAAATAGGCTCCGTTAAGAGAATTCCTGAATTCATTGCACGTGCAAAAGATAAAAACGATCCTTTCCGCCTGATGGGATTTGGTCACAGAGTA…
	FJ411482_Rodent	GCTTATAAATACAGCATAGGGCAAGCATTCGTTTATCCCAAGAATGATCTTAGTTATGCTGCAAACTTTCTCCGTATGTGCTTTTCTACTCCTTGTGAAGAGTACAAAACAAATCCTGTCCTCGCTCAAGCAATGGATCGAATCTTCATCCTTCATGCAGATCATGAACAAAATGCTTCCACATCTACTGTACGTCTTGCAGGATCGTCAGGAGCAAATCCGTTTGCATGTATTGCTGCAGGTGTCGCATGTCTTTGGGGTCCTGCACATGGAGGAGCCAATGAAGCATGTTTAAAGATGCTCCAAGAAATAGGGTCTGTTGAAAGGATTCCTGAATTTATTGCACGTGCAAAAGACAAAAATGATCCTTTCCGTCTTATGGGATTTGGGCACCGAGTC…
	FJ851104_Rodent	GCCTATAAATATAGTATTGGGCAAGCATTTGTTTATCCACGCAACGATCTTAGTTATGCTGCAAATTTCCTCCGTATGTGCTTTGCTGTTCCTTGTGAAGATTATAAAACAAACCCTGTGCTTGCTCGTGCGATGGATCAAATCTTTATCCTTCATGCAGATCATGAACAAAATGCTTCGACATCTACGGTCCGTCTTGCTGGATCCTCCGGTGCTAATCCGTTTGCCTGTATTGCAGCAGGTGTTGCATGCCTTTGGGGACCAGCACATGGTGGAGCCAATGAGGCATGTCTAAAAATGCTAGAGGAAATAGGTTCTATTAAAAGAATTCCTGAATTTATTGCACGTGCAAAAGATAAAAATGATCCTTTCCGCCTTATGGGCTTTGGTCACCGTGTC…
	FJ851105_Rodent	GCCTATAAATATAGTATTGGGCAAGCATTTGTTTATCCACGCAACGATCTTAGTTATGCTGCAAATTTCCTCCGTATGTGCTTTGCTGTTCCTTGTGAAGATTATAAAACAAACCCTGTGCTTGCTCGTGCGATGGATCAAATCTTTATCCTTCATGCAGATCATGAACAAAATGCTTCGACATCTACGGTCCGTCTTGCTGGATCCTCCGGTGCTAATCCGTTTGCCTGTATTGCAGCAGGTGTTGCATGCCTTTGGGGACCAGCACATGGTGGAGCCAATGAGGCATGTCTAAAAATGCTAGAGGAAATAGGTTCTATTAAAAGAATTCCTGAATTTATTGCACGTGCAAAAGATAAAAATGATCCTTTCCGCCTTATGGGCTTTGGTCACCGTGTC…
	FJ851107_Rodent	GCCTATAAATATAGTATTGGGCAAGCATTTGTTTATCCACGCAACGATCTTAGTTATGCTGCAAATTTCCTCCGTATGTGCTTTGCTGTTCCTTGTGAAGATTATAAAACAAACCCTGTGCTTGCTCGTGCGATGGATCAAATCTTTATCCTTCATGCAGATCATGAACAAAATGCTTCGACATCTACGGTCCGTCTTGCTGGATCCTCCGGTGCTAATCCGTTTGCCTGTATTGCAGCAGGTGTTGCATGCCTTTGGGGACCAGCACATGGTGGAGCCAATGAGGCATGTCTAAAAATGCTAGAGGAAATAGGTTCTATTAAAAGAATTCCTGAATTTATTGCACGTGCAAAAGATAAAAATGATCCTTTCCGCCTTATGGGCTTTGGTCACCGTGTC…
	FJ851108_Rodent	GCCTATAAATACAGTATCGGACAAGCATTTGTTTATCCACGCAATGATCTTAGTTATGCCGCAAATTTCCTCCGTATGTGCTTTTCTGTTCCTTGTGAAGAATATAAAATAAATCCCGTGCTTGCTCGAGCGATGGATCAAATCTTTATCCTTCATGCAGATCATGAACAAAATGCTTCTACATCTACAGTTCGTCTTGCTGGATCATCAGGGGCTAATCCGTTTGCTTGTATTGCAGCAGGTGTTGCATGCCTTTGGGGACCAGCCCATGGTGGTGCCAATGAAGCGTGTCTAAAAATGCTACAAGAAATCGGTTCTATTAAAAGAATTCCGGAGTTTATTGCACGTGCAAAAGATAAAAATGATCCTTTCCGCCTTATGGGCTTTGGTCATCGTGTC…
	FJ851109_Rodent	GCCTATAAATATAGTATTGGACAAGCATTTGTTTATCCACGCAATGACCTTAGTTATGCTGCAAATTTCCTCCGTATGTGTTTTGCTGTTCCTTGTGAAGAATATAAAACAAACTCTGTCCTTACGCGAGCGATGGATCAAATCTTTATCCTTCATGCAGATCATGAACAAAATGCTTCTACATCTACGGTCCGTCTTGCTGGCTCCTCGGGTGCTAATCCTTTTGCCTGTATTGCAGCAGGTGTTGCATGTCTTTGGGGACCAGCACATGGCGGTGCCAATGAAGCATGTCTAAAAATGCTACAGGAAATAGGTTCCATTAAAAGAATTCCTGAATTTATTGCACGTGCAAAAGATAAAAATGATCCTTTCCGCCTTATGGGCTTTGGTCACCGTGTC…
	FJ851110_Rodent	GCCTATAAATATAGTATTGGACAAGCATTTGTTTATCCACGCAATGATCTTAGTTATGCTGCAAATTTCCTTCGTATGTGCTTTGCTGTTCCTTGTGAAGAATATAAAGTAAACCCTGTGCTTGCACGGGCGATGGATCAAATCTTTATCCTTCATGCAGATCATGAACAAAATGCTTCTACATCTACGGTACGCCTTGCTGGATCATCAGGTGCTAATCCATTTGCTTGTATTGCAGCAGGTGTTGCATGCCTTTGGGGACCAGCACACGGTGGTGCCAATGAAGCATGTCTAAAAATGCTACAGGAAATAGGTTCTATTAAAAGAATTCCTGAATTTATTGCACGTGCAAAAGATAAAAATGATCCTTTCCGCCTTATGGGCTTTGGACACCGTGTC…
	FJ851111_Rodent	GCTTATAAATACAGTATTGGACAAGCATTTGTTTATCCAAGAAATGATCTTAGTTACGCTGCAAATTTTCTTCGTATGTGTTTTTGTGTTCCTTGTGAAGAATATAAAAGCAACCCTGTTCTTACTCGAGCAATGGATCGAATCTTTATTCTCCATGCAGATCATGAACAAAATGCTTCTACATCCACTGTACGCCTTGCAGGATCATCAGGTGCTAATCCATTTGCATGTATTGCAGCAGGTGTTGCTTGCCTTTGGGGGCCCGCGCATGGTGGAGCCAATGAAGCATGCTTAAAGATGCTACAAGAAATAGGTTCCGTTAAAAGAATTCCTGAATTCATTGCACGCGCAAAAGATAAAAATGATCCTTTCCGCCTTATGGGATTTGGCCACCGAGTC…
	FJ851112_Rodent	GCCTATAAATATAGTATCGGACAAGCATTTGTTTATCCATGCAATGACCTTAGTTATGCTGCAAATTTCCTCCGTATGTGCTTTGCTGTTCCTTGTGAAGAATATAAAACAAACCCCGTCCTTGCTCGGGCGATGGATCAAATCTTTATCCTTCATGCAGATCATGAACAAAATGCTTCGACATCTACAGTACGTCTTGCTGGATCCTCCGGAGCTAATCCGTTTGCATGTATTGCAGCAGGTGTTGCATGCCTTTGGGGACCAGCACATGGTGGAGCCAATGAAGCATGTTTAAAAATGCTACAGGAAATAGGTTCTATTAAAAGAATTCCTGAATTTATTGCCCGTGCAAAAGATAAAAATGATCCTTTCCGCCTTATGGGCTTTGGGCACCGTGTC…
	FJ851113_Rodent	GCCTATAAATATAGTATTGGACAAGCATTTGTTTATCCACGCAATGACCTTAGTTATGCTGCAAATTTCCTCCGTATGTGTTTTGCTGTTCCTTGTGAAGAATATAAAACAAACTCTGTCCTTACGCGAGCGATGGATCAAATCTTTATCCTTCATGCAGATCATGAACAAAATGCTTCTACATCTACGGTCCGTCTTGCTGGCTCCTCGGGTGCTAATCCTTTTGCCTGTATTGCAGCAGGTGTTGCATGTCTTTGGGGACCAGCACATGGCGGTGCCAATGAAGCATGTCTAAAAATGCTACAGGAAATAGGTTCCATTAAAAGAATTCCTGAATTTATTGCACGTGCAAAAGATAAAAATGATCCTTTCCGCCTTATGGGCTTTGGTCACCGTGTC…
	FJ851116_Rodent	GCCTATAAATACAGTATCGGACAAGCATTTGTTTATCCACGCAATGATCTTAGTTATGCCGCAAATTTCCTTCGTATGTGCTTTTCTGTTCCTTGTGAAGAATATAAAATAAATCCTGTGCTTGCTCGGGCGATGGATCAAATCTTTATCCTTCATGCAGATCATGAACAAAATGCTTCTACATCTACAGTACGCCTTGCTGGATCATCAGGGGCTAATCCATTTGCTTGTATTGCAGCAGGTGTTGCATGCCTTTGGGGACCAGCACATGGTGGTGCCAATGAAGCATGTCTAAAAATGCTACAAGAAATAGGTTCTATTAAAAGAATTCCTGAGTTTATTGCACGTGCAAAAGATAAAAATGATCCTTTCCGCCTTATGGGCTTTGGTCATCGTGTC…
	FJ851117_Rodent	GCCTATAAATATAGTATTGGACAAGCATTTGTTTATCCACGCAATGACCTTAGTTATGCTGCAAATTTCCTCCGTATGTGTTTTGCTGTTCCTTGTGAAGAATATAAAACAAACCCTGTCCTTACGCGAGCGATGGATCAAATCTTTATCCTTCATGCAGATCATGAACAAAATGCTTCTACATCTACGGTCCGTCTTGCTGGCTCCTCGGGTGCTAATCCTTTTGCCTGTATTGCAGCAGGTGTTGCATGTCTTTGGGGACCAGCACATGGCGGTGCCAATGAAGCATGTCTAAAAATGCTACAGGAAATAGGTTCCATTAAAAGAATTCCTGAATTTATTGCACGTGCAAAAGATAAAAATGATCCTTTCCGCCTTATGGGCTTTGGTCACCGTGTC…
	FJ851119_Rodent	GCCTATAAATACAGTATCGGACAAGCATTTGTTTATCCACGCAATGATCTTAGTTATGCCGCAAATTTCCTCCGTATGTGCTTTTCTGTTCCTTGTGAAGAATATAAAATAAATCCCGTGCTTGCTCGAGCGATGGATCAAATCTTTATCCTTCATGCAGATCATGAACAAAATGCTTCTACATCTACAGTTCGTCTTGCTGGATCATCAGGGGCTAATCCGTTTGCTTGTATTGCAGCAGGTGTTGCATGCCTTTGGGGACCAGCCCATGGTGGTGCCAATGAAGCGTGTCTAAAAATGCTACAAGAAATCGGTTCTATTAAAAGAATTCCGGAGTTTATTGCACGTGCAAAAGATAAAAATGATCCTTTCCGCCTTATGGGCTTTGGTCATCGTGTC…
	FJ851121_Rodent	GCCTATAAATATAGTATTGGACAAGCATTTGTTTATCCACGCAATGACCTTAGTTATGCTGCAAATTTCCTCCGTATGTGTTTTGCTGTTCCTTGTGAAGAATATAAAACAAACCCTGTCCTTACGCGAGCGATGGATCAAATCTTTATCCTTCATGCAGATCATGAACAAAATGCTTCTACATCTACGGTCCGTCTTGCTGGCTCCTCGGGTGCTAATCCTTTTGCCTGTATTGCAGCAGGTGTTGCATGTCTTTGGGGACCAGCACATGGCGGTGCCAATGAAGCATGTCTAAAAATGCTACAGGAAATAGGTTCCATTAAAAGAATTCCTGAATTTATTGCACGTGCAAAAGATAAAAATGATCCTTTCCGCCTTATGGGCTTTGGTCACCGTGTC…
	FJ851122_Rodent	GCCTATAAATATAGTATTGGACAAGCATTTGTTTATCCACGCAATGACCTTAGTTATGCTGCAAATTTCCTCCGTATGTGTTTTGCTGTTCCTTGTGAAGAATATAAAACAAACCCTGTCCTTACGCGAGCAATGGATCAAATCTTTATCCTTCATGCAGATCATGAACAAAATGCTTCTACATCTACGGTACGTCTTGCTGGCTCCTCGGGTGCTAATCCTTTTGCCTGTATTGCAGCAGGTGTTGCATGTCTTTGGGGACCAGCACATGGCGGTGCCAATGAAGCATGTCTAAAAATGCTACAGGAAATAGGTTCCATTAAAAGAATTCCTGAATTTATTGCACGTGCAAAAGATAAAAATGATCCTTTCCGCCTTATGGGCTTTGGTCACCGTGTC…
	'FN645454.1'	GCATATAAATATAGCATTGGGCAACCATTTGTTTATCCACGTAATGATCTCAGTTACGCCGCAAATTTCCTTCATATGTGCTTTTCTGTTCCTTGCGAAGAATATAAAATTAACCCAGTGCTTGCTCGAGCTATGGACCGAATTTTTACCCTTCATGCAGACCATGAACAAAATGCATCTACATCAACTGTACGTCTTGCTGGTTCATCAGGAGCTAATCCATTTGCATGTATAGCAGCGGGTGTAGCATGCCTTTGGGGACCAGCGCATGGTGGTGCTAATGAAACATGTCTAAAAATGCTGCAAGAAATAGGCACTGTTCAAAAAATTCCTGAGTTTATTGCACGCGCAAAAGACAAAAATGATCGTTTCCGTCTTATGGGTTTTGGTCATCGTGTC…
	'FN645459.1'	GCATATAAATACAGTATTGGGCAACCATTTATTTATCCCCGTAACGATCTCAGTTATGCTGCAAACTTCCTTCATATGTGCTTTTCTGTTCCTTGCCAAGAATATAAAATTAATCCAGTACTTGCTCGAGCTATGGACCGAATTTTCACCCTTCATGCAGATCATGAGCAAAATGCATCTACATCAACGGTACGTCTTGCTGGTTCATCAGGAGCTAATCCATTTGCGTGTATAGCAGCAGGTGTAGCATGCCTTTGGGGACCAGCGCACGGTGGTGCTAATGAAACATGTCTAAAAATGCTGCAAGAAATAGGCACTGTTCAAAAAATTCCTGAGTTTATCGCACGTGCAAAAGATAAAAATGATCGTTTTCGTCTTATGGGTTTTGGTCATCGTGTC…
	FN645507_extract	GCTTATAAATACAGCATCGGACAACCTTTTGTTTATCCACGTAACGATCTTGGTTATGCTGCAAATTTCCTTCACATGTGCTTTTCTGTTCCTTGTGAAGAATACAAAGTTAATCCAGTTCTTGCGCGAGCTATGGACCGAATCTTTACTCTACATGCAGATCATGAACAAAACGCATCCACATCAACCGTACGTCTAGCAGGTTCATCAGGAGCAAATCCGTTTGCGTGTATTGCAGCAGGTGTTGCGTGCCTTTGGGGGCCAGCTCATGGTGGTGCTAATGAAGCATGCTTAAAAATGCTGCAAGAAATAGGTTCTATTGAAAAAATTCCTGAGTTTATCGCACGTGCAAAAGATAAAAATGATCCTTTCCGTCTTATGGGCTTTGGCCACAGAGTT…
	GU143509_Rattus	GCCTATAAATATAGTATTGGACAACCATTTGTTTATCCACGCAATGATCTTAGTTATGCTGCAAATTTCCTCCGTATGTGCTTTGCTGTTCCTTGTGAAGAATATAAAACAAACCCTGTGCTTTCTCGGGCAATGGATCAAATCTTTATCCTTCATGCTGATCATGAGCAAAATGCTTCTACATCTACGGTACGTCTTGCTGGATCATCAGGGGCCAATCCGTTTGCCTGTATTGCAGCAGGTGTTGCATGCCTTTGGGGACCCGCACATGGTGGTGCCAATGAAGCATGTCTAAAAATGCTACAAGAAATAGGTTCTATTAAAAGAATTCCGGAATTTATTGCACGTGCAAAAGATAAAAATGATCCTTTCCGCCTTATGGGCTTTGGTCACCGTGTC…
	GU143510_Rodent	GCCTATAAATATAGTATTGGACAACCATTTGTTTATCCACGCAATGATCTTAGTTATGCTGCAAATTTCCTCCGTATGTGCTTTGCTGTTCCTTGTGAAGAATATAAAACAAACCCTGTGCTTTCTCGGGCAATGGATCAAATCTTTATCCTTCATGCTGATCATGAGCAAAATGCTTCTACATCTACGGTACGTCTTGCTGGATCATCAGGGGCTAATCCGTTTGCCTGTATTGCAGCAGGTGTTGCATGCCTTTGGGGACCCGCACATGGTGGTGCCAATGAAGCATGTCTAAAAATGCTACAAGAAATAGGTTCTATTAAAAGAATTCCGGAATTTATTGCACGTGCAAAAGATAAAAATGATCCTTTCCGCCTTATGGGCTTTGGTCACCGTGTC…
	GU143511_Rattus	GCCTATAAATATAGTATTGGACAACCATTTGTTTATCCACGCAATGATCTTAGTTATGCTGCAAATTTCCTCCGTATGTGCTTTGCTGTTCCTTGTGAAGAATATAAAACAAACCCTGTGCTTTCTCGGGCAATGGATCAAATCTTTATCCTTCATGCTGATCATGAGCAAAATGCTTCTACATCTACGGTACGTCTTGCTGGATCATCAGGGGCTAATCCGTTTGCCTGTATTGCAGCAGGTGTTGCATGCCTTTGGGGACCCGCACATGGTGGTGCCAATGAAGCATGTCTAAAAATGCTACAAGAAATAGGTTCTATTAAAAGAATTCCGGAATTTATTGCACGTGCAAAAGATAAAAATGATCCTTTCCGCCTTATGGGCTTTGGTCACCGTGTC…
	GU143512_Rattus	GCCTATAAATATAGTATTGGACAACCATTTGTTTATCCACGCAATGATCTTAGTTATGCTGCAAATTTCCTCCGTATGTGCTTTGCTGTTCCTTGTGAAGAATATAAAACAAACCCTGTGCTTTCTCGGGCAATGGATCAAATCTTTATCCTTCATGCTGATCATGAGCAAAATGCTTCTACATCTACGGTACGTCTTGCTGGATCATCAGGGGCTAATCCGTTTGCCTGTATTGCAGCAGGTGTTGCATGCCTTTGGGGACCCGCACATGGTGGTGCCAATGAAGCATGTCTAAAAATGCTACAAGAAATAGGTTCTATTAAAAGAATTCCGGAATTTATTGCACGTGCAAAAGATAAAAATGATCCTTTCCGCCTTATGGGCTTTGGTCACCGTGTC…
	GU143513_Shrew	GCCTATAAATATAGTATTGGACAAGCATTTGTTTATCCACGCAATGATCTTAGTTATGCTGCAAATTTCCTCCGTATGTGTTTTGCTGTTCCTTGTGAAGAATATAAAATAAACCCTGTGCTTTCTCGGGCAATGGATCAAATCTTTATCCTTCATGCTGATCATGAGCAAAATGCTTCTACATCTACGGTACGTCTTGCTGGATCATCAGGGGCTAATCCGTTTGCCTGTATTGCAGCAGGTGTTGCATGCCTTTGGGGACCCGCACATGGTGGTGCCAATGAAGCATGTCTAAAAATGCTACAAGAAATAGGTTCTATTAAAAGAATTCCAGAATTTATTGCACGTGCAAAAGATAAAAATGATCCTTTCCGCCTTATGGGCTTTGGTCACCGTGTC…
	GU143514_Rattus	GCCTATAAATATAGTATTGGACAACCATTTGTTTATCCACGCAATGATCTTAGTTATGCTGCAAATTTCCTCCGTATGTGCTTTGCTGTTCCTTGTGAAGAATATAAAACAAACCCTGTGCTTTCTCGGGCAATGGATCAAATCTTTATCCTTCATGCTGATCATGAGCAAAATGCTTCTACATCTACGGTACGTCTTGCTGGATCATCAGGTGCTAATCCGTTTGCTTGTATTGCAGCAGGTGTTGCATGCCTTTGGGGACCCGCACATGGTGGTGCCAATGAAGCATGTCTAAAAATGCTACAAGAAATAGGTTCTATTAAAAGAATTCCTGAATTTATTGCACGTGCAAAAGATAAAAATGATCCTTTCCGCCTTATGGGCTTTGGTCACCGTGTC…
	GU143515_Shrew	GCCTATAAATATAGTATTGGACAACCATTTGTTTATCCACGCAATGATCTTAGTTATGCTGCAAATTTCCTCCGTATGTGCTTTGCTGTTCCTTGTGAAGAATATAAAACAAACCCTGTGCTTTCTCGGGCAATGGATCAAATCTTTATCCTTCATGCTGATCATGAGCAAAATGCTTCTACATCTACGGTACGTCTTGCTGGATCATCAGGTGCTAATCCGTTTGCTTGTATTGCAGCAGGTGTTGCATGCCTTTGGGGACCCGCACATGGTGGTGCCAATGAAGCATGTCTAAAAATGCTACAAGAAATAGGTTCTATTAAAAGAATTCCTGAATTTATTGCACGTGCAAAAGATAAAAATGATCCTTTCCGCCTTATGGGCTTTGGTCACCGTGTC…
	GU143516_Rodent	GCCTATAAATATAGTATTGGACAACCATTTGTTTATCCACGCAATGATCTTAGTTATGCTGCAAATTTCCTCCGTATGTGCTTTGCTGTTCCTTGTGAAGAATATAAAACAAACCCTGTGCTTTCTCGGGCAATGGATCAAATCTTTATCCTTCATGCTGATCATGAGCAAAATGCTTCTACATCTACGGTACGTCTTGCTGGATCATCGGGTGCCAATCCGTTTGCTTGTATTGCAGCAGGTGTTGCATGCCTTTGGGGACCCGCACATGGTGGTGCCAATGAAGCATGTCTAAAAATGCTACAAGAAATAGGTTCTATTAAAAGAATTCCTGAATTTATTGCACGTGCAAAAGATAAAAATGATCCTTTCCGCCTTATGGGCTTTGGTCACCGTGTC…
	GU143517_Rattus	GCCTATAAATATAGTATTGGACAACCATTTGTTTATCCACGCAATGATCTTAGTTATGCTGCAAATTTCCTCCGTATGTGCTTTGCTGTTCCTTGTGAAGAATATAAAACAAACCCTGTGCTTTCTCGGGCAATGGATCAAATCTTTATCCTTCATGCTGATCATGAGCAAAATGCTTCTACATCTACGGTACGTCTTGCTGGATCATCGGGTGCCAATCCGTTTGCTTGTATTGCAGCAGGTGTTGCATGCCTTTGGGGACCCGCACATGGTGGTGCCAATGAAGCATGTCTAAAAATGCTACAAGAAATAGGTTCTATTAAAAGAATTCCTGAATTTATTGCTCGTGCAAAAGATAAAAATGATCCTTTCCGCCTTATGGGCTTTGGTCACCGTGTC…
	GU143518_Rattus	GCCTATAAATACAGTATCGGACAACCATTTGTTTATCCACGCAATGATCTTAGTTATGCTGCAAATTTCCTCCGTATGTGCTTTGCTGTTCCTTGTGAAGAATATAAAACAAACCCTGTACTTGCTCGAGCGATGGATCAAATCTTTATCCTTCATGCTGATCATGAGCAAAATGCTTCTACATCTACGGTACGCCTTGCTGGATCTTCGGGTGCTAATCCGTTTGCATGTATCGCAGCAGGTGTTGCATGCCTTTGGGGACCAGCACATGGTGGTGCCAATGAAGCATGTCTAAAGATGCTACAAGAAATAGGTTCTATTAAAAGAATTCCTGAATTTATTGCACGCGCAAAAGATAAAAATGATCCTTTCCGCCTTATAGGCTTTGGCCATCGTGTC…
	GU143519_Rattus	GCCTATAAATACAGTATCGGACAACCATTTGTTTATCCACGCAATGATCTTAGTTATGCTGCAAATTTCCTCCGTATGTGCTTTGCTGTTCCTTGTGAAGAATATAAAACAAACCCTGTACTTGCTCGAGCGATGGATCAAATCTTTATCCTTCATGCTGATCATGAGCAAAATGCTTCTACATCTACGGTACGCCTTGCTGGATCTTCGGGTGCTAATCCGTTTGCATGTATCGCAGCAGGTGTTGCATGCCTTTGGGGACCAGCACATGGTGGTGCCAATGAAGCATGTCTAAAGATGCTACAAGAAATAGGTTCTATTAAAAGAATTCCTGAATTTATTGCACGCGCAAAAGATAAAAATGATCCTTTCCGCCTTATAGGCTTTGGCCATCGTGTC…
	GU143520_Rattus	GCCTATAAATACAGTATCGGACAACCATTTGTTTATCCACGCAATGATCTTAGTTATGCTGCAAATTTCCTCCGTATGTGCTTTGCTGTTCCTTGTGAAGAATATAAAACAAACCCTGTACTTGCTCGAGCGATGGATCAAATCTTTATCCTTCATGCTGATCATGAGCAAAATGCTTCTACATCTACGGTACGCCTTGCTGGATCTTCGGGTGCTAATCCGTTTGCATGTATCGCAGCAGGTGTTGCATGCCTTTGGGGACCAGCACATGGTGGTGCCAATGAAGCATGTCTAAAGATGCTACAAGAAATAGGTTCTATTAAAAGAATTCCTGAATTTATTGCACGCGCAAAAGATAAAAATGATCCTTTCCGCCTTATAGGCTTTGGCCATCGTGTC…
	GU143521_Rattus	GCCTATAAATACAGTATCGGACAACCATTTGTTTATCCACGCAATGATCTTAGTTATGCTGCAAATTTCCTCCGTATGTGCTTTGCTGTTCCTTGTGAAGAATATAAAACAAACCCTGTACTTGCTCGAGCGATGGATCAAATCTTTATCCTTCATGCTGATCATGAGCAAAATGCTTCTACATCTACGGTACGCCTTGCTGGATCTTCGGGTGCTAATCCGTTTGCATGTATCGCAGCAGGTGTTGCATGCCTTTGGGGACCAGCACATGGTGGTGCCAATGAAGCATGTCTAAAGATGCTACAAGAAATAGGTTCTATTAAAAGAATTCCTGAATTTATTGCACGCGCAAAAGATAAAAATGATCCTTTCCGCCTTATGGGATTTGGCCATCGAGTC…
	GU143522_Rattus	GCCTATAAATACAGTATCGGACAACCATTTGTTTATCCATGCAATGATCTTAGTTATGCTGCAAATTTCCTCCGTATGTGCTTTGCTGTTCCTTGTGAAGAATATAAAACAAACCCTGTACTTGCTCGAGCGATGGATCAAATCTTTATTCTTCATGCTGATCATGAGCAAAATGCTTCTACATCTACGGTACGTCTTGCTGGATCTTCGGGTGCTAATCCGTTTGCATGTATCGCAGCAGGTGTTGCATGCCTTTGGGGGCCAGCACATGGTGGTGCCAATGAAGCATGTCTAAAAATGCTACAAGAAATAGGTTCTATTAAACGAATTCCTGAATTTATTGCACGCGCAAAAGATAAAAATGACCCTTTCCGCCTTATAGGCTTTGGTCACCGTGTC…
	GU143523_Rattus	GCCTATAAATACAGTATCGGACAACCATTTGTTTATCCATGCAATGATCTTAGTTATGCTGCAAATTTCCTCCGTATGTGCTTTGCTGTTCCTTGTGAAGAATATAAAACAAACCCTGTACTTGCTCGAGCGATGGATCAAATCTTTATTCTTCATGCTGATCATGAGCAAAATGCTTCTACATCTACGGTACGTCTTGCTGGATCTTCGGGTGCTAATCCGTTTGCATGTATCGCAGCAGGTGTTGCATGCCTTTGGGGGCCAGCACATGGTGGTGCCAATGAAGCATGTCTAAAAATGCTACAAGAAATAGGTTCTATTAAACGAATTCCTGAATTTATTGCACGCGCAAAAGATAAAAATGACCCTTTCCGCCTTATAGGCTTTGGTCACCGTGTC…
	GU143524_Rattus	GCCTATAAATACAGTATCGGACAACCATTTGTTTATCCACGCAATGATCTTAGTTATGCTGCAAATTTCCTCCGTATGTGCTTTGCTGTTCCTTGTGAAGAATATAAAACAAACCCTGTACTTGCTCGAGCGATGGATCAAATCTTTATCCTTCATGCTGATCATGAGCAAAATGCTTCTACATCTACGGTACGCCTTGCTGGATCTTCGGGTGCTAATCCGTTTGCATGTATCGCAGCAGGTGTTGCATGCCTTTGGGGACCAGCACATGGTGGTGCCAATGAAGCATGTCTAAAGATGCTACAAGAAATAGGTTCTATTAAAAGAATTCCTGAATTTATTGCACGCGCAAAAGATAAAAATGATCCTTTCCGCCTTATAGGCTTTGGCCATCGTGTC…
	GU143525_Rattus	GCCTATAAATATAGTATTGGACAAGCATTTGTTTATCCACGCAATGATCTTAGTTATGCTGCAAATTTCCTCCGTATGTGTTTTGCTGTTCCTTGTGAAGAATATAAAATAAACCCTGTGCTTGCCCGGGCAATGGATCAAATCTTTATCCTTCATGCAGATCATGAACAAAATGCTTCTACATCTACAGTCCGTCTTGCTGGATCATCAGGGGCTAATCCGTTTGCCTGTATTGCAGCAGGTGTTGCATGCCTTTGGGGACCAGCACATGGTGGCGCCAATGAAGCATGTCTAAAAATGCTACAGGAAATTGGTTCTATTAAAAGAATTCCTGAATTTATTGCTCGTGCAAAAGATAAAAATGATCCTTTCCGCCTTATGGGCTTTGGTCACCGTGTC…
	GU143526_Rattus	GCCTATAAATATAGTATTGGACAAGCATTTGTTTATCCACGCAATGATCTTAGTTATGCTGCAAATTTCCTCCGTATGTGTTTTGCTGTTCCTTGTGAAGAATATAAAATAAACCCTGTGCTTGCCCGAGCAATGGATCAAATCTTTATCCTTCATGCAGATCATGAACAAAATGCTTCTACATCGACAGTCCGTCTTGCTGGATCATCAGGGGCTAATCCGTTTGCCTGTATTGCAGCAGGTGTTGCATGCCTTTGGGGGCCAGCCCATGGTGGCGCCAATGAAGCATGCCTAAAAATGCTACAGGAAATCGGTTCTATTAAAAGAATTCCTGAATTTATTGCTCGTGCAAAAGATAAAAATGATCCTTTCCGCCTTATGGGCTTTGGTCACCGTGTC…
	GU143527_Rattus	GCCTATAAATATAGTATTGGACAAGCATTTGTTTATCCTCGTAATGATCTTAGTTATGCTGCAAATTTCCTTCGTATGTGTTTTGCTGTTCCTTGTGAAGAATATAAAATAAACCCTGTACTTGCCCGAGCAATGGATCAAATCTTTATCCTTCATGCCGATCATGAACAAAATGCTTCTACATCTACAGTCCGTCTTGCTGGATCATCAGGGGCTAATCCGTTTGCCTGTATTGCAGCAGGTGTTGCATGCCTTTGGGGACCAGCCCATGGTGGTGCCAATGAAGCATGCCTAAAAATGCTACAAGAGATAGGTTCTATTAAAAGAATTCCTGAATTTATTGCTCGTGCAAAAGATAAAAATGATCCTTTCCGCCTTATGGGCTTTGGTCACCGAGTC…
	GU143528_Rattus	GCCTATAAATATAGTATTGGACAAGCATTTGTTTATCCACGCAATGATCTTAGTTATGCTGCGAATTTTCTCCGTATGTGCTTTGCTGTTCCTTGTGAGGAATATAAAACAAACCCTGTGCTTGCTCGGGCGATGGATCAAATCTTTATCCTTCATGCAGATCACGAACAAAATGCTTCTACATCTACGGTACGTCTTGCTGGATCATCGGGTGCTAATCCGTTTGCCTGTATTGCAGCAGGTGTTGCATGTCTTTGGGGACCAGCACATGGTGGTGCCAATGAAGCATGTTTAAAAATGCTACAGGAGATAGGTTCTATTCAAAGAATTCCTGAATTTATTGCTCGTGCAAAAGATAAAAATGATCCGTTTCGCCTTATGGGCTTTGGTCACCGTGTT…
	GU143529_Rattus	GCCTATAAATATAGTATTGGACAAGCATTTGTTTATCCACGCAATGATCTTAGTTATGCTGCGAATTTTCTCCGTATGTGCTTTGCTGTTCCTTGTGAGGAATATAAAACAAACCCTGTGCTTGCTCGGGCGATGGATCAAATCTTTATCCTTCATGCAGATCACGAACAAAATGCTTCTACATCTACGGTACGTCTTGCTGGATCATCGGGTGCTAATCCGTTTGCCTGTATTGCAGCAGGTGTTGCATGTCTTTGGGGACCAGCACATGGTGGTGCCAATGAAGCATGTTTAAAAATGCTACAGGAGATAGGTTCTATTCAAAGAATTCCTGAATTTATTGCTCGTGCAAAAGATAAAAATGATCCGTTTCGCCTTATGGGCTTTGGTCACCGTGTT…
	GU143530_Shrew	GCCTATAAATACAGTATCGGACAACCATTTGTTTATCCACGCAATGATTTTAGTTATGCTGCTAATTTCCTCCGTATGTGCTTTGCTGTTCCTTGTGAAGAATATAAAATAAATCCTGTACTTGCTCGAGCGATGGATCAAATCTTTATCCTTCATGCTGATCATGAACAAAATGCTTCTACATCTACGGTACGTCTTGCTGGATCCTCGGGTGCTAATCCGTTTGCCTGTATTGCTGCAGGTGTTGCATGTCTTTGGGGGCCAGCACATGGGGGTGCCAATGAAGCATGTCTAAAAATGTTACAGGAAATAGGTTCTATTGAAAGAATTCCTGAATTTATTGCACGTGCAAAAGATAAAAATGATCCTTTCCGCCTTATGGGCTTTGGTCACCGTGTC…
	GU143532_Shrew	GCCTATAAATACAGTATCGGACAACCATTTGTTTATCCACGCAATGATTTTAGTTATGCTGCTAATTTCCTCCGTATGTGCTTTGCTGTTCCTTGTGAAGAATATAAAATAAATCCTGTACTTGCTCGAGCGATGGATCAAATCTTTATCCTTCATGCTGATCATGAACAAAATGCTTCTACATCTACGGTACGTCTTGCTGGATCCTCGGGTGCTAATCCGTTTGCCTGTATTGCTGCAGGTGTTGCATGTCTTTGGGGGCCAGCACATGGGGGTGCCAATGAAGCATGTCTAAAAATGTTACAGGAAATAGGTTCTATTGAAAGAATTCCTGAATTTATTGCACGTGCAAAAGATAAAAATGATCCTTTCCGCCTTATGGGCTTTGGTCACCGTGTC…
	GU143533_Shrew	GCCTACAAATACAGTATCGGACAAGCATTTGTTTATCCACGCAATGATCTTAGTTATGCTGCAAATTTTCTCCGCATGTGCTTTGCGGTTCCTTGTGAAGAATATAAAATAAACCCCGTACTTGCTCGGGCGATGGATCAAATCTTTATCCTTCATGCTGATCATGAACAAAATGCTTCGACATCTACGGTACGTCTTGCTGGCTCATCGGGTGCTAATCCGTTTGCCTGTATTGCAGCAGGTGTTGCATGCCTTTGGGGACCAGCACATGGAGGTGCCAATGAAGCATGTCTAAAAATGCTACAAGAAATAGGCTCTATTAAAAGAATCCCTGAATTTATTGCACGTGCAAAAGATAAAAATGATCCTTTCCGGCTTATGGGTTTTGGGCACCGTGTC…
	GU143535_Shrew	GCCTACAAATACAGTATCGGACAAGCATTTGTTTATCCACGCAATGATCTTAGTTATGCTGCAAATTTTCTCCGCATGTGCTTTGCGGTTCCTTGTGAAGAATATAAAATAAACCCCGTACTTGCTCGGGCGATGGATCAAATCTTTATCCTTCATGCTGATCATGAACAAAATGCTTCGACATCTACGGTACGTCTTGCTGGCTCATCGGGTGCTAATCCGTTTGCCTGTATTGCAGCAGGTGTTGCATGCCTTTGGGGACCAGCACATGGAGGTGCCAATGAAGCATGTCTAAAAATGCTACAAGAAATAGGCTCTATTAAAAGAATCCCTGAATTTATTGCACGTGCAAAAGATAAAAATGATCCTTTCCGGCTTATGGGTTTTGGGCACCGTGTC…
	GU143536_Shrew	GCATACAAATACAGTATCGGACAAGCATTTGTTTATCCACGCAATGATCTTAGTTATGCTGCAAATTTTCTTCGCATGTGCTTTTCGGTTCCTTGTCAAGAATATAAAATAAACCCCGTACTTGCTCGGGCGATGGATCAAATTTTTATCCTTCATGCTGATCATGAACAAAATGCTTCGACATCTACGGTACGTCTTGCTGGCTCATCGGGTGCTAATCCGTTTGCCTGTATTGCAGCAGGTGTTGCATGCCTTTGGGGACCAGCACATGGAGGTGCCAATGAAGCATGTCTAAAAATGCTACAAGAAATAGGCTCTATTAAAAGAATCCCTGAATTTATTGCACGTGCAAAAGATAAAAATGATCCTTTCCGCCTTATGGGTTTTGGTCACCGTGTC…
	GU143537_Shrew	GCATATAAATACAGCATTGGGCAGCCATTTATTTACCCGCGTAACGATCTCAGTTACGCTGCAAACTTCCTTCATATGTGCTTTTCTGTTCCTTGCCAAGAATATAAAATTAATCCAGTGCTTGCTCGAGCTATGGACCGAATTTTTACTCTTCATGCAGATCATGAACAAAATGCGTCTACATCAACGGTACGTCTTGCTGGTTCATCAGGAGCTAATCCATTTGCGTGTATAGCAGCAGGTGTAGCATGCCTTTGGGGACCAGCACACGGTGGTGCTAATGAAACATGTCTAAAAATGCTACAAGAAATAGGTAATGTTCAAAAAATTCCTGAATTTATTGCACGTGCAAAAGATAAAAATGATCGTTTTCGCCTTATGGGCTTTGGTCACCGTGTC…
	GU143538_Shrew	GCATATAAATACAGCATTGGGCAGCCATTTATTTACCCGCGTAACGATTTCAGTTACGCTGCAAACTTCCTTCATATGTGCTTTTCTGTTCCTTGCCAAGAATATAAAATTAATCCAGTGCTTGCTCGAGCTATGGACCGAATTTTTATTCTTCATGCAGATCATGAACAAAATGCGTCTACATCAACGGTACGTCTTGCTGGTTCATCAGGAGCTAATCCATTTGCGTGTATAGCAGCAGGTGTAGCATGCCTTTGGGGACCAGCACACGGTGGTGCTAATGAAACATGTCTAAAAATGCTACAAGAAATAGGTAATGTTCAAAAAATTCCTGAATTTATTGCACGTGCAAAAGATAAAAATGATCGTTTTCGCCTTATGGGCTTTGGTCACCGTGTC…
	GU143539_Shrew	GCATATAAATACAGCATTGGGCAGCCATTTATTTACCCGCGTAACGATCTCAGTTACGCTGCAAACTTCCTTCATATGTGCTTTTCTGTTCCTTGCCAAGAATATAAAATTAATCCAGTGCTTGCTCGAGCTATGGACCGAATTTTTACTCTTCATGCAGATCATGAACAAAATGCGTCTACATCAACGGTACGTCTTGCTGGTTCATCAGGAGCTAATCCATTTGCGTGTATAGCAGCAGGTGTAGCATGCCTTTGGGGACCAGCACACGGTGGTGCTAATGAAACATGTCTAAAAATGCTACAAGAAATAGGTAATGTTCAAAAAATTCCTGAATTTATTGCACGTGCAAAAGATAAAAATGATCGTTTTCGCCTTATGGGCTTTGGTCACCGTGTC…
	GU143540_Shrew	GCATATAAATACAGCATTGGGCAGCCATTTATTTACCCGCGTAACGATCTCAGTTACGCTGCAAACTTCCTTCATATGTGCTTTTCTGTTCCTTGCCAAGAATATAAAATTAATCCAGTGCTTGCTCGAGCTATGGACCGAATTTTTACTCTTCATGCAGATCATGAACAAAATGCGTCTACATCAACGGTACGTCTTGCTGGTTCATCAGGAGCTAATCCATTTGCGTGTATAGCAGCAGGTGTAGCATGCCTTTGGGGACCAGCACACGGTGGTGCTAATGAAACATGTCTAAAAATGCTACAAGAAATAGGTAATGTTCAAAAAATTCCTGAATTTATTGCACGTGCAAAAGATAAAAATGATCGTTTTCGCCTTATGGGCTTTGGTCACCGTGTC…
	GU143541_Shrew	GCATATAAATACAGCATTGGGCAGCCATTTATTTACCCGCGTAACGATCTCAGTTACGCTGCAAACTTCCTTCATATGTGCTTTTCTGTTCCTTGCCAAGAATATAAAATTAATCCAGTGCTTGCTCGAGCTATGGACCGAATTTTTACTCTTCATGCAGATCATGAACAAAATGCGTCTACATCAACGGTACGTCTTGCTGGTTCATCAGGAGCTAATCCATTTGCGTGTATAGCAGCAGGTGTAGCATGCCTTTGGGGACCAGCACACGGTGGTGCTAATGAAACATGTCTAAAAATGCTACAAGAAATAGGTAATGTTCAAAAAATTCCTGAATTTATTGCACGTGCAAAAGATAAAAATGATCGTTTTCGCCTTATGGGCTTTGGTCACCGTGTC…
	GU143542_Shrew	GCATATAAATACAGCATTGGGCAGCCATTTATTTACCCGCGTAACGATCTCAGTTACGCTGCAAACTTCCTTCATATGTGCTTTTCTGTTCCTTGCCAAGAATATAAAATTAATCCAGTGCTTGCTCGAGCTATGGACCGAATTTTTACTCTTCATGCAGATCATGAACAAAATGCGTCTACATCAACGGTACGTCTTGCTGGTTCATCAGGAGCTAATCCATTTGCGTGTATAGCAGCAGGTGTAGCATGCCTTTGGGGACCAGCACACGGTGGTGCTAATGAAACATGTCTAAAAATGCTACAAGAAATAGGTAATGTTCAAAAAATTCCTGAATTTATTGCACGTGCAAAAGATAAAAATGATCGTTTTCGCCTTATGGGCTTTGGTCACCGTGTC…
	GU143543_Shrew	GCATATAAATACAGCATTGGGCAGCCATTTATTTACCCGCGTAACGATCTCAGTTACGCTGCAAACTTCCTTCATATGTGCTTTTCTGTTCCTTGCCAAGAATATAAAATTAATCCAGTGCTTGCTCGAGCTATGGACCGAATTTTTACTCTTCATGCAGATCATGAACAAAATGCGTCTACATCAACGGTACGTCTTGCTGGTTCATCAGGAGCTAATCCATTTGCGTGTATAGCAGCAGGTGTAGCATGCCTTTGGGGACCAGCACACGGTGGTGCTAATGAAACATGTCTAAAAATGCTACAAGAAATAGGTAATGTTCAAAAAATTCCTGAATTTATTGCACGTGCAAAAGATAAAAATGATCGTTTTCGCCTTATGGGCTTTGGTCACCGTGTC…
	GU143544_Shrew	GCCTATAAATACAGCATTGGGCAACCATTTGTTTATCCCCGTAACGATCTCAGTTACGCTGCAAACTTCCTTCATATGTGCTTTTCTGTTCCTTGCCAAGAATATAAAATTAATCCAGTACTTGCTCGAGCTATGGACCGAATTTTCACCCTTCATGCAGATCATGAGCAAAATGCATCTACATCAACGGTACGTCTTGCTGGTTCATCAGGAGCCAATCCATTTGCCTGTATAGCAGCAGGTGTAGCATGCCTTTGGGGACCAGCGCACGGTGGTGCTAATGAAACATGTCTAAAAATGTTGCAAGAAATAGGCACTGTTCAAAAAATTCCTGAGTTTATCGCGCGTGCAAAAGATAAAAATGATCGTTTTCGTCTTATGGGTTTTGGCCATCGTGTC…
	GU143546_Rattus	GCCTATAAATATAGTATTGAACAATCATTTGTTTATCCACGTAATGATCTCAGTTATGCCGCAAATTTTCTTCGTATGTGCTTTTCTGTTCCTTGTGAAGAATATAAAATCAACCCTGTGCTCGTTCGGGCGATGGATCGAATCTTTATCCTTCATGCAGATCATGAACAAAATGCTTCCACATCTACCGTACGCCTTGCAGGATCATCAGGAGCTAATCCGTTTGCATGTATCGCTGCAGGTGTTGCCTGCCTTTGGGGACCAGCACATGGTGGAGCTAATGAAGCATGCCTAAAAATGCTACAAGAAATAGGTTCTGTTGAGAGAATTCCTGAATTCATCGCACGGGCAAAAGATAAAAATGATCCTTTCCGCCTTATGGGATTTGGCCACCGAGTT…
	GU143547_Rattus	GCCTATAAATATAGTATTGGACAAGCATTTGTTTATCCACGTAATGATCTCAGTTATGCCGCAAATTTTCTTCGTATGTGCTTTTCTGTTCCTTGTGAAGAATATAAAATCAACCCTGTGCTCGTTCGGGCGATGGATCGAATCTTTATCCTTCATGCAGATCATGAACAAAATGCTTCCACATCTACCGTACGCCTTGCAGGATCATCAGGAGCTAATCCGTTTGCATGTATCGCTGCAGGTGTTGCCTGCCTTTGGGGACCAGCACATGGTGGAGCTAATGAAGCATGCCTAAAAATGCTACAAGAAATAGGTTCTGTTGAGAGAATTCCTGAATTCATCGCACGGGCAAAAGATAAAAATGATCCTTTCCGCCTTATGGGATTTGGCCACCGAGTT…
	GU143548_Rattus	GCCTATAAATATAGTATTGGACAAGCATTTGTTTATCCACGTAATGATCTCAGTTATGCCGCAAATTTTCTTCGTATGTGCTTTTCTGTTCCTTGTGAAGAATATAAAATCAACCCTGTGCTCGTTCGGGCGATGGATCGAATCTTTATCCTTCATGCAGATCATGAACAAAATGCTTCCACATCTACCGTACGCCTTGCAGGATCATCAGGAGCTAATCCGTTTGCATGTATCGCTGCAGGTGTTGCCTGCCTTTGGGGACCAGCACATGGTGGAGCTAATGAAGCATGCCTAAAAATGCTACAAGAAATAGGTTCTGTTGAGAGAATTCCTGAATTCATCGCACGGGCAAAAGATAAAAATGATCCTTTCCGCCTTATGGGATTTGGCCACCGAGTT…
	'HG977196.1'	GCTTATAAATACAGCATCGGACAACCTTTTGTTTATCCACGTAACGATCTTGGTTATGCTGCAAATTTCCTTCACATGTGCTTTTCTGTTCCTTGTGAAGAATACAAAGTTAATCCAGTTCTTGCGCGAGCTATGGACCGAATCTTTACTCTACATGCAGATCATGAACAAAACGCATCCACATCAACCGTACGTCTAGCAGGTTCATCAGGAGCAAATCCGTTTGCGTGTATTGCAGCAGGTGTTGCGTGCCTTTGGGGGCCAGCTCATGGTGGTGCTAATGAAGCATGCTTAAAAATGCTGCAAGAAATAGGTTCTATTGAAAAAATTCCTGAGTTTATCGCACGTGCAAAAGATAAAAATGATCCTTTCCGTCTTATGGGCTTTGGCCACAGAGTT…
	'HM636447.1'	GCCTATAAATATAGTATTGGACAAGCATTTGTTTATCCACGCAATGATCTTAGTTATGCTGCAAATTTTCTTCATATGTGCTTTGCTGTTCCTTGTGAAGAATATAAAGTAAACCCTGTGCTTGCGCGAGCGATGGATCAAATCTTTATTCTTCATGCAGATCATGAACAAAATGCTTCTACATCTACGGTTCGTCTCGCTGGATCATCGGGTGCTAATCCGTTTGCTTGTATTGCAGCCGGTGTTGCATGCCTTTGGGGACCAGCACATGGTGGTGCCAATGAAGCATGTCTAAAAATGCTGCAAGAAATAGGTTCTATTAAAAGAATTCCTGAATTTATTGCACGTGCAAAAGATAAAAATGACCCTTTCCGACTTATGGGCTTTGGACACCGTGTC…
	'HQ012580.1'	GCCTATAAATATAGCATTGGACAAGCATTTGTTTATCCACGTAATGATCTTAGTTACGCTGCAAATTTTCTCCGTATGTGTTTTTCTGTTCCTTGTGAAGAATATAAAATTAATCCGGTGCTGACTCGAGCTATGGATAGAATCTTTACTCTTCATGCAGATCATGAACAAAATGCTTCGACATCCACTGTACGTCTTGCAGGTTCATCAGGTGCTAATCCATTTGCATGTATTGCAGCAGGTGTTGCATGCCTTTGGGGACCAGCTCATGGTGGAGCTAATGAAGCATGCCTAAAAATGTTACAAGAAATAGGTTCTGTTGAAAGAATTCCTGAATTCATTGCACGTGCAAAAGATAAAAATGATTCTTTCCGCCTTATGGGTTTTGGTCATCGAGTC…
	JF429452_Rattus	GCCTATAAATATAGTATTGGACAACCATTTGTTTATCCACGCAATGATCTTAGTTATGCTGCAAATTTCCTCCGTATGTGCTTTGCTGTTCCTTGTGAAGAATATAAAACAAACCCTGTGCTTTCTCGGGCAATGGATCAAATCTTTATCCTTCATGCTGATCATGAGCAAAATGCTTCTACATCTACGGTACGTCTTGCTGGATCATCGGGTGCCAATCCGTTTGCTTGTATTGCAGCAGGTGTTGCATGCCTTTGGGGACCCGCACATGGTGGTGCCAATGAAGCATGTCTAAAAATGCTACAAGAAATAGGTTCTATTAAAAGAATTCCTGAATTTATTGCACGTGCAAAAGATAAAAATGATCCTTTCCGCCTTATGGGCTTTGGTCACCGTGTC…
	JF429471_Rattus	GCCTATAAATATAGTATTGGACAACCATTTGTTTATCCACGCAATGATCTTAGTTATGCTGCAAATTTCCTCCGTATGTGCTTTGCTGTTCCTTGTGAAGAATATAAAACAAACCCTGTGCTTTCTCGGGCAATGGATCAAATCTTTATCCTTCATGCTGATCATGAGCAAAATGCTTCTACATCTACGGTACGTCTTGCTGGATCATCGGGTGCCAATCCGTTTGCTTGTATTGCAGCAGGTGTTGCATGCCTTTGGGGACCCGCACATGGTGGTGCCAATGAAGCATGTCTAAAAATGCTACAAGAAATAGGTTCTATTAAAAGAATTCCTGAATTTATTGCACGTGCAAAAGATAAAAATGATCCTTTCCGCCTTATGGGCTTTGGTCACCGTGTC…
	JF429472_Rattus	GCCTATAAATATAGTATTGGACAACCATTTGTTTATCCACGCAATGATCTTAGTTATGCTGCAAATTTCCTCCGTATGTGCTTTGCTGTTCCTTGTGAAGAATATAAAACAAACCCTGTGCTTTCTCGGGCAATGGATCAAATCTTTATCCTTCATGCTGATCATGAGCAAAATGCTTCTACATCTACGGTACGTCTTGCTGGATCATCGGGTGCCAATCCGTTTGCTTGTATTGCAGCAGGTGTTGCATGCCTTTGGGGACCCGCACATGGTGGTGCCAATGAAGCATGTCTAAAAATGCTACAAGAAATAGGTTCTATTAAAAGAATTCCTGAATTTATTGCACGTGCAAAAGATAAAAATGATCCTTTCCGCCTTATGGGCTTTGGTCACCGTGTC…
	JF429473_Rattus	GCCTATAAATATAGTATTGGACAACCATTTGTTTATCCACGCAATGATCTTAGTTATGCTGCAAATTTCCTCCGTATGTGCTTTGCTGTTCCTTGTGAAGAATATAAAACAAACCCTGTGCTTTCTCGGGCAATGGATCAAATCTTTATCCTTCATGCTGATCATGAGCAAAATGCTTCTACATCTACGGTACGTCTTGCTGGATCATCGGGTGCCAATCCGTTTGCTTGTATTGCAGCAGGTGTTGCATGCCTTTGGGGACCCGCACATGGTGGTGCCAATGAAGCATGTCTAAAAATGCTACAAGAAATAGGTTCTATTAAAAGAATTCCTGAATTTATTGCACGTGCAAAAGATAAAAATGATCCTTTCCGCCTTATGGGCTTTGGTCACCGTGTC…
	JF429475_Rattus	GCCTATAAATATAGTATTGGACAACCATTTGTTTATCCACGCAATGATCTTAGTTATGCTGCAAATTTCCTCCGTATGTGCTTTGCTGTTCCTTGTGAAGAATATAAAACAAACCCTGTGCTTTCTCGGGCAATGGATCAAATCTTTATCCTTCATGCTGATCATGAGCAAAATGCTTCTACATCTACGGTACGTCTTGCTGGATCATCGGGTGCCAATCCGTTTGCTTGTATTGCAGCAGGTGTTGCATGCCTTTGGGGACCCGCACATGGTGGTGCCAATGAAGCATGTCTAAAAATGCTACAAGAAATAGGTTCTATTAAAAGAATTCCTGAATTTATTGCACGTGCAAAAGATAAAAATGATCCTTTCCGCCTTATGGGCTTTGGTCACCGTGTC…
	JF429477_Rattus	GCCTATAAATATAGTATTGGACAACCATTTGTTTATCCACGCAATGATCTTAGTTATGCTGCAAATTTCCTCCGTATGTGCTTTGCTGTTCCTTGTGAAGAATATAAAACAAACCCTGTGCTTTCTCGGGCAATGGATCAAATCTTTATCCTTCATGCTGATCATGAGCAAAATGCTTCTACATCTACGGTACGTCTTGCTGGATCATCGGGTGCCAATCCGTTTGCTTGTATTGCAGCAGGTGTTGCATGCCTTTGGGGACCCGCACATGGTGGTGCCAATGAAGCATGTCTAAAAATGCTACAAGAAATAGGTTCTATTAAAAGAATTCCTGAATTTATTGCACGTGCAAAAGATAAAAATGATCCTTTCCGCCTTATGGGCTTTGGTCACCGTGTC…
	JF429478_Rattus	GCCTATAAATATAGTATTGGACAACCATTTGTTTATCCACGCAATGATCTTAGTTATGCTGCAAATTTCCTCCGTATGTGCTTTGCTGTTCCTTGTGAAGAATATAAAACAAACCCTGTGCTTTCTCGGGCAATGGATCAAATCTTTATCCTTCATGCTGATCATGAGCAAAATGCTTCTACATCTACGGTACGTCTTGCTGGATCATCGGGTGCCAATCCGTTTGCTTGTATTGCAGCAGGTGTTGCATGCCTTTGGGGACCCGCACATGGTGGTGCCAATGAAGCATGTCTAAAAATGCTACAAGAAATAGGTTCTATTAAAAGAATTCCTGAATTTATTGCACGTGCAAAAGATAAAAATGATCCTTTCCGCCTTATGGGCTTTGGTCACCGTGTC…
	JF429481_Rattus	GCCTATAAATATAGTATTGGACAACCATTTGTTTATCCACGCAATGATCTTAGTTATGCTGCAAATTTCCTCCGTATGTGCTTTGCTGTTCCTTGTGAAGAATATAAAACAAACCCTGTGCTTTCTCGGGCAATGGATCAAATCTTTATCCTTCATGCTGATCATGAGCAAAATGCTTCTACATCTACGGTACGTCTTGCTGGATCATCGGGTGCCAATCCGTTTGCTTGTATTGCAGCAGGTGTTGCATGCCTTTGGGGACCCGCACATGGTGGTGCCAATGAAGCATGTCTAAAAATGCTACAAGAAATAGGTTCTATTAAAAGAATTCCTGAATTTATTGCACGTGCAAAAGATAAAAATGATCCTTTCCGCCTTATGGGCTTTGGTCACCGTGTC…
	JF429483_Rattus	GCCTATAAATATAGTATTGGACAACCATTTGTTTATCCACGCAATGATCTTAGTTATGCTGCAAATTTCCTCCGTATGTGCTTTGCTGTTCCTTGTGAAGAATATAAAACAAACCCTGTGCTTTCTCGGGCAATGGATCAAATCTTTATCCTTCATGCTGATCATGAGCAAAATGCTTCTACATCTACGGTACGTCTTGCTGGATCATCGGGTGCCAATCCGTTTGCTTGTATTGCAGCAGGTGTTGCATGCCTTTGGGGACCCGCACATGGTGGTGCCAATGAAGCATGTCTAAAAATGCTACAAGAAATAGGTTCTATTAAAAGAATTCCTGAATTTATTGCACGTGCAAAAGATAAAAATGATCCTTTCCGCCTTATGGGCTTTGGTCACCGTGTC…
	JF429487_Rattus	GCCTATAAATATAGTATTGGACAACCATTTGTTTATCCACGCAATGATCTTAGTTATGCTGCAAATTTCCTCCGTATGTGCTTTGCTGTTCCTTGTGAAGAATATAAAACAAACCCTGTGCTTTCTCGGGCAATGGATCAAATCTTTATCCTTCATGCTGATCATGAGCAAAATGCTTCTACATCTACGGTACGTCTTGCTGGATCATCGGGTGCCAATCCGTTTGCTTGTATTGCAGCAGGTGTTGCATGCCTTTGGGGACCCGCACATGGTGGTGCCAATGAAGCATGTCTAAAAATGCTACAAGAAATAGGTTCTATTAAAAGAATTCCTGAATTTATTGCACGTGCAAAAGATAAAAATGATCCTTTCCGCCTTATGGGCTTTGGTCACCGTGTC…
	'JF429495.1'	GCCTATAAATATAGTATTGGACAACCATTTGTTTATCCACGCAATGATCTTAGTTATGCTGCAAATTTCCTCCGTATGTGCTTTGCTGTTCCTTGTGAAGAATATAAAACAAACCCTGTGCTTTCTCGGGCAATGGATCAAATCTTTATCCTTCATGCTGATCATGAGCAAAATGCTTCTACATCTACGGTACGTCTTGCTGGATCATCGGGTGCCAATCCGTTTGCTTGTATTGCAGCAGGTGTTGCATGCCTTTGGGGACCCGCACATGGTGGTGCCAATGAAGCATGTCTAAAAATGCTACAAGAAATAGGTTCTATTAAAAGAATTCCTGAATTTATTGCACGTGCAAAAGATAAAAATGATCCTTTCCGCCTTATGGGCTTTGGTCACCGTGTC…
	'JF429496.1'	GCCTATAAATATAGTATTGGACAACCATTTGTTTATCCACGCAATGATCTTAGTTATGCTGCAAATTTCCTCCGTATGTGCTTTGCTGTTCCTTGTGAAGAATATAAAACAAACCCTGTGCTTTCTCGGGCAATGGATCAAATCTTTATCCTTCATGCTGATCATGAGCAAAATGCTTCTACATCTACGGTACGTCTTGCTGGATCATCGGGTGCCAATCCGTTTGCTTGTATTGCAGCAGGTGTTGCATGCCTTTGGGGACCCGCACATGGTGGTGCCAATGAAGCATGTCTAAAAATGCTACAAGAAATAGGTTCTATTAAAAGAATTCCTGAATTTATTGCACGTGCAAAAGATAAAAATGATCCTTTCCGCCTTATGGGCTTTGGTCACCGTGTC…
	'JF429497.1'	GCCTATAAATATAGTATTGGACAACCATTTGTTTATCCACGCAATGATCTTAGTTATGCTGCAAATTTCCTCCGTATGTGCTTTGCTGTTCCTTGTGAAGAATATAAAACAAACCCTGTGCTTTCTCGGGCAATGGATCAAATCTTTATCCTTCATGCTGATCATGAGCAAAATGCTTCTACATCTACGGTACGTCTTGCTGGATCATCGGGTGCCAATCCGTTTGCTTGTATTGCAGCAGGTGTTGCATGCCTTTGGGGACCCGCACATGGTGGTGCCAATGAAGCATGTCTAAAAATGCTACAAGAAATAGGTTCTATTAAAAGAATTCCTGAATTTATTGCACGTGCAAAAGATAAAAATGATCCTTTCCGCCTTATGGGCTTTGGTCACCGTGTC…
	'JF429498.1'	GCCTATAAATATAGTATTGGACAACCATTTGTTTATCCACGCAATGATCTTAGTTATGCTGCAAATTTCCTCCGTATGTGCTTTGCTGTTCCTTGTGAAGAATATAAAACAAACCCTGTGCTTTCTCGGGCAATGGATCAAATCTTTATCCTTCATGCTGATCATGAGCAAAATGCTTCTACATCTACGGTACGTCTTGCTGGATCATCGGGTGCCAATCCGTTTGCTTGTATTGCAGCAGGTGTTGCATGCCTTTGGGGACCCGCACATGGTGGTGCCAATGAAGCATGTCTAAAAATGCTACAAGAAATAGGTTCTATTAAAAGAATTCCTGAATTTATTGCACGTGCAAAAGATAAAAATGATCCTTTCCGCCTTATGGGCTTTGGTCACCGTGTC…
	'JF429499.1'	GCCTATAAATATAGTATTGGACAACCATTTGTTTATCCACGCAATGATCTTAGTTATGCTGCAAATTTCCTCCGTATGTGCTTTGCTGTTCCTTGTGAAGAATATAAAACAAACCCTGTGCTTTCTCGGGCAATGGATCAAATCTTTATCCTTCATGCTGATCATGAGCAAAATGCTTCTACATCTACGGTACGTCTTGCTGGATCATCGGGTGCCAATCCGTTTGCTTGTATTGCAGCAGGTGTTGCATGCCTTTGGGGACCCGCACATGGTGGTGCCAATGAAGCATGTCTAAAAATGCTACAAGAAATAGGTTCTATTAAAAGAATTCCTGAATTTATTGCACGTGCAAAAGATAAAAATGATCCTTTCCGCCTTATGGGCTTTGGTCACCGTGTC…
	'JF429500.1'	GCCTATAAATATAGTATTGGACAACCATTTGTTTATCCACGCAATGATCTTAGTTATGCTGCAAATTTCCTCCGTATGTGCTTTGCTGTTCCTTGTGAAGAATATAAAACAAACCCTGTGCTTTCTCGGGCAATGGATCAAATCTTTATCCTTCATGCTGATCATGAGCAAAATGCTTCTACATCTACGGTACGTCTTGCTGGATCATCGGGTGCCAATCCGTTTGCTTGTATTGCAGCAGGTGTTGCATGCCTTTGGGGACCCGCACATGGTGGTGCCAATGAAGCATGTCTAAAAATGCTACAAGAAATAGGTTCTATTAAAAGAATTCCTGAATTTATTGCACGTGCAAAAGATAAAAATGATCCTTTCCGCCTTATGGGCTTTGGTCACCGTGTC…
	'JF429501.1'	GCCTATAAATATAGTATTGGACAACCATTTGTTTATCCACGCAATGATCTTAGTTATGCTGCAAATTTCCTCCGTATGTGCTTTGCTGTTCCTTGTGAAGAATATAAAACAAACCCTGTGCTTTCTCGGGCAATGGATCAAATCTTTATCCTTCATGCTGATCATGAGCAAAATGCTTCTACATCTACGGTACGTCTTGCTGGATCATCGGGTGCCAATCCGTTTGCTTGTATTGCAGCAGGTGTTGCATGCCTTTGGGGACCCGCACATGGTGGTGCCAATGAAGCATGTCTAAAAATGCTACAAGAAATAGGTTCTATTAAAAGAATTCCTGAATTTATTGCACGTGCAAAAGATAAAAATGATCCTTTCCGCCTTATGGGCTTTGGTCACCGTGTC…
	'JF429502.1'	GCCTATAAATATAGTATTGGACAACCATTTGTTTATCCACGCAATGATCTTAGTTATGCTGCAAATTTCCTCCGTATGTGCTTTGCTGTTCCTTGTGAAGAATATAAAACAAACCCTGTGCTTTCTCGGGCAATGGATCAAATCTTTATCCTTCATGCTGATCATGAGCAAAATGCTTCTACATCTACGGTACGTCTTGCTGGATCATCGGGTGCCAATCCGTTTGCTTGTATTGCAGCAGGTGTTGCATGCCTTTGGGGACCCGCACATGGTGGTGCCAATGAAGCATGTCTAAAAATGCTACAAGAAATAGGTTCTATTAAAAGAATTCCTGAATTTATTGCACGTGCAAAAGATAAAAATGATCCTTTCCGCCTTATGGGCTTTGGTCACCGTGTC…
	'JF429503.1'	GCCTATAAATATAGTATTGGACAACCATTTGTTTATCCACGCAATGATCTTAGTTATGCTGCAAATTTCCTCCGTATGTGCTTTGCTGTTCCTTGTGAAGAATATAAAACAAACCCTGTGCTTTCTCGGGCAATGGATCAAATCTTTATCCTTCATGCTGATCATGAGCAAAATGCTTCTACATCTACGGTACGTCTTGCTGGATCATCGGGTGCCAATCCGTTTGCTTGTATTGCAGCAGGTGTTGCATGCCTTTGGGGACCCGCACATGGTGGTGCCAATGAAGCATGTCTAAAAATGCTACAAGAAATAGGTTCTATTAAAAGAATTCCTGAATTTATTGCACGTGCAAAAGATAAAAATGATCCTTTCCGCCTTATGGGCTTTGGTCACCGTGTC…
	'JF429504.1'	GCCTATAAATATAGTATTGGACAACCATTTGTTTATCCACGCAATGATCTTAGTTATGCTGCAAATTTCCTCCGTATGTGCTTTGCTGTTCCTTGTGAAGAATATAAAACAAACCCTGTGCTTTCTCGGGCAATGGATCAAATCTTTATCCTTCATGCTGATCATGAGCAAAATGCTTCTACATCTACGGTACGTCTTGCTGGATCATCGGGTGCCAATCCGTTTGCTTGTATTGCAGCAGGTGTTGCATGCCTTTGGGGACCCGCACATGGTGGTGCCAATGAAGCATGTCTAAAAATGCTACAAGAAATAGGTTCTATTAAAAGAATTCCTGAATTTATTGCACGTGCAAAAGATAAAAATGATCCTTTCCGCCTTATGGGCTTTGGTCACCGTGTC…
	'JF429505.1'	GCCTATAAATATAGTATTGGACAACCATTTGTTTATCCACGCAATGATCTTAGTTATGCTGCAAATTTCCTCCGTATGTGCTTTGCTGTTCCTTGTGAAGAATATAAAACAAACCCTGTGCTTTCTCGGGCAATGGATCAAATCTTTATCCTTCATGCTGATCATGAGCAAAATGCTTCTACATCTACGGTACGTCTTGCTGGATCATCGGGTGCCAATCCGTTTGCTTGTATTGCAGCAGGTGTTGCATGCCTTTGGGGACCCGCACATGGTGGTGCCAATGAAGCATGTCTAAAAATGCTACAAGAAATAGGTTCTATTAAAAGAATTCCTGAATTTATTGCACGTGCAAAAGATAAAAATGATCCTTTCCGCCTTATGGGCTTTGGTCACCGTGTC…
	'JF429506.1'	GCCTATAAATATAGTATTGGACAACCATTTGTTTATCCACGCAATGATCTTAGTTATGCTGCAAATTTCCTCCGTATGTGCTTTGCTGTTCCTTGTGAAGAATATAAAACAAACCCTGTGCTTTCTCGGGCAATGGATCAAATCTTTATCCTTCATGCTGATCATGAGCAAAATGCTTCTACATCTACGGTACGTCTTGCTGGATCATCGGGTGCCAATCCGTTTGCTTGTATTGCAGCAGGTGTTGCATGCCTTTGGGGACCCGCACATGGTGGTGCCAATGAAGCATGTCTAAAAATGCTACAAGAAATAGGTTCTATTAAAAGAATTCCTGAATTTATTGCACGTGCAAAAGATAAAAATGATCCTTTCCGCCTTATGGGCTTTGGTCACCGTGTC…
	'JF429507.1'	GCCTATAAATATAGTATTGGACAACCATTTGTTTATCCACGCAATGATCTTAGTTATGCTGCAAATTTCCTCCGTATGTGCTTTGCTGTTCCTTGTGAAGAATATAAAACAAACCCTGTGCTTTCTCGGGCAATGGATCAAATCTTTATCCTTCATGCTGATCATGAGCAAAATGCTTCTACATCTACGGTACGTCTTGCTGGATCATCGGGTGCCAATCCGTTTGCTTGTATTGCAGCAGGTGTTGCATGCCTTTGGGGACCCGCACATGGTGGTGCCAATGAAGCATGTCTAAAAATGCTACAAGAAATAGGTTCTATTAAAAGAATTCCTGAATTTATTGCACGTGCAAAAGATAAAAATGATCCTTTCCGCCTTATGGGCTTTGGTCACCGTGTC…
	'JF429508.1'	GCCTATAAATATAGTATTGGACAACCATTTGTTTATCCACGCAATGATCTTAGTTATGCTGCAAATTTCCTCCGTATGTGCTTTGCTGTTCCTTGTGAAGAATATAAAACAAACCCTGTGCTTTCTCGGGCAATGGATCAAATCTTTATCCTTCATGCTGATCATGAGCAAAATGCTTCTACATCTACGGTACGTCTTGCTGGATCATCGGGTGCCAATCCGTTTGCTTGTATTGCAGCAGGTGTTGCATGCCTTTGGGGACCCGCACATGGTGGTGCCAATGAAGCATGTCTAAAAATGCTACAAGAAATAGGTTCTATTAAAAGAATTCCTGAATTTATTGCACGTGCAAAAGATAAAAATGATCCTTTCCGCCTTATGGGCTTTGGTCACCGTGTC…
	'JF429509.1'	GCCTATAAATATAGTATTGGACAACCATTTGTTTATCCACGCAATGATCTTAGTTATGCTGCAAATTTCCTCCGTATGTGCTTTGCTGTTCCTTGTGAAGAATATAAAACAAACCCTGTGCTTTCTCGGGCAATGGATCAAATCTTTATCCTTCATGCTGATCATGAGCAAAATGCTTCTACATCTACGGTACGTCTTGCTGGATCATCGGGTGCCAATCCGTTTGCTTGTATTGCAGCAGGTGTTGCATGCCTTTGGGGACCCGCACATGGTGGTGCCAATGAAGCATGTCTAAAAATGCTACAAGAAATAGGTTCTATTAAAAGAATTCCTGAATTTATTGCACGTGCAAAAGATAAAAATGATCCTTTCCGCCTTATGGGCTTTGGTCACCGTGTC…
	'JF429510.1'	GCCTATAAATATAGTATTGGACAACCATTTGTTTATCCACGCAATGATCTTAGTTATGCTGCAAATTTCCTCCGTATGTGCTTTGCTGTTCCTTGTGAAGAATATAAAACAAACCCTGTGCTTTCTCGGGCAATGGATCAAATCTTTATCCTTCATGCTGATCATGAGCAAAATGCTTCTACATCTACGGTACGTCTTGCTGGATCATCGGGTGCCAATCCGTTTGCTTGTATTGCAGCAGGTGTTGCATGCCTTTGGGGACCCGCACATGGTGGTGCCAATGAAGCATGTCTAAAAATGCTACAAGAAATAGGTTCTATTAAAAGAATTCCTGAATTTATTGCACGTGCAAAAGATAAAAATGATCCTTTCCGCCTTATGGGCTTTGGTCACCGTGTC…
	'JF429512.1'	GCCTATAAATATAGTATTGGACAACCATTTGTTTATCCACGCAATGATCTTAGTTATGCTGCAAATTTCCTCCGTATGTGCTTTGCTGTTCCTTGTGAAGAATATAAAACAAACCCTGTGCTTTCTCGGGCAATGGATCAAATCTTTATCCTTCATGCTGATCATGAGCAAAATGCTTCTACATCTACGGTACGTCTTGCTGGATCATCGGGTGCCAATCCGTTTGCTTGTATTGCAGCAGGTGTTGCATGCCTTTGGGGACCCGCACATGGTGGTGCCAATGAAGCATGTCTAAAAATGCTACAAGAAATAGGTTCTATTAAAAGAATTCCTGAATTTATTGCACGTGCAAAAGATAAAAATGATCCTTTCCGCCTTATGGGCTTTGGTCACCGTGTC…
	'JF429513.1'	GCCTATAAATATAGTATTGGACAACCATTTGTTTATCCACGCAATGATCTTAGTTATGCTGCAAATTTCCTCCGTATGTGCTTTGCTGTTCCTTGTGAAGAATATAAAACAAACCCTGTGCTTTCTCGGGCAATGGATCAAATCTTTATCCTTCATGCTGATCATGAGCAAAATGCTTCTACATCTACGGTACGTCTTGCTGGATCATCGGGTGCCAATCCGTTTGCTTGTATTGCAGCAGGTGTTGCATGCCTTTGGGGACCCGCACATGGTGGTGCCAATGAAGCATGTCTAAAAATGCTACAAGAAATAGGTTCTATTAAAAGAATTCCTGAATTTATTGCACGTGCAAAAGATAAAAATGATCCTTTCCGCCTTATGGGCTTTGGTCACCGTGTC…
	'JF429514.1'	GCCTATAAATATAGTATTGGACAACCATTTGTTTATCCACGCAATGATCTTAGTTATGCTGCAAATTTCCTCCGTATGTGCTTTGCTGTTCCTTGTGAAGAATATAAAACAAACCCTGTGCTTTCTCGGGCAATGGATCAAATCTTTATCCTTCATGCTGATCATGAGCAAAATGCTTCTACATCTACGGTACGTCTTGCTGGATCATCGGGTGCCAATCCGTTTGCTTGTATTGCAGCAGGTGTTGCATGCCTTTGGGGACCCGCACATGGTGGTGCCAATGAAGCATGTCTAAAAATGCTACAAGAAATAGGTTCTATTAAAAGAATTCCTGAATTTATTGCACGTGCAAAAGATAAAAATGATCCTTTCCGCCTTATGGGCTTTGGTCACCGTGTC…
	'JF429516.1'	GCCTATAAATATAGTATTGGACAACCATTTGTTTATCCACGCAATGATCTTAGTTATGCTGCAAATTTCCTCCGTATGTGCTTTGCTGTTCCTTGTGAAGAATATAAAACAAACCCTGTGCTTTCTCGGGCAATGGATCAAATCTTTATCCTTCATGCTGATCATGAGCAAAATGCTTCTACATCTACGGTACGTCTTGCTGGATCATCGGGTGCCAATCCGTTTGCTTGTATTGCAGCAGGTGTTGCATGCCTTTGGGGACCCGCACATGGTGGTGCCAATGAAGCATGTCTAAAAATGCTACAAGAAATAGGTTCTATTAAAAGAATTCCTGAATTTATTGCACGTGCAAAAGATAAAAATGATCCTTTCCGCCTTATGGGCTTTGGTCACCGTGTC…
	'JF429517.1'	GCCTATAAATATAGTATTGGACAACCATTTGTTTATCCACGCAATGATCTTAGTTATGCTGCAAATTTCCTCCGTATGTGCTTTGCTGTTCCTTGTGAAGAATATAAAACAAACCCTGTGCTTTCTCGGGCAATGGATCAAATCTTTATCCTTCATGCTGATCATGAGCAAAATGCTTCTACATCTACGGTACGTCTTGCTGGATCATCGGGTGCCAATCCGTTTGCTTGTATTGCAGCAGGTGTTGCATGCCTTTGGGGACCCGCACATGGTGGTGCCAATGAAGCATGTCTAAAAATGCTACAAGAAATAGGTTCTATTAAAAGAATTCCTGAATTTATTGCACGTGCAAAAGATAAAAATGATCCTTTCCGCCTTATGGGCTTTGGTCACCGTGTC…
	'JF429518.1'	GCCTATAAATATAGTATTGGACAACCATTTGTTTATCCACGCAATGATCTTAGTTATGCTGCAAATTTCCTCCGTATGTGCTTTGCTGTTCCTTGTGAAGAATATAAAACAAACCCTGTGCTTTCTCGGGCAATGGATCAAATCTTTATCCTTCATGCTGATCATGAGCAAAATGCTTCTACATCTACGGTACGTCTTGCTGGATCATCGGGTGCCAATCCGTTTGCTTGTATTGCAGCAGGTGTTGCATGCCTTTGGGGACCCGCACATGGTGGTGCCAATGAAGCATGTCTAAAAATGCTACAAGAAATAGGTTCTATTAAAAGAATTCCTGAATTTATTGCACGTGCAAAAGATAAAAATGATCCTTTCCGCCTTATGGGCTTTGGTCACCGTGTC…
	'JF429520.1'	GCCTATAAATATAGTATTGGACAACCATTTGTTTATCCACGCAATGATCTTAGTTATGCTGCAAATTTCCTCCGTATGTGCTTTGCTGTTCCTTGTGAAGAATATAAAACAAACCCTGTGCTTTCTCGGGCAATGGATCAAATCTTTATCCTTCATGCTGATCATGAGCAAAATGCTTCTACATCTACGGTACGTCTTGCTGGATCATCGGGTGCCAATCCGTTTGCTTGTATTGCAGCAGGTGTTGCATGCCTTTGGGGACCCGCACATGGTGGTGCCAATGAAGCATGTCTAAAAATGCTACAAGAAATAGGTTCTATTAAAAGAATTCCTGAATTTATTGCACGTGCAAAAGATAAAAATGATCCTTTCCGCCTTATGGGCTTTGGTCACCGTGTC…
	'JF429522.1'	GCCTATAAATATAGTATTGGACAACCATTTGTTTATCCACGCAATGATCTTAGTTATGCTGCAAATTTCCTCCGTATGTGCTTTGCTGTTCCTTGTGAAGAATATAAAACAAACCCTGTGCTTTCTCGGGCAATGGATCAAATCTTTATCCTTCATGCTGATCATGAGCAAAATGCTTCTACATCTACGGTACGTCTTGCTGGATCATCGGGTGCCAATCCGTTTGCTTGTATTGCAGCAGGTGTTGCATGCCTTTGGGGACCCGCACATGGTGGTGCCAATGAAGCATGTCTAAAAATGCTACAAGAAATAGGTTCTATTAAAAGAATTCCTGAATTTATTGCACGTGCAAAAGATAAAAATGATCCTTTCCGCCTTATGGGCTTTGGTCACCGTGTC…
	'JF429524.1'	GCCTATAAATATAGTATTGGACAACCATTTGTTTATCCACGCAATGATCTTAGTTATGCTGCAAATTTCCTCCGTATGTGCTTTGCTGTTCCTTGTGAAGAATATAAAACAAACCCTGTGCTTTCTCGGGCAATGGATCAAATCTTTATCCTTCATGCTGATCATGAGCAAAATGCTTCTACATCTACGGTACGTCTTGCTGGATCATCGGGTGCCAATCCGTTTGCTTGTATTGCAGCAGGTGTTGCATGCCTTTGGGGACCCGCACATGGTGGTGCCAATGAAGCATGTCTAAAAATGCTACAAGAAATAGGTTCTATTAAAAGAATTCCTGAATTTATTGCACGTGCAAAAGATAAAAATGATCCTTTCCGCCTTATGGGCTTTGGTCACCGTGTC…
	'JF429526.1'	GCCTATAAATATAGTATTGGACAACCATTTGTTTATCCACGCAATGATCTTAGTTATGCTGCAAATTTCCTCCGTATGTGCTTTGCTGTTCCTTGTGAAGAATATAAAACAAACCCTGTGCTTTCTCGGGCAATGGATCAAATCTTTATCCTTCATGCTGATCATGAGCAAAATGCTTCTACATCTACGGTACGTCTTGCTGGATCATCGGGTGCCAATCCGTTTGCTTGTATTGCAGCAGGTGTTGCATGCCTTTGGGGACCCGCACATGGTGGTGCCAATGAAGCATGTCTAAAAATGCTACAAGAAATAGGTTCTATTAAAAGAATTCCTGAATTTATTGCACGTGCAAAAGATAAAAATGATCCTTTCCGCCTTATGGGCTTTGGTCACCGTGTC…
	'JF429527.1'	GCCTATAAATATAGTATTGGACAACCATTTGTTTATCCACGCAATGATCTTAGTTATGCTGCAAATTTCCTCCGTATGTGCTTTGCTGTTCCTTGTGAAGAATATAAAACAAACCCTGTGCTTTCTCGGGCAATGGATCAAATCTTTATCCTTCATGCTGATCATGAGCAAAATGCTTCTACATCTACGGTACGTCTTGCTGGATCATCGGGTGCCAATCCGTTTGCTTGTATTGCAGCAGGTGTTGCATGCCTTTGGGGACCCGCACATGGTGGTGCCAATGAAGCATGTCTAAAAATGCTACAAGAAATAGGTTCTATTAAAAGAATTCCTGAATTTATTGCACGTGCAAAAGATAAAAATGATCCTTTCCGCCTTATGGGCTTTGGTCACCGTGTC…
	'JF429528.1'	GCCTATAAATATAGTATTGGACAACCATTTGTTTATCCACGCAATGATCTTAGTTATGCTGCAAATTTCCTCCGTATGTGCTTTGCTGTTCCTTGTGAAGAATATAAAACAAACCCTGTGCTTTCTCGGGCAATGGATCAAATCTTTATCCTTCATGCTGATCATGAGCAAAATGCTTCTACATCTACGGTACGTCTTGCTGGATCATCGGGTGCCAATCCGTTTGCTTGTATTGCAGCAGGTGTTGCATGCCTTTGGGGACCCGCACATGGTGGTGCCAATGAAGCATGTCTAAAAATGCTACAAGAAATAGGTTCTATTAAAAGAATTCCTGAATTTATTGCACGTGCAAAAGATAAAAATGATCCTTTCCGCCTTATGGGCTTTGGTCACCGTGTC…
	'JF429530.1'	GCCTATAAATATAGTATTGGACAACCATTTGTTTATCCACGCAATGATCTTAGTTATGCTGCAAATTTCCTCCGTATGTGCTTTGCTGTTCCTTGTGAAGAATATAAAACAAACCCTGTGCTTTCTCGGGCAATGGATCAAATCTTTATCCTTCATGCTGATCATGAGCAAAATGCTTCTACATCTACGGTACGTCTTGCTGGATCATCGGGTGCCAATCCGTTTGCTTGTATTGCAGCAGGTGTTGCATGCCTTTGGGGACCCGCACATGGTGGTGCCAATGAAGCATGTCTAAAAATGCTACAAGAAATAGGTTCTATTAAAAGAATTCCTGAATTTATTGCACGTGCAAAAGATAAAAATGATCCTTTCCGCCTTATGGGCTTTGGTCACCGTGTC…
	'JF429531.1'	GCCTATAAATATAGTATTGGACAACCATTTGTTTATCCACGCAATGATCTTAGTTATGCTGCAAATTTCCTCCGTATGTGCTTTGCTGTTCCTTGTGAAGAATATAAAACAAACCCTGTGCTTTCTCGGGCAATGGATCAAATCTTTATCCTTCATGCTGATCATGAGCAAAATGCTTCTACATCTACGGTACGTCTTGCTGGATCATCGGGTGCCAATCCGTTTGCTTGTATTGCAGCAGGTGTTGCATGCCTTTGGGGACCCGCACATGGTGGTGCCAATGAAGCATGTCTAAAAATGCTACAAGAAATAGGTTCTATTAAAAGAATTCCTGAATTTATTGCACGTGCAAAAGATAAAAATGATCCTTTCCGCCTTATGGGCTTTGGTCACCGTGTT…
	'JF429532.1'	GCCTATAAATATAGTATTGGACAACCATTTGTTTATCCACGCAATGATCTTAGTTATGCTGCAAATTTCCTCCGTATGTGCTTTGCTGTTCCTTGTGAAGAATATAAAACAAACCCTGTGCTTTCTCGGGCAATGGATCAAATCTTTATCCTTCATGCTGATCATGAGCAAAATGCTTCTACATCTACGGTACGTCTTGCTGGATCATCGGGTGCCAATCCGTTTGCTTGTATTGCAGCAGGTGTTGCATGCCTTTGGGGACCCGCACATGGTGGTGCCAATGAAGCATGTCTAAAAATGCTACAAGAAATAGGTTCTATTAAAAGAATTCCTGAATTTATTGCACGTGCAAAAGATAAAAATGATCCTTTCCGCCTTATGGGCTTTGGTCACCGTGTC…
	'JF429533.1'	CCTTATAAATATACTATTGGACAACCATTTGTTTATCCACGCAATGATTTTAGTTATGCTGCAAATTTCCTCCGTATGTGCTTTGCTGTTCCTTGTGAAGAATATAAAACAAACCCTGTGCTTTCTCGGGCAATGGATCAAATCTTTATCCTTCATGCAGATCATGAGCAAAATGCTTCTACATCTACGGTACGTCTTGCTGGATCATCGGGTGCCAATCCGTTTGCTTGTATTGCAGCAGGTGTTGCATGCCTTTGGGGACCCGCACATGGTGGTGCCAATGAAGCATGTCTAAAAATGTTACAAGAAATAGGTTCTATTAAAAGAATTCCTGAATTTATTGCACGTGCAAAAGATAAAAATGATCCTTTCCGCCTTATGGGCTTTGGTCACCGTGTC…
	'JF429535.1'	GCCTATAAATATAGTATTGGACAACCATTTGTTTATCCACGCAATGATCTTAGTTATGCTGCAAATTTCCTCCGTATGTGCTTTGCTGTTCCTTGTGAAGAATATAAAACAAACCCTGTGCTTTCTCGGGCAATGGATCAAATCTTTATCCTTCATGCTGATCATGAGCAAAATGCTTCTACATCTACGGTACGTCTTGCTGGATCATCGGGTGCCAATCCGTTTGCTTGTATTGCAGCAGGTGTTGCATGCCTTTGGGGACCCGCACATGGTGGTGCCAATGAAGCATGTCTAAAAATGCTACAAGAAATAGGTTCTATTAAAAGAATTCCTGAATTTATTGCACGTGCAAAAGATAAAAATGATCCTTTCCGCCTTATGGGCTTTGGTCACCGTGTC…
	'JF429536.1'	GCCTATAAATATAGTATTGGACAACCATTTGTTTATCCACGCAATGATCTTAGTTATGCTGCAAATTTCCTCCGTATGTGCTTTGCTGTTCCTTGTGAAGAATATAAAACAAACCCTGTGCTTTCTCGGGCAATGGATCAAATCTTTATCCTTCATGCTGATCATGAGCAAAATGCTTCTACATCTACGGTACGTCTTGCTGGATCATCGGGTGCCAATCCGTTTGCTTGTATTGCAGCAGGTGTTGCATGCCTTTGGGGACCCGCACATGGTGGTGCCAATGAAGCATGTCTAAAAATGCTACAAGAAATAGGTTCTATTAAAAGAATTCCTGAATTTATTGCACGTGCAAAAGATAAAAATGATCCTTTCCGCCTTATGGGCTTTGGTCACCGTGTC…
	'JF429537.1'	GCCTATAAATATAGTATTGGACAACCATTTGTTTATCCACGCAATGATCTTAGTTATGCTGCAAATTTCCTCCGTATGTGCTTTGCTGTTCCTTGTGAAGAATATAAAACAAACCCTGTGCTTTCTCGGGCAATGGATCAAATCTTTATCCTTCATGCTGATCATGAGCAAAATGCTTCTACATCTACGGTACGTCTTGCTGGATCATCGGGTGCCAATCCGTTTGCTTGTATTGCAGCAGGTGTTGCATGCCTTTGGGGACCCGCACATGGTGGTGCCAATGAAGCATGTCTAAAAATGCTACAAGAAATAGGTTCTATTAAAAGAATTCCTGAATTTATTGCACGTGCAAAAGATAAAAATGATCCTTTCCGCCTTATGGGCTTTGGTCACCGTGTC…
	'JF429538.1'	GCCTATAAATATAGTATTGGACAACCATTTGTTTATCCACGCAATGATCTTAGTTATGCTGCAAATTTCCTCCGTATGTGCTTTGCTGTTCCTTGTGAAGAATATAAAACAAACCCTGTGCTTTCTCGGGCAATGGATCAAATCTTTATCCTTCATGCTGATCATGAGCAAAATGCTTCTACATCTACGGTACGTCTTGCTGGATCATCGGGTGCCAATCCGTTTGCTTGTATTGCAGCAGGTGTTGCATGCCTTTGGGGACCCGCACATGGTGGTGCCAATGAAGCATGTCTAAAAATGCTACAAGAAATAGGTTCTATTAAAAGAATTCCTGAATTTATTGCACGTGCAAAAGATAAAAATGATCCTTTCCGCCTTATGGGCTTTGGTCACCGTGTC…
	'JF429539.1'	GCCTATAAATATAGTATTGGACAACCATTTGTTTATCCACGCAATGATCTTAGTTATGCTGCAAATTTCCTCCGTATGTGCTTTGCTGTTCCTTGTGAAGAATATAAAACAAACCCTGTGCTTTCTCGGGCAATGGATCAAATCTTTATCCTTCATGCTGATCATGAGCAAAATGCTTCTACATCTACGGTACGTCTTGCTGGATCATCGGGTGCCAATCCGTTTGCTTGTATTGCAGCAGGTGTTGCATGCCTTTGGGGACCCGCACATGGTGGTGCCAATGAAGCATGTCTAAAAATGCTACAAGAAATAGGTTCTATTAAAAGAATTCCTGAATTTATTGCACGTGCAAAAGATAAAAATGATCCTTTCCGCCTTATGGGCTTTGGTCACCGTGTC…
	'JF429540.1'	GCCTATAAATATAGTATTGGACAACCATTTGTTTATCCACGCAATGATCTTAGTTATGCTGCAAATTTCCTCCGTATGTGCTTTGCTGTTCCTTGTGAAGAATATAAAACAAACCCTGTGCTTTCTCGGGCAATGGATCAAATCTTTATCCTTCATGCTGATCATGAGCAAAATGCTTCTACATCTACGGTACGTCTTGCTGGATCATCGGGTGCCAATCCGTTTGCTTGTATTGCAGCAGGTGTTGCATGCCTTTGGGGACCCGCACATGGTGGTGCCAATGAAGCATGTCTAAAAATGCTACAAGAAATAGGTTCTATTAAAAGAATTCCTGAATTTATTGCACGTGCAAAAGATAAAAATGATCCTTTCCGCCTTATGGGCTTTGGTCACCGTGTC…
	'JF429542.1'	GCCTATAAATATAGTATTGGACAACCATTTGTTTATCCACGCAATGATCTTAGTTATGCTGCAAATTTCCTCCGTATGTGCTTTGCTGTTCCTTGTGAAGAATATAAAACAAACCCTGTGCTTTCTCGGGCAATGGATCAAATCTTTATCCTTCATGCTGATCATGAGCAAAATGCTTCTACATCTACGGTACGTCTTGCTGGATCATCGGGTGCCAATCCGTTTGCTTGTATTGCAGCAGGTGTTGCATGCCTTTGGGGACCCGCACATGGTGGTGCCAATGAAGCATGTCTAAAAATGCTACAAGAAATAGGTTCTATTAAAAGAATTCCTGAATTTATTGCACGTGCAAAAGATAAAAATGATCCTTTCCGCCTTATGGGCTTTGGTCACCGTGTC…
	'JF429543.1'	GCCTATAAATATAGTATTGGACAACCATTTGTTTATCCACGCAATGATCTTAGTTATGCTGCAAATTTCCTCCGTATGTGCTTTGCTGTTCCTTGTGAAGAATATAAAACAAACCCTGTGCTTTCTCGGGCAATGGATCAAATCTTTATCCTTCATGCTGATCATGAGCAAAATGCTTCTACATCTACGGTACGTCTTGCTGGATCATCGGGTGCCAATCCGTTTGCTTGTATTGCAGCAGGTGTTGCATGCCTTTGGGGACCCGCACATGGTGGTGCCAATGAAGCATGTCTAAAAATGCTACAAGAAATAGGTTCTATTAAAAGAATTCCTGAATTTATTGCACGTGCAAAAGATAAAAATGATCCTTTCCGCCTTATGGGCTTTGGTCACCGTGTC…
	'JF429544.1'	GCCTATAAATATAGTATTGGACAACCATTTGTTTATCCACGCAATGATCTTAGTTATGCTGCAAATTTCCTCCGTATGTGCTTTGCTGTTCCTTGTGAAGAATATAAAACAAACCCTGTGCTTTCTCGGGCAATGGATCAAATCTTTATCCTTCATGCTGATCATGAGCAAAATGCTTCTACATCTACGGTACGTCTTGCTGGATCATCGGGTGCCAATCCGTTTGCTTGTATTGCAGCAGGTGTTGCATGCCTTTGGGGACCCGCACATGGTGGTGCCAATGAAGCATGTCTAAAAATGCTACAAGAAATAGGTTCTATTAAAAGAATTCCTGAATTTATTGCACGTGCAAAAGATAAAAATGATCCTTTCCGCCTTATGGGCTTTGGTCACCGTGTC…
	'JF429545.1'	GCCTATAAATATAGTATTGGACAACCATTTGTTTATCCACGCAATGATCTTAGTTATGCTGCAAATTTCCTCCGTATGTGCTTTGCTGTTCCTTGTGAAGAATATAAAACAAACCCTGTGCTTTCTCGGGCAATGGATCAAATCTTTATCCTTCATGCTGATCATGAGCAAAATGCTTCTACATCTACGGTACGTCTTGCTGGATCATCGGGTGCCAATCCGTTTGCTTGTATTGCAGCAGGTGTTGCATGCCTTTGGGGACCCGCACATGGTGGTGCCAATGAAGCATGTCTAAAAATGCTACAAGAAATAGGTTCTATTAAAAGAATTCCTGAATTTATTGCACGTGCAAAAGATAAAAATGATCCTTTCCGCCTTATGGGCTTTGGTCACCGTGTC…
	'JF429546.1'	GCCTATAAATATAGTATTGGACAACCATTTGTTTATCCACGCAATGATCTTAGTTATGCTGCAAATTTCCTCCGTATGTGCTTTGCTGTTCCTTGTGAAGAATATAAAACAAACCCTGTGCTTTCTCGGGCAATGGATCAAATCTTTATCCTTCATGCTGATCATGAGCAAAATGCTTCTACATCTACGGTACGTCTTGCTGGATCATCGGGTGCCAATCCGTTTGCTTGTATTGCAGCAGGTGTTGCATGCCTTTGGGGACCCGCACATGGTGGTGCCAATGAAGCATGTCTAAAAATGCTACAAGAAATAGGTTCTATTAAAAGAATTCCTGAATTTATTGCACGTGCAAAAGATAAAAATGATCCTTTCCGCCTTATGGGCTTTGGTCACCGTGTC…
	'JF429547.1'	GCCTATAAATATAGTATTGGACAACCATTTGTTTATCCACGCAATGATCTTAGTTATGCTGCAAATTTCCTCCGTATGTGCTTTGCTGTTCCTTGTGAAGAATATAAAACAAACCCTGTGCTTTCTCGGGCAATGGATCAAATCTTTATCCTTCATGCTGATCATGAGCAAAATGCTTCTACATCTACGGTACGTCTTGCTGGATCATCGGGTGCCAATCCGTTTGCTTGTATTGCAGCAGGTGTTGCATGCCTTTGGGGACCCGCACATGGTGGTGCCAATGAAGCATGTCTAAAAATGCTACAAGAAATAGGTTCTATTAAAAGAATTCCTGAATTTATTGCACGTGCAAAAGATAAAAATGATCCTTTCCGCCTTATGGGCTTTGGTCACCGTGTC…
	'JF429548.1'	GCCTATAAATATAGTATTGGACAACCATTTGTTTATCCACGCAATGATCTTAGTTATGCTGCAAATTTCCTCCGTATGTGCTTTGCTGTTCCTTGTGAAGAATATAAAACAAACCCTGTGCTTTCTCGGGCAATGGATCAAATCTTTATCCTTCATGCTGATCATGAGCAAAATGCTTCTACATCTACGGTACGTCTTGCTGGATCATCGGGTGCCAATCCGTTTGCTTGTATTGCAGCAGGTGTTGCATGCCTTTGGGGACCCGCACATGGTGGTGCCAATGAAGCATGTCTAAAAATGCTACAAGAAATAGGTTCTATTAAAAGAATTCCTGAATTTATTGCACGTGCAAAAGATAAAAATGATCCTTTCCGCCTTATGGGCTTTGGTCACCGTGTC…
	'JF429549.1'	GCCTATAAATATAGTATTGGACAACCATTTGTTTATCCACGCAATGATCTTAGTTATGCTGCAAATTTCCTCCGTATGTGCTTTGCTGTTCCTTGTGAAGAATATAAAACAAACCCTGTGCTTTCTCGGGCAATGGATCAAATCTTTATCCTTCATGCTGATCATGAGCAAAATGCTTCTACATCTACGGTACGTCTTGCTGGATCATCGGGTGCCAATCCGTTTGCTTGTATTGCAGCAGGTGTTGCATGCCTTTGGGGACCCGCACATGGTGGTGCCAATGAAGCATGTCTAAAAATGCTACAAGAAATAGGTTCTATTAAAAGAATTCCTGAATTTATTGCACGTGCAAAAGATAAAAATGATCCTTTCCGCCTTATGGGCTTTGGTCACCGTGTC…
	'JF429550.1'	GCCTATAAATATAGTATTGGACAACCATTTGTTTATCCACGCAATGATCTTAGTTATGCTGCAAATTTCCTCCGTATGTGCTTTGCTGTTCCTTGTGAAGAATATAAAACAAACCCTGTGCTTTCTCGGGCAATGGATCAAATCTTTATCCTTCATGCTGATCATGAGCAAAATGCTTCTACATCTACGGTACGTCTTGCTGGATCATCGGGTGCCAATCCGTTTGCTTGTATTGCAGCAGGTGTTGCATGCCTTTGGGGACCCGCACATGGTGGTGCCAATGAAGCATGTCTAAAAATGCTACAAGAAATAGGTTCTATTAAAAGAATTCCTGAATTTATTGCACGTGCAAAAGATAAAAATGATCCTTTCCGCCTTATGGGCTTTGGTCACCGTGTC…
	'JF429551.1'	GCCTATAAATATAGTATTGGACAACCATTTGTTTATCCACGCAATGATCTTAGTTATGCTGCAAATTTCCTCCGTATGTGCTTTGCTGTTCCTTGTGAAGAATATAAAACAAACCCTGTGCTTTCTCGGGCAATGGATCAAATCTTTATCCTTCATGCTGATCATGAGCAAAATGCTTCTACATCTACGGTACGTCTTGCTGGATCATCGGGTGCCAATCCGTTTGCTTGTATTGCAGCAGGTGTTGCATGCCTTTGGGGACCCGCACATGGTGGTGCCAATGAAGCATGTCTAAAAATGCTACAAGAAATAGGTTCTATTAAAAGAATTCCTGAATTTATTGCACGTGCAAAAGATAAAAATGATCCTTTCCGCCTTATGGGCTTTGGTCACCGTGTC…
	'JF429552.1'	GCCTATAAATATAGTATTGGACAACCATTTGTTTATCCACGCAATGATCTTAGTTATGCTGCAAATTTCCTCCGTATGTGCTTTGCTGTTCCTTGTGAAGAATATAAAACAAACCCTGTGCTTTCTCGGGCAATGGATCAAATCTTTATCCTTCATGCTGATCATGAGCAAAATGCTTCTACATCTACGGTACGTCTTGCTGGATCATCGGGTGCCAATCCGTTTGCTTGTATTGCAGCAGGTGTTGCATGCCTTTGGGGACCCGCACATGGTGGTGCCAATGAAGCATGTCTAAAAATGCTACAAGAAATAGGTTCTATTAAAAGAATTCCTGAATTTATTGCACGTGCAAAAGATAAAAATGATCCTTTCCGCCTTATGGGCTTTGGTCACCGTGTC…
	'JF429553.1'	GCCTATAAATATAGTATTGGACAACCATTTGTTTATCCACGCAATGATCTTAGTTATGCTGCAAATTTCCTCCGTATGTGCTTTGCTGTTCCTTGTGAAGAATATAAAACAAACCCTGTGCTTTCTCGGGCAATGGATCAAATCTTTATCCTTCATGCTGATCATGAGCAAAATGCTTCTACATCTACGGTACGTCTTGCTGGATCATCGGGTGCCAATCCGTTTGCTTGTATTGCAGCAGGTGTTGCATGCCTTTGGGGACCCGCACATGGTGGTGCCAATGAAGCATGTCTAAAAATGCTACAAGAAATAGGTTCTATTAAAAGAATTCCTGAATTTATTGCACGTGCAAAAGATAAAAATGATCCTTTCCGCCTTATGGGCTTTGGTCACCGTGTC…
	'JF429554.1'	GCCTATAAATATAGTATTGGACAACCATTTGTTTATCCACGCAATGATCTTAGTTATGCTGCAAATTTCCTCCGTATGTGCTTTGCTGTTCCTTGTGAAGAATATAAAACAAACCCTGTGCTTTCTCGGGCAATGGATCAAATCTTTATCCTTCATGCTGATCATGAGCAAAATGCTTCTACATCTACGGTACGTCTTGCTGGATCATCGGGTGCCAATCCGTTTGCTTGTATTGCAGCAGGTGTTGCATGCCTTTGGGGACCCGCACATGGTGGTGCCAATGAAGCATGTCTAAAAATGCTACAAGAAATAGGTTCTATTAAAAGAATTCCTGAATTTATTGCACGTGCAAAAGATAAAAATGATCCTTTCCGCCTTATGGGCTTTGGTCACCGTGTC…
	'JF429555.1'	GCCTATAAATATAGTATTGGACAACCATTTGTTTATCCACGCAATGATCTTAGTTATGCTGCAAATTTCCTCCGTATGTGCTTTGCTGTTCCTTGTGAAGAATATAAAACAAACCCTGTGCTTTCTCGGGCAATGGATCAAATCTTTATCCTTCATGCTGATCATGAGCAAAATGCTTCTACATCTACGGTACGTCTTGCTGGATCATCGGGTGCCAATCCGTTTGCTTGTATTGCAGCAGGTGTTGCATGCCTTTGGGGACCCGCACATGGTGGTGCCAATGAAGCATGTCTAAAAATGCTACAAGAAATAGGTTCTATTAAAAGAATTCCTGAATTTATTGCACGTGCAAAAGATAAAAATGATCCTTTCCGCCTTATGGGCTTTGGTCACCGTGTC…
	'JF429556.1'	GCCTATAAATATAGTATTGGACAACCATTTGTTTATCCACGCAATGATCTTAGTTATGCTGCAAATTTCCTCCGTATGTGCTTTGCTGTTCCTTGTGAAGAATATAAAACAAACCCTGTGCTTTCTCGGGCAATGGATCAAATCTTTATCCTTCATGCTGATCATGAGCAAAATGCTTCTACATCTACGGTACGTCTTGCTGGATCATCGGGTGCCAATCCGTTTGCTTGTATTGCAGCAGGTGTTGCATGCCTTTGGGGACCCGCACATGGTGGTGCCAATGAAGCATGTCTAAAAATGCTACAAGAAATAGGTTCTATTAAAAGAATTCCTGAATTTATTGCACGTGCAAAAGATAAAAATGATCCTTTCCGCCTTATGGGCTTTGGTCACCGTGTC…
	'JF429557.1'	GCCTATAAATATAGTATTGGACAACCATTTGTTTATCCACGCAATGATCTTAGTTATGCTGCAAATTTCCTCCGTATGTGCTTTGCTGTTCCTTGTGAAGAATATAAAACAAACCCTGTGCTTTCTCGGGCAATGGATCAAATCTTTATCCTTCATGCTGATCATGAGCAAAATGCTTCTACATCTACGGTACGTCTTGCTGGATCATCGGGTGCCAATCCGTTTGCTTGTATTGCAGCAGGTGTTGCATGCCTTTGGGGACCCGCACATGGTGGTGCCAATGAAGCATGTCTAAAAATGCTACAAGAAATAGGTTCTATTAAAAGAATTCCTGAATTTATTGCACGTGCAAAAGATAAAAATGATCCTTTCCGCCTTATGGGCTTTGGTCACCGTGTC…
	'JF429559.1'	GCCTATAAATATAGTATTGGACAACCATTTGTTTATCCACGCAATGATCTTAGTTATGCTGCAAATTTCCTCCGTATGTGCTTTGCTGTTCCTTGTGAAGAATATAAAACAAACCCTGTGCTTTCTCGGGCAATGGATCAAATCTTTATCCTTCATGCTGATCATGAGCAAAATGCTTCTACATCTACGGTACGTCTTGCTGGATCATCGGGTGCCAATCCGTTTGCTTGTATTGCAGCAGGTGTTGCATGCCTTTGGGGACCCGCACATGGTGGTGCCAATGAAGCATGTCTAAAAATGCTACAAGAAATAGGTTCTATTAAAAGAATTCCTGAATTTATTGCACGTGCAAAAGATAAAAATGATCCTTTCCGCCTTATGGGCTTTGGTCACCGTGTC…
	'JF429560.1'	GCCTATAAATATAGTATTGGACAACCATTTGTTTATCCACGCAATGATCTTAGTTATGCTGCAAATTTCCTCCGTATGTGCTTTGCTGTTCCTTGTGAAGAATATAAAACAAACCCTGTGCTTTCTCGGGCAATGGATCAAATCTTTATCCTTCATGCTGATCATGAGCAAAATGCTTCTACATCTACGGTACGTCTTGCTGGATCATCGGGTGCCAATCCGTTTGCTTGTATTGCAGCAGGTGTTGCATGCCTTTGGGGACCCGCACATGGTGGTGCCAATGAAGCATGTCTAAAAATGCTACAAGAAATAGGTTCTATTAAAAGAATTCCTGAATTTATTGCACGTGCAAAAGATAAAAATGATCCTTTCCGCCTTATGGGCTTTGGTCACCGTGTC…
	'JF429561.1'	GCCTATAAATATAGTATTGGACAACCATTTGTTTATCCACGCAATGATCTTAGTTATGCTGCAAATTTCCTCCGTATGTGCTTTGCTGTTCCTTGTGAAGAATATAAAACAAACCCTGTGCTTTCTCGGGCAATGGATCAAATCTTTATCCTTCATGCTGATCATGAGCAAAATGCTTCTACATCTACGGTACGTCTTGCTGGATCATCGGGTGCCAATCCGTTTGCTTGTATTGCAGCAGGTGTTGCATGCCTTTGGGGACCCGCACATGGTGGTGCCAATGAAGCATGTCTAAAAATGCTACAAGAAATAGGTTCTATTAAAAGAATTCCTGAATTTATTGCACGTGCAAAAGATAAAAATGATCCTTTCCGCCTTATGGGCTTTGGTCACCGTGTC…
	'JF429562.1'	GCCTATAAATATAGTATTGGACAACCATTTGTTTATCCACGCAATGATCTTAGTTATGCTGCAAATTTCCTCCGTATGTGCTTTGCTGTTCCTTGTGAAGAATATAAAACAAACCCTGTGCTTTCTCGGGCAATGGATCAAATCTTTATCCTTCATGCTGATCATGAGCAAAATGCTTCTACATCTACGGTACGTCTTGCTGGATCATCGGGTGCCAATCCGTTTGCTTGTATTGCAGCAGGTGTTGCATGCCTTTGGGGACCCGCACATGGTGGTGCCAATGAAGCATGTCTAAAAATGCTACAAGAAATAGGTTCTATTAAAAGAATTCCTGAATTTATTGCACGTGCAAAAGATAAAAATGATCCTTTCCGCCTTATGGGCTTTGGTCACCGTGTC…
	'JF429564.1'	GCCTATAAATATAGTATTGGACAACCATTTGTTTATCCACGCAATGATCTTAGTTATGCTGCAAATTTCCTCCGTATGTGCTTTGCTGTTCCTTGTGAAGAATATAAAACAAACCCTGTGCTTTCTCGGGCAATGGATCAAATCTTTATCCTTCATGCTGATCATGAGCAAAATGCTTCTACATCTACGGTACGTCTTGCTGGATCATCGGGTGCCAATCCGTTTGCTTGTATTGCAGCAGGTGTTGCATGCCTTTGGGGACCCGCACATGGTGGTGCCAATGAAGCATGTCTAAAAATGCTACAAGAAATAGGTTCTATTAAAAGAATTCCTGAATTTATTGCACGTGCAAAAGATAAAAATGATCCTTTCCGCCTTATGGGCTTTGGTCACCGTGTC…
	'JF429565.1'	GCCTATAAATATAGTATTGGACAACCATTTGTTTATCCACGCAATGATCTTAGTTATGCTGCAAATTTCCTCCGTATGTGCTTTGCTGTTCCTTGTGAAGAATATAAAACAAACCCTGTGCTTTCTCGGGCAATGGATCAAATCTTTATCCTTCATGCTGATCATGAGCAAAATGCTTCTACATCTACGGTACGTCTTGCTGGATCATCGGGTGCCAATCCGTTTGCTTGTATTGCAGCAGGTGTTGCATGCCTTTGGGGACCCGCACATGGTGGTGCCAATGAAGCATGTCTAAAAATGCTACAAGAAATAGGTTCTATTAAAAGAATTCCTGAATTTATTGCACGTGCAAAAGATAAAAATGATCCTTTCCGCCTTATGGGCTTTGGTCACCGTGTC…
	'JF429566.1'	GCCTATAAATATAGTATTGGACAACCATTTGTTTATCCACGCAATGATCTTAGTTATGCTGCAAATTTCCTCCGTATGTGCTTTGCTGTTCCTTGTGAAGAATATAAAACAAACCCTGTGCTTTCTCGGGCAATGGATCAAATCTTTATCCTTCATGCTGATCATGAGCAAAATGCTTCTACATCTACGGTACGTCTTGCTGGATCATCGGGTGCCAATCCGTTTGCTTGTATTGCAGCAGGTGTTGCATGCCTTTGGGGACCCGCACATGGTGGTGCCAATGAAGCATGTCTAAAAATGCTACAAGAAATAGGTTCTATTAAAAGAATTCCTGAATTTATTGCACGTGCAAAAGATAAAAATGATCCTTTCCGCCTTATGGGCTTTGGTCACCGTGTC…
	'JF429567.1'	GCCTATAAATATAGTATTGGACAACCATTTGTTTATCCACGCAATGATCTTAGTTATGCTGCAAATTTCCTCCGTATGTGCTTTGCTGTTCCTTGTGAAGAATATAAAACAAACCCTGTGCTTTCTCGGGCAATGGATCAAATCTTTATCCTTCATGCTGATCATGAGCAAAATGCTTCTACATCTACGGTACGTCTTGCTGGATCATCGGGTGCCAATCCGTTTGCTTGTATTGCAGCAGGTGTTGCATGCCTTTGGGGACCCGCACATGGTGGTGCCAATGAAGCATGTCTAAAAATGCTACAAGAAATAGGTTCTATTAAAAGAATTCCTGAATTTATTGCACGTGCAAAAGATAAAAATGATCCTTTCCGCCTTATGGGCTTTGGTCACCGTGTC…
	'JF429568.1'	GCCTATAAATATAGTATTGGACAACCATTTGTTTATCCACGCAATGATCTTAGTTATGCTGCAAATTTCCTCCGTATGTGCTTTGCTGTTCCTTGTGAAGAATATAAAACAAACCCTGTGCTTTCTCGGGCAATGGATCAAATCTTTATCCTTCATGCTGATCATGAGCAAAATGCTTCTACATCTACGGTACGTCTTGCTGGATCATCGGGTGCCAATCCGTTTGCTTGTATTGCAGCAGGTGTTGCATGCCTTTGGGGACCCGCACATGGTGGTGCCAATGAAGCATGTCTAAAAATGCTACAAGAAATAGGTTCTATTAAAAGAATTCCTGAATTTATTGCACGTGCAAAAGATAAAAATGATCCTTTCCGCCTTATGGGCTTTGGTCACCGTGTC…
	'JF429569.1'	GCCTATAAATATAGTATTGGACAACCATTTGTTTATCCACGCAATGATCTTAGTTATGCTGCAAATTTCCTCCGTATGTGCTTTGCTGTTCCTTGTGAAGAATATAAAACAAACCCTGTGCTTTCTCGGGCAATGGATCAAATCTTTATCCTTCATGCTGATCATGAGCAAAATGCTTCTACATCTACGGTACGTCTTGCTGGATCATCGGGTGCCAATCCGTTTGCTTGTATTGCAGCAGGTGTTGCATGCCTTTGGGGACCCGCACATGGTGGTGCCAATGAAGCATGTCTAAAAATGCTACAAGAAATAGGTTCTATTAAAAGAATTCCTGAATTTATTGCACGTGCAAAAGATAAAAATGATCCTTTCCGCCTTATGGGCTTTGGTCACCGTGTC…
	'JF429570.1'	GCCTATAAATATAGTATTGGACAACCATTTGTTTATCCACGCAATGATCTTAGTTATGCTGCAAATTTCCTCCGTATGTGCTTTGCTGTTCCTTGTGAAGAATATAAAACAAACCCTGTGCTTTCTCGGGCAATGGATCAAATCTTTATCCTTCATGCTGATCATGAGCAAAATGCTTCTACATCTACGGTACGTCTTGCTGGATCATCGGGTGCCAATCCGTTTGCTTGTATTGCAGCAGGTGTTGCATGCCTTTGGGGACCCGCACATGGTGGTGCCAATGAAGCATGTCTAAAAATGCTACAAGAAATAGGTTCTATTAAAAGAATTCCTGAATTTATTGCACGTGCAAAAGATAAAAATGATCCTTTCCGCCTTATGGGCTTTGGTCACCGTGTC…
	'JF429571.1'	GCCTATAAATATAGTATTGGACAACCATTTGTTTATCCACGCAATGATCTTAGTTATGCTGCAAATTTCCTCCGTATGTGCTTTGCTGTTCCTTGTGAAGAATATAAAACAAACCCTGTGCTTTCTCGGGCAATGGATCAAATCTTTATCCTTCATGCTGATCATGAGCAAAATGCTTCTACATCTACGGTACGTCTTGCTGGATCATCGGGTGCCAATCCGTTTGCTTGTATTGCAGCAGGTGTTGCATGCCTTTGGGGACCCGCACATGGTGGTGCCAATGAAGCATGTCTAAAAATGCTACAAGAAATAGGTTCTATTAAAAGAATTCCTGAATTTATTGCACGTGCAAAAGATAAAAATGATCCTTTCCGCCTTATGGGCTTTGGTCACCGTGTC…
	'JF429572.1'	GCCTATAAATATAGTATTGGACAACCATTTGTTTATCCACGCAATGATCTTAGTTATGCTGCAAATTTCCTCCGTATGTGCTTTGCTGTTCCTTGTGAAGAATATAAAACAAACCCTGTGCTTTCTCGGGCAATGGATCAAATCTTTATCCTTCATGCTGATCATGAGCAAAATGCTTCTACATCTACGGTACGTCTTGCTGGATCATCGGGTGCCAATCCGTTTGCTTGTATTGCAGCAGGTGTTGCATGCCTTTGGGGACCCGCACATGGTGGTGCCAATGAAGCATGTCTAAAAATGCTACAAGAAATAGGTTCTATTAAAAGAATTCCTGAATTTATTGCACGTGCAAAAGATAAAAATGATCCTTTCCGCCTTATGGGCTTTGGTCACCGTGTC…
	'JF429573.1'	GCCTATAAATATAGTATTGGACAACCATTTGTTTATCCACGCAATGATCTTAGTTATGCTGCAAATTTCCTCCGTATGTGCTTTGCTGTTCCTTGTGAAGAATATAAAACAAACCCTGTGCTTTCTCGGGCAATGGATCAAATCTTTATCCTTCATGCTGATCATGAGCAAAATGCTTCTACATCTACGGTACGTCTTGCTGGATCATCGGGTGCCAATCCGTTTGCTTGTATTGCAGCAGGTGTTGCATGCCTTTGGGGACCCGCACATGGTGGTGCCAATGAAGCATGTCTAAAAATGCTACAAGAAATAGGTTCTATTAAAAGAATTCCTGAATTTATTGCACGTGCAAAAGATAAAAATGATCCTTTCCGCCTTATGGGCTTTGGTCACCGTGTC…
	'JF429574.1'	GCCTATAAATATAGTATTGGACAACCATTTGTTTATCCACGCAATGATCTTAGTTATGCTGCAAATTTCCTCCGTATGTGCTTTGCTGTTCCTTGTGAAGAATATAAAACAAACCCTGTGCTTTCTCGGGCAATGGATCAAATCTTTATCCTTCATGCTGATCATGAGCAAAATGCTTCTACATCTACGGTACGTCTTGCTGGATCATCGGGTGCCAATCCGTTTGCTTGTATTGCAGCAGGTGTTGCATGCCTTTGGGGACCCGCACATGGTGGTGCCAATGAAGCATGTCTAAAAATGCTACAAGAAATAGGTTCTATTAAAAGAATTCCTGAATTTATTGCACGTGCAAAAGATAAAAATGATCCTTTCCGCCTTATGGGCTTTGGTCACCGTGTC…
	'JF429576.1'	GCCTATAAATATAGTATTGGACAACCATTTGTTTATCCACGCAATGATCTTAGTTATGCTGCAAATTTCCTCCGTATGTGCTTTGCTGTTCCTTGTGAAGAATATAAAACAAACCCTGTGCTTTCTCGGGCAATGGATCAAATCTTTATCCTTCATGCTGATCATGAGCAAAATGCTTCTACATCTACGGTACGTCTTGCTGGATCATCGGGTGCCAATCCGTTTGCTTGTATTGCAGCAGGTGTTGCATGCCTTTGGGGACCCGCACATGGTGGTGCCAATGAAGCATGTCTAAAAATGCTACAAGAAATAGGTTCTATTAAAAGAATTCCTGAATTTATTGCACGTGCAAAAGATAAAAATGATCCTTTCCGCCTTATGGGCTTTGGTCACCGTGTC…
	'JF429577.1'	GCCTATAAATATAGTATTGGACAACCATTTGTTTATCCACGCAATGATCTTAGTTATGCTGCAAATTTCCTCCGTATGTGCTTTGCTGTTCCTTGTGAAGAATATAAAACAAACCCTGTGCTTTCTCGGGCAATGGATCAAATCTTTATCCTTCATGCTGATCATGAGCAAAATGCTTCTACATCTACGGTACGTCTTGCTGGATCATCGGGTGCCAATCCGTTTGCTTGTATTGCAGCAGGTGTTGCATGCCTTTGGGGACCCGCACATGGTGGTGCCAATGAAGCATGTCTAAAAATGCTACAAGAAATAGGTTCTATTAAAAGAATTCCTGAATTTATTGCACGTGCAAAAGATAAAAATGATCCTTTCCGCCTTATGGGCTTTGGTCACCGTGTC…
	'JF429578.1'	GCCTATAAATATAGTATTGGACAACCATTTGTTTATCCACGCAATGATCTTAGTTATGCTGCAAATTTCCTCCGTATGTGCTTTGCTGTTCCTTGTGAAGAATATAAAACAAACCCTGTGCTTTCTCGGGCAATGGATCAAATCTTTATCCTTCATGCTGATCATGAGCAAAATGCTTCTACATCTACGGTACGTCTTGCTGGATCATCGGGTGCCAATCCGTTTGCTTGTATTGCAGCAGGTGTTGCATGCCTTTGGGGACCCGCACATGGTGGTGCCAATGAAGCATGTCTAAAAATGCTACAAGAAATAGGTTCTATTAAAAGAATTCCTGAATTTATTGCACGTGCAAAAGATAAAAATGATCCTTTCCGCCTTATGGGCTTTGGTCACCGTGTC…
	'JF429579.1'	GCCTATAAATATAGTATTGGACAACCATTTGTTTATCCACGCAATGATCTTAGTTATGCTGCAAATTTCCTCCGTATGTGCTTTGCTGTTCCTTGTGAAGAATATAAAACAAACCCTGTGCTTTCTCGGGCAATGGATCAAATCTTTATCCTTCATGCTGATCATGAGCAAAATGCTTCTACATCTACGGTACGTCTTGCTGGATCATCGGGTGCCAATCCGTTTGCTTGTATTGCAGCAGGTGTTGCATGCCTTTGGGGACCCGCACATGGTGGTGCCAATGAAGCATGTCTAAAAATGCTACAAGAAATAGGTTCTATTAAAAGAATTCCTGAATTTATTGCACGTGCAAAAGATAAAAATGATCCTTTCCGCCTTATGGGCTTTGGTCACCGTGTC…
	'JF429580.1'	GCTTATAAATATAGTATTGGACAAGCATTTGTTTATCCACGCAATGATCTTAGTTATGCTGCAAATTTTCTCCGTATGTGCTTTGCTGTTCCTTGTGAGGAATATAGAACAAACCCTGTGCTTGCTCGGGCGATGGATCAAATCTTTATCCTTCATGCAGATCATGAACAAAATGCTTCTACATCTACGGTACGTCTTGCTGGATCATCGGGTGCTAATCCGTTTGCCTGTATTGCAGCAGGTGTTGCATGCCTTTGGGGACCAGCTCATGGTGGTGCCAATGAAGCATGTCTAAAAATGCTACAGGAGATAGGTTCTATTCAAAGAATTCCTGAATTTATTGCTCGTGCAAAAGATAAAAATGATCCGTTTCGCCTTATGGGCTTTGGGCACCGTGTT…
	'JF429582.1'	GCTTATAAATATAGTATTGGACAAGCATTTGTTTATCCACGCAATGATCTTAGTTATGCTGCAAATTTTCTCCGTATGTGCTTTGCTGTTCCTTGTGAGGAATATAGAACAAACCCTGTGCTTGCTCGGGCGATGGATCAAATCTTTATCCTTCATGCAGATCATGAACAAAATGCTTCTACATCTACGGTACGTCTTGCTGGATCATCGGGTGCTAATCCGTTTGCCTGTATTGCAGCAGGTGTTGCATGCCTTTGGGGACCAGCTCATGGTGGTGCCAATGAAGCATGTCTAAAAATGCTACAGGAGATAGGTTCTATTCAAAGAATTCCTGAATTTATTGCTCGTGCAAAAGATAAAAATGATCCGTTTCGCCTTATGGGCTTTGGGCACCGTGTT…
	'JF429583.1'	GCTTATAAATATAGTATTGGACAAGCATTTGTTTATCCACGCAATGATCTTAGTTATGCTGCAAATTTTCTCCGTATGTGCTTTGCTGTTCCTTGTGAGGAATATAGAACAAACCCTGTGCTTGCTCGGGCGATGGATCAAATCTTTATCCTTCATGCAGATCATGAACAAAATGCTTCTACATCTACGGTACGTCTTGCTGGATCATCGGGTGCTAATCCGTTTGCCTGTATTGCAGCAGGTGTTGCATGCCTTTGGGGACCAGCTCATGGTGGTGCCAATGAAGCATGTCTAAAAATGCTACAGGAGATAGGTTCTATTCAAAGAATTCCTGAATTTATTGCTCGTGCAAAAGATAAAAATGATCCGTTTCGCCTTATGGGCTTTGGGCACCGTGTT…
	'JF429584.1'	GCCTATAAATACAGCATTGGGCAACCCTTTGTTTATTCCCGTAACGATTTCAGTTACGCTGCAAACTTCCTTCATATGTGCTTTTCTGTTCCTTGCCAAGAATATAAAATTAATCCAGTACTTGCTCGAGCTATGGACCGAATTTTCACCCTTCATGCAGATCATGAGCAAAATGCATCTACATCAACGGTACGTCTTGCTGGTTCATCAGGAGCCAATCCATTTGCCTGTATAGCAGCAGGTGTAGCATGCCTTTGGGGACCAGCGCACGGTGGTGCTAATGAAACATGTCTAAAAATGTTGCAAGAAATAGGCACTGTTCAAAAAATTCCTGAGTTTATCGCGCGTGCAAAAGATAAAAATGATCCGTTTCGTCTTATGGGCTTTGGGCATCGTGTC…
	'JF429587.1'	GCCTATAAATATAGTATTGGACAACCATTTGTTTATCCACGCAATGATTTTAGTTATGCTGCAAATTTCCTCCGTATGTGCTTTGCTGTTCCTTGTGAAGAATATAAAACAATCCCTGTGCTTTCTCGGGCAATGGATCAAATCTTTATCCTTCATGCTGATCATGAGCAAAATGCTTCTACATCTACGGTACGTCTTGCTGGATCATCGGGAGCCAATCCGTTTGCTTGTATTGCAGCAGGTGTTGCATGCCTTTGGGGACCCGCACATGGTGGTGCCAATGAAGCATGTCTAAAAATGTTACAAGAAATAGGCTCTATTAAAAGAATTCCTGAATTTATTGCGCGTGCAAAAGATAAAAATGATCCTTTCCGTCTTATGGGCTTTGGCCATCGTGTC…
	'JF429588.1'	GCCTATAAATACAGCATTGGGCAACCATTTGTTTATCCCCGTAACGATCTCAGTTACGCTGCAAACTTCCTTCATATGTGCTTTTCTGTTCCTTGCCAAGAATATAAAATTAATCCAGTACTTGCTCGAGCTATGGACCGAATTTTCACCCTTCATGCAGATCATGAGCAAAATGCATCTACATCAACGGTACGTCTTGCTGGTTCATCAGGAGCCAATCCATTTGCCTGTATAGCAGCAGGTGTAGCATGCCTTTGGGGACCAGCGCACGGTGGTGCTAATGAAACATGTCTAAAAATGTTGCAAGAAATAGGCACTGTTCAAAAAATTCCTGAGTTTATCGCGCGTGCAAAAGATAAAAATGATCGTTTTCGTCTTATGGGTTTTGGCCATCGTGTC…
	'JF429589.1'	GCCTATAAATACAGCATTGGGCAACCATTTGTTTATCCCCGTAACGATCTCAGTTACGCTGCAAACTTCCTTCATATGTGCTTTTCTGTTCCTTGCCAAGAATATAAAATTAATCCAGTACTTGCTCGAGCTATGGACCGAATTTTCACCCTTCATGCAGATCATGAGCAAAATGCATCTACATCAACGGTACGTCTTGCTGGTTCATCAGGAGCCAATCCATTTGCCTGTATAGCAGCAGGTGTAGCATGCCTTTGGGGACCAGCGCACGGTGGTGCTAATGAAACATGTCTAAAAATGTTGCAAGAAATAGGCACTGTTCAAAAAATTCCTGAGTTTATCGCGCGTGCAAAAGATAAAAATGATCGTTTTCGTCTTATGGGTTTTGGCCATCGTGTC…
	'JF429591.1'	GCCTATAAATACAGCATTGGGCAACCATTTGTTTATCCCCGTAACGATCTCAGTTACGCTGCAAACTTCCTTCATATGTGCTTTTCTGTTCCTTGCCAAGAATATAAAATTAATCCAGTACTTGCTCGAGCTATGGACCGAATTTTCACCCTTCATGCAGATCATGAGCAAAATGCATCTACATCAACGGTACGTCTTGCTGGTTCATCAGGAGCCAATCCATTTGCCTGTATAGCAGCAGGTGTAGCATGCCTTTGGGGACCAGCGCACGGTGGTGCTAATGAAACATGTCTAAAAATGTTGCAAGAAATAGGCACTGTTCAAAAAATTCCTGAGTTTATCGCGCGTGCAAAAGATAAAAATGATCGTTTTCGTCTTATGGGTTTTGGCCATCGTGTC…
	'JF429592.1'	GCCTATAAATACAGCATTGGGCAACCATTTGTTTATCCCCGTAACGATCTCAGTTACGCTGCAAACTTCCTTCATATGTGCTTTTCTGTTCCTTGCCAAGAATATAAAATTAATCCAGTACTTGCTCGAGCTATGGACCGAATTTTCACCCTTCATGCAGATCATGAGCAAAATGCATCTACATCAACGGTACGTCTTGCTGGTTCATCAGGAGCCAATCCATTTGCCTGTATAGCAGCAGGTGTAGCATGCCTTTGGGGACCAGCGCACGGTGGTGCTAATGAAACATGTCTAAAAATGTTGCAAGAAATAGGCACTGTTCAAAAAATTCCTGAGTTTATCGCGCGTGCAAAAGATAAAAATGATCGTTTTCGTCTTATGGGTTTTGGCCATCGTGTC…
	'JF429593.1'	GCCTATAAATACAGCATTGGGCAACCATTTGTTTATCCCCGTAACGATCTCAGTTACGCTGCAAACTTCCTTCATATGTGCTTTTCTGTTCCTTGCCAAGAATATAAAATTAATCCAGTACTTGCTCGAGCTATGGACCGAATTTTCACCCTTCATGCAGATCATGAGCAAAATGCATCTACATCAACGGTACGTCTTGCTGGTTCATCAGGAGCCAATCCATTTGCCTGTATAGCAGCAGGTGTAGCATGCCTTTGGGGACCAGCGCACGGTGGTGCTAATGAAACATGTCTAAAAATGTTGCAAGAAATAGGCACTGTTCAAAAAATTCCTGAGTTTATCGCGCGTGCAAAAGATAAAAATGATCGTTTTCGTCTTATGGGTTTTGGCCATCGTGTC…
	'JF429594.1'	GCCTATAAATACAGCATTGGGCAACCATTTGTTTATCCCCGTAACGATCTCAGTTACGCTGCAAACTTCCTTCATATGTGCTTTTCTGTTCCTTGCCAAGAATATAAAATTAATCCAGTACTTGCTCGAGCTATGGACCGAATTTTCACCCTTCATGCAGATCATGAGCAAAATGCATCTACATCAACGGTACGTCTTGCTGGTTCATCAGGAGCCAATCCATTTGCCTGTATAGCAGCAGGTGTAGCATGCCTTTGGGGACCAGCGCACGGTGGTGCTAATGAAACATGTCTAAAAATGTTGCAAGAAATAGGCACTGTTCAAAAAATTCCTGAGTTTATCGCGCGTGCAAAAGATAAAAATGATCGTTTTCGTCTTATGGGTTTTGGCCATCGTGTC…
	'JF429595.1'	GCCTATAAATACAGCATTGGGCAACCATTTGTTTATCCCCGTAACGATCTCAGTTACGCTGCAAACTTCCTTCATATGTGCTTTTCTGTTCCTTGCCAAGAATATAAAATTAATCCAGTACTTGCTCGAGCTATGGACCGAATTTTCACCCTTCATGCAGATCATGAGCAAAATGCATCTACATCAACGGTACGTCTTGCTGGTTCATCAGGAGCCAATCCATTTGCCTGTATAGCAGCAGGTGTAGCATGCCTTTGGGGACCAGCGCACGGTGGTGCTAATGAAACATGTCTAAAAATGTTGCAAGAAATAGGCACTGTTCAAAAAATTCCTGAGTTTATCGCGCGTGCAAAAGATAAAAATGATCGTTTTCGTCTTATGGGTTTTGGCCATCGTGTC…
	'JF429596.1'	GCCTATAAATACAGCATTGGGCAACCATTTGTTTATCCCCGTAACGATCTCAGTTACGCTGCAAACTTCCTTCATATGTGCTTTTCTGTTCCTTGCCAAGAATATAAAATTAATCCAGTACTTGCTCGAGCTATGGACCGAATTTTCACCCTTCATGCAGATCATGAGCAAAATGCATCTACATCAACGGTACGTCTTGCTGGTTCATCAGGAGCCAATCCATTTGCCTGTATAGCAGCAGGTGTAGCATGCCTTTGGGGACCAGCGCACGGTGGTGCTAATGAAACATGTCTAAAAATGTTGCAAGAAATAGGCACTGTTCAAAAAATTCCTGAGTTTATCGCGCGTGCAAAAGATAAAAATGATCGTTTTCGTCTTATGGGTTTTGGCCATCGTGTC…
	'JF429597.1'	GCCTATAAATACAGCATTGGGCAACCATTTGTTTATCCCCGTAACGATCTCAGTTACGCTGCAAACTTCCTTCATATGTGCTTTTCTGTTCCTTGCCAAGAATATAAAATTAATCCAGTACTTGCTCGAGCTATGGACCGAATTTTCACCCTTCATGCAGATCATGAGCAAAATGCATCTACATCAACGGTACGTCTTGCTGGTTCATCAGGAGCCAATCCATTTGCCTGTATAGCAGCAGGTGTAGCATGCCTTTGGGGACCAGCGCACGGTGGTGCTAATGAAACATGTCTAAAAATGTTGCAAGAAATAGGCACTGTTCAAAAAATTCCTGAGTTTATCGCGCGTGCAAAAGATAAAAATGATCGTTTTCGTCTTATGGGTTTTGGCCATCGTGTC…
	'JF429598.1'	GCCTATAAATACAGCATTGGGCAACCATTTGTTTATCCCCGTAACGATCTCAGTTACGCTGCAAACTTCCTTCATATGTGCTTTTCTGTTCCTTGCCAAGAATATAAAATTAATCCAGTACTTGCTCGAGCTATGGACCGAATTTTCACCCTTCATGCAGATCATGAGCAAAATGCATCTACATCAACGGTACGTCTTGCTGGTTCATCAGGAGCCAATCCATTTGCCTGTATAGCAGCAGGTGTAGCATGCCTTTGGGGACCAGCGCACGGTGGTGCTAATGAAACATGTCTAAAAATGTTGCAAGAAATAGGCACTGTTCAAAAAATTCCTGAGTTTATCGCGCGTGCAAAAGATAAAAATGATCGTTTTCGTCTTATGGGTTTTGGCCATCGTGTC…
	'JF429599.1'	GCCTATAAATACAGCATTGGGCAACCATTTGTTTATCCCCGTAACGATCTCAGTTACGCTGCAAACTTCCTTCATATGTGCTTTTCTGTTCCTTGCCAAGAATATAAAATTAATCCAGTACTTGCTCGAGCTATGGACCGAATTTTCACCCTTCATGCAGATCATGAGCAAAATGCATCTACATCAACGGTACGTCTTGCTGGTTCATCAGGAGCCAATCCATTTGCCTGTATAGCAGCAGGTGTAGCATGCCTTTGGGGACCAGCGCACGGTGGTGCTAATGAAACATGTCTAAAAATGTTGCAAGAAATAGGCACTGTTCAAAAAATTCCTGAGTTTATCGCGCGTGCAAAAGATAAAAATGATCGTTTTCGTCTTATGGGTTTTGGCCATCGTGTC…
	'JF429600.1'	GCCTATAAATACAGCATTGGGCAACCATTTGTTTATCCCCGTAACGATCTCAGTTACGCTGCAAACTTCCTTCATATGTGCTTTTCTGTTCCTTGCCAAGAATATAAAATTAATCCAGTACTTGCTCGAGCTATGGACCGAATTTTCACCCTTCATGCAGATCATGAGCAAAATGCATCTACATCAACGGTACGTCTTGCTGGTTCATCAGGAGCCAATCCATTTGCCTGTATAGCAGCAGGTGTAGCATGCCTTTGGGGACCAGCGCACGGTGGTGCTAATGAAACATGTCTAAAAATGTTGCAAGAAATAGGCACTGTTCAAAAAATTCCTGAGTTTATCGCGCGTGCAAAAGATAAAAATGATCGTTTTCGTCTTATGGGTTTTGGCCATCGTGTC…
	'JF429601.1'	GCCTATAAATACAGCATTGGGCAACCATTTGTTTATCCCCGTAACGATCTCAGTTACGCTGCAAACTTCCTTCATATGTGCTTTTCTGTTCCTTGCCAAGAATATAAAATTAATCCAGTACTTGCTCGAGCTATGGACCGAATTTTCACCCTTCATGCAGATCATGAGCAAAATGCATCTACATCAACGGTACGTCTTGCTGGTTCATCAGGAGCCAATCCATTTGCCTGTATAGCAGCAGGTGTAGCATGCCTTTGGGGACCAGCGCACGGTGGTGCTAATGAAACATGTCTAAAAATGTTGCAAGAAATAGGCACTGTTCAAAAAATTCCTGAGTTTATCGCGCGTGCAAAAGATAAAAATGATCGTTTTCGTCTTATGGGTTTTGGCCATCGTGTC…
	'JF429602.1'	GCCTATAAATACAGCATTGGGCAACCATTTGTTTATCCCCGTAACGATCTCAGTTACGCTGCAAACTTCCTTCATATGTGCTTTTCTGTTCCTTGCCAAGAATATAAAATTAATCCAGTACTTGCTCGAGCTATGGACCGAATTTTCACCCTTCATGCAGATCATGAGCAAAATGCATCTACATCAACGGTACGTCTTGCTGGTTCATCAGGAGCCAATCCATTTGCCTGTATAGCAGCAGGTGTAGCATGCCTTTGGGGACCAGCGCACGGTGGTGCTAATGAAACATGTCTAAAAATGTTGCAAGAAATAGGCACTGTTCAAAAAATTCCTGAGTTTATCGCGCGTGCAAAAGATAAAAATGATCGTTTTCGTCTTATGGGTTTTGGCCATCGTGTC…
	'JF429603.1'	GCCTATAAATACAGCATTGGGCAACCATTTGTTTATCCCCGTAACGATCTCAGTTACGCTGCAAACTTCCTTCATATGTGCTTTTCTGTTCCTTGCCAAGAATATAAAATTAATCCAGTACTTGCTCGAGCTATGGACCGAATTTTCACCCTTCATGCAGATCATGAGCAAAATGCATCTACATCAACGGTACGTCTTGCTGGTTCATCAGGAGCCAATCCATTTGCCTGTATAGCAGCAGGTGTAGCATGCCTTTGGGGACCAGCGCACGGTGGTGCTAATGAAACATGTCTAAAAATGTTGCAAGAAATAGGCACTGTTCAAAAAATTCCTGAGTTTATCGCGCGTGCAAAAGATAAAAATGATCGTTTTCGTCTTATGGGTTTTGGCCATCGTGTC…
	'JF429604.1'	GCCTATAAATACAGCATTGGGCAACCATTTGTTTATCCCCGTAACGATCTCAGTTACGCTGCAAACTTCCTTCATATGTGCTTTTCTGTTCCTTGCCAAGAATATAAAATTAATCCAGTACTTGCTCGAGCTATGGACCGAATTTTCACCCTTCATGCAGATCATGAGCAAAATGCATCTACATCAACGGTACGTCTTGCTGGTTCATCAGGAGCCAATCCATTTGCCTGTATAGCAGCAGGTGTAGCATGCCTTTGGGGACCAGCGCACGGTGGTGCTAATGAAACATGTCTAAAAATGTTGCAAGAAATAGGCACTGTTCAAAAAATTCCTGAGTTTATCGCGCGTGCAAAAGATAAAAATGATCGTTTTCGTCTTATGGGTTTTGGCCATCGTGTC…
	'JF429605.1'	GCCTATAAATACAGCATTGGGCAACCATTTGTTTATCCCCGTAACGATCTCAGTTACGCTGCAAACTTCCTTCATATGTGCTTTTCTGTTCCTTGCCAAGAATATAAAATTAATCCAGTACTTGCTCGAGCTATGGACCGAATTTTCACCCTTCATGCAGATCATGAGCAAAATGCATCTACATCAACGGTACGTCTTGCTGGTTCATCAGGAGCCAATCCATTTGCCTGTATAGCAGCAGGTGTAGCATGCCTTTGGGGACCAGCGCACGGTGGTGCTAATGAAACATGTCTAAAAATGTTGCAAGAAATAGGCACTGTTCAAAAAATTCCTGAGTTTATCGCGCGTGCAAAAGATAAAAATGATCGTTTTCGTCTTATGGGTTTTGGCCATCGTGTC…
	'JF429606.1'	GCCTATAAATACAGCATTGGGCAACCATTTGTTTATCCCCGTAACGATCTCAGTTACGCTGCAAACTTCCTTCATATGTGCTTTTCTGTTCCTTGCCAAGAATATAAAATTAATCCAGTACTTGCTCGAGCTATGGACCGAATTTTCACCCTTCATGCAGATCATGAGCAAAATGCATCTACATCAACGGTACGTCTTGCTGGTTCATCAGGAGCCAATCCATTTGCCTGTATAGCAGCAGGTGTAGCATGCCTTTGGGGACCAGCGCACGGTGGTGCTAATGAAACATGTCTAAAAATGTTGCAAGAAATAGGCACTGTTCAAAAAATTCCTGAGTTTATCGCGCGTGCAAAAGATAAAAATGATCGTTTTCGTCTTATGGGTTTTGGCCATCGTGTC…
	'JF429607.1'	GCCTATAAATACAGCATTGGGCAACCATTTGTTTATCCCCGTAACGATCTCAGTTACGCTGCAAACTTCCTTCATATGTGCTTTTCTGTTCCTTGCCAAGAATATAAAATTAATCCAGTACTTGCTCGAGCTATGGACCGAATTTTCACCCTTCATGCAGATCATGAGCAAAATGCATCTACATCAACGGTACGTCTTGCTGGTTCATCAGGAGCCAATCCATTTGCCTGTATAGCAGCAGGTGTAGCATGCCTTTGGGGACCAGCGCACGGTGGTGCTAATGAAACATGTCTAAAAATGTTGCAAGAAATAGGCACTGTTCAAAAAATTCCTGAGTTTATCGCGCGTGCAAAAGATAAAAATGATCGTTTTCGTCTTATGGGTTTTGGCCATCGTGTC…
	'JF429608.1'	GCCTATAAATACAGCATTGGGCAACCATTTGTTTATCCCCGTAACGATCTCAGTTACGCTGCAAACTTCCTTCATATGTGCTTTTCTGTTCCTTGCCAAGAATATAAAATTAATCCAGTACTTGCTCGAGCTATGGACCGAATTTTCACCCTTCATGCAGATCATGAGCAAAATGCATCTACATCAACGGTACGTCTTGCTGGTTCATCAGGAGCCAATCCATTTGCCTGTATAGCAGCAGGTGTAGCATGCCTTTGGGGACCAGCGCACGGTGGTGCTAATGAAACATGTCTAAAAATGTTGCAAGAAATAGGCACTGTTCAAAAAATTCCTGAGTTTATCGCGCGTGCAAAAGATAAAAATGATCGTTTTCGTCTTATGGGTTTTGGCCATCGTGTC…
	'JF429609.1'	GCCTATAAATACAGCATTGGGCAACCATTTGTTTATCCCCGTAACGATCTCAGTTACGCTGCAAACTTCCTTCATATGTGCTTTTCTGTTCCTTGCCAAGAATATAAAATTAATCCAGTACTTGCTCGAGCTATGGACCGAATTTTCACCCTTCATGCAGATCATGAGCAAAATGCATCTACATCAACGGTACGTCTTGCTGGTTCATCAGGAGCCAATCCATTTGCCTGTATAGCAGCAGGTGTAGCATGCCTTTGGGGACCAGCGCACGGTGGTGCTAATGAAACATGTCTAAAAATGTTGCAAGAAATAGGCACTGTTCAAAAAATTCCTGAGTTTATCGCGCGTGCAAAAGATAAAAATGATCGTTTTCGTCTTATGGGTTTTGGCCATCGTGTC…
	'JF429610.1'	GCCTATAAATACAGCATTGGGCAACCATTTGTTTATCCCCGTAACGATCTCAGTTACGCTGCAAACTTCCTTCATATGTGCTTTTCTGTTCCTTGCCAAGAATATAAAATTAATCCAGTACTTGCTCGAGCTATGGACCGAATTTTCACCCTTCATGCAGATCATGAGCAAAATGCATCTACATCAACGGTACGTCTTGCTGGTTCATCAGGAGCCAATCCATTTGCCTGTATAGCAGCAGGTGTAGCATGCCTTTGGGGACCAGCGCACGGTGGTGCTAATGAAACATGTCTAAAAATGTTGCAAGAAATAGGCACTGTTCAAAAAATTCCTGAGTTTATCGCGCGTGCAAAAGATAAAAATGATCGTTTTCGTCTTATGGGTTTTGGCCATCGTGTC…
	'JF429611.1'	GCCTATAAATACAGCATTGGGCAACCATTTGTTTATCCCCGTAACGATCTCAGTTACGCTGCAAACTTCCTTCATATGTGCTTTTCTGTTCCTTGCCAAGAATATAAAATTAATCCAGTACTTGCTCGAGCTATGGACCGAATTTTCACCCTTCATGCAGATCATGAGCAAAATGCATCTACATCAACGGTACGTCTTGCTGGTTCATCAGGAGCCAATCCATTTGCCTGTATAGCAGCAGGTGTAGCATGCCTTTGGGGACCAGCGCACGGTGGTGCTAATGAAACATGTCTAAAAATGTTGCAAGAAATAGGCACTGTTCAAAAAATTCCTGAGTTTATCGCGCGTGCAAAAGATAAAAATGATCGTTTTCGTCTTATGGGTTTTGGCCATCGTGTC…
	'JF429612.1'	GCCTATAAATACAGCATTGGGCAACCATTTGTTTATCCCCGTAACGATCTCAGTTACGCTGCAAACTTCCTTCATATGTGCTTTTCTGTTCCTTGCCAAGAATATAAAATTAATCCAGTACTTGCTCGAGCTATGGACCGAATTTTCACCCTTCATGCAGATCATGAGCAAAATGCATCTACATCAACGGTACGTCTTGCTGGTTCATCAGGAGCCAATCCATTTGCCTGTATAGCAGCAGGTGTAGCATGCCTTTGGGGACCAGCGCACGGTGGTGCTAATGAAACATGTCTAAAAATGTTGCAAGAAATAGGCACTGTTCAAAAAATTCCTGAGTTTATCGCGCGTGCAAAAGATAAAAATGATCGTTTTCGTCTTATGGGTTTTGGCCATCGTGTC…
	'JF429613.1'	GCCTATAAATACAGCATTGGGCAACCATTTGTTTATCCCCGTAACGATCTCAGTTACGCTGCAAACTTCCTTCATATGTGCTTTTCTGTTCCTTGCCAAGAATATAAAATTAATCCAGTACTTGCTCGAGCTATGGACCGAATTTTCACCCTTCATGCAGATCATGAGCAAAATGCATCTACATCAACGGTACGTCTTGCTGGTTCATCAGGAGCCAATCCATTTGCCTGTATAGCAGCAGGTGTAGCATGCCTTTGGGGACCAGCGCACGGTGGTGCTAATGAAACATGTCTAAAAATGTTGCAAGAAATAGGCACTGTTCAAAAAATTCCTGAGTTTATCGCGCGTGCAAAAGATAAAAATGATCGTTTTCGTCTTATGGGTTTTGGCCATCGTGTC…
	'JF429614.1'	GCCTATAAATACAGCATTGGGCAACCATTTGTTTATCCCCGTAACGATCTCAGTTACGCTGCAAACTTCCTTCATATGTGCTTTTCTGTTCCTTGCCAAGAATATAAAATTAATCCAGTACTTGCTCGAGCTATGGACCGAATTTTCACCCTTCATGCAGATCATGAGCAAAATGCATCTACATCAACGGTACGTCTTGCTGGTTCATCAGGAGCCAATCCATTTGCCTGTATAGCAGCAGGTGTAGCATGCCTTTGGGGACCAGCGCACGGTGGTGCTAATGAAACATGTCTAAAAATGTTGCAAGAAATAGGCACTGTTCAAAAAATTCCTGAGTTTATCGCGCGTGCAAAAGATAAAAATGATCGTTTTCGTCTTATGGGTTTTGGCCATCGTGTC…
	'JF429615.1'	GCCTATAAATACAGCATTGGGCAACCATTTGTTTATCCCCGTAACGATCTCAGTTACGCTGCAAACTTCCTTCATATGTGCTTTTCTGTTCCTTGCCAAGAATATAAAATTAATCCAGTACTTGCTCGAGCTATGGACCGAATTTTCACCCTTCATGCAGATCATGAGCAAAATGCATCTACATCAACGGTACGTCTTGCTGGTTCATCAGGAGCCAATCCATTTGCCTGTATAGCAGCAGGTGTAGCATGCCTTTGGGGACCAGCGCACGGTGGTGCTAATGAAACATGTCTAAAAATGTTGCAAGAAATAGGCACTGTTCAAAAAATTCCTGAGTTTATCGCGCGTGCAAAAGATAAAAATGATCGTTTTCGTCTTATGGGTTTTGGCCATCGTGTC…
	'JF429616.1'	GCCTATAAATACAGCATTGGGCAACCATTTGTTTATCCCCGTAACGATCTCAGTTACGCTGCAAACTTCCTTCATATGTGCTTTTCTGTTCCTTGCCAAGAATATAAAATTAATCCAGTACTTGCTCGAGCTATGGACCGAATTTTCACCCTTCATGCAGATCATGAGCAAAATGCATCTACATCAACGGTACGTCTTGCTGGTTCATCAGGAGCCAATCCATTTGCCTGTATAGCAGCAGGTGTAGCATGCCTTTGGGGACCAGCGCACGGTGGTGCTAATGAAACATGTCTAAAAATGTTGCAAGAAATAGGCACTGTTCAAAAAATTCCTGAGTTTATCGCGCGTGCAAAAGATAAAAATGATCGTTTTCGTCTTATGGGTTTTGGCCATCGTGTC…
	'JF429617.1'	GCCTATAAATACAGCATTGGGCAACCATTTGTTTATCCCCGTAACGATCTCAGTTACGCTGCAAACTTCCTTCATATGTGCTTTTCTGTTCCTTGCCAAGAATATAAAATTAATCCAGTACTTGCTCGAGCTATGGACCGAATTTTCACCCTTCATGCAGATCATGAGCAAAATGCATCTACATCAACGGTACGTCTTGCTGGTTCATCAGGAGCCAATCCATTTGCCTGTATAGCAGCAGGTGTAGCATGCCTTTGGGGACCAGCGCACGGTGGTGCTAATGAAACATGTCTAAAAATGTTGCAAGAAATAGGCACTGTTCAAAAAATTCCTGAGTTTATCGCGCGTGCAAAAGATAAAAATGATCGTTTTCGTCTTATGGGTTTTGGCCATCGTGTC…
	'JF429618.1'	GCCTATAAATACAGCATTGGGCAACCATTTGTTTATCCCCGTAACGATCTCAGTTACGCTGCAAACTTCCTTCATATGTGCTTTTCTGTTCCTTGCCAAGAATATAAAATTAATCCAGTACTTGCTCGAGCTATGGACCGAATTTTCACCCTTCATGCAGATCATGAGCAAAATGCATCTACATCAACGGTACGTCTTGCTGGTTCATCAGGAGCCAATCCATTTGCCTGTATAGCAGCAGGTGTAGCATGCCTTTGGGGACCAGCGCACGGTGGTGCTAATGAAACATGTCTAAAAATGTTGCAAGAAATAGGCACTGTTCAAAAAATTCCTGAGTTTATCGCGCGTGCAAAAGATAAAAATGATCGTTTTCGTCTTATGGGTTTTGGCCATCGTGTC…
	'JF429619.1'	GCCTATAAATACAGCATTGGGCAACCATTTGTTTATCCCCGTAACGATCTCAGTTACGCTGCAAACTTCCTTCATATGTGCTTTTCTGTTCCTTGCCAAGAATATAAAATTAATCCAGTACTTGCTCGAGCTATGGACCGAATTTTCACCCTTCATGCAGATCATGAGCAAAATGCATCTACATCAACGGTACGTCTTGCTGGTTCATCAGGAGCCAATCCATTTGCCTGTATAGCAGCAGGTGTAGCATGCCTTTGGGGACCAGCGCACGGTGGTGCTAATGAAACATGTCTAAAAATGTTGCAAGAAATAGGCACTGTTCAAAAAATTCCTGAGTTTATCGCGCGTGCAAAAGATAAAAATGATCGTTTTCGTCTTATGGGTTTTGGCCATCGTGTC…
	'JF429620.1'	GCCTATAAATACAGCATTGGGCAACCATTTGTTTATCCCCGTAACGATTTCAGTTACGCTGCAAACTTCCTTCATATGTGCTTTTCTGTTCCTTGCCAAGAATATAAAATTAATCCAGTACTTGCTCGAGCTATGGACCGAATTTTCATCCTTCATGCAGATCATGAGCAAAATGCATCTACATCAACGGTACGTCTTGCTGGTTCATCAGGAGCCAATCCATTTGCCTGTATAGCAGCAGGTGTAGCATGCCTTTGGGGACCAGCGCACGGTGGTGCTAATGAAACATGTCTAAAAATGTTGCAAGAAATAGGCACTGTTCAAAAAATTCCTGAGTTTATCGCGCGTGCAAAAGATAAAAATGATCGTTTTCGTCTTATGGGTTTTGGCCATCGTGTC…
	'JF429621.1'	GCCTATAAATACAGCATTGGGCAACCATTTGTTTATCCCCGTAACGATCTCAGTTACGCTGCAAACTTCCTTCATATGTGCTTTTCTGTTCCTTGCCAAGAATATAAAATTAATCCAGTACTTGCTCGAGCTATGGACCGAATTTTCACCCTTCATGCAGATCATGAGCAAAATGCATCTACATCAACGGTACGTCTTGCTGGTTCATCAGGAGCCAATCCATTTGCCTGTATAGCAGCAGGTGTAGCATGCCTTTGGGGACCAGCGCACGGTGGTGCTAATGAAACATGTCTAAAAATGTTGCAAGAAATAGGCACTGTTCAAAAAATTCCTGAGTTTATCGCGCGTGCAAAAGATAAAAATGATCGTTTTCGTCTTATGGGTTTTGGCCATCGTGTC…
	'JF429622.1'	GCCTATAAATACAGCATTGGGCAACCATTTGTTTATCCCCGTAACGATCTCAGTTACGCTGCAAACTTCCTTCATATGTGCTTTTCTGTTCCTTGCCAAGAATATAAAATTAATCCAGTACTTGCTCGAGCTATGGACCGAATTTTCACCCTTCATGCAGATCATGAGCAAAATGCATCTACATCAACGGTACGTCTTGCTGGTTCATCAGGAGCCAATCCATTTGCCTGTATAGCAGCAGGTGTAGCATGCCTTTGGGGACCAGCGCACGGTGGTGCTAATGAAACATGTCTAAAAATGTTGCAAGAAATAGGCACTGTTCAAAAAATTCCTGAGTTTATCGCGCGTGCAAAAGATAAAAATGATCGTTTTCGTCTTATGGGTTTTGGCCATCGTGTC…
	'JF429623.1'	GCCTATAAATACAGCATTGGGCAACCATTTGTTTATCCCCGTAACGATCTCAGTTACGCTGCAAACTTCCTTCATATGTGCTTTTCTGTTCCTTGCCAAGAATATAAAATTAATCCAGTACTTGCTCGAGCTATGGACCGAATTTTCACCCTTCATGCAGATCATGAGCAAAATGCATCTACATCAACGGTACGTCTTGCTGGTTCATCAGGAGCCAATCCATTTGCCTGTATAGCAGCAGGTGTAGCATGCCTTTGGGGACCAGCGCACGGTGGTGCTAATGAAACATGTCTAAAAATGTTGCAAGAAATAGGCACTGTTCAAAAAATTCCTGAGTTTATCGCGCGTGCAAAAGATAAAAATGATCGTTTTCGTCTTATGGGTTTTGGCCATCGTGTC…
	'JF429624.1'	GCCTATAAATACAGCATTGGGCAACCATTTGTTTATCCCCGTAACGATCTCAGTTACGCTGCAAACTTCCTTCATATGTGCTTTTCTGTTCCTTGCCAAGAATATAAAATTAATCCAGTACTTGCTCGAGCTATGGACCGAATTTTCACCCTTCATGCAGATCATGAGCAAAATGCATCTACATCAACGGTACGTCTTGCTGGTTCATCAGGAGCCAATCCATTTGCCTGTATAGCAGCAGGTGTAGCATGCCTTTGGGGACCAGCGCACGGTGGTGCTAATGAAACATGTCTAAAAATGTTGCAAGAAATAGGCACTGTTCAAAAAATTCCTGAGTTTATCGCGCGTGCAAAAGATAAAAATGATCGTTTTCGTCTTATGGGTTTTGGCCATCGTGTC…
	'JF429625.1'	GCCTATAAATACAGCATTGGGCAACCATTTGTTTATCCCCGTAACGATCTCAGTTACGCTGCAAACTTCCTTCATATGTGCTTTTCTGTTCCTTGCCAAGAATATAAAATTAATCCAGTACTTGCTCGAGCTATGGACCGAATTTTCACCCTTCATGCAGATCATGAGCAAAATGCATCTACATCAACGGTACGTCTTGCTGGTTCATCAGGAGCCAATCCATTTGCCTGTATAGCAGCAGGTGTAGCATGCCTTTGGGGACCAGCGCACGGTGGTGCTAATGAAACATGTCTAAAAATGTTGCAAGAAATAGGCACTGTTCAAAAAATTCCTGAGTTTATCGCGCGTGCAAAAGATAAAAATGATCGTTTTCGTCTTATGGGTTTTGGCCATCGTGTC…
	'JN646654.1'	GCTTATAAATACAGCATTGGACAACCTTTTGTTTATCCACGTAACGACCTTGGTTATGCTGCAAATTTCCTTCACATGTGCTTTTCTGTTCCTTGTGAAGAATACAAAGTTAATCCAGTTCTTGCGCGAGCTATGGACCGAATCTTCACTTTGCATGCAGATCATGAACAAAACGCATCCACATCAACCGTACGTCTGGCAGGTTCATCAGGAGCAAACCCGTTTGCGTGTATTGCAGCAGGTGTTGCGTGCCTTTGGGGGCCAGCCCATGGTGGTGCTAATGAAGCATGCTTAAAAATGCTGCAAGAAATAGGTTCTATTGAAAAAATTCCTGAATTTATCGCACGTGCAAAAGATAAAAATGATCCTTTCCGTCTTATGGGTTTTGGCCACAGAGTT…
	'JN646660.1'	GCCTATAAATATAGCATTGGACAAGCATTTGTTTATCCACGTAATGATCTTAGTTACGCTGCAAATTTTCTCCGTATGTGTTTTTCTGTTCCTTGTGAAGAATATAAAATTAATCCGGTGCTGACTCGAGCTATGGATAGAATCTTTACTCTTCATGCAGATCATGAACAAAATGCTTCGACATCCACTGTACGTCTTGCAGGTTCATCAGGTGCTAATCCATTTGCATGTATTGCAGCAGGTGTTGCATGCCTTTGGGGACCAGCTCATGGTGGAGCTAATGAAGCATGCCTAAAAATGTTACAAGAAATAGGTTCTGTTGAAAGAATTCCTGAATTCATTGCACGTGCAAAAGATAAAAATGATTCTTTCCGCCTTATGGGTTTTGGTCATCGAGTC…
	'JN646662.1'	GCCTATAAATATAGCATTGGACAAGCATTTGTTTATCCACGTAATGATCTTAGTTACGCTGCAAATTTTCTCCGCATGTGTTTTTCTGTTCCTTGTGAAGAATATAAAATTAATCCGGTGCTGACTCGAGCTATGGATAGAATCTTTACTCTTCATGCAGATCATGAACAAAATGCTTCGACATCCACTGTACGTCTTGCAGGTTCATCAGGTGCTAATCCATTTGCATGTATTGCAGCAGGTGTTGCATGCCTTTGGGGACCAGCTCATGGTGGAGCTAATGAAGCATGCCTAAAAATGTTACAAGAAATAGGTTCTGTTGAAAGAATTCCTGAATTCATTGCACGTGCAAAAGATAAAAATGATTCTTTCCGCCTTATGGGTTTTGGTCATCGAGTC…
	'KB915625.1'	GCTTATAAATATAGCATTGGACAACCCTTCGTTTATCCACGTAATGATCTTGGTTATGCTGCAAATTTCCTCCACATGTGCTTTTCCGTTCCTTGTGAAGAATACAAAGTTAATCCAGTTCTTGCGCGAGCTATGGATCGAATCTTTACTCTGCATGCAGATCATGAACAAAATGCATCCACATCAACTGTACGCCTTGCAGGCTCGTCAGGAGCTAACCCGTTTGCGTGTATTGCAGCGGGTGTTGCATGCCTTTGGGGACCAGCTCATGGTGGCGCCAATGAAGCGTGCCTAAAAATGCTGCAAGAAATAGGTTCTATTGAAAAAATTCCTGAATTTATCGAACGTGCAAAAGATAAAAATGACCCTTTCCGTCTTATGGGTTTTGGACACAGAGTT…
	'KB915628.1'	GCTTATAAATACAGCATTGGACAACCTTTTGTTTATCCACGTAACGATCTTAGCTATGCTGCAAATTTCCTTCACATGTGCTTTTCTGTTCCTTGTGAAGAATATAAAGTTAATCCAGTTCTTGCGCGAGCTATGGACCGAATCTTTACTCTGCATGCAGATCATGAACAAAACGCATCCACATCAACCGTACGTCTGGCAGGTTCATCAGGAGCAAATCCGTTTGCGTGTATTGCAGCAGGTGTTGCGTGCCTTTGGGGGCCAGCTCATGGTGGTGCTAATGAAGCATGCTTAAAAATGCTGCAAGAAATAGGTTCTATTGAAAAAATTCCTGAATTTATCGCACGTGCAAAAGATAAAAATGATCCTTTCCGTCTTATGGGTTTTGGCCATAGAGTT…
	'KB915632.1'	GCTTATAAATACAGTATCGGGCAAGCATTTGTTTATCCACGTAATGATCTTAGTTACGCTGCCAATTTCCTCCGTATGTGTTTTTCTGTTCCATGTGAAGAATACAAAACCAACCCTGTACTCACACGAGCAATGGATCGAATCTTTATCCTTCATGCAGATCACGAACAAAATGCTTCTACATCCACTGTACGCCTTGCTGGGTCATCAGGCGCTAATCCATTTGCATGTATCGCTGCAGGTGTTGCTTGTCTTTGGGGCCCCGCACATGGTGGAGCCAATGAAGCATGCCTAAAGATGCTACTAGAAATAGGTTCTGTTAAGAGAATTCCTGAATTTATTGCACGTGCAAAAGATAAAAATGATCCTTTCCGTCTTATGGGATTTGGTCATCGAGTC…
	KC763950_Rattus	GCCTATAAATATAGTATTGGACAACCATTTGTTTATCCACGCAATGATCTTAGTTATGCTGCAAATTTCCTCCGTATGTGCTTTGCTGTTCCTTGTGAAGAATATAAAACAAACCCTGTGCTTTCTCGGGCAATGGATCAAATCTTTATCCTTCATGCTGATCATGAGCAAAATGCTTCTACATCTACGGTACGTCTTGCTGGATCATCGGGTGCCAATCCGTTTGCTTGTATTGCAGCAGGTGTTGCATGCCTTTGGGGACCCGCACATGGTGGTGCCAATGAAGCATGTCTAAAAATGCTACAAGAAATAGGTTCTATTAAAAGAATTCCTGAATTTATTGCACGTGCAAAAGATAAAAATGATCCTTTCCGCCTTATGGGCTTTGGTCACCGTGTC…
	KC763954_Rattus	CCTTATAAATATACTATTGGACAACCATTTGTTTATCCACGCAATGATTTTAGTTATGCTGCAAATTTCCTCCGTATGTGCTTTGCTGTTCCTTGTGAAGAATATAAAACAAACCCTGTGCTTTCTCGGGCAATGGATCAAATCTTTATCCTTCATGCAGATCATGAGCAAAATGCTTCTACATCTACGGTACGTCTTGCTGGATCATCGGGTGCCAATCCGTTTGCTTGTATTGCAGCAGGTGTTGCATGCCTTTGGGGACCCGCACATGGTGGTGCCAATGAAGCATGTCTAAAAATGTTACAAGAAATAGGTTCTATTAAAAGAATTCCTGAATTTATTGCACGTGCAAAAGATAAAAATGATCCTTTCCGCCTTATGGGCTTTGGTCACCGTGTC…
	KC763955_Rattus	GCCTATAAATATAGTATTGGACAACCATTTGTTTATCCACGCAATGATCTTAGTTATGCTGCAAATTTCCTCAGTATGTGCTTTGCTGTTCCTTGTGAAGAATATAAAACAAACCCTGTGCTTTCTCGGGCAATGGATCAAATCTTTATCCTTCATGCTGATCATGAGCAAAATGCTTCTACATCTACGGTACGTCTTGCTGGATCATCGGGTGCCAATCCGTTTGCTTGTATTGCAGCAGGTGTTGCATGCCTTTGGGGACCCGCACATGGTGGTGCCAATGAAGCATGTCTAAAAATGCTACAAGAAATAGGTTCTATTAAAAGAATTCCTGAATTTATTGCACGTGCAAAAGATAAAAATGATCCTTTCCGCCTTATGGGCTTTGGTCACCGTGTC…
	KC763967_Rattus	GCCTATAAATATAGTATTGGACAAGCATTTGTTTATCCACGCAATGATCTTAGTTATGCTGCGAATTTTCTCCGTATGTGCTTTGCTGTTCCTTGTGAGGAATATAAAACAAACCCTGTGCTTGCTCGGGCGATGGATCAAATCTTTATCCTTCATGCAGATCACGAACAAAATGCTTCTACATCTACGGTACGTCTTGCTGGATCATCGGGTGCTAATCCGTTTGCCTGTATTGCAGCAGGTGTTGCATGTCTTTGGGGACCAGCACATGGTGGTGCCAATGAAGCATGTTTAAAAATGCTACAGGAGATAGGTTCTATTCAAAGAATTCCTGAATTTATTGCTCGTGCAAAAGATAAAAATGATCCGTTTCGCCTTATGGGCTTTGGTCACCGTGTT…
	KF021602_Rodent	GCCTATAAATATAGTATCGGACAAGCTTTTGTTTATCCGCGCAATGATCTTAGTTACGCTGCGAATTTTCTTCGTATGTGCTTTTCTATTCCGTGTGAAGAATACCAAACCAACCCTGTGCTCACTCGAGCAATGGATCGAATCTTCATCCTGCATGCAGATCATGAACAAAACGCTTCTACATCTACTGTACGCCTTGCTGGATCATCAGGGGCTAATCCGTTTGCATGTATTGCTGCAGGTGTTGCCTGCCTTTGGGGTCCTGCACATGGTGGTGCCAATGAAGCATGCCTAAAGATGCTACAAGAAATAGGTTCCGTTGAAAGAATTCCTGAATTTATTGCCCGTGCTAAAGATAAAAATGATCCTTTCCGCCTGATGGGATTTGGTCATCGTGTC…
	'KF021603.1'	GCCTATAAATATAGTATCGGACAAGCTTTTGTTTATCCGCGCAATGATCTTAGTTACGCTGCGAATTTTCTTCGTATGTGCTTTTCTATTCCGTGTGAAGAATACCAAACCAACCCTGTGCTCACTCGAGCAATGGATCGAATCTTCATCCTGCATGCAGATCATGAACAAAACGCTTCTACATCTACTGTACGCCTTGCTGGATCATCAGGGGCTAATCCGTTTGCATGTATTGCTGCAGGTGTTGCCTGCCTTTGGGGTCCTGCACATGGTGGTGCCAATGAAGCATGCCTAAAGATGCTACAAGAAATAGGTTCCGTTGAAAGAATTCCTGAATTTATTGCCCGTGCTAAAGATAAAAATGATCCTTTCCGCCTGATGGGATTTGGTCATCGTGTC…
	KF021604_Rodent	GCCTATAAATATAGTATCGGGCAAGCTTTTGTTTATCCGCGTAATGATCTTAGTTATGCCGCGAATTTCCTCCGTATGTGCTTTTCTGTTCCTTGTGAAGAATACAAAACCAATCCCGTGCTCACTCGAGCAATGGATCGAATCTTTATCCTTCATGCAGATCATGAACAAAACGCTTCTACATCTACTGTACGCCTTGCTGGATCATCAGGGGCTAATCCGTTTGCATGTATTGCTGCAGGTGTTGCCTGCCTTTGGGGTCCTGCACATGGTGGCGCCAATGAAGCATGCCTAAAGATGCTACAAGAAATAGGTTCCGTTGAAAGAATTCCTGAATTTATTGCCCGTGCTAAAGATAAAAATGATCCTTTCCGCCTGATGGGATTTGGTCATCGTGTC…
	KJ16670	GCGTATAAATACAGCATTGGACAAGCATTCGTTTACCCACGGAATGATCTCAATTACGCTGAAAATTTCCTCCACATGTGCTTTTCTGTTCCTTGCGAAGAATACAAAATCAATCCTGTACTTGCCCGAGCTATGGATCGTATCTTTACTCTCCATGCAGATCATGAACAAAATGCATCTACATCGACTGTACGTCTTGCAGGTTCATCAGGAGCGAATCCATTTGCATGTATTGCGGCTGGTGTTGCATGTCTTTGGGGTCCAAATCATGGTGGTGCTAATGAAGCATGTTTAAAGATGCTACAAGAAATAGGTTCCATTGAAAAAATTCCTGAATTTATTGCACGTGCAAAAGACAAAAATGATCCTTTTCGCCTTATGGGTTTTGGCCACCGTGTC…
	'KJ170234.1'	GCATATAAATATAGCATTGGGCAACCATTTGTTTATCCACGTAATGATCTCAGTTACGCCGCAAATTTCCTTCATATGTGCTTTTCTGTTCCTTGCGAAGAATATAAAATTAACCCAGTGCTTGCTCGAGCTATGGACCGAATTTTTACCCTTCATGCAGACCATGAACAAAATGCATCTACATCAACTGTACGTCTTGCTGGTTCATCAGGAGCTAATCCATTTGCATGTATAGCAGCGGGTGTAGCATGCCTTTGGGGACCAGCGCATGGTGGTGCTAATGAAACATGTCTAAAAATGCTGCAAGAAATAGGCACTGTTCAAAAAATTCCTGAGTTTATTGCACGCGCAAAAGACAAAAATGATCGTTTCCGTCTTATGGGTTTTGGTCATCGTGTC…
	'KJ170235.1'	GCCTATAAATATAGCATTGGACAAGCATTTGTTTATCCACGTAATGATCTTAGTTACGCTGCAAATTTTCTCCGTATGTGTTTTTCTGTTCCTTGTGAAGAATATAAAATTAATCCGGTGCTGACTCGAGCTATGGATAGAATCTTTACTCTTCATGCAGATCATGAACAAAATGCTTCGACATCCACTGTACGTCTTGCAGGTTCATCAGGTGCTAATCCATTTGCATGTATTGCAGCAGGTGTTGCATGCCTTTGGGGACCAGCTCATGGTGGAGCTAATGAAGCATGCCTAAAAATGTTACAAGAAATAGGTTCTGTTGAAAGAATTCCTGAATTCATTGCACGTGCAAAAGATAAAAATGATTCTTTCCGCCTTATGGGTTTTGGTCATCGAGTC…
	'KJ170238.1'	GCCTATAAATATAGCATTGGACAAGCATTTGTTTATCCACGTAATGATCTTAGTTACGCTGCAAATTTTCTCCGTATGTGTTTTTCTGTTCCTTGTGAAGAATATAAAATTAATCCGGTGCTGACTCGAGCTATGGATAGAATCTTTACTCTTCATGCAGATCATGAACAAAATGCTTCGACATCCACTGTACGTCTTGCAGGTTCATCAGGTGCTAATCCATTTGCATGTATTGCAGCAGGTGTTGCATGCCTTTGGGGACCAGCTCATGGTGGAGCTAATGAAGCATGCCTAAAAATGTTACAAGAAATAGGTTCTGTTGAAAGAATTCCTGAATTCATTGCACGTGCAAAAGATAAAAATGATTCTTTCCGCCTTATGGGTTTTGGTCATCGAGTC…
	'KJ170239.1'	GCATATAAATATAGCATTGGGCAACCATTTGTTTATCCACGTAATGATCTCAGTTACGCCGCAAATTTCCTTCATATGTGCTTTTCTGTTCCTTGCGAAGAATATAAAATTAACCCAGTGCTTGCTCGAGCTATGGACCGAATTTTTACCCTTCATGCAGACCATGAACAAAATGCATCTACATCAACTGTACGTCTTGCTGGTTCATCAGGAGCTAATCCATTTGCATGTATAGCAGCGGGTGTAGCATGCCTTTGGGGACCAGCGCATGGTGGTGCTAATGAAACATGTCTAAAAATGCTGCAAGAAATAGGCACTGTTCAAAAAATTCCTGAGTTTATTGCACGCGCAAAAGACAAAAATGATCGTTTCCGTCTTATGGGTTTTGGTCATCGTGTC…
	'KJ170241.1'	GCCTATAAATATAGCATTGGACAAGCATTTGTTTATCCACGTAATGATCTTAGTTACGCTGCAAATTTTCTCCGTATGTGTTTTTCTGTTCCTTGTGAAGAATATAAAATTAATCCGGTGCTGACTCGAGCTATGGATAGAATCTTTACTCTTCATGCAGATCATGAACAAAATGCTTCGACATCCACTGTACGTCTTGCAGGTTCATCAGGTGCTAATCCATTTGCATGTATTGCAGCAGGTGTTGCATGCCTTTGGGGACCAGCTCATGGTGGAGCTAATGAAGCATGCCTAAAAATGTTACAAGAAATAGGTTCTGTTGAAAGAATTCCTGAATTCATTGCACGTGCAAAAGATAAAAATGATTCTTTCCGCCTTATGGGTTTTGGTCATCGAGTC…
	KJ522487_Artiodactyla	ACTTATAAATACAGCATTGGGCAACCTTTTGTTTATCCACGTAACGATCTTGGTTATGCTGCAAATTTCCTCCACATGTGCTTTTCTGTTCCTTGTGAAGAATACAAAGTTAATCCAGTTCTTGCGCGAGCTATGGATCGAATCTTTACTCTGCATGCAGATCATGAACAAAACGCATCCACATCAACCGTACGTCTTGCGGGCTCTTCAGGAGCTAATCCGTTTGCGTGTATTGCAGCAGGTGTTGCATGTCTTTGGGGGCCAGCTCATGGTGGTGCTAATGGAGCATGCCTAAAAATGCTGCAAGAAATAGGTTCTATTGAAAAAATTCCTGAATTTATTGCACGTGCAAAAGATAAAAATGATCCTTTCCGTCTTATGGGTTTCGGCCACCGAGTC…
	KJ816665_Chiroptera	GCGTATAAATATAACATTGGACAAGCATTTGTTTACCCACGAAATGATCTCAATTACGCCGAAAATTTCCTTCACATGTGCTTTTCTGTTCCTTGTGAAGAATACAAAGTTAATCCTGTACTTTCTCGAGCTATGGATCGCATTTTTACTCTCCATGCAGATCATGAACAAAATGCATCCACATCAACCGTACGTCTTGCAGGTTCATCAGGAGCCAACCCGTTTGCATGTATTGCAGCTGGTGTTGCATGTCTTTGGGGACCGAATCATGGTGGTGCTAATGAAGCATGCCTAAAAATGCTACAAGAAATAGGTTCCATTGAAAAAATTCCTGAATTTATTGCACGTGCAAAAGATAAAAATGATCCTTTCCGGCTTATGGGTTTTGGTCACCGTGTC…
	KJ816666_Chiroptera	GCGTATAAATATAGTATTGGACAGGCTTTTGTTTATCCGCGTAATGATCTTAGTTACACTGAGAACTTTCTTCATATGTGCTTTTCTATCCCTTGTGAAAAATACAAAATCAATCCAGTTCTTGCCAGAGCTATGGATCGAATTTTTACTTTGCATGCAGATCATGAACAAAATGCATCTACATCAACTGTACGTCTTGCAGGATCGTCGGGAGCTAATCCGTTTGCATGTATTGCAGCAGGTGTTGCGTGTCTTTGGGGACCAAACCACGGTGGTGCTAATGAAGCATGTTTAAAAATGCTACAAGAAATAGGAACCATTGAAAATATTCCTGAATTTATTGCACGTGCAAAAGATAAAAATGATCCATTCCGTCTTATGGGATTTGGCCATAGAGTT…
	KJ816667_Chiroptera	GCGTATAAATATAGCATGGGGCAGGCATTTGTTTACCCACGTAATGATCTTAATTATGCTGCCAACTTTCTCCGTATGTGCTTTTCCGTTCCTTGTGAAGATTACAAAATCAATCCAGTACTTACTCGGGCTATAGATCGAATCTTTATCCTTCATGCAGATCATGAACAAAATGCATCTACGTCTACTGTGCGTCTTGCAGGATCATCTGGAGCTAATCCGTTTGCATGTATCGCAGCAGGTGTTGCATGTCTTTGGGGGCCAGCTCATGGTGGAGCCAATGAAGCGTGTCTAAAAATGCTACAAGAAATAGGTTCTGTCAAAAGAATTCCTGAATTTATTGCACGTGCAAAAGATAAAAATGATCCTTTTCGTCTTATGGGTTTTGGTCATCGAGTA…
	KJ816669_Chiroptera	GCCTATAAATACAGTATCGGCCAAGCTTTTGTTTATCCACGCAATGATCTTAGTTATGCTGCAAATTTCCTCCGTATGTGCTTTTCTGTTCCTTGTGAAGAATATAAAAACAATCCTGTGCTCACTCGAGCAATGGATCGAATCTTTATCCTTCATGCAGATCATGAACAAAACGCTTCGACATCCACTGTGCGTCTTGCAGGATCATCAGGTGCTAATCCGTTTGCATGTATTGCTGCAGGTGTTGCTTGCCTTTGGGGGCCATCGCATGGTGGAGCCAATGAAGCATGCTTAAAAATGCTACAAGAAATAGGCTCCGTTAAGAGAATTCCTGAATTCATTGCACGTGCAAAAGATAAAAACGATCCTTTCCGCCTGATGGGATTTGGTCACCGAGTT…
	KJ816670_Chiroptera	GCGTATAAATACAGCATTGGACAAGCATTCGTTTACCCACGGAATGATCTCAATTACGCTGAAAATTTCCTCCACATGTGCTTTTCTGTTCCTTGCGAAGAATACAAAATCAATCCTGTACTTGCCCGAGCTATGGATCGTATCTTTACTCTCCATGCAGATCATGAACAAAATGCATCTACATCGACTGTACGTCTTGCAGGTTCATCAGGAGCGAATCCATTTGCATGTATTGCGGCTGGTGTTGCATGTCTTTGGGGTCCAAATCATGGTGGTGCTAATGAAGCATGTTTAAAGATGCTACAAGAAATAGGTTCCATTGAAAAAATTCCTGAATTTATTGCACGTGCAAAAGACAAAAATGATCCTTTTCGCCTTATGGGTTTTGGCCACCGTGTC…
	KJ816671_Chiroptera	GCATATAAATATAGTATTGGACAAGCTTTTGTTTACCCACGTAATAATCTTAGTTATACTGAGAATTTTCTTCATATGTGCTTTTCTATCCCTTGTGAAGAATATAAAATCAATCCAGTTCTTGCCAGAGCTATGGATCGAATCTTTACCCTGCATGCAGATCATGAACAAAATGCATCGACATCGACTGTACGTCTTGCAGGATCGTCGGGAGCTAATCCTTTTGCATGTATCGCAGCAGGTGTTGCGTGCCTTTGGGGGCCAAACCACGGTGGTGCTAATGAAGCGTGCCTAAAAATGCTACAAGAAATAGGTTCTATTGAAAATATTCCTGATTTTATTGCGCGTGCGAAAGATAAAAATGATCCCTTCCGTCTTATGGGATTTGGTCATAGAGTT…
	KJ816672_Chiroptera	GCGTATAAATATAGCATTGAACAAGCATTTGTTCTTCCTCGTAATGATCTCAGTTATGTTGAAAATTTTCTCCATATGTGCTTTTCTACCCCTGGTGAAGAATACAAAATCAATCCAGTACTTGTCCGCGCTATGGATCGCGTCTTCACCCTTCATGCGGATCATGAGCAAAATGCATCCACCTCAACTGTACGTCTTGCAGGTTCATCAGGAGCTAACCCGTTTGCATGTATAGCAGCAGGTGTTGCATGTCTTTGGGGACCAAGTCATGGAGGTGCCAATGAAGCATGCCTAAAGATGCTACAAGAAATAGCTTCCATTAAAAAAATTCCCGAATTTATTGCGCGTGCAAAAGATAAAAATGATCCTTTCCGCCTTATGGGCTCTGGTCACCGTGTT…
	KJ816673_Chiroptera	GCATATAAATATAGTATTGGACAAGCTTTTGTTTACCCACGTAATAATCTTAGTTATACTGAGAATTTTCTTCATATGTGCTTTTCTATCCCTTGTGAAGAATATAAAATCAATCCAGTTCTTGCCAGAGCTATGGATCGAATCTTTACCCTGCATGCAGATCATGAACAAAATGCATCGACATCGACTGTACGTCTTGCAGGATCGTCGGGAGCTAATCCTTTTGCATGTATCGCAGCAGGTGTTGCGTGCCTTTGGGGGCCAAACCACGGTGGTGCTAATGAAGCGTGCCTAAAAATGCTACAAGAAATAGGTTCTATTGAAAATATTCCTGATTTTATTGCGCGTGCGAAAGATAAAAATGATCCCTTCCGTCTTATGGGATTTGGTCATAGAGTT…
	KJ816674_Chiroptera	GCTTACAAATACAGCATTGGACAAGCTTTCGTTTATCCACGCAATGATCTTAGCTACGCCGCTAACTTTCTTCGTATGTGTTTTTCTGTTCCTTGTGAAGATTACATAACAAATCCTGTGCTCACTCAGGCAATGGATCGAATCTTTATCCTTCATGCAGATCATGAACAAAACGCCTCTACATCTACTGTGCGTCTTGCAGGATCATCAGGCGCTAATCCATTTGCATGTATTGCTGCAGGTGTCGCTTGCCTTTGGGGACCAGCGCATGGTGGAGCCAACGAAGCATGTCTAAAAATGCTTCAAGAAATAGGCTCCATTGAAAGAATTCCTGAATTTATTGCACGTGCAAAAGATAAAAATGATCCCTTCCGCCTAATGGGATTTGGTCATCGTGTC…
	KJ816675_Chiroptera	GCGTATAAATATAGCATTGAACAAGCATTTGTTCTTCCTCGTAATGATCTCAGTTATGTTGAAAATTTTCTCCATATGTGCTTTTCTACCCCTGGTGAAGAATATAAAATCAATCCAGTACTTGTCCGCGCTATGGATCGCGTCTTCACCCTTCATGCGGATCATGAGCAAAATGCATCCACCTCAACTGTACGTCTTGCAGGTTCATCAGGAGCTAACCCGTTTGCATGTATAGCAGCAGGTGTTGCATGTCTTTGGGGACCAAGTCATGGAGGTGCCAATGAAGCATGCCTAAAGATGCTACAAGAAATAGCTTCCATTAAAAAAATTCCCGAATTTATTGCGCGTGCAAAAGATAAAAATGATCCTTTCCGCCCTATGGGCTTTGGTCACCGTGTT…
	KJ816676_Chiroptera	GCATATAAATATAGTATTGGGCAAGCTTTTGTTTACCCACGTAATAATCTTAGTTATACTGAGAATTTTCTTCATATGTGCTTTGCTATCCCTTGTGAGGAATATAAAATCAATCCAGTTCTTGCCAGAGCTATGGATCGAACCTTTACCCTGCATGCAGATCATGAACAAAATGCATCGACATCAACTGTACGTCTTGCAGGATCGTCGGGAGCTAATCCTTTTGCATGTATCGCAGCAGGTGTTGCATGCCTTTGGGGGCCAAACCACGGTGGCGCTAATGAAGCGTGCCTAAAAATGCTACAGGAAATAGGTTCTATTGAAAATATTCCTGATTTTATTGCGCGTGCGAAAGATAAAAATGATCCCTTCCGTCTCATGGGATTTGGTCATAGAGTT…
	KJ816677_Chiroptera	GCCTATAAATATAGTATTGGACAGCCATTTGTTTATCCACGTAATGATCTTGGATACGCCGCTAATTTCCTTCATATGTGCTTTTCTGTTCCTTGTGAAGAATACAAAGTCAACCCAATCCTTGCTCAAGCTATGGACCGTATCTTCACCCTTCACGCAGATCATGAACAAAATGCATCTACATCAACTGTACGTCTTGCTGGTTCATCAGGCGCAAATCCTTTTGCATGTATCGCAGCAGGTGTTGCATGTCTTTGGGGACCGGCTCATGGTGGCGCAAATGAAGCATGCCTGAAAATGTTAGAAGAAATAGGTTCTGTTGAAAAAATCCCTGAATTTATTACACGTGCAAAAGATAAAAATGATCCTTTTCGCCTTATGGGCTTTGGGCATCGAGTC…
	KJ816678_Chiroptera	GCGTATAAATATAGCATTGAACAAGCATTTGTTCTTCCTCGTAATGATCTCAGTTATGTTGAAAATTTTCTCCATATGTGCTTTTCTACCCCTGGTGAAGAATACAAAATCAATCCAGTACTTGTCCGCGCTATGGATCGCGTCTTCACCCTTCATGCGGATCATGAGCAAAATGCATCCACCTCAACTGTACGTCTTGCAGGTTCATCAGGAGCTAACCCGTTTGCATGTATAGCAGCAGGTGTTGCATGTCTTTGGGGACCAAGTCATGGAGGTGCCAATGAAGCATGCCTAAAGATGCTACAAGAAATAGCTTCCATTAAAAAAATTCCCGAATTTATTGCGCGTGCAAAAGATAAAAATGATCCTTTCCGCCTTATGGGCTTTGGTCACCGTGTT…
	KJ816679_Chiroptera	GCTTATAAATATAGTATTGGACAGCCATTTGTTTATCCACGTAATGATCTCAGTTATGCCGCTAATTTCCTGCATATGTGCTTCTCTGTTCCGTGTGAAGAATACAAAGTTAATCCAATCCTTGCTCGCGCTATGGATCGCATTTTTACCCTTCATGCGGATCATGAACAAAATGCATCTACATCAACTGTACGTCTTGCTGGTTCATCAGGAGCAAATCCTTTTGCATGTATTGCAGCAGGTGTTGCGTGTCTTTGGGGGCCTGCTCATGGTGGTGCAAATGAAGCATGTCTAAAAATGTTAAAAGAAATAGGATCCGTTGATAAAATTCCCGAATTTATAGCACGCGCAAAAGATAAAAATGATCCTTTTCGTCTTATGGGCTTTGGCCATCGAGTT…
	KJ816680_Chiroptera	GCGTATAAATATAGCATTGAACAAGCGTTTGTTCTTCCTCGTAATGATCTCAGTTATGTTGAAAATTTTCTCCATATGTGCTTTTCTACCCCTGGTGAAGAATACAAAATCAATCCAGTACTTGTCCGCGCTATGGATCGCGTCTTCACCCTTCATGCGGATCATGAGCAAAATGCATCCACCTCAACTGTACGTCTTGCAGGTTCATCAGGAGCTAACCCGTTTGCATGTATAGCAGCAGGTGTTGCATGTCTTTGGGGACCAAGTCATGGAGGTGCCAATGAAGCATGCCTAAAGATGCTACAAGAAATAGCTTCCATTAAAAAAATTCCCGAATTTATTGCGCGTGCAAAAGATAAAAATGATCCTTTCCGCCTTATGGGCTTTGGTCACCGTGTT…
	KJ816681_Chiroptera	GCCTATAAATATAGTATTGGGCAACCATTTGTTTATCCCCGTAACGATCTTGGTTATGCCGCCAATTTCCTTCATATGTGCTTTTCTGTTCCTTGTGAAGAATATAAAGTCAATCCAGTCCTTGCCCGAGCTATGGACCGCATCTTCACCCTTCATGCAGATCATGAACAAAATGCATCTACATCGACTGTACGTCTTGCTGGCTCATCGGGAGCAAATCCATTTGCATGTATCGCAGCAGGTGTTGCATGTCTTTGGGGACCAGCCCATGGTGGTGCCAATGAAGCATGCCTAAAAATGTTAAAAGAAATAGGTTCTGTTGAAAAAATTCCTGAATTTATTGCACGCGCAAAAGATAAAAATGATCCTTTTCGTCTCATGGGTTTTGGCCACCGGGTC…
	KJ816682_Chiroptera	GCATATAAATATACTATTGGACAAGCTTTTGTTTACCCACGGAATGATCTTAGTTACACTGAGAATTTTCTTCATATGTGCTTTGCTATCCCTTGTGAAGAATACAAAATCAATCCAGTTCTTGCCAGAGCTATGGATCGAATCTTTACTCTGCATGCAGATCATGAACAAAATGCATCCACATCAACTGTACGTCTTGCAGGATCATCGGGAGCTAATCCGTTTGCATGTATCGCAGCAGGTGTTGCATGCCTTTGGGGACCAAACCACGGTGGCGCTAATGAAGCATGCCTAAAAATGCTACAAGAAATAGGTTCTATTGAAAATATTCCCGATTTTATTGCGCGTGCGAAAGATAAAAATGACCCATTCCGTCTCATGGGATTTGGCCATAGAGTT…
	KJ816683_Chiroptera	GCGTATAAATATAGCATTGAACAAGCATTTGTTCTTCCTCGTAATGATCTCAGTTATGTTGAAAATTTTCTCCATATGTGCTTTTCTACCCCTGGTGAAGAATACAAAATCAATCCAGTACTTGTCCGCGCTATGGATCGCGTCTTCACCCTTCATGCGGATCATGAGCAAAATGCATCCACCTCAACTGTACGTCTTGCAGGTTCATCAGGAGCTAACCCGTTTGCATGTATAGCAGCAGGTGTTGCATGTCTTTGGGGACCAAGTCATGGAGGTGCCAATGAAGCGTGCCTAAAGATGCTACAAGAAATAGCTTCCATTAAAAAAATTCCCGAATTTATTGCGCGTGCAAAAGATAAAAATGATCCTTTCCGCCTTATGGGCTTTGGTCACCGTGTT…
	KJ816684_Chiroptera	GCGTATAAATATAGCATTGAACAAGCATTTGTTCTTCCTCGTAATGATCTCAGTTATGTTGAAAATTTTCTCCATATGTGCTTTTCTACCCCTGGTGAAGAATACAAAATCAATCCAGTACTTGTCCGCGCTATGGATCGCGTCTTCACCCTTCATGCGGATCATGAGCAAAATGCATCCACCTCAACTGTACGTCTTGCAGGTTCATCAGGAGCTAACCCGTTTGCATGTATAGCAGCAGGTGTTGCATGTCTTTGGGGACCAAGTCATGGAGGTGCCAATGAAGCATGCCTGAAGATGCTACAAGAAATAGCTTCCATTAAAAAAATTCCCGAATTTATTGCGCGTGCAAAAGATAAAAATGATCCTTTCCGCCTTATGGGCTTTGGTCACCGTGTT…
	KJ816685_Chiroptera	GCATATAAATATAGCATTGGTCAGGCCTTTGTTTATCCACGTAATGACCTTGGATACACAGAGAATTTTCTTCATATGTGCTTCGCTATCCCTTGTGAAGAATACAAAATAAATCCTGTTCTCGCTAGAGCTATGGATAGAATTTTTACTCTACATGCAGATCATGAACAAAATGCATCTACGTCAACTGTACGTCTTGCAGGATCATCGGGAGCTAATCCGTTTGCATGTATTGCAGCGGGTGTTGCATGCCTCTGGGGACCAAATCATGGTGGTGCTAACGAAGCATGTTTAAAAATGTTACAAGACATAGGATCTATTAAAAATATCCCTGAATTTATTGCACGTGCAAAGGATAAAAATGATCCATTCCGTCTTATGGGATTTGGCCATAGAGTT…
	KJ816686_Chiroptera	GCTTATAAATACAACATCGGACAAGCTTTCGTTTATCCGCGTAATGATCTTAGTTACGCTGCAAACTTCCTTCGTATGTGTTTTTCTGTTCCTTGTGAAGAATACAAAACCAATCCTGTGCTCACTCGAGCGATGGATAGGATCTTTATCCTTCATGCAGATCACGAACAAAATGCTTCCACGTCCACTGTGCGTCTTGCAGGATCGTCAGGCGCTAATCCATTCGCATGTATTGCTGCAGGTGTTGCTTGCCTTTGGGGACCAGCACATGGTGGAGCTAATGAAGCATGTCTAAAGATGTTACAAGAAATAGGTTCCGTTAAAAGAATTCCTGAATTTATTGCACGTGCAAAAGATAAAAATGATCCTTTCCGACTGATGGGATTTGGTCATCGTGTC…
	KJ816687_Chiroptera	GCTTACAAATACAGCATTGGACAAGCTTTTGTTTATCCACGCAATGATCTTAGTTACGCCACAAACTTTCTTCGCATGTGTTTTTCTGTTCCTTGTGAAGATTACGTAACAAATCCTGTACTCACTCGGGCAATGGATCGAATCTTTATCCTTCATGCAGATCATGAACAAAACGCCTCCACATCTACTGTGCGTCTTGCAGGATCATCAGGTGCTAATCCGTTTGCATGTATTGCTGCAGGTGTCGCTTGCCTTTGGGGACCAGCGCATGGTGGGGCCAACGAAGCATGTCTAAAAATGCTGCAAGAAATAGGCTCTGTTGAAAGAATTCCTGAATTTATTGCGCGTGCAAAAGATAAAAATGATCCCTTCCGCCTAATGGGATTTGGTCATCGTGTC…
	KJ816688_Chiroptera	GCATATAAGTATAACATTGGGCAGCCTTTTGTTTATCCGCGCAATAACCTTGATTACGCTGCAAATTTTCTTCGTATGTGCTTTGCTGTTCCTTGTGAAGAATACGAAACAAATCCCGTGCTTTCTCGAGCGATGGATAGAATCTTTATCCTGCACGCGGATCATGAACAAAATGCTTCCACATCCACTGTACGTCTTGCAGGATCATCTGGCGCTAATCCTTTTGCATGTATTGCTGCAGGTGTTGCTTGCCTATGGGGACCTGCTCATGGTGGAGCAAATGAAGCATGCCTTAAAATGCTACAAGAAATAGGCTCCGTTAAAAGAATTCCTGAATTTATTGCACGCGCAAAAGATAAAAATGATCCTTTCCGTTTGATGGGATTTGGGCATCGTGTC…
	KJ816689_Chiroptera	GCGTACAAATATAGTATCGGACAGGCGTTTGTTTATCCACGTAACGACCTCAGTTATGCTGCAAACTTTCTCCATATGTGCTTTTCTATTCCTTGTGAAGAATATAAAATCAATCCAGTTCTGGCTCGAGCTATGGATCGAATCTTTACCCTTCACGCAGATCATGAACAAAATGCTTCTACGTCCACTGTACGTCTTGCAGGATCATCGGGGGCTAATCCGTTTGCATGTATCGCAGCAGGCGTTGCGTGCCTTTGGGGACCTGCTCATGGCGGAGCCAATGAAGCATGTTTAAAAATGTTACAAGAAATAAATTCTGTTAAAAGAATTCCTGAATTTATTGCGCGCGCAAAAGATAAAAATGATCCCTTCCGTCTTATGGGATTTGGTCACCGAGTT…
	KJ816690_Chiroptera	GCATATAAATATAGCATTGGACAAGCTTTTGTTTACCCACGTAACGATCTTAGTTACGCTGAGAATTTTCTTCATATGTGTTTTGCTATCCCTTGTGAGGAATACAAAATAAATCCAGTTCTTGCCAGAGCTATGGATCGAATCTTTACCCTGCATGCAGATCATGAACAAAACGCATCTACATCAACTGTACGTCTTGCAGGATCATCGGGAGCTAATCCGTTTGCATGTATAGCAGCAGGTGTTGCGTGCCTTTGGGGACCAAACCATGGTGGTGCTAATGAAGCATGCTTAAAAATGCTACAAGAAATAGGCTCTATTGAAAATATTTCTGAGTTTGTTGCGCGTGCAAAAGATAAAAATGATCCCTTCCGTCTTATGGGATTTGGTCATAGAGTT…
	KJ816691_Chiroptera	GCTTACCAATATAGTATCGGACAAGCTTTTGTTTATCCGCGCAATGATCTCAGTTATGCTGCGAACTTTCTGCGTATGTGTTTTGCTGTTCCTTGTGAGGAATACAAAACCAATCCCGTGCTTACCCGAGCCATGGATCGGATCTTTATCCTTCATGCAGATCATGAACAAAATGCTTCTACATCCACTGTACGTCTTGCAGGATCATCCGGCGCTAATCCTTTTGCGTGTATTGCCGCAGGTGTTGCTTGCCTTTGGGGACCAGCACATGGTGGAGCGAATGAAGCATGTTTAAAGATGTTACAAGAAATAGGTTCCGTTGAAAGAATTCCTGAATTTATCGCACGTGCAAAAGATAAAAATGATCCTTTCCGACTGATGGGATTTGGTCATCGTGTC…
	KJ816692_Chiroptera	GCTTACAAATATAGTATCGGACAAGCTTTTGTTTATCCGCGCAATGATCTTAGCTATGCTGCAAATTTTCTTCGTATGTGTTTTTCTGTCCCTTGTGAAGATTACAAAACAAATCCTGTACTTACTCAGGCAATGGATCGAATCTTCATCCTTCATGCAGATCATGAACAAAATGCGTCTACATCTACCGTACGTCTTGCAGGATCATCAGGTGCTAATCCATTTGCATGTATTGCTGCAGGTGTTGCTTGCCTTTGGGGGCCAGCGCACGGTGGAGCTAATGAAGCATGCCTTAAAATGCTACAAGAAATAGGAACTGTTGAAAGAATTCCTGAATTTATTGCACGTGCAAAAGATAAAAGTGATCCCTTCCGCTTGATGGGATTCGGTCATCGTGTC…
	'KL407334.1'	GCCTATAAATATAGCATCGGACAAGCATTTGTTTATCCACGTAATGATCTTAGTTACGCTGCAAATTTCCTCCATATGTGTTTTTCTATCCCTTGTGAAGAATATAAAATTAATCCAGTGCTAACTCGAGCTATGGATCGAATCTTTACCCTTCATGCAGATCATGAACAAAATGCTTCTACATCCACTGTACGTCTTGCAGGTTCATCAGGTGCTAATCCATTTGCATGTATTGCAGCAGGTGTTGCATGCCTTTGGGGACCAGCTCATGGTGGAGCCAATGAAGCATGCCTAAAAATGTTACAAGAAATAGGTTCTGTTGAAAGAATCCCTCAATTCATTGCACGTGCAAAAGATAAAAATGATTCTTTCCGCCTTATGGGTTTTGGTCACCGAGTC…
	'KL407337.1'	GCATATAAATACAGTATTGGGCAACCATTTATTTATCCCCGTAACGATCTCAGTTATGCTGCAAACTTCCTTCATATGTGCTTTTCTGTTCCTTGCCAAGAATATAAAATTAATCCAGTACTTGCTCGAGCTATGGACCGAATTTTCACCCTTCATGCAGATCATGAGCAAAATGCATCTACATCAACGGTACGTCTTGCTGGTTCATCAGGAGCTAATCCATTTGCGTGTATAGCAGCAGGTGTAGCATGCCTTTGGGGACCAGCGCACGGTGGTGCTAATGAAACATGTCTAAAAATGCTGCAAGAAATAGGCACTGTTCAAAAAATTCCTGAGTTTATCGCACGTGCAAAAGATAAAAATGATCGTTTTCGTCTTATGGGTTTTGGTCATCGTGTC…
	'KL411701.1'	GCCTATAAATATAGCATTGGACAAGCATTTGTTTATCCACGTAATGATCTTAGTTACGCTGCAAATTTTCTCCGTATGTGTTTTTCTGTTCCTTGTGAAGAATATAAAATTAATCCGGTGCTGACTCGAGCTATGGATAGAATCTTTACTCTTCATGCAGATCATGAACAAAATGCTTCGACATCCACTGTACGTCTTGCAGGTTCATCAGGTGCTAATCCATTTGCATGTATTGCAGCAGGTGTTGCATGCCTTTGGGGACCAGCTCATGGTGGAGCTAATGAAGCATGCCTAAAAATGTTACAAGAAATAGGTTCTGTTGAAAGAATTCCTGAATTCATTGCACGTGCAAAAGATAAAAATGATTCTTTCCGCCTTATGGGTTTTGGTCATCGAGTC…
	'KL411717.1'	GCCTATAAATATAGCATTGGACAAGCATTTGTTTATCCACGTAATGATCTTAGTTACGCTGCAAATTTTCTCCGTATGTGTTTTTCTGTTCCTTGTGAAGAATATAAAATTAATCCGGTGCTGACTCGAGCTATGGATAGAATCTTTACTCTTCATGCAGATCATGAACAAAATGCTTCGACATCCACTGTACGTCTTGCAGGTTCATCAGGTGCTAATCCATTTGCATGTATTGCAGCAGGTGTTGCATGCCTTTGGGGACCAGCTCATGGTGGAGCTAATGAAGCATGCCTAAAAATGTTACAAGAAATAGGTTCTGTTGAAAGAATTCCTGAATTCATTGCACGTGCAAAAGATAAAAATGATTCTTTCCGCCTTATGGGTTTTGGTCATCGAGTC…
	KM030503_Chiroptera	GCGTATAAATACAGTATTGGACAGGCTTTTGTTTATCCACGCAATGACCTTACTTATGCTGAAAACTTTCTTCGTATGTGCTTTTCCATTCCTTCTGAAGACTATAGAATCAATCCAGTATTTGCTAAGGCTATAGATCGAATATTTATCCTTCATGCGGATCATGAACAAAATGCTTCTACATCCACTGTACGTCTTGCAGGATCATCGGGCGCTAACCCGTTTGCATGTATCGCAGCAGGTATTGCATGCCTTTGGGGACCAGCTCATGGTGGAGCCAATGAAGCATGCTTAAAAATGCTACAAGAAATAGGCTCCGTCAAAAAAATTCCTGAATTTATTGCTCGCGCAAAAGATAAAAATGATTCTTTTCGTCTTATGGGTTTTGGTCATCGCGTA…
	KM030504_Chiroptera	GCCTACAAATACAACATCGGGCAACCATTCGTTTACCCACGTAACGATCTCAGTTATGCCGCAAATTTTCTTCACATGTGCTTTTCTGTTCCCTGCGAAGAATATAAAGTCAATCCCATTCTTGTCCGGGCCATGGACCGCATATTTACTCTCCATGCAGACCATGAACAAAATGCCTCCACATCTACTGTACGCCTTGCGGGATCATCAGGAGCTAACCCGTTTGCGTGTATCGCAGCGGGTGTTGCGTGTCTTTGGGGACCAGCCCATGGCGGAGCCAATGAAGCATGCCTAAATATGCTAAAGGAAATCGGTTCTGCAGAAAGAATTCCTGAATTCATAGCACGTGCAAAAGACAAAAAAGACCCCTTCCGTCTCATGGGATTCGGTCATCGAGTC…
	KM030505_Chiroptera	GCTTATAAATATAGTATCGGACAACCATTTGTTTATCCCCGTAATGATCTTAGTTACGCTGCAAATTTTCTTCATATGTGTTTTTCTGTTCCTTGCGAAGAGTATAAAATCAATCCCGTGCTTGCTCGAGCTATGGATCGAATCTTTACCCTTCATGCAGATCATGAACAAAATGCTTCTACGTCTACTGTACGTCTTGCAGGATCATCTGGTGCTAATCCGTTCGCATGTATCGCAGCAGGTGTTGCATGTCTTTGGGGGCCAGCTCATGGGGGAGCGAATGAAGCATGTCTAAAGATGCTACAAGAAATAGGTTCTGTTGACAGAATTCCTGAATTTATTGCACGTGCAAAAGATAAAAATGATCCTTTCCGCCTTATGGGATTTGGTCACAGAGTT…
	KM030506_Chiroptera	GCTTATAAATACAGTATTGGACAACCATTTATTTATCCTAGAAATGATCTTAGTTATGCTGCTAATTTCCTTCATATGTGCTTTTCTGTTCCTTGTGAAGAATATAAAATCAATCCTGTACTTTCTCGAGCTATGGACCGAATTTTTATCCTTCATGCAGATCATGAACAAAATGCCTCTACATCCACTGTACGTCTTGCAGGATCGTCTGGAGCTAATCCGTTTGCATGCATAGCAGCAGGTGTTGCATGTCTTTGGGGACCAGCGCATGGTGGAGCGAATGAAGCATGCCTAAAAATGTTACAAGAAATAGGGGATGTGAAAAGAATTCCTGAATTTATTGCGCGTGCAAAAGATAAAAACGATCCTTTTCGTCTTATGGGATTTGGTCATAGAGTT…
	KM030507_Chiroptera	GCTTATAAATATAGTATCGGACAACCATTTGTTTATCCCCGTAATGATCTTAGTTACGCTGCAAATTTTCTTCATATGTGTTTTTCTGTTCCTTGCGAAGAGTATAAAATCAATCCCGTGCTTGCTCGAGCTATGGATCGAATCTTTACCCTTCATGCAGATCATGAACAAAATGCTTCTACGTCTACTGTACGTCTTGCAGGATCATCTGGAGCTAATCCGTTCGCATGTATCGCAGCAGGTGTTGCATGTCTTTGGGGGCCAGCTCATGGGGGAGCGAATGAAGCATGTCTAAAGATGCTACAAGAAATAGGTTCTGTTGACAGAATTCCTGAATTTATTGCACGTGCAAAAGATAAAAATGATCCTTTCCGCCTTATGGGATTTGGTCACAGAGTT…
	KM030508_Chiroptera	GCTTATAAATATAGTATCGGACAACCATTTGTTTATCCCCGTAATGATCTTAGTTACGCTGCAAATTTTCTTCATATGTGTTTTTCTGTTCCTTGCGAAGAGTATAAAATCAATCCCGTGCTTGCTCGAGCTATGGATCGAATCTTTACCCTTCATGCAGATCATGAACAAAATGCTTCTACGTCTACTGTACGTCTTGCAGGATCATCTGGAGCTAATCCGTTCGCATGTATCGCAGCAGGTGTTGCATGTCTTTGGGGGCCAGCTCATGGGGGAGCGAATGAAGCATGTCTAAAGATGCTACAAGAAATAGGTTCTGTTGACAGAATTCCTGAATTTATTGCACGTGCAAAAGATAAAAATGATCCTTTCCGCCTTATGGGATTTGGTCACAGAGTT…
	KM030509_Chiroptera	GCGTATAAATACAGCATCGGACAACCATTTATTTATCCCCGGAACGATCTTAGTTATTCTGCTAACTTTCTTCATATGTGCTTTTCTGTTCCTTGTGAAGAATATAAAGTCAATCCTGTACTTGCTCGGGCTATGGACCGAATTTTTATCCTTCATGCAGACCATGAACAAAATGCTTCCACATCCACTGTACGTCTTGCAGGATCTTCTGGAGCTAACCCATTTGCATGTATCGCAGCAGGTGTTGCATGTCTTTGGGGCCCAGCGCATGGTGGAGCAAATGAAGCATGCCTAAAAATGCTACAAGAAATAGGATCTGTTGAAAGAATCCCTGAATTTATCGCGCGTGCAAAAGATAAAAATGACCCTTTCCGTCTTATGGGATTTGGTCATAGAGTT…
	KM030510_Chiroptera	GCCTATAAATACAACATCGGGCAACCATTCGTTTACCCACGTAACGATCTCAGTTATGCCGCAAATTTTCTTCACATGTGCTTTTCTGTTCCCTGCGAAGAATATAAAGTCAATCCCATCCTTGTCCGGGCCATGGACCGCATATTTACTCTCCATGCAGACCATGAACAAAATGCCTCCACATCTACTGTACGCCTTGCGGGATCATCAGGAGCTAACCCGTTTGCGTGTATCGCAGCGGGTGTTGCGTGTCTTTGGGGACCAGCCCATGGCGGAGCCAATGAAGCATGCCTAAATATGCTAAAGGAAATCGGTTCTGCAGAAAGAATTCCTGAATTCATAGCACGTGCAAAAGACAAAAAAGACCCCTTCCGTCTCATGGGATTCGGTCATCGAGTC…
	KM030511_Chiroptera	GCGTACAAATACAGCATCGGACAACCATTTATTTATCCCCGGAACGATCTTAGTTATGCGGCTAACTTTCTTCATATGTGCTTTTCTGTTCCTTGTGAAGAATATAAAGTCAATCCTGTACTTTCTCGGGCTATGGATCGAATTTTTATCCTTCATGCAGATCATGAACAAAATGCTTCCACATCCACTGTACGTCTTGCAGGATCTTCTGGAGCTAACCCGTTTGCATGTATCGCAGCAGGTGTTGCATGTCTTTGGGGCCCAGCGCATGGTGGAGCAAATGAAGCATGCCTAAAAATGCTACAAGAAATAGGATCTGTTGAAAGAATCCCTGAATTCATTGCGCGTGCAAAAGATAAAAACGACCCTTTCCGTCTTATGGGATTTGGTCATAGAGTC…
	KM030512_Chiroptera	GCCTATAAATACAACATCGGGCAACCATTCGTTTACCCACGTAACGATCTCAGTTATGCCGCAAATTTTCTTCACATGTGCTTTTCTGTTCCCTGCGAAGAATATAAAGTCAATCCCATTCTTGTCCGGGCCATGGACCGCATATTTACTCTCCATGCAGACCATGAACAAAATGCCTCCACATCTACTGTACGCCTTGCGGGATCATCAGGAGCTAACCCGTTTGCGTGTATCGCAGCGGGTGTTGCGTGTCTTTGGGGACCAGCCCATGGCGGAGCCAATGAAGCATGCCTAAATATGCTAAAGGAAATCGGTTCTGCAGAAAGAATTCCTGAATTCATAGCACGTGCAAAAGACAAAAAAGACCCCTTCCGTCTCATGGGATTCGGTCATCGAGTC…
	KM030513_Chiroptera	GCTTATAAATACAGTATCGGACAACCATTTATTTATCCTAGAAATGATCTTAGTTATGCTGCTAATTTTCTTCATATGTGCTTTTCTGTTCCTTGTGAAGAATATAAAATCAATCCTGTACTTTCTCGAGCTATGGACAGAATTTTTATCCTTCATGCAGATCATGAACAAAATGCTTCTACATCCACTGTACGTCTTGCAGGATCATCTGGAGCTAATCCGTTTGCATGCATCGCAGCAGGTGTTGCATGTCTTTGGGGACCAGCGCATGGTGGAGCAAATGAAGCATGCCTCAAAATGTTACAAGAAATAGGAGATGTGAAAAGAATTCCTGAATTTATTGCGCGTGCAAAAGATAAAAACGACCCTTTTCGTCTTATGGGATTTGGTCATAGAGTT…
	KM030514_Chiroptera	GCTTATAAATACAGTATTGGACAACCATTTATTTATCCTAGAAATGATCTTAGTTATGCTGCTAATTTCCTTCATATGTGCTTTTCTGTTCCTTGTGAAGAATATAAAATCAATCCTGTACTTTCTCGAGCTATGGACCGAATTTTTATCCTTCATGCAGATCATGAACAAAATGCCTCTACATCCACTGTACGTCTTGCAGGATCGTCTGGAGCTAATCCGTTTGCATGCATAGCAGCAGGTGTTGCATGTCTTTGGGGACCAGCGCATGGTGGAGCGAATGAAGCATGCCTAAAAATGTTACAAGAAATAGGGGATGTGAAAAGAATTCCTGAATTTATTGCGCGTGCAAAAGATAAAAACGATCCTTTTCGTCTTATGGGATTTGGTCATAGAGTT…
	KM030515_Chiroptera	GCTTATAAATACAGTATTGGACAACCATTTATTTATCCTAGAAATGATCTTAGTTATGCTGCTAATTTCCTTCATATGTGCTTTTCTGTTCCTTGTGAAGAATATAAAATCAATCCTGTACTTTCTCGAGCTATGGACCGAATTTTTATCCTTCATGCAGATCATGAACAAAATGCCTCTACATCCACTGTACGTCTTGCAGGATCGTCTGGAGCTAATCCGTTTGCATGCATAGCAGCAGGTGTTGCATGTCTTTGGGGACCAGCGCATGGTGGAGCGAATGAAGCATGCCTAAAAATGTTACAAGAAATAGGGGATGTGAAAAGAATTCCTGAATTTATTGCGCGTGCAAAAGATAAAAACGATCCTTTTCGTCTTATGGGATTTGGTCATAGAGTT…
	KM030516_Chiroptera	GCGTATAAATATAGTATCGAACAACCATTTGTATATCCACGCAATGATCTTAGTTATGCTGCCAATTTTCTTCATATGTGTTTTTCTGTTCCTTGTGAAAAATATGAAGTCAATCCAGTTCTTGCCCGAGCTATGGATAGAATCTTTACTCTTCATGCAGATCATGAACAAAATGCATCTACATCAACTGTCCGTCTTGCAGGTTCATCTGGTGCTAATCCATTTGCGTGTATTGCAGCAGGTGTTGCATGCCTTTGGGGACCAGCTCATGGTGGTGCCAATGAAGCATGTTTAAAAATGCTACAAGAAATCGGTTCTGTTCAAAAAATCCCTGAATTTATTGCACGTGCAAAAGATAAAAAAGATCCTTTCCGTCTTATGGGTTTTGGCCATCGAGTT…
	KM030517_Chiroptera	GCGTATAAATATAGTATCGAACAACCATTTGTATATCCACGCAATGATCTTAGTTATGCTGCCAATTTTCTTCATATGTGTTTTTCTGTTCCTTGTGAAAAATATGAAGTCAATCCAGTTCTTGCCCGAGCTATGGATAGAATCTTTACTCTTCATGCAGATCATGAACAAAATGCATCTACATCAACTGTCCGTCTTGCAGGTTCATCTGGTGCTAATCCATTTGCGTGTATTGCAGCAGGTGTTGCATGCCTTTGGGGACCAGCTCATGGTGGTGCCAATGAAGCATGTTTAAAAATGCTACAAGAAATCGGTTCTGTTCAAAAAATCCCTGAATTTATTGCACGTGCAAAAGATAAAAAAGATCCTTTCCGTCTTATGGGTTTTGGCCATCGAGTT…
	KM030518_Chiroptera	GCTTATAAATATAGTATCGGACAACCATTTGTTTATCCCCGTAATGATCTTAGTTACGCTGCAAATTTTCTTCATATGTGTTTTTCTGTTCCTTGCGAAGAGTATAAAATCAATCCCGTGCTTGCTCGAGCTATGGATCGAATCTTTACCCTTCATGCAGATCATGAACAAAATGCTTCTACGTCTACTGTACGTCTTGCAGGATCATCTGGAGCTAATCCGTTCGCATGTATCGCAGCAGGTGTTGCATGTCTTTGGGGGCCAGCTCATGGGGGAGCGAATGAAGCATGTCTAAAGATGCTACAAGAAATAGGTTCTGTTGACAGAATTCCTGAATTTATTGCACGTGCAAAAGATAAAAATGATCCTTTCCGCCTTATGGGATTTGGTCACAGAGTT…
	KM030519_Chiroptera	GCTTATAAATATAGTATCGGACAACCATTTGTTTATCCCCGTAATGATCTTAGTTACGCTGCAAATTTTCTTCATATGTGTTTTTCTGTTCCTTGCGAAGAGTATAAAATCAATCCCGTGCTTGCTCGAGCTATGGATCGAATCTTTACCCTTCATGCAGATCATGAACAAAATGCTTCTACGTCTACTGTACGCCTTGCAGGATCATCTGGAGCTAATCCGTTCGCATGTATCGCAGCAGGTGTTGCATGTCTTTGGGGGCCAGCTCATGGGGGAGCGAATGAAGCATGTCTAAAGATGCTACAAGAAATAGGTTCTGTTGACAGAATTCCTGAATTTATTGCACGTGCAAAAGATAAAAATGATCCTTTCCGCCTTATGGGATTTGGTCACAGAGTT…
	KM030520_Chiroptera	GCTTATAAATACAGTATTGGACAACCATTTATTTATCCTAGAAATGATCTTAGTTATGCTGCTAATTTCCTTCATATGTGCTTTTCTGTTCCTTGTGAAGAATATAAAATCAATCCTGTACTTTCTCAAGCTATGGACCGAATTTTTATCCTTCATGCAGATCATGAACAAAATGCCTCTACATCCACTGTACGTCTTGCAGGATCGTCTGGAGCTAATCCGTTTGCATGCATAGCAGCAGGTGTTGCATGTCTTTGGGGACCAGCGCATGGTGGAGCGAATGAAGCATGCCTAAAAATGTTACAAGAAATAGGGGATGTGAAAAGAATTCCTGAATTTATTGCGCGTGCAAAAGATAAAAACGATCCTTTTCGTCTTATGGGATTTGGTCATAGAGTT…
	KM030521_Chiroptera	GCTTATAAATACAGTATCGGACAACCATTTATTTATCCTAGAAATGATCTTAGTTATGCTGCTAATTTTCTTCATATGTGCTTTTCTGTTCCTTGTGAAGAATATAAAATCAATCCTGTACTTTCTCGAGCTATGGACAGAATTTTTATCCTTCATGCAGATCATGAACAAAATGCTTCTACATCCACTGTACGTCTTGCAGGATCATCTGGAGCTAATCCGTTTGCATGCATTGCAGCAGGTGTTGCATGTCTTTGGGGACCAGCGCATGGTGGAGCAAATGAAGCATGCCTCAAAATGTTACAAGAAATAGGAGATGTGAAAAGAATTCCTGAATTTATTGCGCGTGCAAAAGATAAAAACGACCCTTTTCGTCTTATGGGATTTGGTCATAGAGTT…
	KM030522_Chiroptera	GCGTATAAATACAGCATCGGGCAACCATTTATTTATCCCCGGAACGATCTTAGTTATGCGGCTAACTTTCTTCATATGTGCTTTTCTGTTCCTTGTGAAGAATATAAAGTCAATCCTGTACTTGCTCGGGCTATGGACCGAATTTTTATCCTTCATGCAGATCATGAACAAAATGCTTCCACATCCACTGTACGTCTTGCAGGATCTTCTGGAGCTAACCCATTTGCATGTGTCGCAGCAGGTGTTGCATGTCTCTGGGGCCCAGCGCATGGTGGAGCAAATGAAGCATGCCTAAAAATGCTACAAGAAATAGGGTCTGTTGAAAGAATCCCTGAATTCATCGCGCGTGCAAAAGATAAAAACGACCCTTTCCGTCTTATGGGATTTGGTCATAGAGTC…
	KM030523_Chiroptera	GCGTATAAATACAGCATCGGACAACCATTTATTTATCCCCGGAACGATCTTAGTTATGCGGCTAACTTTCTTCATATGTGCTTTTCTGTTCCTTGTGAAGAATATAAAGTCAATCCTGTACTTGCTCGGGCTATGGACCGAATTTTTACCCTTCATGCAGATCATGAACAAAATGCTTCCACATCTACTGTACGTCTTGCAGGATCTTCTGGAGCTAACCCATTTGCATGTATCGCAGCAGGTGTTGCATGTCTTTGGGGCCCAGCGCATGGTGGAGCAAATGAAGCATGCCTAAAAATGCTACAAGAAATAGGGTCTGTTGAAAGAATCCCTGAATTCATTGCGCGTGCAAAAGATAAAAACGACCCTTTCCGTCTTATGGGATTTGGTCATAGAGTC…
	KM030524_Chiroptera	GCTTATAAATATAGTATCGGACAACCATTTGTTTATCCCCGTAATGATCTTAGTTACGCTGCAAATTTTCTTCATATGTGTTTTTCTGTTCCTTGCGAAGAGTATAAAATCAATCCCGTGCTTGCTCGAGCTATGGATCGAATCTTTACCCTTCATGCAGATCATGAACAAAATGCTTCTACGTCTACTGTACGTCTTGCAGGATCATCTGGAGCTAATCCGTTCGCATGTATCGCAGCAGGTGTTGCATGTCTTTGGGGGCCAGCTCATGGGGGAGCGAATGAAGCATGTCTAAAGATGCTACAAGAAATAGGTTCTGTTGACAGAATTCCTGAATTTATTGCACGTGCAAAAGATAAAAATGATCCTTTCCGCCTTATGGGATTTGGTCACAGAGTT…
	KM030525_Chiroptera	GCTTATAAATACAGTATTGGACAACCATTTATTTATCCTAGAAATGATCTTAGTTATGCTGCTAATTTCCTTCATATGTGCTTTTCTGTTCCTTGTGAAGAATATAAAATCAATCCTGTACTTTCTCAAGCTATGGACCGAATTTTTATCCTTCATGCAGATCATGAACAAAATGCCTCTACATCCACTGTACGTCTTGCAGGATCGTCTGGAGCTAATCCGTTTGCATGCATAGCAGCAGGTGTTGCATGTCTTTGGGGACCAGCGCATGGTGGAGCGAATGAAGCATGCCTAAAAATGTTACAAGAAATAGGGGATGTGAAAAGAATTCCTGAATTTGTTGCGCGTGCAAAAGATAAAAACGATCCTTTTCGTCTTATGGGATTTGGTCATAGAGTT…
	KM030526_Chiroptera	GCTTATAAATATAGTATTGGACAACCATTTATTTATCCTAGAAATGATCTTAGTTATGCTGCTAATTTCCTTCATATGTGCTTTTCTGTTCCTTGTGAAGAATATAAAATCAATCCTGTACTTTCTCGAGCTATGGACCGAATTTTTATCCTTCATGCAGATCATGAACAAAATGCCTCTACATCCACTGTACGTCTTGCAGGATCGTCTGGAGCTAATCCGTTTGCATGCATAGCAGCAGGTGTTGCATGTCTTTGGGGACCAGCGCATGGTGGAGCGAATGAAGCATGCCTAAAAATGTTACAAGAAATAGGGGATGTGAAAAGAATTCCTGAATTTATTGCGCGTGCAAAAGATAAAAACGATCCTTTTCGTCTTATGGGATTTGGTCATAGAGTT…
	'KM215690.1'	GCTTATAAATACAGCATTGGACAACCTTTTGTTTATCCACGTAACGACCTTGGTTATGCTGCAAATTTCCTTCACATGTGCTTTTCTGTTCCTTGTGAAGAATACAAAGTTAATCCAGTTCTTGCGCGAGCTATGGACCGAATCTTCACTTTGCATGCAGATCATGAACAAAACGCATCCACATCAACCGTACGTCTGGCAGGTTCATCAGGAGCAAACCCGTTTGCGTGTATTGCAGCAGGTGTTGCGTGCCTTTGGGGGCCAGCCCATGGTGGTGCTAATGAAGCATGCTTAAAAATGCTGCAAGAAATAGGTTCTATTGAAAAAATTCCTGAATTTATCGCACGTGCAAAAGATAAAAATGATCCTTTCCGTCTTATGGGTTTTGGCCACAGAGTT…
	'KM215691.1'	GCTTATAAATACAGCATTGGACAACCTTTTGTTTATCCACGTAACGACCTTGGTTATGCTGCAAATTTCCTTCACATGTGCTTTTCTGTTCCTTGTGAAGAATACAAAGTTAATCCAGTTCTTGCGCGAGCTATGGACCGAATCTTCACTTTGCATGCAGATCATGAACAAAACGCATCCACATCAACCGTACGTCTGGCAGGTTCATCAGGAGCAAACCCGTTTGCGTGTATTGCAGCAGGTGTTGCGTGCCTTTGGGGGCCAGCCCATGGTGGTGCTAATGAAGCATGCTTAAAAATGCTGCAAGAAATAGGTTCTATTGAAAAAATTCCTGAATTTATCGCACGTGCAAAAGATAAAAATGATCCTTTCCGTCTTATGGGTTTTGGCCACAGAGTT…
	'KM215692.1'	GCTTATAAATACAGCATTGGACAGCCTTTTGTTTATCCACGTAATGATCTTGGTTATGCTGCAAATTTCCTTTACATGTGCTTTTCTGTTCCTTGTGAAGAATACAAAGTTAATCCAGTTCTTGCACGAGCTATGGATCGAATCTTCACTCTGCATGCAGATCATGAACAAAACGCATCCACATCAACCGTACGTCTGGCAGGTTCATCAGGAGCAAATCCGTTTGCGTGTATTGCAGCAGGTGTTGCGTGTCTTTGGGGGCCAGCCCATGGTGGTGCTAATGAAGCATGCTTAAAAATGCTGCAAGAAATAGGCTCTATTGAAAAAATTCCTGAATTTATCGCACGTGCAAAAGATAAAAATGATCCTTTCCGTCTTATGGGCTTTGGCCACCGAGTC…
	'KM215693.1'	GCTTATAAATACAGCATCGGACAGCCTTTTGTTTATCCACGTAACGATCTTAGCTATGCTGCAAATTTCCTTCACATGTGCTTTTCTGTTCCTTGTGAAGAATACAAAGTTAATCCAGTTCTTGCGCGAGCTATGGACCGAATCTTTACTCTGCATGCAGATCATGAACAAAACGCATCCACATCAACCGTACGTCTAGCAGGTTCATCAGGAGCAAATCCGTTTGCGTGTATTGCAGCAGGTGTTGCGTGCCTTTGGGGGCCAGCCCATGGTGGTGCTAATGAAGCATGCTTAAAAATGCTGCAAGAAATAGGTTCTATTGAAAAAATTCCTGAATTTATCGCACGTGCAAAAGATAAAAATGATCCTTTCCGTCTTATGGGTTTTGGCCACAGAGTT…
	KM233484_Rodent	GCCTATAAATATAGTATCGGACAAGCATTTGTTTACCCACGTAATGATCTTAGTTATGCCGCAAACTTCCTTCGTATGTGCTTTTCTGTTCCTTGTGAAGATTATCAATCAAATCCCGTGCTTGCTCGGGCGATGGATCAAATTTTTATTCTTCACGCAGACCATGAACAAAATGCTTCTACATCTACAGTCCGTCTTGCTGGATCATCGGGGGCAAATCCTTTTGCCTGTATCGCAGCAGGTGTTGCATGCCTTTGGGGACCAGCACACGGTGGCGCTAATGAAGCATGTCTAAAAATGCTACAAGAAATYGGTTCGATTAAAAGAATTCCTGAATTTATTGCGCGTGCAAAAGATAAAAATGATCCTTTCCGCCTTATGGGCTTTGGTCACCGTGTC…
	KM233485_Rodent	GCCTATAAATACAGTATCGGGCAAGCATTTGTTTATCCACGCAATGATCTCAGTTATGCTGCAAATTTCCTCCGTATGTGCTTTTCTGTTCCTTGTGAAGATTATAAATCAAACCCTGTGCTTACTCGAGCGATGGATCAAATCTTTATCCTTCATGCAGACCATGAACAAAATGCTTCTACATCTACAGTCCGTCTTGCTGGATCATCGGGGGCTAATCCGTTTGCCTGTATCGCAGCAGGTGTTGCATGCCTTTGGGGACCAGCCCATGGTGGTGCTAATGAAGCGTGTCTAAAAATGCTACAAGAAATCGGTTCTATTAAAAGAATTCCTGAATTTATTGCACGTGCAAAAGATAAAAATGATCCTTTCCGCCTTATGGGCTTTGGTCACCGTGTC…
	KM233486_Rodent	GCCTATAAATACAGTATCGGACAAGCATTTGTTTACCCACGTAATGATCTTAGTTATGCCGCAAACTTCCTTCGTATGTGCTTTTCTGTTCCTTGTGAAGATTATCAATCAAATCCCGTGCTTGCTCGGGCGATGGATCAAATTTTTATTCTTCACGCAGACCATGAACAAAATGCTTCTACATCTACAGTCCGTCTTGCTGGATCATCGGGGGCAAATCCTTTTGCCTGTATCGCAGCAGGTGTTGCATGCCTTTGGGGACCAGCACACGGTGGCGCTAATGAAGCATGTCTAAAAATGCTACAAGAAATTGGTTCGATTAAAAGAATTCCTGAATTTATTGCGCGTGCAAAAGATAAAAATGATCCTTTCCGCCTTATGGGCTTTGGTCACCGTGTC…
	KM233487_Rodent	GCCTATAAATATAGTATTGGACAAGCATTTGTTTATCCTCGTAATGATCTTAGTTATGCTGCAAATTTCCTTCGTATGTGTTTTGCTGTTCCTTGTGAAGAATATAAAATAAACCCTGTACTTGCCCGAGCAATGGATCAAATCTTTATCCTTCATGCAGATCATGAACAAAATGCTTCTACATCTACGGTCCGTCTTGCTGGATCATCAGGGGCTAATCCGTTTGCCTGTATTGCAGCAGGTGTTGCATGCCTTTGGGGACCAGCCCATGGTGGTGCCAATGAAGCATGCCTAAAAATGCTACAAGAGATAGGTTCTATTAAAAGAATTCCTGAATTTATTGCTCGTGCAAAAGATAAAAATGATCCTTTCCGCCTTATGGGCTTTGGTCACCGAGTC…
	KM233489_Rattus	GCCTATAAATATAGTATTGGACAAGCATTTGTTTATCCACGCAATGATCTTAGTTATGCTGCAAATTTCCTCCGTATGTGTTTTGCTGTTCCTTGTGAAGAATATAAAATAAACCCTGTGCTTGCCCGGGCAATGGATCAAATCTTTATCCTTCATGCAGATCATGAACAAAATGCTTCTACATCTACAGTCCGTCTTGCTGGATCATCAGGGGCTAATCCGTTTGCCTGTATTGCAGCAGGTGTTGCATGCCTTTGGGGACCAGCACATGGTGGCGCCAATGAAGCATGTCTAAAAATGCTACAGGAAATTGGTTCTATTAAAAGAATTCCTGAATTTATTGCTCGTGCAAAAGATAAAAATGATCCTTTCCGCCTTATGGGCTTTGGTCACCGTGTC…
	KM233490_Shrew	GCTTATAAATACAGTATTGGACAAGCATTTGTTTATCCAAGAAATGATCTTAGTTACGCTGCAAATTTTCTTCGTATGTGCTTTTGTGTTCCTTGTGAAGAATATAAAAGCAATCCAGTTCTTACTCGAGCAATGGATCGAATCTTTATTCTCCATGCAGATCATGAACAAAATGCTTCCACATCCACTGTGCGCCTTGCAGGATCATCAGGTGCTAATCCATTTGCATGCATTGCAGCAGGTGTTGCCTGCCTTTGGGGGCCAGCGCATGGCGGAGCCAATGAAGCATGCTTAAAGATGCTACAAGAAATAGGTTCCGTTAAAAGAATTCCTGAATTCATTGCACGTGCAAAAGATAAAAATGATCCTTTCCGCCTTATGGGATTTGGCCACCGAGTC…
	KM233491_Rodent	GCCTATAAATACAGTATCGGGCAAGCATTTGTTTATCCACGCAATGATCTTAGTTATGCTGCAAATTTCCTCCGTATGTGCTTTTCTGTTCCTTGTGAAGATTATAAATCAAACCCTGTGCTTACTCGAGCGATGGATCAAATCTTTATCCTTCATGCAGATCATGAACAAAATGCTTCTACATCTACAGTCCGTCTTGCTGGATCATCGGGGGCTAATCCGTTTGCCTGTATCGCAGCAGGTGTTGCATGCCTTTGGGGACCAGCCCATGGTGGTGCCAATGAAGCGTGTCTAAAAATGCTACAAGAAATCGGTTCTACTAAAAGAATTCCTGAATTTATTGCACGTGCAAAAGATAAAAATGATCCTTTCCGCCTTATGGGCTTTGGTCACCGTGTC…
	KM233492_Rodent	GCCTATAAATACAGTATCGGGCAAGCATTTGTTTATCCACGCAATGATCTCAGTTATGCTGCAAATTTCCTCCGTATGTGCTTTTCTGTTCCTTGTGAAGATTATAAATCAAACCCTGTGCTTACTCGAGCGATGGATCAAATCTTTATCCTTCATGCAGACCATGAACAAAATGCTTCTACATCTACAGTCCGTCTTGCTGGATCATCGGGGGCTAATCCGTTTGCCTGTATCGCAGCAGGTGTTGCATGCCTTTGGGGACCAGCCCATGGTGGTGCCAATGAAGCGTGTCTAAAAATGCTACAAGAAATCGGTTCTACTAAAAGAATTCCTGAATTTATTGCACGTGCAAAAGATAAAAATGATCCTTTCCGCCTTATGGGCTTTGGTCACCGTGTC…
	KM371034_Artiodactyla	GCTTACAAATATAGCATTGGACAACCTTTCGTTTATCCACGTAACGATCTTGGTTATGCTGCAAATTTCCTCCATATGTGCTTTTCCGTTCCTTGTGAAGAATACAAGATTAATCCAGTTCTCGTGCGAGCTATAGATCGAATCTTTACTCTGCATGCAGATCATGAACAAAATGCATCCACATCAACTGTACGTCTTGCGGGCTCATCAGGAGCTAATCCGTTTGCGTGTATTGCAGCAGGTGTTGCGTGCCTTTGGGGGCCAGCTCATGGTGGTGCTAATGAAGCGTGTTTAAAAATGCTGCAAGAAATAGGTTCTATTGAAAAAATTCCTGAATTTATCGCACGTGCAAAAGATAAAAATGATCCTTTCCGTCTTATGGGTTTTGGTCACCGAGTC…
	'KM371089.1'	GCTTACAAATATAGCATTGGACAACCTTTCGTTTATCCACGTAACGATCTTGGTTATGCTGCAAATTTCCTCCATATGTGCTTTTCCGTTCCTTGTGAAGAATACAAGATTAATCCAGTTCTCGTGCGAGCTATAGATCGAATCTTTACTCTGCATGCAGATCATGAACAAAATGCATCCACATCAACTGTACGTCTTGCGGGCTCATCAGGAGCTAATCCGTTTGCGTGTATTGCAGCAGGTGTTGCGTGCCTTTGGGGGCCAGCTCATGGTGGTGCTAATGAAGCGTGTTTAAAAATGCTGCAAGAAATAGGTTCTATTGAAAAAATTCCTGAATTTATCGCACGTGCAAAAGATAAAAATGATCCTTTCCGTCTTATGGGTTTTGGTCACCGAGTC…
	KP010191_Chiroptera	GCTTATAAATACAGTATCGGACAACCATTTATTTATCCTAGAAATGATCTTAGTTATGCTGCTAATTTTCTTCATATGTGCTTTTCTGTTCCTTGTGAAGAATATAAAATCAATCCTGTACTTTCTCGAGCTATGGACAGGATTTTTATCCTTCATGCAGATCATGAACAAAATGCTTCTACATCCACTGTACGTCTTGCAGGATCGTCTGGAGCTAATCCGTTTGCATGCATCGCAGCAGGTGTTGCATGTCTTTGGGGACCAGCGCATGGTGGAGCAAATGAAGCATGCCTAAAAATGTTACAAGAAATAGGAGATGTGAAAAGAATTCCTGAATTTATTGCGCGTGCAAAAGATAAAAACGATCCTTTTCGTCTTATGGGATTTGGTCATAGAGTT…
	KP010192_Chiroptera	GCTTATAAATACAGTATCGGACAACCATTTATTTATCCTAGAAATGATCTTAGTTATGCTGCTAATTTTCTTCATATGTGCTTTTCTGTTCCTTGTGAAGAATATAAAATCAATCCTGTACTTTCTCGAGCTATGGACAGGATTTTTATCCTTCATGCAGATCATGAACAAAATGCTTCTACATCCACTGTACGTCTTGCAGGATCGTCTGGAGCTAATCCGTTTGCATGCATCGCAGCAGGTGTTGCATGTCTTTGGGGACCAGCGCATGGTGGAGCAAATGAAGCATGCCTAAAAATGCTACAAGAAATAGGAGAGGTGAAAAGAATTCCTGAATTTATTGCGCGTGCAAAAGATAAAAACGATCCTTTTCGTCTTATGGGATTTGGTCACAGAGTT…
	KP010193_Chiroptera	GCTTATAAATACAGTATCGGACAACCATTTATTTATCCTAGAAATGATCTTAGTTATGCTGCTAATTTTCTTCATATGTGCTTTTCTGTTCCTTGTGAAGAATATAAAATCAATCCTGTACTTTCTCGAGCTATGGACAGGATTTTTATCCTTCATGCAGATCACGAACAAAATGCTTCTACATCCACTGTACGTCTTGCAGGATCGTCTGGAGCTAATCCGTTTGCATGCATCGCAGCAGGTGTTGCATGTCTTTGGGGACCAGCGCATGGTGGAGCAAATGAAGCATGCCTAAAAATGCTACAAGAAATAGGAGAGGTGAAAAGAATTCCTGAATTTATTGCGCGTGCAAAAGATAAAAACGATCCTTTTCGTCTTATGGGATTTGGTCATAGAGTT…
	KP100340_Chiroptera	GCGTATAAATATAGCATCGGACAGCCCTTTGTTTATCCTCGAAATGACCTTAATTACGCTGCAAATTTTCTTCATATGTGTTTTTCTGTTCCTTGTGAAGAATACAAAATTAACCCAGTTCTTGCTCGAGCTATGGGGAGAATTTTTATCCTTCATGCAGATCATGAACAAAATGCCTCTACATCTACTGTCCGCCTTGCGGGATCGTCAGGAGCTAACCCATTTGCATGTATCGCAGCCGGCGTTGCGTGTCTGTGGGGACCAGCTCATGGTGGAGCCAATGAAGCATGCCTAAAGATGTTGCAAGAGATAGGTTCTGTTGAAAATATTCCTGAATTCATTGCACGCGCAAAAGACAAAAATGATCCTTTCCGCCTTATGGGTTTTGGCCACAGAGTC…
	KP100341_Chiroptera	GCCTATAAATACAGCATCGGACAAGCATTTGTTTATCCACGTAATGATCTTAGTTACGCTGCAAATTTTCTCCGTATGTGTTTTTCTGTTCCTTGTGAAGAATACAAAATCAATCCAGTGCTGATTCGTGCTATGGATCAAATCTTCACTCTTCATGCAGATCATGAACAAAACGCTTCTACATCCACTGTGCGTCTTGCAGGATCATCGGGTGCTAATCCGTTTGCATGTATCGCAGCAGGTGTTGCATGCCTTTGGGGACCAGCTCATGGTGGAGCAAATGAAGCATGCCTAAAAATGTTACAAGAAATAGGTTCTGCTGAAAGAATCCCTGAATTCATTGCACGGGCAAAAGATAAAAATGACCCTTTCCGCCTTATGGGTTTTGGTCACCGAGTC…
	KP100342_Chiroptera	GCGTATAAATATAGCATCGGACAGCCCTTTGTTTATCCTCGAAATGACCTTAATTACGCTGCAAATTTTCTTCATATGTGTTTTTCTGTTCCTTGTGAAGAATACAAAATTAACCCAGTTCTTGCTCGAGCGATGGGGAGAATTTTTATTCTTCATGCAGATCATGAACAAAATGCCTCTACATCTACTGTCCGCCTTGCGGGATCGTCAGGAGCTAACCCATTTGCATGTATCGCAGCCGGCGTTGCGTGTCTGTGGGGACCAGCTCATGGTGGAGCCAATGAAGCATGCCTAAAGATGTTGCAAGAGATAGGTTCTGTTGAAAATATTCCTGAATTCATTGCACGCGCAAAAGACAAAAATGATCCTTTCCGCCTTATGGGTTTTGGCCACAGAGTC…
	KP100343_Chiroptera	GTTTATAAACACAGCATTGGAGAGGAATTTGTCACTCCTAGTAGTGATTTAAATTACGCAGCTAATTTTCTTCATATGTGCTTTTCCAACACTACTCAAAAATACAAGGTTAACCCTGTATTTGAAAGAGCTATGGATAGGATCTTTACTCTTCATGCTGATCATGAGCAAAATGCATCTACGTCCACTGTTCGTCTTGCTGGTTCATCTGGTGCTAACCCATTTGCATGTATTGCTGCTGGCGTTTCCTGCCTTTGGGGACCTGCTCACGGGGGAGCTAATGAAGCATGCTTAAAAATGTTGCAGGAAATAGGCTCAGTTGAACGGATTCCTGAATTTGTTGCACGTGCTAAGGATAAAAATGATCCATTCCGCTTAATGGGATTTGGCCATAGAATT…
	KP100344_Chiroptera	GCGTATAAATATAGCATCGGACAGCCCTTTGTTTATCCTCGAAATGACCTTAATTACGCTGCAAATTTTCTTCATATGTGTTTTTCTGTTCCTTGTGAAGAATACAAAATTAACCCAGTTCTTGCTCGGGCGATGGGGAGAATTTTTATCCTTCATGCAGATCATGAACAAAATGCCTCTACATCTACTGTCCGCCTTGCGGGATCGTCAGGAGCTAACCCATTTGCATGTATCGCAGCCGGCGTTGCGTGCCTGTGGGGACCAGCTCATGGTGGAGCCAATGAAGCATGCCTAAAGATGTTGCAAGAGATAGGTTCTGTTGAAAATATTCCTGAATTCATTGCACGCGCAAAAGACAAAAATGATCCTTTCCGCCTTATGGGTTTTGGCCACAGAGTC…
	KP100345_Chiroptera	GCGTATAAATATAGCATCGGACAGCCCTTTGTTTATCCTCGAAATGACCTTAATTACGCTGCAAATTTTCTTCATATGTGTTTTTCTGTTCCTTGTGAAGAATACAAAATTAACCCAGTTCTTGCTCGAGCGATGGGGAGAATTTTTATTCTTCATGCAGATCATGAACAAAATGCCTCTACATCTACTGTCCGCCTTGCGGGATCGTCAGGAGCTAACCCATTTGCATGTATCGCAGCCGGCGTTGCGTGTCTGTGGGGACCAGCTCATGGTGGAGCCAATGAAGCATGCCTAAAGATGTTGCAAGAGATAGGTTCTGTTGAAAATATTCCTGAATTCATTGCACGCGCAAAAGACAAAAATGATCCTTTCCGCCTTATGGGTTTTGGCCACAGAGTC…
	KP100346_Chiroptera	ATCTACAAACATAGCATTGGAAGAGAATTTATACTTCCTCGTAATGATTTAAGTTATGCGGCAAACTTTCTTCATATGTGCTTTTCCAATACTACAGAAGCGTACAAAGTTAACCCTGTATTTGAAAGGGCTATAGATAAGATCTTTACTCTTCATGCAGATCATGAGCAAAATGCGTCTACATCAACTGTTCGTCTTGCTGGATCATCTGGTGCTAATCCGTTTGCATGTATAGCTGCTGGCGTTGCCTGCCTTTGGGGACCTACTCATGGAGGCGCCAATGAGGCGTGTCTAAAAATGTTGCAAGAAATAGGCTCAGTTGAAAGGATTCCTGAATTTGTTGCACGTGCAAAAGATAAAAATGATCCGTTCCGCCTAATGGGATTTGGTCACAGAATT…
	KP100347_Chiroptera	GCGTATAAATATAGCATCGGACAGCCCTTTGTTTATCCTCGAAATGACCTTAATTACGCTGCAAATTTTCTTCATATGTGTTTTTCTGTTCCTTGTGAAGAATATAAAATTAACCCAGTTCTTGCTCGAGCGATGGGGAGAATTTTTATCCTTCATGCAGATCATGAACAAAATGCCTCTACATCTACTGTCCGCCTTGCGGGATCGTCAGGAGCTAACCCATTTGCATGTATCGCAGCCGGCGTTGCGTGCCTGTGGGGACCAGCTCATGGTGGAGCCAATGAAGCATGCCTAAAGATGTTGCAAGAGATAGGTTCTGTTGAAAATATTCCTGAATTCATTGCACGCGCAAAAGACAAAAATGATCCTTTCCGCCTTATGGGTTTTGGCCACAGAGTC…
	KP100348_Chiroptera	GCGTATAAATATAGCATCGGACAGCCCTTTGTTTATCCTCGAAATGACCTTAATTACGCTGCAAATTTTCTTCATATGTGTTTTTCTGTTCCTTGTGAAGAATATAAAATTAACCCAGTTCTTGCTCGAGCGATGGGGAGAATTTTTATCCTTCATGCAGATCATGAACAAAATGCCTCTACATCTACTGTCCGCCTTGCGGGATCGTCAGGAGCTAACCCATTTGCGTGTATCGCAGCCGGCGTTGCGTGCCTGTGGGGACCAGCTCATGGTGGAGCCAATGAAGCATGCCTAAAGATGTTGCAAGAGATAGGTTCTGTTGAAAATATTCCTGAATTCATTGCACGCGCAAAAGACAAAAATGATCCTTTCCGCCTTATGGGTTTTGGCCACAGAGTC…
	KP100349_Chiroptera	GCGTATAAATATAGCATCGGACAGCCCTTTGTTTATCCTCGAAATGACCTTAATTACGCTGCAAATTTTCTTCATATGTGTTTTTCTGTTCCTTGTGAAGAATATAAAATTAACCCAGTTCTTGCTCGAGCGATGGGGAGAATTTTTATCCTTCATGCAGATCATGAACAAAATGCCTCTACATCTACTGTCCGCCTTGCGGGATCGTCAGGAGCTAACCCATTTGCATGTATCGCAGCCGGCGTTGCGTGCCTGTGGGGACCAGCTCATGGTGGAGCCAATGAAGCATGCCTAAAGATGTTGCAAGAGATAGGTTCTGTTGAAAATATTCCTGAATTCATTGCACGCGCAAAAGACAAAAATGATCCTTTCCGCCTTATGGGTTTTGGCCACAGAGTC…
	KP100350_Chiroptera	GCATATAAATACAGCATCGGGCAGCCATTTGTTTATCCTCGAAATGACCTTAGTTATGCTGCAAATTTTCTCCATATGTGCTTTTCTGTTCCTTGTGAAGAATATAAAATCAATTCTGTACTTACTCGAGCAATGGATCGAATTTTTACCCTTCATGCAGACCATGAACAAAATGCTTCGACATCGACTGTACGTCTTGCGGGATCATCAGGAGCTAATCCATTTGCGTGTATCGCAGCGGGTGTCGCGTGTCTTTGGGGACCAGCTCATGGTGGAGCTAATGAAGCATGCTTAAAGATGCTACAAGAAATAGGATCCGTCGAAAGAATTCCTGAATTCATTGCGCGTGCAAAAGATAAAAATGATCCTTTTCGCCTTATGGGTTTTGGCCACCGAGTC…
	KP100351_Chiroptera	GCGTATAAATATAGCATCGGACAGCCCTTTGTTTATCCTCGAAATGACCTTAATTACGCTGCAAATTTTCTTCATATGTGTTTTTCTGTTCCTTGTGAAGAATACAAAATTAACCCAGTTCTTGCTCGAGCGATGGGGAGAATTTTTATTCTTCATGCAGATCATGAACAAAATGCCTCTACATCTACTGTCCGCCTTGCGGGATCGTCAGGAGCTAACCCATTTGCATGTATCGCAGCCGGCGTTGCGTGCCTGTGGGGACCAGCTCATGGTGGAGCCAATGAAGCATGCCTAAAGATGTTGCAAGAGATAGGTTCTGTTGAAAATATTCCTGAATTCATTGCACGCGCAAAAGACAAAAATGATCCTTTCCGCCTTATGGGTTTTGGCCACAGAGTC…
	KP100352_Chiroptera	GCATATAAGCATAGTATCGGGCAACCCTTCGTCTACCCACTTAATAATCTCAGTTATGCTGAGAATTTTCTTCGCATGTGTTTTGCTGTTCCTTGTGAAGAATATAAAATAAATCCAGTTCTAGCCCGAGCCATGGATCGGATATTTATACTCCATGCAGATCATGAGCAAAATGCGTCCACGTCCACTGTGCGCCTCGCTGGATCATCAGGAGCAAATCCGTTTGCGTGCATTGCAGCAGGTGTTGCATGTCTCTGGGGCCCTGCTCATGGTGGAGCGAATGAGGCGTGTCTAAAAATGTTGCAGGAAATAGGTTCTGTCGAAAAAATTCCTGAATTTATTGCCCGTGCAAAAGATAAAAACGATCCTTTTCGTCTTATGGGGTTTGGTCATAGAGTC…
	KP100353_Chiroptera	GTCTACAAGCATGGCCTTGGGCAAAAATTTATTCCTCCAAGGAGTGATCTTAGTTATGCAAGCAACTTTCTTTACATGTGCTTTTCCGTTCCGAATGAAGAATACCGCATCAATCCCGTTCTTGCTCGCGCGATGGACCAAATCTTTACTCTTCACGCAGATCATGAACAAAATGCCTCTACATCAACTATACGCCTTGCAGGCTCATCTGGGGCCAATCCGTTTGCGTGTATTGCAGCGGGTCTTGCGTGTCTCTGGGGCCCTGCTCATGGTGGCGCCAATGAAGCCTGTTTGCGCATGCTAAAAGAAATAGGCTCTGTTGAAAAAATTCCAGAGTTTATTGCGCGAGCAAAGGATAAAAATGATCCTTTCCGACTCATGGGCTTTGGTCACCGTATC…
	KP100354_Chiroptera	GCCTATAAATATAGCATCGGACAACCATTTGTTTATCCCAGAAATGACCTTGATTACGCTGCAAATTTTCTTCATATGTGCTTTTCTGTCCCTTGTGAAGAATACAAAATTAACCCAGTGCTTGCTCGGGCTATGGGTAGAATTTTTACGCTGCATGCAGATCATGAACAAAATGCATCTACATCTACTGTTCGCCTTGCAGGGTCATCGGGAGCTAACCCGTTTGCATGTATCGCAGCAGGTGTTGCATGTCTTTGGGGACCGGCTCATGGTGGAGCAAATGAAGCATGTTTAAAGATGCTACAACAAATAGGTTCTGTTGAAAATATTCCTGAATTCATTGCACGTGCAAAAGACAAAAATGACCCTTTCCGCCTTATGGGTTTTGGTCACCGAGTT…
	KP100355_Chiroptera	GCCTATAAATATAGCATCGGGCAGCCATTTGTTTATCCACGGAATGATCTTAATTACGCTGCAAATTTTCTTCATATGTGTTTCTCTGTTCCTTGTGAGGAATATAAAATTAATCCTGTACTTTCTCGGGCTATGGATCGAATCTTTACCTTGCACGCAGATCATGAACAAAATGCTTCTACGTCTACTGTACGTCTAGCAGGGTCATCAGGAGCTAATCCTTTTGCATGCATTGCAGCAGGTGTAGCATGTCTTTGGGGACCTGCTCATGGTGGAGCAAATGAAGCATGCCTAAAGATGCTACAAAAAATAGGTTCAGTTAAAAGAATTCCTGAATTCATTGCACGCGCAAAAGATAAAAATGATCCTTTCCGTCTTATGGGGTTTGGTCACCGAGTT…
	KP100356_Chiroptera	GCCTATAAATATAGCATCGGACAACCATTTGTTTATCCCAGAAATGACCTTGATTACGCTGCAAATTTTCTTCATATGTGCTTTTCTGTCCCTTGTGAAGAATACAAAATTAACCCAGTGCTTGCTCGGGCTATGGGTAGAATTTTTACGCTGCATGCAGATCATGAACAAAATGCATCTACATCTACTGTTCGCCTTGCAGGGTCATCGGGAGCTAACCCGTTTGCATGTATCGCAGCAGGTGTTGCATGTCTTTGGGGACCGGCTCATGGTGGAGCAAATGAAGCATGTTTAAAGATGCTACAAGAAATAGGTTCTGTTGAAAATATTCCTGAATTCATTGCACGTGCAAAAGACAAAAATGACCCTTTCCGCCTTATGGGTTTTGGTCACCGAGTT…
	KP100357_Chiroptera	GCCTATAAATATAGCATCGGACAACCATTTGTTTATCCCAGAAATGACCTTGATTACGCTGCAAATTTTCTTCATATGTGCTTTTCTGTCCCTTGTGAAGAATACAAAATTAACCCAGTGCTTGCTCGGGCTATGGGTAGAATTTTTACGCTGCATGCAGATCATGAACAAAATGCATCTACATCTACTGTTCGCCTTGCAGGGTCATCGGGAGCTAACCCGTTTGCATGTATCGCAGCAGGTGTTGCATGTCTTTGGGGACCGGCTCATGGTGGAGCAAATGAAGCATGTTTAAAGATGCTACAAGAAATAGGTTCTGTTGAAAATATTCCTGAATTCATTGCACGTGCAAAAGACAAAAATGACCCTTTCCGCCTTATGGGTTTTGGTCACCGAGTT…
	KP100358_Chiroptera	GTCTACAAGCATGGCCTTGGGCAAAAATTTATTCCTCCAAGGAGTGATCTTAGTTATGCAAGCAACTTTCTTTACATGTGCTTTTCCGTTCCAAATGAAGAATACCGAGTCAATCCCGTTCTTGCTCGCGCGATGGACCAAATCTTTACTCTTCACGCAGATCATGAACAAAATGCCTCTACATCAACTATACGCCTCGCAGGCTCATCTGGGGCCAATCCGTTTGCGTGTATTGCAGCGGGTCTTGCGTGTCTCTGGGGCCCTGCTCATGGTGGCGCCAATGAAGCCTGTTTGCGCATGCTAAAAGAAATAGGCTCTGTTGAAAAAATTCCAGAGTTTATTGCGCGAGCAAAGGATAAAAATGATCCTTTCCGACTCATGGGCTTTGGTCACCGTATC…
	KP100359_Chiroptera	GCATATAAATATAGCGTCGGGCAGCCATTCATTGCCCCGCGCAATGACCTTAGCTATGCCGCAAATTTTCTTCACATGTGTTTTTCTACTCCTAGCAGAGAACATCGCATCAACCCCATTCTTGTTAAGGCTATGGATAGAATCTTTATCCTTCATGCAGATCATGAACAAAACGCTTCTACGTCAACTGTGCGCCTTGCGGGCTCATCAGGAACTAGTCCGTTTGCATGTATTGCAGCAGGTATTGCGTGTCTCTGGGGTCCATCTCATGGTGGAGCTAACGAGGCATGCCTAAAGATGCTACAAGAAATAGGCTCTATCGAAAAAATTCCTGAATTCATTGCACGTGCAAAAGATAAGAATGACCCTTTTCGTCTTATGGGCTTTGGTCACCGAGTC…
	KP100360_Chiroptera	GCCTATAAATATAGCATCGGACAACCATTTGTTTATCCCAGAAATGACCTTGATTACGCTGCAAATTTTCTTCATATGTGCTTTTCTGTCCCTTGTGAAGAATACAAAATTAACCCAGTGCTTGCTCGGGCTATGGGTAGAATTTTTACGCTGCATGCAGATCATGAACAAAATGCATCTACATCTACTGTTCGCCTTGCAGGGTCATCGGGAGCTAACCCGTTTGCATGTATCGCAGCAGGTGTTGCATGTCTTTGGGGACCGGCTCATGGTGGAGCAAATGAAGCATGTTTAAAGATGCTACAAGAAATAGGTTCTGTTGAAAATATTCCTGAATTCATTGCACGTGCAAAAGACAAAAATGACCCTTTCCGCCTTATGGGTTTTGGTCACCGAGTT…
	KP715473_Chiroptera	ACATATAAATATAGCATTGGACAAGAATTTATTTCTCCACGCAATGATCTCAGTTATGCTGCAAATTTTCTTCACATGTGTTTTTCTGTTTCTGGTGAAGAATACAAAGTTAATCCTGTACTTTCTCGTGCTATGGATCAAATTTTCACCCTTCATGCGGATCATGAACAAAATGCATCTACATCAACTGTACGTCTTGCAGGTTCATCAGGAGCTAATCCGTTTGCGTGTATAGCAGCAGGTATAGCATGCCTTTGGGGACCAAATCATGGTGGTGCAAATGAAGCATGCTTAAAAATGCTACAAGAAATAGGTTCAATTAAAAAAATTCCTGAATTTATTGCACGTGCAAAAGATAAAAATGACCCTTTCCGTCTTATGGGTTTTGGACACAGAGTC…
	KP715477_Chiroptera	GCTTATAAATATAACATCGGACAAGCTTTCGTTTATCCGCGTAATGATCTTAGTTACGCTGCAAACTTCCTTCATATGTGTTTTTCTGTTCCTTGCGAAGAATACAAGACAAATCCTGTACTCACTCAAGCAATAGACAGAATCTTTATACTTCATGCAGATCATGAACAAAACGCTTCCACATCTACTGTGCGTCTCGCAGGATCGTCAGGCGCTAATCCGTTTGCATGTATTGCGGCAGGTATTGCTTGCCTTTGGGGACCAGCACATGGTGGAGCCAATGAAGCATGTCTAAAAATGCTACAAGAAATAAATTCCGTTAAAAGAATTCCTGAATTTATCGCACGTGCAAAAGATAAGAATGACCCGTTCCGCTTAATGGGATTTGGCCATCGTGTC…
	'KR733182.1'	GCTTATAAATATAGTATTGGACAACCCTTTGTTTATCCACGTAATGATCTTAGTTATGCTGCAAATTTCCTTCACATGTGTTTTTCCGTTCCTTGTGAAGAATACAAAGTTAATCCAGTTCTTGCACGAGCCATGGACCGAATCTTTACTCTGCATGCAGATCATGAACAAAACGCATCCACATCAACCGTACGCCTTGCAGGCTCGTCAGGAGCTAACCCGTTTGCGTGTATCGCAGCAGGTGTTGCATGCCTTTGGGGGCCAGCTCATGGTGGTGCCAATGAAGCATGCCTAAAAATGCTGCAAGAAATAGGTTCTACTGAAAAAATTCCTGAATTTATCGAACGTGCAAAAGATAAAAATGATCCTTTCCGTCTTATGGGTTTTGGGCATCGAGTT…
	'KR733183.1'	GCTTATAAATATAGTATTGGACAACCTTTCGTTTATCCACGTAACGATCTTGGTTATGCTGCAAATTTCCTTCACATGTGTTTTTCCGTTCCTTGTGAAGAATACAAAGTTAATCCAGTTCTTGCGCGAGCCATGGACCGAATCTTTACTCTGCATGCAGATCATGAACAAAACGCATCTACATCAACTGTACGCCTTGCGGGCTCGTCAGGAGCTAACCCGTTTGCGTGTATTGCAGCAGGTGTTGCATGCCTTTGGGGGCCAGCTCATGGTGGTGCCAATGAAGCATGCCTAAAAATGCTGCAAGAAATAGGTTCTACTGAAAAAATTCCTGAATTTATTGAACGTGCAAAAGATAAAAATGATCCTTTCCGTCTTATGGGTTTTGGGCATCGAGTT…
	'KR733184.1'	GCTTATAAATATAGCATTGGACAACCCTTTGTTTATCCACGTAACGATCTTAGTTATGCTGCAAATTTCCTTCACATGTGTTTTTCCGTTCCTTGTGAAGAATACAAAGTTAATCCAGTTCTTGCGCGAGCTATGGACCGAATCTTTACTCTGCATGCAGATCATGAACAAAACGCATCCACATCAACCGTACGCCTTGCAGGCTCGTCAGGAGCTAACCCGTTTGCGTGTATCGCAGCAGGTGTTGCATGCCTTTGGGGGCCAGCTCATGGTGGTGCCAATGAAGCATGCCTAAAAATGCTGCAAGAAATAGGTTCTACTGAAAAAATTCCTGAATTTATCGAACGTGCAAAAGATAAAAATGATCCTTTCCGTCTTATGGGTTTTGGGCATCGAGTT…
	'KT315730.2'	GCTTATAAATATTCAATCGGCCAACCGTTTGTATACCCGCGCAACGATTTGGGCTATGCGGCCAACTTCCTGCGCATGTGTTTTGCTGTTCCTTGTGAGGAATATAAAGTTAATCCGGTACTGGCACGCGCCATGGACCGCATCTTCATTCTTCATGCCGACCATGAGCAGAACGCTTCGACATCGACTGTTCGTCTTGCCGGTTCTTCGGGTGCCAACCCGTTTGCATGTATCGCCGCAGGCGTTGCCTGTCTATGGGGGCCTGCTCATGGCGGTGCGAACGAAGCCTGCTTGAAAATGCTTCAGGAAATCGGTTCTGTTGATAGAATTCCGGAATTTATTGCCCGCGCCAAGGATAAAAATGATCCTTTCCGCCTGATGGGATTCGGGCACCGCGTC…
	'KT315731.2'	GCTTATAAATATTCAATCGGCCAACCGTTTGTATACCCGCGCAACGATTTGGGCTATGCGGCCAACTTCCTGCGCATGTGTTTTGCTGTTCCTTGTGAGGAATATAAAGTTAATCCGGTACTGGCACGCGCCATGGACCGCATCTTCATTCTTCATGCCGACCATGAACAGAACGCTTCGACATCGACTGTTCGTCTCGCCGGTTCTTCGGGTGCCAACCCGTTTGCATGTATCGCCGCAGGCGTTGCCTGTCTATGGGGCCCTGCTCATGGCGGTGCGAACGAAGCCTGCTTGAAAATGCTTCAGGAAATCGGTTCTGTTGATAGAATTCCGGAATTTATTGCCCGCGCCAAGGATAAAAATGATCCTTTCCGCCTGATGGGATTCGGGCACCGCGTC…
	'KT327032.1'	GCTTATAAATATAGCATTGGACAAGCATTTGTTTATCCCCGCAATGATCTTAATTATGCTGAAAATTTCCTCCGTATGTGCTTTGCTGTTCCTTGTGAAGAATATAAAACAAACCCTGTACTTGCTCGGGCGATGGATCAAATCTTTATCCTTCATGCCGATCATGAACAAAATGCTTCTACATCTACGGTACGTCTTGCTGGATCATCAGGTGCTAATCCGTTTGCCTGTATTGCAGCAGGTGTTGCATGCCTTTGGGGACCAGCGCATGGTGGAGCCAATGAAGCATGTCTAAAAATGCTACAGGAAATAGGTTCTATTAAAAGAATTCCTGAATTTATTGCACGTGCAAAAGATAAAAATGATCCTTTCCGCCTTATGGGCTTTGGTCATCGCGTC…
	'KT327033.1'	GCATATAAATACAGTATCGGACAAGCATTTGTTTATCCACGTAATGATCTTAGTTATGCTGCAAATTTCCTCCGTATGTGCTTTGCTGTTCCGTGTGAAGAATATAAAACAAACCCTGTGCTTGCTCGCGCGATGGATCAAATCTTTATCCTTCATGCAGATCATGAGCAAAATGCTTCTACATCTACTGTACGTCTTGCTGGATCCTCGGGTGCTAATCCGTTTGCCTGTATTGCAGCAGGTGTTGCATGCCTTTGGGGACCAGCACATGGCGGGGCCAATGAAGCATGTCTAAAAATGCTACAAGAAATAGGTTCTATTAAAAGAATTCCTGAATTTATTGCACGTGCAAAAGATAAAAATGATCCTTTCCGCCTTATGGGCTTTGGGCACCGTGTC…
	KT807804_Carnivora	GCTTATAAATACAGTATCGGGCAAGCATTTGTTTATCCACGTAATGATCTTAGTTACGCTGCCAATTTCCTCCGTATGTGTTTTTCTGTTCCGTGTGAAGAATACAAAACCAACCCTGTACTCACACGAGCAATGGATCGAATCTTTATCCTTCATGCAGATCACGAACAAAATGCTTCTACATCCACTGTACGCCTTGCTGGGTCATCAGGCGCTAATCCATTTGCATGCATCGCTGCAGGTGTTGCTTGTCTTTGGGGTCCCGCACATGGTGGAGCCAATGAAGCATGCCTAAAGATGCTACAAGAAATAGGTTCTGTTAAAAGAATTCCTGAATTTATCGCACGTGCAAAAGATAAAAATGATCCTTTCCGTCTTATGGGATTTGGTCATCGAGTC…
	KT807805_Carnivora	GCTTATAAATACAGTATCGGTCAAGCATTTGTTTATCCACGTAATGATCTTAGTTACGCTGCCAATTTCCTCCGTATGTGTTTTTCTGTTCCGTGTGAAGAATACAAAACCAACTCTGTACTCACACGAGCAATGGATCGAATCTTTATCCTTCATGCAGATCACGAACAAAATGCTTCTACATCCACTGTACGCCTTGCTGGGTCATCAGGCGCTAATCCATTTGCATGTATCGCTGCAGGTGTTGCTTGTCTTTGGGGCCCCGCACATGGTGGAGCCAATGAAGCATGCCTAAAGATGCTACAAGAAATAGGTTCTGTTAAGAGAATTCCTGAATTTATTGCACGTGCAAAAGATAAAAATGATCCTTTCCGTCTTATGGGATTTGGTCATCGAGTC…
	KT807806_Carnivora	GCTTATAAATACAGTATCGGTCAAGCATTTGTTTATCCACGTAATGATCTTAGTTACGCTGCCAATTTCCTCCGTATGTGTTTTTCTGTTCCGTGTGAAGAATACAAAACCAACCCTGTACTCACACGAGCAATGGATCGAATCTTTATCCTTCATGCAGATCACGAACAAAATGCTTCTACATCCACTGTACGCCTTGCTGGGTCATCAGGCGCTAATCCATTTGCATGTATCGCTGCAGGTGTTGCTTGTCTTTGGGGCCCCGCACATGGTGGAGCCAATGAAGCATGCCTAAAGATGCTACAAGAAATAGGTTCTGTTAAGAGAATTCCTGAATTTATTGCACGTGCAAAAGATAAAAATGATCCTTTCCGTCTTATGGGATTTGGTCATCGAGTC…
	KU316228_Rodent	GCCTATAAATACAGTATCGGGCAAGCATTTGTTTATCCAAAAAATGATCTTAGTTACGCTGCCAATTTTCTTCGTATGTGCTTTTCTGTTCCTTGTGAAGAATATAAAACCAACCCAGTTCTGACTAGAGCAATGGATCGAATCTTTATCCTTCATGCAGATCATGAACAAAATGCTTCTACATCAACAGTACGTCTTGCAGGGTCATCAGGAGCTAATCCATTTGCATGTATTGCAGCAGGTGTTGCATGCCTTTGGGGACCAGCACATGGCGGAGCCAATGAAGCATGCTTAAAGATGCTACAAGAAATAGGTTCCGTTGAGAGAATCCCTGAATTCATTGCACGTGCAAAAGATAAAAATGACCCCTTCCGCCTTATGGGTTTTGGTCATCGAGTC…
	KU316234_Rodent	GCCTATAAATACAGTATCGGGCAAGCATTTGTTTATCCAAAAAATGATCTTAGTTACGCTGCCAATTTTCTTCGTATGTGCTTTTCTGTTCCTTGTGAAGAATATAAAACCAACCCAGTTCTGACTAGAGCAATGGATCGAATCTTTATCCTTCATGCAGATCATGAACAAAATGCTTCTACATCAACAGTACGTCTTGCAGGGTCATCAGGAGCTAATCCATTTGCATGTATTGCAGCAGGTGTTGCATGCCTTTGGGGACCAGCACATGGCGGAGCCAATGAAGCATGCTTAAAGATGCTACAAGAAATAGGTTCTGTTGAGAGAATCCCTGAATTTATTGCACGTGCAAAAGATAAAAATGACCCCTTCCGCCTTATGGGTTTTGGTCATCGAGTC…
	KU316235_Rodent	GCTTATAAATATAGTATTGGACAAGCATTTGTTTATCCACGCAATGATCTTAATTATGCTGAAAATTTCCTCCGTATGTGCTTTGCTGTTCCTTGTGAAGAATATAAAACAAACCCTGTACTTGCTCGGGCGATGGATCAAATCTTTATCCTTCATGCCGATCATGAACAAAATGCTTCTACATCTACGGTACGTCTTGCTGGGTCATCAGGTGCTAATCCGTTTGCCTGTATTGCAGCAGGTGTTGCATGCCTTTGGGGACCAGCACATGGTGGTGCCAATGAAGCATGCCTAAAAATGCTACAGGAAATAGGTTCTATTAAAAGAATTCCTGAATTTATTGCACGTGCAAAAGATAAGAATGATCCTTTCCGCCTTATGGGCTTTGGTCACCGCGTC…
	KU859873_Artiodactyla	GCTTATAAATATAGTATTGGACAACCTTTCGTTTATCCACGTAACGATCTTGGTTATGCTGCAAATTTCCTTCACATGTGTTTTTCCGTTCCTTGTGAAGAATACAAAGTTAATCCAGTTCTTGCGCGAGCCATGGACCGAATCTTTACTCTGCATGCAGATCATGAACAAAACGCATCTACATCAACTGTACGCCTTGCGGGCTCGTCAGGAGCTAACCCGTTTGCGTGTATTGCAGCAGGTGTTGCATGCCTTTGGGGACCAGCTCATGGTGGTGCCAATGAAGCATGCCTAAAAATGCTGCAAGAAATAGGTTCTACTGAAAAAATTCCTGAATTTATTGAACGTGCAAAAGATAAAAATGATCCTTTCCGTCTTATGGGTTTTGGGCATCGAGTT…
	KU859874_Artiodactyla	GCTTATAAATATAGTATTGGACAACCTTTCGTTTATCCACGTAACGATCTTGGTTATGCTGCAAATTTCCTTCACATGTGTTTTTCCGTTCCTTGTGAAGAATACAAAGTTAATCCAGTTCTTGCGCGAGCCATGGACCGAATCTTTACTCTGCATGCAGATCATGAACAAAACGCATCTACATCAACTGTACGCCTTGCGGGCTCGTCAGGAGCTAACCCGTTTGCGTGTATTGCAGCAGGTGTTGCATGCCTTTGGGGACCAGCTCATGGTGGTGCCAATGAAGCATGCCTAAAAATGCTGCAAGAAATAGGTTCTACTGAAAAAATTCCTGAATTTATTGAACGTGCAAAAGATAAAAATGATCCTTTCCGTCTTATGGGTTTTGGGCATCGAGTT…
	KU859875_Artiodactyla	GCTTATAAATATAGTATTGGACAACCTTTCGTTTATCCACGTAACGATCTTGGTTATGCTGCAAATTTCCTTCACATGTGTTTTTCCGTTCCTTGTGAAGAATACAAAGTTAATCCAGTTCTTGCGCGAGCCATGGACCGAATCTTTACTCTGCATGCAGATCATGAACAAAACGCATCTACATCAACTGTACGCCTTGCGGGCTCGTCAGGAGCTAACCCGTTTGCGTGTATTGCAGCAGGTGTTGCATGCCTTTGGGGGCCAGCTCATGGTGGTGCCAATGAAGCATGCCTAAAAATGCTGCAAGAAATAGGTTCTACTGAAAAAATTCCTGAATTTATTGAACGTGCAAAAGATAAAAATGATCCTTTCCGTCTTATGGGTTTTGGGCATCGAGTT…
	KU859877_Artiodactyla	GCTTATAAATACAGCATTGGACAACCTTTCGTTTATCCACGTAACGATCTCAGTTATGCTGCAAATTTTCTCCACATGTGTTTTTCTGTTCCTTGTGAAGAATACAAAGTTAATCCAGTTCTTGCGCAAGCTATGGACCGAATCTTTACTCTGCACGCAGATCATGAACAAAACGCATCTACATCAACTGTACGTCTTGCAGGTTCATCAGGAGCAAATCCGTTTGCGTGTATTGCAGCAGGTGTTGCATGCCTTTGGGGGCCAGCTCATGGTGGAGCTAATGAAGCATGCTTAAAAATGCTGCAAGAAATAGGTTCTATTGAAAAAATTCCTGAATTTATCGCACGTGCAAAAGATAAAAATGATCCTTTCCGTCTCATGGGTTTTGGTCACCGAGTC…
	KU859878_Artiodactyla	GCTTATAAATACAGCATTGGACAACCTTTCGTTTATCCACGTAACGATCTCAGTTATGCTGCAAATTTTCTCCACATGTGTTTTTCTGTTCCTTGTGAAGAATACAAAGTTAATCCAGTTCTTGCGCAAGCTATGGACCGAATCTTTACTCTGCACGCAGATCATGAACAAAACGCATCTACATCAACTGTACGTCTTGCAGGTTCATCAGGAGCAAATCCGTTTGCGTGTATTGCAGCAGGTGTTGCATGCCTTTGGGGGCCAGCTCATGGTGGAGCTAATGAAGCATGCTTAAAAATGCTGCAAGAAATAGGTTCTATTGAAAAAATTCCTGAATTTATCGCACGTGCAAAAGATAAAAATGATCCTTTCCGTCTCATGGGTTTTGGTCACCGAGTC…
	KU859879_Artiodactyla	GCTTATAAATATAGTATTGGACAACCTTTCGTTTATCCACGTAACGATCTTGGTTATGCTGCAAATTTCCTTCACATGTGTTTTTCCGTTCCTTGTGAAGAATACAAAGTTAATCCAGTTCTTGCGCGAGCCATGGACCGAATCTTTACTCTGCATGCAGATCATGAACAAAACGCATCCACATCAACTGTACGCCTTGCGGGCTCGTCAGGAGCTAACCCGTTTGCGTGTATTGCAGCAGGTGTTGCATGCCTTTGGGGGCCAGCTCATGGTGGTGCCAATGAAGCATGCCTAAAAATGCTGCAAGAAATAGGTTCTACTGAAAAAATTCCTGAATTTATTGAACGTGCAAAAGATAAAAATGATCCTTTCCGTCTTATGGGTTTTGGGCATCGAGTT…
	'KU859880.1'	GCTTATAAATATAGTATTGGACAACCTTTCGTTTATCCACGTAACGATCTTGGTTATGCTGCAAATTTCCTTCACATGTGTTTTTCCGTTCCTTGTGAAGAATACAAAGTTAATCCAGTTCTTGCGCGAGCCATGGACCGAATCTTTACTCTGCATGCAGATCATGAACAAAACGCATCTACATCAACTGTACGCCTTGCGGGCTCGTCAGGAGCTAACCCGTTTGCGTGTATTGCAGCAGGTGTTGCATGCCTTTGGGGGCCAGCTCATGGTGGTGCCAATGAAGCATGCCTAAAAATGCTGCAAGAAATAGGTTCTACTGAAAAAATTCCTGAATTTATTGAACGTGCAAAAGATAAAAATGATCCTTTCCGTCTTATGGGTTTTGGGCATCGAGTT…
	'KU859881.1'	GCTTATAAATATAGTATTGGACAACCTTTCGTTTATCCACGTAACGATCTTGGTTATGCTGCAAATTTCCTTCACATGTGTTTTTCCGTTCCTTGTGAAGAATACAAAGTTAATCCAGTTCTTGCGCGAGCCATGGACCGAATCTTTACTCTGCATGCAGATCATGAACAAAACGCATCCACATCAACTGTACGCCTTGCGGGCTCGTCAGGAGCTAACCCGTTTGCGTGTATTGCAGCAGGTGTTGCATGCCTTTGGGGGCCAGCTCATGGTGGTGCCAATGAAGCATGCCTAAAAATGCTGCAAGAAATAGGTTCTACTGAAAAAATTCCTGAATTTATTGAACGTGCAAAAGATAAAAATGATCCTTTCCGTCTTATGGGTTTTGGGCATCGAGTT…
	'KU859882.1'	GCTTATAAATATAGTATTGGACAACCTTTCGTTTATCCACGTAACGATCTTGGTTATGCTGCAAATTTCCTTCACATGTGTTTTTCCGTTCCTTGTGAAGAATACAAAGTTAATCCAGTTCTTGCGCGAGCCATGGACCGAATCTTTACTCTGCATGCAGATCATGAACAAAACGCATCTACATCAACTGTACGCCTTGCGGGCTCGTCAGGAGCTAACCCGTTTGCGTGTATTGCAGCAGGTGTTGCATGCCTTTGGGGACCAGCTCATGGTGGTGCCAATGAAGCATGCCTAAAAATGCTGCAAGAAATAGGTTCTACTGAAAAAATTCCTGAATTTATTGAACGTGCAAAAGATAAAAATGATCCTTTCCGTCTTATGGGTTTTGGGCATCGAGTT…
	'KX001761.1'	GCATATAAATATAGCATTGGGCAACCATTTGTTTATCCACGTAATGATCTCAGTTACGCCGCAAATTTCCTTCATATGTGCTTTTCTGTTCCTTGCGAAGAATATAAAATTAACCCAGTGCTTGCTCGAGCTATGGACCGAATTTTTACCCTTCATGCAGACCATGAACAAAATGCATCTACATCAACTGTACGTCTTGCTGGTTCATCAGGAGCTAATCCATTTGCATGTATAGCAGCGGGTGTAGCATGCCTTTGGGGACCAGCGCATGGTGGTGCTAATGAAACATGTCTAAAAATGCTGCAAGAAATAGGCACTGTTCAAAAAATTCCTGAGTTTATTGCACGCGCAAAAGACAAAAATGATCGTTTCCGTCTTATGGGTTTTGGTCATCGTGTC…
	'KX001762.1'	GCATATAAATATAGCATTGGGCAACCATTTGTTTATCCACGTAATGATCTCAGTTACGCCGCAAATTTCCTTCATATGTGCTTTTCTGTTCCTTGCGAAGAATATAAAATTAACCCAGTGCTTGCTCGAGCTATGGACCGAATTTTTACCCTTCATGCAGACCATGAACAAAATGCATCTACATCAACTGTACGTCTTGCTGGTTCATCAGGAGCTAATCCATTTGCATGTATAGCAGCGGGTGTAGCATGCCTTTGGGGACCAGCGCATGGTGGTGCTAATGAAACATGTCTAAAAATGCTGCAAGAAATAGGCACTGTTCAAAAAATTCCTGAGTTTATTGCACGCGCAAAAGACAAAAATGATCGTTTCCGTCTTATGGGTTTTGGTCATCGTGTC…
	'KX024499.1'	GCCTATAAATATAGCATTGGACAAGCATTTGTTTATCCACGTAATGATCTTAGTTACGCTGCAAATTTTCTCCGTATGTGTTTTTCTGTTCCTTGTGAAGAATATAAAATTAATCCGGTGCTGACTCGAGCTATGGATAGAATCTTTACTCTTCATGCAGATCATGAACAAAATGCTTCGACATCCACTGTACGTCTTGCAGGTTCATCAGGTGCTAATCCATTTGCATGTATTGCAGCAGGTGTTGCATGCCTTTGGGGACCAGCTCATGGTGGAGCTAATGAAGCATGCCTAAAAATGTTACAAGAAATAGGTTCTGTTGAAAGAATTCCTGAATTCATTGCACGTGCAAAAGATAAAAATGATTCTTTCCGCCTTATGGGTTTTGGTCATCGAGTC…
	'KX024500.1'	GCCTATAAATATAGCATTGGACAAGCATTTGTTTATCCACGTAATGATCTTAGTTACGCTGCAAATTTTCTCCGTATGTGTTTTTCTGTTCCTTGTGAAGAATATAAAATTAATCCGGTGCTGACTCGAGCTATGGATAGAATCTTTACTCTTCATGCAGATCATGAACAAAATGCTTCGACATCCACTGTACGTCTTGCAGGTTCATCAGGTGCTAATCCATTTGCATGTATTGCAGCAGGTGTTGCATGCCTTTGGGGACCAGCTCATGGTGGAGCTAATGAAGCATGCCTAAAAATGTTACAAGAAATAGGTTCTGTTGAAAGAATTCCTGAATTCATTGCACGTGCAAAAGATAAAAATGATTCTTTCCGCCTTATGGGTTTTGGTCATCGAGTC…
	'KX024501.1'	GCATATAAATATAGCATTGGGCAACCATTTGTTTATCCACGTAATGATCTCAGTTACGCCGCAAATTTCCTTCATATGTGCTTTTCTGTTCCTTGCGAAGAATATAAAATTAACCCAGTGCTTGCTCGAGCTATGGACCGAATTTTTACCCTTCATGCAGACCATGAACAAAATGCATCTACATCAACTGTACGTCTTGCTGGTTCATCAGGAGCTAATCCATTTGCATGTATAGCAGCGGGTGTAGCATGCCTTTGGGGACCAGCGCATGGTGGTGCTAATGAAACATGTCTAAAAATGCTGCAAGAAATAGGCACTGTTCAAAAAATTCCTGAGTTTATTGCACGCGCAAAAGACAAAAATGATCGTTTCCGTCTTATGGGTTTTGGTCATCGTGTC…
	'KX024502.1'	GCATATAAATATAGCATTGGGCAACCATTTGTTTATCCACGTAATGATCTCAGTTACGCCGCAAATTTCCTTCATATGTGCTTTTCTGTTCCTTGCGAAGAATATAAAATTAACCCAGTGCTTGCTCGAGCTATGGACCGAATTTTTACCCTTCATGCAGACCATGAACAAAATGCATCTACATCAACTGTACGTCTTGCTGGTTCATCAGGAGCTAATCCATTTGCATGTATAGCAGCGGGTGTAGCATGCCTTTGGGGACCAGCGCATGGTGGTGCTAATGAAACATGTCTAAAAATGCTGCAAGAAATAGGCACTGTTCAAAAAATTCCTGAGTTTATTGCACGCGCAAAAGACAAAAATGATCGTTTCCGTCTTATGGGTTTTGGTCATCGTGTC…
	'KX024503.1'	GCCTATAAATATAGCATTGGACAAGCATTTGTTTATCCACGTAATGATCTTAGTTACGCTGCAAATTTTCTCCGTATGTGTTTTTCTGTTCCTTGTGAAGAATATAAAATTAATCCGGTGCTAACTCGAGCTATGGATAGAATCTTTACTCTTCATGCAGATCATGAACAAAATGCTTCGACATCCACTGTACGTCTTGCAGGTTCATCAGGTGCTAATCCATTTGCATGTATTGCAGCAGGTGTTGCATGCCTTTGGGGACCAGCTCATGGTGGAGCTAATGAAGCATGCCTAAAAATGTTACAAGAAATAGGTTCTGTTGAAAGAATTCCTGAATTCATTGCACGTGCAAAAGATAAAAATGATTCTTTCCGCCTTATGGGTTTTGGTCATCGAGTC…
	'KX024504.1'	GCATATAAATATAGCATTGGGCAACCATTTGTTTATCCACGTAATGATCTCAGTTACGCCGCAAATTTCCTTCATATGTGCTTTTCTGTTCCTTGCGAAGAATATAAAATTAACCCAGTGCTTGCTCGAGCTATGGACCGAATTTTTACCCTTCATGCAGACCATGAACAAAATGCATCTACATCAACTGTACGTCTTGCTGGTTCATCAGGAGCTAATCCATTTGCATGTATAGCAGCGGGTGTAGCATGCCTTTGGGGACCAGCGCATGGTGGTGCTAATGAAACATGTCTAAAAATGCTGCAAGAAATAGGCACTGTTCAAAAAATTCCTGAGTTTATTGCACGCGCAAAAGACAAAAATGATCGTTTCCGTCTTATGGGTTTTGGTCATCGTGTC…
	'KX024505.1'	GCCTATAAATATAGCATTGGACAAGCATTTGTTTATCCACGTAATGATCTTAGTTACGCTGCAAATTTTCTCCGTATGTGTTTTTCTGTTCCTTGTGAAGAATATAAAATTAATCCGGTGCTGACTCGAGCTATGGATAGAATCTTTACTCTTCATGCAGATCATGAACAAAATGCTTCGACATCCACTGTACGTCTTGCAGGTTCATCAGGTGCTAATCCATTTGCATGTATTGCAGCAGGTGTTGCATGCCTTTGGGGACCAGCTCATGGTGGAGCTAATGAAGCATGCCTAAAAATGTTACAAGAAATAGGTTCTGTTGAAAGAATTCCTGAATTCATTGCACGTGCAAAAGATAAAAATGATTCTTTCCGCCTTATGGGTTTTGGTCATCGAGTC…
	'KX024506.1'	GCATATAAATATAGCATTGGGCAACCATTTGTTTATCCACGTAATGATCTCAGTTACGCCGCAAATTTCCTTCATATGTGCTTTTCTGTTCCTTGCGAAGAATATAAAATTAACCCAGTGCTTGCTCGAGCTATGGACCGAATTTTTACCCTTCATGCAGACCATGAACAAAATGCATCTACATCAACTGTACGTCTTGCTGGTTCATCAGGAGCTAATCCATTTGCATGTATAGCAGCGGGTGTAGCATGCCTTTGGGGACCAGCGCATGGTGGTGCTAATGAAACATGTCTAAAAATGCTGCAAGAAATAGGCACTGTTCAAAAAATTCCTGAGTTTATTGCACGCGCAAAAGACAAAAATGATCGTTTCCGTCTTATGGGTTTTGGTCATCGTGTC…
	'KX024507.1'	GCATATAAATATAGCATTGGGCAACCATTTGTTTATCCACGTAATGATCTCAGTTACGCCGCAAATTTCCTTCATATGTGCTTTTCTGTTCCTTGCGAAGAATATAAAATTAACCCAGTGCTTGCTCGAGCTATGGACCGAATTTTTACCCTTCATGCAGACCATGAACAAAATGCATCTACATCAACTGTACGTCTTGCTGGTTCATCAGGAGCTAATCCATTTGCATGTATAGCAGCGGGTGTAGCATGCCTTTGGGGACCAGCGCATGGTGGTGCTAATGAAACATGTCTAAAAATGCTGCAAGAAATAGGCACTGTTCAAAAAATTCCTGAGTTTATTGCACGCGCAAAAGACAAAAATGATCGTTTCCGTCTTATGGGTTTTGGTCATCGTGTC…
	'KX024508.1'	GCCTATAAATATAGCATCGGACAAGCATTTGTTTATCCACGTAATGATCTTAGTTACGCTGCAAATTTCCTCCATATGTGTTTTTCTATCCCTTGTGAAGAATATAAAATTAATCCAGTGCTAACTCGAGCTATGGATCGAATCTTTACCCTTCATGCAGATCATGAACAAAATGCTTCTACATCCACTGTACGTCTTGCAGGTTCATCAGGTGCTAATCCATTTGCATGTATTGCAGCAGGTGTTGCATGCCTTTGGGGACCAGCTCATGGTGGAGCCAATGAAGCATGCCTAAAAATGTTACAAGAAATAGGTTCTGTTGAAAGAATCCCTCAATTCATTGCACGTGCAAAAGATAAAAATGATTCTTTCCGCCTTATGGGTTTTGGTCACCGAGTC…
	'KX024509.1'	GCCTATAAATATAGCATTGGACAAGCATTTGTTTATCCACGTAATGATCTTAGTTACGCTGCAAATTTTCTCCGTATGTGTTTTTCTGTTCCTTGTGAAGAATATAAAATTAATCCGGTGCTGACTCGAGCTATGGATAGAATCTTTACTCTTCATGCAGATCATGAACAAAATGCTTCGACATCCACTGTACGTCTTGCAGGTTCATCAGGTGCTAATCCATTTGCATGTATTGCAGCAGGTGTTGCATGCCTTTGGGGACCAGCTCATGGTGGAGCTAATGAAGCATGCCTAAAAATGTTACAAGAAATAGGTTCTGTTGAAAGAATTCCTGAATTCATTGCACGTGCAAAAGATAAAAATGATTCTTTCCGCCTTATGGGTTTTGGTCATCGAGTC…
	'KX024510.1'	GCCTATAAATATAGCATTGGACAAGCATTTGTTTATCCACGTAATGATCTTAGTTACGCTGCAAATTTTCTCCGTATGTGTTTTTCTGTTCCTTGTGAAGAATATAAAATTAATCCGGTGCTGACTCGAGCTATGGATAGAATCTTTACTCTTCATGCAGATCATGAACAAAATGCTTCGACATCCACTGTACGTCTTGCAGGTTCATCAGGTGCTAATCCATTTGCATGTATTGCAGCAGGTGTTGCATGCCTTTGGGGACCAGCTCATGGTGGAGCTAATGAAGCATGCCTAAAAATGTTACAAGAAATAGGTTCTGTTGAAAGAATTCCTGAATTCATTGCACGTGCAAAAGATAAAAATGATTCTTTCCGCCTTATGGGTTTTGGTCATCGAGTC…
	'KX024511.1'	GCCTATAAATATAGCATTGGACAAGCATTTGTTTATCCACGTAATGATCTTAGTTACGCTGCAAATTTTCTCCGCATGTGTTTTTCTGTTCCTTGTGAAGAATATAAAATTAATCCGGTGCTGACTCGAGCTATGGATAGAATCTTTACTCTTCATGCAGATCATGAACAAAATGCTTCGACATCCACTGTACGTCTTGCAGGTTCATCAGGTGCTAATCCATTTGCATGTATTGCAGCAGGTGTTGCATGCCTTTGGGGACCAGCTCATGGTGGAGCTAATGAAGCATGCCTAAAAATGTTACAAGAAATAGGTTCTGTTGAAAGAATTCCTGAATTCATTGCACGTGCAAAAGATAAAAATGATTCTTTCCGCCTTATGGGTTTTGGTCATCGAGTC…
	'KX024512.1'	GCCTATAAATATAGCATTGGACAAGCATTTGTTTATCCACGTAATGATCTTAGTTACGCTGCAAATTTTCTCCGCATGTGTTTTTCTGTTCCTTGTGAAGAATATAAAATTAATCCGGTGCTGACTCGAGCTATGGATAGAATCTTTACTCTTCATGCAGATCATGAACAAAATGCTTCGACATCCACTGTACGTCTTGCAGGTTCATCAGGTGCTAATCCATTTGCATGTATTGCAGCAGGTGTTGCATGCCTTTGGGGACCAGCTCATGGTGGAGCTAATGAAGCATGCCTAAAAATGTTACAAGAAATAGGTTCTGTTGAAAGAATTCCTGAATTCATTGCACGTGCAAAAGATAAAAATGATTCTTTCCGCCTTATGGGTTTTGGTCATCGAGTC…
	'KX024513.1'	GCCTATAAATATAGCATTGGACAAGCATTTGTTTATCCACGTAATGATCTTAGTTACGCTGCAAATTTTCTCCGCATGTGTTTTTCTGTTCCTTGTGAAGAATATAAAATTAATCCGGTGCTGACTCGAGCTATGGATAGAATCTTTACTCTTCATGCAGATCATGAACAAAATGCTTCGACATCCACTGTACGTCTTGCAGGTTCATCAGGTGCTAATCCATTTGCATGTATTGCAGCAGGTGTTGCATGCCTTTGGGGACCAGCTCATGGTGGAGCTAATGAAGCATGCCTAAAAATGTTACAAGAAATAGGTTCTGTTGAAAGAATTCCTGAATTCATTGCACGTGCAAAAGATAAAAATGATTCTTTCCGCCTTATGGGTTTTGGTCATCGAGTC…
	'KX024514.1'	GCATATAAATATAGCATTGGGCAACCATTTGTTTATCCACGTAATGATCTCAGTTACGCCGCAAATTTCCTTCATATGTGCTTTTCTGTTCCTTGCGAAGAATATAAAATTAACCCAGTGCTTGCTCGAGCTATGGACCGAATTTTTACCCTTCATGCAGACCATGAACAAAATGCATCTACATCAACTGTACGTCTTGCTGGTTCATCAGGAGCTAATCCATTTGCATGTATAGCAGCGGGTGTAGCATGCCTTTGGGGACCAGCGCATGGTGGTGCTAATGAAACATGTCTAAAAATGCTGCAAGAAATAGGCACTGTTCAAAAAATTCCTGAGTTTATTGCACGCGCAAAAGACAAAAATGATCGTTTCCGTCTTATGGGTTTTGGTCATCGTGTC…
	'KX024515.1'	GCCTATAAATATAGCATTGGACAAGCATTTGTTTATCCACGTAATGATCTTAGTTACGCTGCAAATTTTCTCCGTATGTGTTTTTCTGTTCCTTGTGAAGAATATAAAATTAATCCGGTGCTGACTCGAGCTATGGATAGAATCTTTACTCTTCATGCAGATCATGAACAAAATGCTTCGACATCCACTGTACGTCTTGCAGGTTCATCAGGTGCTAATCCATTTGCATGTATTGCAGCAGGTGTTGCATGCCTTTGGGGACCAGCTCATGGTGGAGCTAATGAAGCATGCCTAAAAATGTTACAAGAAATAGGTTCTGTTGAAAGAATTCCTGAATTCATTGCACGTGCAAAAGATAAAAATGATTCTTTCCGCCTTATGGGTTTTGGTCATCGAGTC…
	'KX024516.1'	GCCTATAAATATAGCATTGGACAAGCATTTGTTTATCCACGTAATGATCTTAGTTACGCTGCAAATTTTCTCCGTATGTGTTTTTCTGTTCCTTGTGAAGAATATAAAATTAATCCGGTGCTGACTCGAGCTATGGATAGAATCTTTACTCTTCATGCAGATCATGAACAAAATGCTTCGACATCCACTGTACGTCTTGCAGGTTCATCAGGTGCTAATCCATTTGCATGTATTGCAGCAGGTGTTGCATGCCTTTGGGGACCAGCTCATGGTGGAGCTAATGAAGCATGCCTAAAAATGTTACAAGAAATAGGTTCTGTTGAAAGAATTCCTGAATTCATTGCACGTGCAAAAGATAAAAATGATTCTTTCCGCCTTATGGGTTTTGGTCATCGAGTC…
	'KX024517.1'	GCCTATAAATATAGCATTGGACAAGCATTTGTTTATCCACGTAATGATCTTAGTTACGCTGCAAATTTTCTCCGTATGTGTTTTTCTGTTCCTTGTGAAGAATATAAAATTAATCCGGTGCTGACTCGAGCTATGGATAGAATCTTTACTCTTCATGCAGATCATGAACAAAATGCTTCGACATCCACTGTACGTCTTGCAGGTTCATCAGGTGCTAATCCATTTGCATGTATTGCAGCAGGTGTTGCATGCCTTTGGGGACCAGCTCATGGTGGAGCTAATGAAGCATGCCTAAAAATGTTACAAGAAATAGGTTCTGTTGAAAGAATTCCTGAATTCATTGCACGTGCAAAAGATAAAAATGATTCTTTCCGCCTTATGGGTTTTGGTCATCGAGTC…
	'KX024518.1'	GCCTATAAATATAGCATTGGACAAGCATTTGTTTATCCACGTAATGATCTTAGTTACGCTGCAAATTTTCTCCGCATGTGTTTTTCTGTTCCTTGTGAAGAATATAAAATTAATCCGGTGCTGACTCGAGCTATGGATAGAATCTTTACTCTTCATGCAGATCATGAACAAAATGCTTCGACATCCACTGTACGTCTTGCAGGTTCATCAGGTGCTAATCCATTTGCATGTATTGCAGCAGGTGTTGCATGCCTTTGGGGACCAGCTCATGGTGGAGCTAATGAAGCATGCCTAAAAATGTTACAAGAAATAGGTTCTGTTGAAAGAATTCCTGAATTCATTGCACGTGCAAAAGATAAAAATGATTCTTTCCGCCTTATGGGTTTTGGTCATCGAGTC…
	'KX024519.1'	GCATATAAATATAGCATTGGGCAACCATTTGTTTATCCACGTAATGATCTCAGTTACGCCGCAAATTTCCTTCATATGTGCTTTTCTGTTCCTTGCGAAGAATATAAAATTAACCCAGTGCTTGCTCGAGCTATGGACCGAATTTTTACCCTTCATGCAGACCATGAACAAAATGCATCTACATCAACTGTACGTCTTGCTGGTTCATCAGGAGCTAATCCATTTGCATGTATAGCAGCGGGTGTAGCATGCCTTTGGGGACCAGCGCATGGTGGTGCTAATGAAACATGTCTAAAAATGCTGCAAGAAATAGGCACTGTTCAAAAAATTCCTGAGTTTATTGCACGCGCAAAAGACAAAAATGATCGTTTCCGTCTTATGGGTTTTGGTCATCGTGTC…
	'KX024520.1'	GCCTATAAATATAGCATTGGACAAGCATTTGTTTATCCACGTAATGATCTTAGTTACGCTGCAAATTTTCTCCGTATGTGTTTTTCTGTTCCTTGTGAAGAATATAAAATTAATCCGGTGCTGACTCGAGCTATGGATAGAATCTTTACTCTTCATGCAGATCATGAACAAAATGCTTCGACATCCACTGTACGTCTTGCAGGTTCATCAGGTGCTAATCCATTTGCATGTATTGCAGCAGGTGTTGCATGCCTTTGGGGACCAGCTCATGGTGGAGCTAATGAAGCATGCCTAAAAATGTTACAAGAAATAGGTTCTGTTGAAAGAATTCCTGAATTCATTGCACGTGCAAAAGATAAAAATGATTCTTTCCGCCTTATGGGTTTTGGTCATCGAGTC…
	'KX024521.1'	GCCTATAAATATAGCATTGGACAAGCATTTGTTTATCCACGTAATGATCTTAGTTACGCTGCAAATTTTCTCCGTATGTGTTTTTCTGTTCCTTGTGAAGAATATAAAATTAATCCGGTGCTAACTCGAGCTATGGATAGAATCTTTACTCTTCATGCAGATCATGAACAAAATGCTTCGACATCCACTGTACGTCTTGCAGGTTCATCAGGTGCTAATCCATTTGCATGTATTGCAGCAGGTGTTGCATGCCTTTGGGGACCAGCTCATGGTGGAGCTAATGAAGCATGCCTAAAAATGTTACAAGAAATAGGTTCTGTTGAAAGAATTCCTGAATTCATTGCACGTGCAAAAGATAAAAATGATTCTTTCCGCCTTATGGGTTTTGGTCATCGAGTC…
	'KX024522.1'	GCCTATAAATATAGCATTGGACAAGCATTTGTTTATCCACGTAATGATCTTAGTTACGCTGCAAATTTTCTCCGCATGTGTTTTTCTGTTCCTTGTGAAGAATATAAAATTAATCCGGTGCTGACTCGAGCTATGGATAGAATCTTTACTCTTCATGCAGATCATGAACAAAATGCTTCGACATCCACTGTACGTCTTGCAGGTTCATCAGGTGCTAATCCATTTGCATGTATTGCAGCAGGTGTTGCATGCCTTTGGGGACCAGCTCATGGTGGAGCTAATGAAGCATGCCTAAAAATGTTACAAGAAATAGGTTCTGTTGAAAGAATTCCTGAATTCATTGCACGTGCAAAAGATAAAAATGATTCTTTCCGCCTTATGGGTTTTGGTCATCGAGTC…
	'KX024523.1'	GCCTATAAATATAGCATTGGACAAGCATTTGTTTATCCACGTAATGATCTTAGTTACGCTGCAAATTTTCTCCGCATGTGTTTTTCTGTTCCTTGTGAAGAATATAAAATTAATCCGGTGCTGACTCGAGCTATGGATAGAATCTTTACTCTTCATGCAGATCATGAACAAAATGCTTCGACATCCACTGTACGTCTTGCAGGTTCATCAGGTGCTAATCCATTTGCATGTATTGCAGCAGGTGTTGCATGCCTTTGGGGACCAGCTCATGGTGGAGCTAATGAAGCATGCCTAAAAATGTTACAAGAAATAGGTTCTGTTGAAAGAATTCCTGAATTCATTGCACGTGCAAAAGATAAAAATGATTCTTTCCGCCTTATGGGTTTTGGTCATCGAGTC…
	'KX024524.1'	GCCTATAAATATAGCATTGGACAAGCATTTGTTTATCCACGTAATGATCTTAGTTACGCTGCAAATTTTCTCCGTATGTGTTTTTCTGTTCCTTGTGAAGAATATAAAATTAATCCGGTGCTGACTCGAGCTATGGATAGAATCTTTACTCTTCATGCAGATCATGAACAAAATGCTTCGACATCCACTGTACGTCTTGCAGGTTCATCAGGTGCTAATCCATTTGCATGTATTGCAGCAGGTGTTGCATGCCTTTGGGGACCAGCTCATGGTGGAGCTAATGAAGCATGCCTAAAAATGTTACAAGAAATAGGTTCTGTTGAAAGAATTCCTGAATTCATTGCACGTGCAAAAGATAAAAATGATTCTTTCCGCCTTATGGGTTTTGGTCATCGAGTC…
	'KX024525.1'	GCATATAAATATAGCATTGGGCAACCATTTGTTTATCCACGTAATGATCTCAGTTACGCCGCAAATTTCCTTCATATGTGCTTTTCTGTTCCTTGCGAAGAATATAAAATTAACCCAGTGCTTGCTCGAGCTATGGACCGAATTTTTACCCTTCATGCAGACCATGAACAAAATGCATCTACATCAACTGTACGTCTTGCTGGTTCATCAGGAGCTAATCCATTTGCATGTATAGCAGCGGGTGTAGCATGCCTTTGGGGACCAGCGCATGGTGGTGCTAATGAAACATGTCTAAAAATGCTGCAAGAAATAGGCACTGTTCAAAAAATTCCTGAGTTTATTGCACGCGCAAAAGACAAAAATGATCGTTTCCGTCTTATGGGTTTTGGTCATCGTGTC…
	'KX024526.1'	GCATATAAATATAGCATTGGGCAACCATTTGTTTATCCACGTAATGATCTCAGTTACGCCGCAAATTTCCTTCATATGTGCTTTTCTGTTCCTTGCGAAGAATATAAAATTAACCCAGTGCTTGCTCGAGCTATGGACCGAATTTTTACCCTTCATGCAGACCATGAACAAAATGCATCTACATCAACTGTACGTCTTGCTGGTTCATCAGGAGCTAATCCATTTGCATGTATAGCAGCGGGTGTAGCATGCCTTTGGGGACCAGCGCATGGTGGTGCTAATGAAACATGTCTAAAAATGCTGCAAGAAATAGGCACTGTTCAAAAAATTCCTGAGTTTATTGCACGCGCAAAAGACAAAAATGATCGTTTCCGTCTTATGGGTTTTGGTCATCGTGTC…
	'KX024527.1'	GCATATAAATATAGCATTGGGCAACCATTTGTTTATCCACGTAATGATCTCAGTTACGCCGCAAATTTCCTTCATATGTGCTTTTCTGTTCCTTGCGAAGAATATAAAATTAACCCAGTGCTTGCTCGAGCTATGGACCGAATTTTTACCCTTCATGCAGACCATGAACAAAATGCATCTACATCAACTGTACGTCTTGCTGGTTCATCAGGAGCTAATCCATTTGCATGTATAGCAGCGGGTGTAGCATGCCTTTGGGGACCAGCGCATGGTGGTGCTAATGAAACATGTCTAAAAATGCTGCAAGAAATAGGCACTGTTCAAAAAATTCCTGAGTTTATTGCACGCGCAAAAGACAAAAATGATCGTTTCCGTCTTATGGGTTTTGGTCATCGTGTC…
	'KX270232.1'	GCCTATAAATATAGTATCGGGCAAGCTTTTGTTTATCCGCGTAATGATCTTAGTTATGCCGCAAATTTCCTCCGTATGTGCTTTTCTGTTCCTTGTGAAGAATACAAAACCAATCCTGTACTCACTAGAGCAATGGATCGAATCTTTATCCTTCATGCAGATCATGAACAAAACGCTTCTACATCTACTGTACGCCTTGCTGGATCATCAGGGGCTAATCCGTTTGCATGTATTGCTGCAGGTGTTGCCTGCCTTTGGGGGCCTGCACATGGTGGCGCCAATGAAGCATGTCTAAAGATGCTACAAGAAATAGGTTCTGTTGAAAGAATTCCTGAATTTATTGCCCGTGCCAAAGATAAAAATGATCCTTTCCGCCTGATGGGATTTGGTCATCGTGTC…
	'KX270234.1'	GCCTATAAATACAGTATCGGGCAAGCTTTTGTTTATCCGCGTAATGATCTTAGTTATGCCGCAAATTTCCTCCGTATGTGCTTTTCTGTTCCTTGTGAAGAATACAAAACCAATCCTGTGCTCACTCGAGCAATGGATCGAATCTTTATCCTTCATGCAGATCATGAGCAAAACGCTTCCACATCCACTGTACGTCTTGCAGGATCTTCAGGTGCTAATCCGTTTGCATGTATTGCTGCAGGTGTTGCCTGTCTTTGGGGACCTGCGCATGGTGGTGCCAATGAAGCATGCCTAAAGATGTTACAAGAAATAGGTTCCGTTAAAAGAATTCCTGAATTTATTGCCCGTGCCAAAGATAAAAATGATCCTTTCCGCCTCATGGGATTTGGTCATCGTGTC…
	'KX270235.1'	GCTTATAAATATAGTATTGGACAAGCTTTCGTTTATCCTCGTAATGACCTTAATTACGCCGCAAATTTCCTCCGTATGTGCTTTTCTGTTCCTTGTGAAGAATACAAAACCAATCCTGTGCTCACTCGAGCAATGGATCGAATCTTTATCCTTCATGCAGATCATGAACAAAATGCTTCTACATCCACTGTACGTCTTGCAGGCTCCTCGGGTGCTAATCCGTTTGCATGTATTGCTGCAGGTGTTGCCTGTCTTTGGGGACCAGCGCATGGTGGTGCCAATGAAGCATGCCTAAAGATGCTGCAAGAAATAGGTTCCGTTAAAAGAATTCCTGAATTTATTGCTCGTGCCAAAGATAAAAATGATCCTTTCCGCCTAATGGGATTTGGTCATCGTGTC…
	'KX270236.1'	GCCTATAAATATAGCATTGGACAAGCATTTGTGTATCCCCATAATAATCTTAGCTATGCTGCAAATTTCCTTCGTATGTGTTTTGCTGTTCCTTGTGAAGAATACCAAGTCAATCCAGTGCTCACTCGAGCTATGGATAGAATTTTTATTCTTCATGCCGACCATGAACAAAATGCTTCTACCTCCACTGTGCGTCTTGCAGGATCATCAGGGGCTAACCCATTTGCATGTATCGCAGCAGGTGTTGCATGTCTTTGGGGACCAGCGCATGGCGGAGCCAATGAAGCGTGCTTGAAAATGCTTCAAGAAATAGGTTCTGTGAAAAAAATTCCTGAATTCATTGCCCGTGCAAAAGATAAAAATGATCCCTTCCGCCTTATGGGCTTTGGTCATCGAGTC…
	'KX270237.1'	GCATATAAATACAGTATCGGGCAAGCTTTTGTTTATCCGCGTAATGATCTTAGTTATGCTGCAAATTTCCTCCGTATGTGCTTCTCTGTTCCTTGTGAAGAATACAAAACCAATCCTGTGCTCACTCGAGCAATGGACCGAATCTTTATCCTTCATGCTGATCATGAACAAAACGCTTCTACATCCACTGTACGTCTTGCAGGTTCTTCGGGTGCTAATCCGTTTGCATGTATTGCTGCAGGTGTTGCCTGTCTTTGGGGACCAGCGCATGGTGGCGCCAATGAAGCATGCCTAAAGATGCTACAAGAAATAGGTTCCGTTAAAAGAATTCCTGAATTTATTGCCCGTGCCAAAGATAAAAATGATCCTTTCCGCCTCATGGGATTTGGTCATCGTGTC…
	'KX270238.1'	GCATATAAATACAGTATCGGGCAAGCTTTTGTTTATCCGCGTAATGATCTTAGTTATGCTGCAAATTTCCTCCGTATGTGCTTCTCTGTTCCTTGTGAAGAATACAAAACCAATCCTGTGCTCACTCGAGCAATGGACCGAATCTTTATCCTTCATGCTGATCATGAACAAAACGCTTCTACATCCACTGTACGTCTTGCAGGTTCTTCGGGTGCTAATCCGTTTGCATGTATTGCTGCAGGTGTTGCCTGTCTTTGGGGACCAGCGCATGGTGGCGCCAATGAAGCATGCCTAAAGATGCTACAAGAAATAGGTTCCGTTAAAAGAATTCCTGAATTTATTGCCCGTGCCAAAGATAAAAATGATCCTTTCCGCCTCATGGGATTTGGTCATCGTGTC…
	'KX270239.1'	GCATATAAATACAGTATCGGGCAAGCTTTTGTTTATCCGCGTAATGATCTTAGTTATGCTGCAAATTTCCTCCGTATGTGCTTCTCTGTTCCTTGTGAAGAATACAAAACCAATCCTGTGCTCACTCGAGCAATGGACCGAATCTTTATCCTTCATGCTGATCATGAACAAAACGCTTCTACATCCACTGTACGTCTTGCAGGTTCTTCGGGTGCTAATCCGTTTGCATGTATTGCTGCAGGTGTTGCCTGTCTTTGGGGACCAGCGCATGGTGGCGCCAATGAAGCATGCCTAAAGATGCTACAAGAAATAGGTTCCGTTAAAAGAATTCCTGAATTTATTGCCCGTGCCAAAGATAAAAATGATCCTTTCCGCCTCATGGGATTTGGTCATCGTGTC…
	'KX270240.1'	GCCTATAAATACAGTATCGGGCAAGCTTTTGTTTATCCGCGTAATGATCTTAGTTATGCCGCAAATTTCCTCCGTATGTGCTTTTCTGTTCCTTGTGAAGAATACAAAACCAATCCTGTGCTCACTCGAGCAATGGATCGAATCTTTATTCTTCATGCAGATCATGAACAAAACGCTTCTACATCCACTGTACGTCTTGCAGGCTCTTCGGGTGCTAATCCGTTTGCATGTATTGCTGCAGGTGTTGCCTGTCTTTGGGGACCAGCGCATGGTGGCGCCAATGAAGCATGCCTAAAGATGCTACAAGAAATAGGTTCCGTTAAAAGAATTCCTGAATTCATTGCCCGTGCCAAAGATAAAAATGATCCTTTCCGCCTGATGGGATTTGGTCATCGTGTC…
	'KX270241.1'	GCCTATAAATACAGTATCGGGCAAGCTTTTGTTTATCCGCGTAATGATCTTAGTTATGCCGCAAATTTCCTCCGTATGTGCTTTTCTGTTCCTTGTGAAGAATACAAAACCAATCCTGTGCTCACTCGAGCAATGGATCGAATCTTTATTCTTCATGCAGATCATGAACAAAACGCTTCTACATCCACTGTACGTCTTGCAGGCTCTTCGGGTGCTAATCCGTTTGCATGTATTGCTGCAGGTGTTGCCTGTCTTTGGGGACCAGCGCATGGTGGCGCCAATGAAGCATGCCTAAAGATGCTACAAGAAATAGGTTCCGTTAAAAGAATTCCTGAATTCATTGCCCGTGCCAAAGATAAAAATGATCCTTTCCGCCTGATGGGATTTGGTCATCGTGTC…
	'KX270242.1'	GCCTATAAATACAGTATTGGGCAAGCTTTTGTTTATCCGCGTAATGATCTTAGTTATGCTGCAAATTTCCTCCGTATGTGCTTTTCTGTTCCTTGTGAAGAATACAAAACCAATCCTGTGCTCACTCGAGCAATGGATCGAATCTTTATCCTTCATGCAGACCATGAACAAAACGCTTCCACATCCACTGTACGTCTTGCGGGATCTTCGGGTGCTAATCCGTTTGCATGTATTGCTGCAGGTGTTGCCTGTCTTTGGGGACCAGCGCATGGAGGTGCCAATGAAGCATGCCTAAAGATGCTACAAGAAATAGGTTCCGTTAAAAGAATTCCTGAATTTATTGCCCGTGCCAAAGATAAAAATGATCCTTTCCGCCTCATGGGATTTGGTCATCGTGTC…
	'KX270243.1'	GCCTATAAATACAGTATCGGGCAAGCTTTTGTTTATCCGCGTAATGATCTTAGTTATGCCGCAAATTTCCTCCGTATGTGCTTTTCTGTTCCTTGTGAAGAATACAAAACCAATCCTGTGCTCACTCGAGCAATGGATCGAATCTTTATTCTTCATGCAGATCATGAACAAAACGCTTCTACATCCACTGTACGTCTTGCAGGCTCTTCGGGTGCTAATCCGTTTGCATGTATTGCTGCAGGTGTTGCCTGTCTTTGGGGACCAGCGCATGGTGGCGCCAATGAAGCATGCCTAAAGATGCTACAAGAAATAGGTTCCGTTAAAAGAATTCCTGAATTCATTGCCCGTGCCAAAGATAAAAATGATCCTTTCCGCCTGATGGGATTTGGTCATCGTGTC…
	'KX270244.1'	GCCTATAAATACAGTATCGGGCAAGCTTTTGTTTATCCGCGTAATGATCTTAGTTATGCCGCAAATTTCCTCCGTATGTGCTTTTCTGTTCCTTGTGAAGAATACAAAACCAATCCTGTGCTCACTCGAGCAATGGATCGAATCTTTATTCTTCATGCAGATCATGAACAAAACGCTTCTACATCCACTGTACGTCTTGCAGGCTCTTCGGGTGCTAATCCGTTTGCATGTATTGCTGCAGGTGTTGCCTGTCTTTGGGGACCAGCGCATGGTGGCGCCAATGAAGCATGCCTAAAGATGCTACAAGAAATAGGTTCCGTTAAAAGAATTCCTGAATTCATTGCCCGTGCCAAAGATAAAAATGATCCTTTCCGCCTGATGGGATTTGGTCATCGTGTC…
	'KX270245.1'	GCCTATAAATACAGTATCGGGCAAGCTTTTGTTTATCCGCGTAATGATCTTAGTTATGCCGCAAATTTCCTCCGTATGTGCTTTTCTGTTCCTTGTGAAGAATACAAAACCAATCCTGTGCTCACTCGAGCAATGGATCGAATCTTTATTCTTCATGCAGATCATGAACAAAACGCTTCTACATCCACTGTACGTCTTGCAGGCTCTTCGGGTGCTAATCCGTTTGCATGTATTGCTGCAGGTGTTGCCTGTCTTTGGGGACCAGCGCATGGTGGCGCCAATGAAGCATGCCTAAAGATGCTACAAGAAATAGGTTCCGTTAAAAGAATTCCTGAATTCATTGCCCGTGCCAAAGATAAAAATGATCCTTTCCGCCTGATGGGATTTGGTCATCGTGTC…
	'KX270246.1'	GCCTATAAATACAGTATCGGGCAAGCTTTTGTTTATCCGCGTAATGATCTTAGTTATGCCGCAAATTTCCTCCGTATGTGCTTTTCTGTTCCTTGTGAAGAATACAAAACCAATCCTGTGCTCACTCGAGCAATGGATCGAATCTTTATTCTTCATGCAGATCATGAACAAAACGCTTCTACATCCACTGTACGTCTTGCAGGCTCTTCGGGTGCTAATCCGTTTGCATGTATTGCTGCAGGTGTTGCCTGTCTTTGGGGACCAGCGCATGGTGGCGCCAATGAAGCATGCCTAAAGATGCTACAAGAAATAGGTTCCGTTAAAAGAATTCCTGAATTCATTGCCCGTGCCAAAGATAAAAATGATCCTTTCCGCCTGATGGGATTTGGTCATCGTGTC…
	'KX270247.1'	GCCTATAAATACAGTATTGGGCAAGCTTTTGTTTATCCGCGTAATGATCTTAGTTATGCCGCAAATTTCCTCCGTATGTGCTTTTCTGTTCCTTGTGAAGAATACAAAACCAATCCTGTGCTCACTCGAGCAATGGATCGAATCTTTATTCTTCATGCAGATCATGAACAAAACGCTTCTACATCCACTGTACGTCTTGCAGGCTCTTCGGGTGCTAATCCGTTTGCATGTATTGCTGCAGGTGTTGCCTGTCTTTGGGGACCAGCGCATGGTGGTGCCAATGAAGCATGCCTAAAGATGCTACAAGAAATAGGTTCCGTTAAAAGAATTCCTGAATTCATTGCCCGTGCCAAAGATAAAAATGATCCTTTCCGCCTGATGGGATTTGGTCATCGTGTC…
	'KX270248.1'	GCCTATAAATACAGTATCGGGCAAGCTTTTGTTTATCCGCGTAATGATCTTAGTTATGCCGCAAATTTCCTCCGTATGTGCTTTTCTGTTCCTTGTGAAGAATACAAAACCAATCCTGTGCTCACTCGAGCAATGGATCGAATCTTTATTCTTCATGCAGATCATGAACAAAACGCTTCTACATCCACTGTACGTCTTGCAGGCTCTTCGGGTGCTAATCCGTTTGCATGTATTGCTGCAGGTGTTGCCTGTCTTTGGGGACCAGCGCATGGTGGTGCCAATGAAGCATGCCTAAAGATGCTACAAGAAATAGATTCCGTTAAAAGAATTCCTGAATTCATTGCCCGTGCCAAAGATAAAAATGATCCTTTCCGCCTGATGGGATTTGGTCATCGTGTC…
	'KX270249.1'	GCCTATAAATACAGTATTGGGCAAGCTTTTGTTTATCCGCGTAATGATCTTAGTTATGCTGCAAATTTCCTCCGTATGTGCTTTTCTGTTCCTTGTGAAGAATACAAAACCAATCCTGTGCTCACTCGAGCAATGGATCGAATCTTTATCCTTCATGCAGACCATGAACAAAACGCTTCCACATCCACTGTACGTCTTGCGGGATCTTCGGGTGCTAATCCGTTTGCATGTATTGCTGCAGGTGTTGCCTGTCTTTGGGGACCAGCGCATGGAGGTGCCAATGAAGCATGCCTAAAGATGCTACAAGAAATAGGTTCCGTTAAAAGAATTCCTGAATTTATTGCCCGTGCCAAAGATAAAAATGATCCTTTCCGCCTCATGGGATTTGGTCATCGTGTC…
	'KX270250.1'	GCCTATAAATATAGTATCGGACAAGCTTTTGTTTATCCGCGCAATGATCTTAGTTACGCTGCGAATTTTCTTCGTATGTGCTTTTCTATTCCGTGTGAAGAATACCAAACCAACCCTGTGCTCACTCGAGCAATGGATCGAATCTTCATCCTGCATGCAGATCATGAACAAAACGCTTCTACATCTACTGTACGCCTTGCTGGATCATCAGGGGCTAATCCGTTTGCATGTATTGCTGCAGGTGTTGCCTGCCTTTGGGGTCCTGCACATGGGGGCGCCAATGAAGCATGCCTAAAGATGCTACAAGAAATAGGTTCCGTTGAAAGAATTCCTGAATTTATTGCCCGTGCCAAAGATAAAAATGATCCTTTCCGCCTCATGGGATTTGGTCATCGTGTC…
	'KX270251.1'	GCCTATAAATATAGTATCGGACAAGCTTTTGTTTATCCGCGCAATGATCTTAGTTACGCTGCGAATTTTCTTCGTATGTGCTTTTCTATTCCGTGTGAAGAATACCAAACCAACCCTGTGCTCACTCGAGCAATGGATCGAATCTTCATCCTGCATGCAGATCATGAACAAAACGCTTCTACATCTACTGTACGCCTTGCTGGATCATCAGGGGCTAATCCGTTTGCATGTATTGCTGCAGGTGTTGCCTGCCTTTGGGGTCCTGCACATGGTGGCGCCAATGAAGCATGCCTAAAGATGCTACAAGAAATAGGTTCCGTTGAAAGAATTCCTGAATTTATTGCCCGTGCCAAAGATAAAAATGATCCTTTCCGCCTAATGGGATTTGGTCATCGTGTC…
	'KX270252.1'	GCCTATAAATATAGTATCGGACAAGCTTTTGTTTATCCGCGCAATGATCTTAGTTACGCTGCGAATTTTCTTCGTATGTGCTTTTCTATTCCGTGTGAAGAATACCAAACCAACCCTGTGCTCACTCGAGCAATGGATCGAATCTTCATCCTGCATGCAGATCATGAACAAAACGCTTCTACATCTACTGTACGCCTTGCTGGATCATCAGGGGCTAATCCGTTTGCATGTATTGCTGCAGGTGTTGCCTGCCTTTGGGGTCCTGCACATGGTGGCGCCAATGAAGCATGCCTAAAGATGCTACAAGAAATAGGTTCCGTTGAAAGAATTCCTGAATTTATTGCCCGTGCCAAAGATAAAAATGATCCTTTCCGCCTGATGGGATTTGGTCATCGTGTC…
	'KX270253.1'	GCCTATAAATATAGTATCGGACAAGCTTTTGTTTATCCGCGCAATGATCTTAGTTACGCTGCGAATTTTCTTCGTATGTGCTTTTCTATTCCGTGTGAAGAATACCAAACCAACCCTGTGCTCACTCGAGCAATGGATCGAATCTTCATCCTGCATGCAGATCATGAACAAAACGCTTCTACATCTACTGTACGCCTTGCTGGATCATCAGGGGCTAATCCGTTTGCATGTATTGCTGCAGGTGTTGCCTGCCTTTGGGGTCCTGCACATGGTGGCGCCAATGAAGCATGCCTAAAGATGCTACAAGAAATAGGTTCCGTTGAAAGAATTCCTGAATTTATTGCCCGTGCCAAAGATAAAAATGATCCTTTCCGCCTAATGGGATTTGGTCATCGTGTC…
	'KX270254.1'	GCCTATAAATATAGTATTGGACAAGCTTTTGTTTATCCGCGCAATGATCTTAGTTACGCTGCGAATTTTCTCCGTATGTGCTTTTCTATTCCGTGTGAAGAATACCAAACTAACCCTGTGCTCACTCGAGCAATGGATCGAATCTTCATCCTGCATGCAGATCATGAACAAAACGCTTCTACATCTACTGTACGCCTTGCTGGATCATCAGGGGCTAATCCGTTTGCATGTATTGCTGCAGGTGTTGCCTGCCTTTGGGGGCCTGCACATGGGGGCGCCAATGAAGCATGCCTAAAGATGCTACAAGAAATAGGTTCCGTTGAAAGAATTCCTGAATTTATTGCCCGTGCCAAAGATAAAAATGATCCTTTCCGCCTCATGGGATTTGGTCATCGTGTC…
	'KX578719.1'	GCCTATAAATATAGTATCGGGCAAGCTTTTGTTTATCCGCGTAATGATCTTAGTTATGCCGCGAATTTCCTCCGTATGTGCTTTTCTGTCCCTTGTGAAGAATACAAAACCAATCCTGTACTCACTCGAGCAATGGATCGAATCTTTATCCTTCATGCAGATCATGAACAAAACGCTTCTACATCTACTGTACGCCTTGCTGGATCATCAGGGGCTAATCCATTTGCATGTATTGCTGCAGGTGTTGCCTGCCTTTGGGGTCCTGCACATGGTGGCGCCAATGAAGCATGCCTAAAGATGCTACAAGAAATAGGTTCCGTTGAAAGAATTCCTGAATTTATTGCCCGTGCTAAAGATAAAAATGATCCTTTCCGCCTGATGGGATTTGGTCATCGTGTC…
	'KX655808.1'	GCGTATAAATACAGTATCGGACAAGCATTTGTTTATCCACGTAATGATTTAAGTTACGCTGCAAACTTTCTTCACATGTGCTTTTCTGTTCCTTGTGAAGAATACAAAATTAACCCTGTACTCACTCGAGCTATGGATCGAATCTTTACCCTTCATGCAGATCATGAACAAAATGCTTCTACATCCACTGTACGTCTTGCTGGATCATCCGGAGCTAATCCATTTGCATGTATTGCAGCAGGTGTTGCATGCCTTTGGGGACCAGCTCATGGTGGAGCCAATGAAGCGTGTCTAAAAATGTTACAAGAAATAAATTCTGTTAAAAGAATTCCTGAATTCATTGCGCGCGCAAAAGACAAAAATGATCCTTTCCGCCTCATGGGATTTGGTCACCGAGTC…
	'KX655811.1'	ATATATAGACACAGTGTCGGACAGCCATTTGTTTCCCCACGGAATGATCTTAGTTATGCTGCAAATTTTCTCCACATGTGCTTTTCTACTTCTGATAAAGAATATGAAATAAATCCTATTCTTGCTCGAGCTATGGATCGAATATTCATCCTTCATGCCGATCATGAGCAAGATGCCTCTACATCGACTGTACGTCTTGCAGGATCATCAGGAGCGAATCCATTTGCATGTATTGCAGCAGGTATTGCGTGCCTTTGGGGGCCAGCTCACGGTGGAGCTAATGAAGCATGCTTAAAAATGCTACAAGAAATAGGTTCTGTTGAAAAAATTCCTGAATTTATTATACGTGCAAAAGATAAAAACGATCCCTTCCGTCTTATGGGCTTTGGTCACCGAGTT…
	'KX655812.1'	ATATATAGACACAGTGTCGGACAGCCATTTGTTTCCCCACGGAATGATCTTAGTTATGCTGCAAATTTTCTCCACATGTGCTTTTCTACTTCTGATAAAGAATATGAAATAAATCCTATTCTTGCTCGAGCTATGGATCGAATATTCATCCTTCATGCCGATCATGAGCAAAATGCCTCTACATCGACTGTACGTCTTGCAGGATCATCAGGAGCGAATCCATTTGCATGTATTGCAGCAGGTATTGCGTGCCTTTGGGGGCCAACTCACGGTGGAGCTAATGAAGCATGCTTAAAAATGCTACAAGAAATAGGTTCTGTTGAAAAAATTCCTGAATTTATTATACGTGCAAAAGATAAAAACGATCCCTTCCGTCTTATGGGCTTTGGTCACCGAGTT…
	'KX655813.1'	GTGTACAAACACAGTATCGGACAGGAGTTCGTCCATCCTCGTGACGACCTCAGCTACGCTGCAAATTTCCTCTATATGTGCTTTTCTACCGATGGCGAACAATACGAGGTTAACCCCGTACTCGCCCAAGCAATGGATCGTATTTTTACTCTTCATGCGGATCATGAGCAAAATGCCTCCACGTCAACCGTACGCCTTGCGGGATCATCGGGCGCTAACCCCTTCGCATGTATAGCAGCAGGCGTTGCATGCCTATGGGGGCCGGCTCATGGTGGTGCTAATGAGGCTTGTCTGAAAATGCTACAAGAAATAGGCTCCGTAAAAAAAATTCCTGAATTTGTCGCACGCGCAAAGGATAAAAAAGATCCTTTCCGTCTTATGGGGTTTGGCCACCGTGTC…
	'KX655821.1'	GCGTATAAATACAGTATCGGACAAGCATTTGTTTATCCACGTAATGATTTAAGTTACGCTGCAAACTTTCTTCACATGTGCTTTTCTGTTCCTTGTGAAGAATACAAAATTAACCCTGTACTCACTCGAGCTATGGATCGAATCTTTACCCTTCATGCAGATCATGAACAAAATGCTTCTACATCCACTGTACGTCCTGCTGGATCATCCGGAGCTAATCCATTTGCATGTATTGCAGCAGGTGTTGCATGCCTTTGGGGACCAGCTCATGGTGGAGCCAATGAAGCGTGTCTAAAAATGTTACAAGAAATAAATTCTGTTAAAAGAATTCCTGAATTCATTGCGCGCGCAAAAGACAAAAACGATCCTTTCCGCCTCATGGGATTTGGTCACCGAGTC…
	'KX655822.1'	GCGTATAAATACAGTATCGGACAAGCATTTGTTTATCCACGTAATGATTTAAGTTACGCTGCAAACTTTCTTCACATGTGCTTTTCTGTTCCTTGTGAAGAATACAAAATTAACCCTGTACTCACTCGAGCTATGGATCGAATCTTTACCCTTCATGCAGATCATGAACAAAATGCTTCTACATCCACTGTACGTCTTGCTGGATCATCCGGAGCTAATCCATTTGCATGTATTGCAGCAGGTGTTGCATGCCTTTGGGGACCAGCTCATGGTGGAGCTAATGAAGCGTGTCTAAAAATGTTACAAGAAATAAATTCTGTTAAAAGAATTCCTGAATTCATTGCGCGCGCAAAAGACAAAAATGATCCTTTCCGCCTCATGGGGTTTGGTCACCGAGTC…
	'KX655823.1'	ATATATAGACACAGTGTCGGACAGCCATTTGTTTCCCCACGGAATGATCTTAGTTATGCTGCAAATTTTCTCCACATGTGCTTTTCTACTTCTGATAAAGAATATGAAATAAATCCTATTCTTGCTCGAGCTATGGATCGAATATTCATCCTTCATGCCGATCATGAGCAAAATGCCTCTACATCGACTGTACGTCTTGCAGGATCATCAGGAGCGAATCCATTTGCATGTATTGCAGCAGGTATTGCGTGCCTTTGGGGGCCAACTCACGGTGGAGCTAATGAAGCATGCTTAAAAATGCTACAAGAAATAGGTTCTGTTGAAAAAATTCCTGAATTTATTATACGTGCAAAAGATAAAAACGATCCCTTCCGTCTTATGGGCTTTGGTCACCGAGTT…
	'KX655824.1'	GCGTATAAATACAGCATTGGGCAAGCATTTATTTATCCACGAAATAATCTTAGTTATGCTGCAAATTTTCTTCGTATGTGCTTTCCCGTTCCTTGTAAAGATTACAAAATAAATCCAGTACTTGCTCGGGCTATAGATCGAATCTTTATCCTTCATGCAGACCATGAACAAAATGCTTCTACATCCACTGTACGTCTTGCAGGATCATCGGGAGCTAATCCATTTGCATGCATCGCAGCAGGTGTTGCATGCCTTTGGGGACCAGCTCATGGTGGAGCCAATGAAGCATGTCTAAAAATGCTACAAGAAATAGGTTCTGTCGAAAGAATTCCTGAGTTCATTGCACGAGCAAAAGATAAAAGTAGTCCTTTTCGTCTTATGGGTTTTGGTCATCGAGTG…
	'KX655829.1'	GCATATAAATATAGCATCGGGCAGCCATTTGTTTATCCACGTAATGATCTTAGTTACGCTGCAAATTTTCTTCATATGTGTTTTTCTGTTCCTTGTGAAGAATATCAAATCAATCCCGTGCTTTCTCAAGCTATGGATAGAATCTTTACCCTGCATGCAGATCATGAACAAAATGCTTCTACATCCACTGTACGTCTAGCAGGATCATCGGGAGCTAATCCTTTTGCGTGTATCGCAGCAGGTGTTGCATGTCTTTGGGGGCCAGCTCATGGTGGAGCTAATGAAGCATGTCTAAAAATGCTACAAGAAATAGGAGCAGTTCAAAGAATTCCTGAATTCATTGCACGCGCAAAAGACAAAAATGATCCTTTCCGTCTTATGGGTTTTGGTCACCGAGTT…
	'KX655834.1'	GCGTATAAATACAGTATCGGACAAGCATTTGTTTATCCACGTAATGATTTAAGTTACGCTGCAAACTTTCTTCACATGTGCTTTTCTGTTCCTTGTGAAGAATACAAAATTAACCCTGTACTCACTCGAGCTATGGATCGAATCTTTACCCTTCATGCAGATCATGAACAAAATGCTTCTACATCCACTGTACGTCATGCTGGATCATCCGGAGCTAATCCATTTGCATGTATTGCAGCAGGTGTTGCATGCCTTTGGGGACCAGCTCATGGTGGAGCCAATGAAGCGTGTCTAAAAATGTTACAAGAAATAAATTCTGTTAAAAGAATTCCTGAATTCATTGCGCGCGCAAAAGACAAAAATGATCCTTTCCGCCTCATGGGATTTGGTCACCGAGTC…
	'KX655836.1'	ATATATAGACACAGTATCGGACAGCCATTTGTTTCCCCACGGAATGATCTTAGTTATGCTGCGAATTTTCTCCACATGTGCTTTTCTACTTCTGATAAAGAATATGAAATAAATCCTATTCTTGCTCGAGCTATGGATCGAATATTCATCCTTCATGCCGATCATGAGCAAAATGCCTCTACATCGACTGTACGTCTTGCAGGATCATCAGGAGCAAATCCATTTGCATGTATTGCAGCAGGTGTTGCATGCCTTTGGGGGCCAGCTCATGGTGGAGCTAATGAGGCATGCTTAAAAATGCTACAAGAAATAGGTTCTGTTGAAAAAATTCCTGAATTTATTATACGCGCAAAAGATAAAAACGATCCCTTTCGTCTTATGGGCTTTGGTCATCGAGTT…
	'KX655843.1'	ATATATAGACACAGTGTCGGACAGCCATTTGTTTCCCCACGGAATGATCTTAGTTATGCTGCAAATTTTCTCCACATGTGCTTTTCTACTTCTGATAAAGAATATGAAATAAATCCTATTCTTGCTCGAGCTATGGATCGAATATTCATCCTTCATGCCGATCATGAGCAAAATGCCTCTACACCGACTGTACGTCTTGCAGGATCATCAGGAGCGAATCCATTTGCATGTATTGCAGCAGGTATTGCGTGCCTTTGGGGGCCAGCTCACGGTGGAGCTAATGAAGCATGCTTAAAAATGCTACAAGAAATAGGTTCTGTTGAAAAAATTCCTGAATTTATTATACGTGCAAAAGATAAAAACGATCCCTTCCGTCTTATGGGCTTTGGTCACCGAGTT…
	'KX827420.1'	GCCTATAAATATAGTATCGGGCAAGCTTTTGTTTATCCGCGTAATGATCTTAGTTATGCCGCGAATTTCCTCCGTATGTGCTTTTCTGTCCCTTGTGAAGAATACAAAACCAATCCTGTACTCACTCGAGCAATGGATCGAATCTTTATCCTTCATGCAGATCATGAACAAAACGCTTCTACATCTACTGTACGCCTTGCTGGATCATCAGGGGCTAATCCATTTGCATGTATTGCTGCAGGTGTTGCCTGCCTTTGGGGTCCTGCACATGGTGGCGCCAATGAAGCATGCCTAAAGATGCTACAAGAAATAGGTTCCGTTGAAAGAATTCCTGAATTTATTGCCCGTGCTAAAGATAAAAATGATCCTTTCCGCCTGATGGGATTTGGTCATCGTGTC…
	'KY273623.1'	GCCTATAAATATAGTATCGGGCAAGCTTTTGTTTATCCGCGTAATGATCTTAGTTATGCCGCGAATTTCCTCCGTATGTGCTTTTCTGTCCCTTGTGAAGAATACAAAACCAATCCTGTACTCACTCGAGCAATGGATCGAATCTTTATCCTTCATGCAGATCATGAACAAAACGCTTCTACATCTACTGTACGCCTTGCTGGATCATCAGGGGCTAATCCATTTGCATGTATTGCTGCAGGTGTTGCCTGCCTTTGGGGTCCTGCACATGGTGGCGCCAATGAAGCATGCCTAAAGATGCTACAAGAAATAGGTTCCGTTGAAAGAATTCCTGAATTTATTGCCCGTGCTAAAGATAAAAATGATCCTTTCCGCCTGATGGGATTTGGTCATCGTGTC…
	'KY304482.1'	GCCTATAAATACAGTATCGGGCAAGCTTTTGTTTATCCGCGTAATGATCTTAGTTATGCCGCAAATTTCCTCCGTATGTGTTTTTCTGTTCCTTGTGAAGAATACAAAACCAATCCTGTACTCATTCGAGCAATGGATCGAATCTTTATCCTCCATGCAGATCATGAGCAAAATGCTTCCACATCCACTGTACGTCTTGCAGGCTCTTCGGGTGCTAATCCGTTTGCATGTATTGCTGCAGGTGTTGCCTGTCTTTGGGGACCAGCGCATGGTGGCGCCAATGAAGCATGCCTAAAGATGCTACAAGAAATAGGTTCCGTTAAAAGAATTCCTGAATTTATTGCCCGGGCCAAAGATAAAAATGATCCTTTCCGCCTCATGGGATTTGGTCATCGTGTC…
	'KY304483.1'	GCCTATAAATACAGTATCGGGCAAGCTTTTGTTTATCCGCGTAATGATCTTAGTTATGCCGCAAATTTCCTCCGTATGTGTTTTTCTGTTCCTTGTGAAGAATACAAAACCAATCCTGTACTCATTCGAGCAATGGATCGAATCTTTATCCTCCATGCAGATCATGAGCAAAATGCTTCCACATCCACTGTACGTCTTGCAGGCTCTTCGGGTGCTAATCCGTTTGCATGTATTGCTGCAGGTGTTGCCTGTCTTTGGGGACCAGCGCATGGTGGCGCCAATGAAGCATGCCTAAAGATGCTACAAGAAATAGGTTCCGTTAAAAGAATTCCTGAATTTATTGCCCGGGCCAAAGATAAAAATGATCCTTTCCGCCTCATGGGATTTGGTCATCGTGTC…
	'KY356753.1'	GCTTACAAATACAGCATTGGACAAGCTTTCGTTTATCCACGCAATGATCTTAGCTACGCCGCTAACTTTCTTCGTATGTGTTTTTCTGTTCCTTGTGAAGATTACATAACAAATCCTGTGCTCACTCAGGCAATGGATCGAATCTTTATCCTTCATGCAGATCATGAACAAAACGCCTCTACATCTACTGTGCGTCTTGCAGGATCATCAGGCGCTAATCCATTTGCATGTATTGCTGCAGGTGTCGCTTGCCTTTGGGGACCAGCGCATGGTGGAGCCAACGAAGCATGTCTAAAAATGCTTCAAGAAATAGGCTCCATTGAAAGAATTCCTGAATTTATTGCACGTGCAAAAGATAAAAATGATCCCTTCCGCCTAATGGGATTTGGTCATCGTGTC…
	'KY356754.1'	GCATATAAATATAGCATTGGACAAGCTTTTGTTTACCCACGTAACGATCTCAGTTACGCTGAGAATTTTCTTCATATGTGCTTTGCTATCCCTTGTGAGGAATACAAAATCAATCCAGTTCTTGCCAGAGCTATGGATCGAATCTTTACCCTGCATGCAGATCATGAACAAAACGCATCTACATCAACTGTACGTCTTGCAGGATCATCGGGAGCTAATCCTTTTGCATGTATAGCAGCTGGTGTTGCATGCCTTTGGGGACCGAACCATGGTGGTGCTAATGAAGCATGCTTAAAAATGCTACAAGAAATAGGCTCTCTCGAAAAGATTTCTGAGTTTGTTGCGCGTGCAAAAGATAAAAATGATCCCTTCCGTCTTATGGGATTTGGTCATAGAGTT…
	'KY555066.1'	GCCTATAAATATAGTATTGGACAAGCATTTGTTTATCCTCGTAATGATCTTAGTTATGCTGCAAATTTCCTTCGTATGTGTTTTGCTGTTCCTTGTGAAGAATATAAAATAAACCCTGTACTTGCCCGAGCAATGGATCAAATCTTTATCCTTCATGCAGATCATGAACAAAATGCTTCTACATCTACGGTCCGTCTTGCTGGATCATCAGGGGCTAATCCGTTTGCCTGTATTGCAGCAGGTGTTGCATGCCTTTGGGGACCAGCCCATGGTGGTGCCAATGAAGCATGCCTAAAAATGCTACAAGAGATAGGTTCTATTAAAAGAATTCCTGAATTTATTGCTCGTGCAAAAGATAAAAATGATCCTTTCCGCCTTATGGGCTTTGGTCACCGAGTC…
	'KY913620.1'	GCCTATAAATATAGCATTGGACAAGCATTTGTTTATCCACGTAATGATCTTAGTTACGCTGCAAATTTTCTCCGCATGTGTTTTTCTGTTCCTTGTGAAGAATATAAAATTAATCCGGTGCTGACTCGAGCTATGGATAGAATCTTTACTCTTCATGCAGATCATGAACAAAATGCTTCGACATCCACTGTACGTCTTGCAGGTTCATCAGGTGCTAATCCATTTGCATGTATTGCAGCAGGTGTTGCATGCCTTTGGGGACCAGCTCATGGTGGAGCTAATGAAGCATGCCTAAAAATGTTACAAGAAATAGGTTCTGTTGAAAGAATTCCTGAATTCATTGCACGTGCAAAAGATAAAAATGATTCTTTCCGCCTTATGGGTTTTGGTCATCGAGTC…
	'KY913621.1'	GCCTATAAATATAGCATTGGACAAGCATTTGTTTATCCACGTAATGATCTTAGTTACGCTGCAAATTTTCTCCGTATGTGTTTTTCTGTTCCTTGTGAAGAATATAAAATTAATCCGGTGCTGACTCGAGCTATGGATAGAATCTTTACTCTTCATGCAGATCATGAACAAAATGCTTCGACATCCACTGTACGTCTTGCAGGTTCATCAGGTGCTAATCCATTTGCATGTATTGCAGCAGGTGTTGCATGCCTTTGGGGACCAGCTCATGGTGGAGCTAATGAAGCATGCCTAAAAATGTTACAAGAAATAGGTTCTGTTGAAAGAATTCCTGAATTCATTGCACGTGCAAAAGATAAAAATGATTCTTTCCGCCTTATGGGTTTTGGTCATCGAGTC…
	'KY913622.1'	GCCTATAAATATAGCATTGGACAAGCATTTGTTTATCCACGTAATGATCTTAGTTACGCTGCAAATTTTCTCCGCATGTGTTTTTCTGTTCCTTGTGAAGAATATAAAATTAATCCGGTGCTGACTCGAGCTATGGATAGAATCTTTACTCTTCATGCAGATCATGAACAAAATGCTTCGACATCCACTGTACGTCTTGCAGGTTCATCAGGTGCTAATCCATTTGCATGTATTGCAGCAGGTGTTGCATGCCTTTGGGGACCAGCTCATGGTGGAGCTAATGAAGCATGCCTAAAAATGTTACAAGAAATAGGTTCTGTTGAAAGAATTCCTGAATTCATTGCACGTGCAAAAGATAAAAATGATTCTTTCCGCCTTATGGGTTTTGGTCATCGAGTC…
	'KY913623.1'	GCCTATAAATATAGCATTGGACAAGCATTTGTTTATCCACGTAATGATCTTAGTTACGCTGCAAATTTTCTCCGCATGTGTTTTTCTGTTCCTTGTGAAGAATATAAAATTAATCCGGTGCTGACTCGAGCTATGGATAGAATCTTTACTCTTCATGCAGATCATGAACAAAATGCTTCGACATCCACTGTACGTCTTGCAGGTTCATCAGGTGCTAATCCATTTGCATGTATTGCAGCAGGTGTTGCATGCCTTTGGGGACCAGCTCATGGTGGAGCTAATGAAGCATGCCTAAAAATGTTACAAGAAATAGGTTCTGTTGAAAGAATTCCTGAATTCATTGCACGTGCAAAAGATAAAAATGATTCTTTCCGCCTTATGGGTTTTGGTCATCGAGTC…
	'KY913624.1'	GCCTATAAATATAGCATTGGACAAGCATTTGTTTATCCACGTAATGATCTTAGTTACGCTGCAAATTTTCTCCGTATGTGTTTTTCTGTTCCTTGTGAAGAATATAAAATTAATCCGGTGCTGACTCGAGCTATGGATAGAATCTTTACTCTTCATGCAGATCATGAACAAAATGCTTCGACATCCACTGTACGTCTTGCAGGTTCATCAGGTGCTAATCCATTTGCATGTATTGCAGCAGGTGTTGCATGCCTTTGGGGACCAGCTCATGGTGGAGCTAATGAAGCATGCCTAAAAATGTTACAAGAAATAGGTTCTGTTGAAAGAATTCCTGAATTCATTGCACGTGCAAAAGATAAAAATGATTCTTTCCGCCTTATGGGTTTTGGTCATCGAGTC…
	'KY913625.1'	GCCTATAAATATAGCATTGGACAAGCATTTGTTTATCCACGTAATGATCTTAGTTACGCTGCAAATTTTCTCCGTATGTGTTTTTCTGTTCCTTGTGAAGAATATAAAATTAATCCGGTGCTGACTCGAGCTATGGATAGAATCTTTACTCTTCATGCAGATCATGAACAAAATGCTTCGACATCCACTGTACGTCTTGCAGGTTCATCAGGTGCTAATCCATTTGCATGTATTGCAGCAGGTGTTGCATGCCTTTGGGGACCAGCTCATGGTGGAGCTAATGAAGCATGCCTAAAAATGTTACAAGAAATAGGTTCTGTTGAAAGAATTCCTGAATTCATTGCACGTGCAAAAGATAAAAATGATTCTTTCCGCCTTATGGGTTTTGGTCATCGAGTC…
	'KY913626.1'	GCCTATAAATATAGCATTGGACAAGCATTTGTTTATCCACGTAATGATCTTAGTTACGCTGCAAATTTTCTCCGTATGTGTTTTTCTGTTCCTTGTGAAGAATATAAAATTAATCCGGTGCTGACTCGAGCTATGGATAGAATCTTTACTCTTCATGCAGATCATGAACAAAATGCTTCGACATCCACTGTACGTCTTGCAGGTTCATCAGGTGCTAATCCATTTGCATGTATTGCAGCAGGTGTTGCATGCCTTTGGGGACCAGCTCATGGTGGAGCTAATGAAGCATGCCTAAAAATGTTACAAGAAATAGGTTCTGTTGAAAGAATTCCTGAATTCATTGCACGTGCAAAAGATAAAAATGATTCTTTCCGCCTTATGGGTTTTGGTCATCGAGTC…
	'KY913627.1'	GCCTATAAATATAGCATTGGACAAGCATTTGTTTATCCACGTAATGATCTTAGTTACGCTGCAAATTTTCTCCGTATGTGTTTTTCTGTTCCTTGTGAAGAATATAAAATTAATCCGGTGCTGACTCGAGCTATGGATAGAATCTTTACTCTTCATGCAGATCATGAACAAAATGCTTCGACATCCACTGTACGTCTTGCAGGTTCATCAGGTGCTAATCCATTTGCATGTATTGCAGCAGGTGTTGCATGCCTTTGGGGACCAGCTCATGGTGGAGCTAATGAAGCATGCCTAAAAATGTTACAAGAAATAGGTTCTGTTGAAAGAATTCCTGAATTCATTGCACGTGCAAAAGATAAAAATGATTCTTTCCGCCTTATGGGTTTTGGTCATCGAGTC…
	'KY913628.1'	GCATATAAATATAGCATTGGGCAACCATTTGTTTATCCACGTAATGATCTCAGTTACGCCGCAAATTTCCTTCATATGTGCTTTTCTGTTCCTTGCGAAGAATATAAAATTAACCCAGTGCTTGCTCGAGCTATGGACCGAATTTTTACCCTTCATGCAGACCATGAACAAAATGCATCTACATCAACTGTACGTCTTGCTGGTTCATCAGGAGCTAATCCATTTGCATGTATAGCAGCGGGTGTAGCATGCCTTTGGGGACCAGCGCATGGTGGTGCTAATGAAACATGTCTAAAAATGCTGCAAGAAATAGGCACTGTTCAAAAAATTCCTGAGTTTATTGCACGCGCAAAAGACAAAAATGATCGTTTCCGTCTTATGGGTTTTGGTCATCGTGTC…
	'KY913629.1'	GCATATAAATATAGCATTGGGCAACCATTTGTTTATCCACGTAATGATCTCAGTTACGCCGCAAATTTCCTTCATATGTGCTTTTCTGTTCCTTGCGAAGAATATAAAATTAACCCAGTGCTTGCTCGAGCTATGGACCGAATTTTTACCCTTCATGCAGACCATGAACAAAATGCATCTACATCAACTGTACGTCTTGCTGGTTCATCAGGAGCTAATCCATTTGCATGTATAGCAGCGGGTGTAGCATGCCTTTGGGGACCAGCGCATGGTGGTGCTAATGAAACATGTCTAAAAATGCTGCAAGAAATAGGCACTGTTCAAAAAATTCCTGAGTTTATTGCACGCGCAAAAGACAAAAATGATCGTTTCCGTCTTATGGGTTTTGGTCATCGTGTC…
	'KY913630.1'	GCATATAAATATAGCATTGGGCAACCATTTGTTTATCCACGTAATGATCTCAGTTACGCCGCAAATTTCCTTCATATGTGCTTTTCTGTTCCTTGCGAAGAATATAAAATTAACCCAGTGCTTGCTCGAGCTATGGACCGAATTTTTACCCTTCATGCAGACCATGAACAAAATGCATCTACATCAACTGTACGTCTTGCTGGTTCATCAGGAGCTAATCCATTTGCATGTATAGCAGCGGGTGTAGCATGCCTTTGGGGACCAGCGCATGGTGGTGCTAATGAAACATGTCTAAAAATGCTGCAAGAAATAGGCACTGTTCAAAAAATTCCTGAGTTTATTGCACGCGCAAAAGACAAAAATGATCGTTTCCGTCTTATGGGTTTTGGTCATCGTGTC…
	'KY913631.1'	GCATATAAATATAGCATTGGGCAACCATTTGTTTATCCACGTAATGATCTCAGTTACGCCGCAAATTTCCTTCATATGTGCTTTTCTGTTCCTTGCGAAGAATATAAAATTAACCCAGTGCTTGCTCGAGCTATGGACCGAATTTTTACCCTTCATGCAGACCATGAACAAAATGCATCTACATCAACTGTACGTCTTGCTGGTTCATCAGGAGCTAATCCATTTGCATGTATAGCAGCGGGTGTAGCATGCCTTTGGGGACCAGCGCATGGTGGTGCTAATGAAACATGTCTAAAAATGCTGCAAGAAATAGGCACTGTTCAAAAAATTCCTGAGTTTATTGCACGCGCAAAAGACAAAAATGATCGTTTCCGTCTTATGGGTTTTGGTCATCGTGTC…
	'KY913632.1'	GCATATAAATATAGCATTGGGCAACCATTTGTTTATCCACGTAATGATCTCAGTTACGCCGCAAATTTCCTTCATATGTGCTTTTCTGTTCCTTGCGAAGAATATAAAATTAACCCAGTGCTTGCTCGAGCTATGGACCGAATTTTTACCCTTCATGCAGACCATGAACAAAATGCATCTACATCAACTGTACGTCTTGCTGGTTCATCAGGAGCTAATCCATTTGCATGTATAGCAGCGGGTGTAGCATGCCTTTGGGGACCAGCGCATGGTGGTGCTAATGAAACATGTCTAAAAATGCTGCAAGAAATAGGCACTGTTCAAAAAATTCCTGAGTTTATTGCACGCGCAAAAGACAAAAATGATCGTTTCCGTCTTATGGGTTTTGGTCATCGTGTC…
	'KY913633.1'	GCATATAAATATAGCATTGGGCAACCATTTGTTTATCCACGTAATGATCTCAGTTACGCCGCAAATTTCCTTCATATGTGCTTTTCTGTTCCTTGCGAAGAATATAAAATTAACCCAGTGCTTGCTCGAGCTATGGACCGAATTTTTACCCTTCATGCAGACCATGAACAAAATGCATCTACATCAACTGTACGTCTTGCTGGTTCATCAGGAGCTAATCCATTTGCATGTATAGCAGCGGGTGTAGCATGCCTTTGGGGACCAGCGCATGGTGGTGCTAATGAAACATGTCTAAAAATGCTGCAAGAAATAGGCACTGTTCAAAAAATTCCTGAGTTTATTGCACGCGCAAAAGACAAAAATGATCGTTTCCGTCTTATGGGTTTTGGTCATCGTGTC…
	'KY913634.1'	GCATATAAATATAGCATTGGGCAACCATTTGTTTATCCACGTAATGATCTCAGTTACGCCGCAAATTTCCTTCATATGTGCTTTTCTGTTCCTTGCGAAGAATATAAAATTAACCCAGTGCTTGCTCGAGCTATGGACCGAATTTTTACCCTTCATGCAGACCATGAACAAAATGCATCTACATCAACTGTACGTCTTGCTGGTTCATCAGGAGCTAATCCATTTGCATGTATAGCAGCGGGTGTAGCATGCCTTTGGGGACCAGCGCATGGTGGTGCTAATGAAACATGTCTAAAAATGCTGCAAGAAATAGGCACTGTTCAAAAAATTCCTGAGTTTATTGCACGCGCAAAAGACAAAAATGATCGTTTCCGTCTTATGGGTTTTGGTCATCGTGTC…
	'KY913635.1'	GCATATAAATATAGCATTGGGCAACCATTTGTTTATCCACGTAATGATCTCAGTTACGCCGCAAATTTCCTTCATATGTGCTTTTCTGTTCCTTGCGAAGAATATAAAATTAACCCAGTGCTTGCTCGAGCTATGGACCGAATTTTTACCCTTCATGCAGACCATGAACAAAATGCATCTACATCAACTGTACGTCTTGCTGGTTCATCAGGAGCTAATCCATTTGCATGTATAGCAGCGGGTGTAGCATGCCTTTGGGGACCAGCGCATGGTGGTGCTAATGAAACATGTCTAAAAATGCTGCAAGAAATAGGCACTGTTCAAAAAATTCCTGAGTTTATTGCACGCGCAAAAGACAAAAATGATCGTTTCCGTCTTATGGGTTTTGGTCATCGTGTC…
	'KY913636.1'	GCATATAAATATAGCATTGGGCAACCATTTGTTTATCCACGTAATGATCTCAGTTACGCCGCAAATTTCCTTCATATGTGCTTTTCTGTTCCTTGCGAAGAATATAAAATTAACCCAGTGCTTGCTCGAGCTATGGACCGAATTTTTACCCTTCATGCAGACCATGAACAAAATGCATCTACATCAACTGTACGTCTTGCTGGTTCATCAGGAGCTAATCCATTTGCATGTATAGCAGCGGGTGTAGCATGCCTTTGGGGACCAGCGCATGGTGGTGCTAATGAAACATGTCTAAAAATGCTGCAAGAAATAGGCACTGTTCAAAAAATTCCTGAGTTTATTGCACGCGCAAAAGACAAAAATGATCGTTTCCGTCTTATGGGTTTTGGTCATCGTGTC…
	'KY913637.1'	GCATATAAATACAGCATTGGGCAACCATTTATTTATCCCCGTAATGATCTCAGTTATGCTGCAAACTTCCTTCATATGTGCTTTTCTGTTCCTTGCCAAGAATATAAAATTAATCCAGTACTTGCTCGAGCTATGGACCGAATTTTCACCCTTCATGCAGATCATGAACAAAATGCATCTACATCAACGGTACGTCTTGCTGGTTCATCAGGAGCTAATCCATTTGCGTGTATAGCAGCAGGTGTAGCATGCCTTTGGGGACCAGCGCACGGTGGTGCTAATGAAACATGTCTAAAAATGCTGCAAGAAATAGGCACTGTTCAAAAAATTCCTGAGTTTATCGCACGTGCAAAAGACAAAAATGATCGTTTTCGTCTTATGGGTTTTGGTCATCGTGTC…
	'KY913638.1'	GCCTATAAATATAGCATCGGACAAGCATTTGTTTATCCACGTAATGATCTTAGTTACGCTGCAAATTTCCTCCATATGTGTTTTTCTATCCCTTGTGAAGAATATAAAATTAATCCAGTGCTAACTCGAGCTATGGATCGAATCTTTACCCTTCATGCAGATCATGAACAAAATGCTTCTACATCCACTGTACGTCTTGCAGGTTCATCAGGTGCTAATCCATTTGCATGTATTGCAGCAGGTGTTGCATGCCTTTGGGGACCAGCTCATGGTGGAGCCAATGAAGCATGCCTAAAAATGTTACAAGAAATAGGTTCTGTTGAAAGAATCCCTCAATTCATTGCACGTGCAAAAGATAAAAATGATTCTTTCCGCCTTATGGGTTTTGGTCACCGAGTC…
	'LNZX01000003.1'	GCCTATAAATATAGCATTGGACAAGCATTTGTTTATCCACGTAATGATCTTAGTTACGCTGCAAATTTTCTCCGTATGTGTTTTTCTGTTCCTTGTGAAGAATATAAAATTAATCCGGTGCTGACTCGAGCTATGGATAGAATCTTTACTCTTCATGCAGATCATGAACAAAATGCTTCGACATCCACTGTACGTCTTGCAGGTTCATCAGGTGCTAATCCATTTGCATGTATTGCAGCAGGTGTTGCATGCCTTTGGGGACCAGCTCATGGTGGAGCTAATGAAGCATGCCTAAAAATGTTACAAGAAATAGGTTCTGTTGAAAGAATTCCTGAATTCATTGCACGTGCAAAAGATAAAAATGATTCTTTCCGCCTTATGGGTTTTGGTCATCGAGTC…
	'LNZY01000070.1'	GCCTATAAATATAGCATTGGACAAGCATTTGTTTATCCACGTAATGATCTTAGTTACGCTGCAAATTTTCTCCGTATGTGTTTTTCTGTTCCTTGTGAAGAATATAAAATTAATCCGGTGCTGACTCGAGCTATGGATAGAATCTTTACTCTTCATGCAGATCATGAACAAAATGCTTCGACATCCACTGTACGTCTTGCAGGTTCATCAGGTGCTAATCCATTTGCATGTATTGCAGCAGGTGTTGCATGCCTTTGGGGACCAGCTCATGGTGGAGCTAATGAAGCATGCCTAAAAATGTTACAAGAAATAGGTTCTGTTGAAAGAATTCCTGAATTCATTGCACGTGCAAAAGATAAAAATGATTCTTTCCGCCTTATGGGTTTTGGTCATCGAGTC…
	'LNZZ01000002.1'	GCCTATAAATATAGCATTGGACAAGCATTTGTTTATCCACGTAATGATCTTAGTTACGCTGCAAATTTTCTCCGTATGTGTTTTTCTGTTCCTTGTGAAGAATATAAAATTAATCCGGTGCTGACTCGAGCTATGGATAGAATCTTTACTCTTCATGCAGATCATGAACAAAATGCTTCGACATCCACTGTACGTCTTGCAGGTTCATCAGGTGCTAATCCATTTGCATGTATTGCAGCAGGTGTTGCATGCCTTTGGGGACCAGCTCATGGTGGAGCTAATGAAGCATGCCTAAAAATGTTACAAGAAATAGGTTCTGTTGAAAGAATTCCTGAATTCATTGCACGTGCAAAAGATAAAAATGATTCTTTCCGCCTTATGGGTTTTGGTCATCGAGTC…
	'LOAA01000006.1'	GCCTATAAATATAGCATTGGACAAGCATTTGTTTATCCACGTAATGATCTTAGTTACGCTGCAAATTTTCTCCGTATGTGTTTTTCTGTTCCTTGTGAAGAATATAAAATTAATCCGGTGCTGACTCGAGCTATGGATAGAATCTTTACTCTTCATGCAGATCATGAACAAAATGCTTCGACATCCACTGTACGTCTTGCAGGTTCATCAGGTGCTAATCCATTTGCATGTATTGCAGCAGGTGTTGCATGCCTTTGGGGACCAGCTCATGGTGGAGCTAATGAAGCATGCCTAAAAATGTTACAAGAAATAGGTTCTGTTGAAAGAATTCCTGAATTCATTGCACGTGCAAAAGATAAAAATGATTCTTTCCGCCTTATGGGTTTTGGTCATCGAGTC…
	'LOAB01000002.1'	GCCTATAAATATAGCATTGGACAAGCATTTGTTTATCCACGTAATGATCTTAGTTACGCTGCAAATTTTCTCCGTATGTGTTTTTCTGTTCCTTGTGAAGAATATAAAATTAATCCGGTGCTAACTCGAGCTATGGATAGAATCTTTACTCTTCATGCAGATCATGAACAAAATGCTTCGACATCCACTGTACGTCTTGCAGGTTCATCAGGTGCTAATCCATTTGCATGTATTGCAGCAGGTGTTGCATGCCTTTGGGGACCAGCTCATGGTGGAGCTAATGAAGCATGCCTAAAAATGTTACAAGAAATAGGTTCTGTTGAAAGAATTCCTGAATTCATTGCACGTGCAAAAGATAAAAATGATTCTTTCCGCCTTATGGGTTTTGGTCATCGAGTC…
	'LOAC01000001.1'	GCCTATAAATATAGCATTGGACAAGCATTTGTTTATCCACGTAATGATCTTAGTTACGCTGCAAATTTTCTCCGTATGTGTTTTTCTGTTCCTTGTGAAGAATATAAAATTAATCCGGTGCTAACTCGAGCTATGGATAGAATCTTTACTCTTCATGCAGATCATGAACAAAATGCTTCGACATCCACTGTACGTCTTGCAGGTTCATCAGGTGCTAATCCATTTGCATGTATTGCAGCAGGTGTTGCATGCCTTTGGGGACCAGCTCATGGTGGAGCTAATGAAGCATGCCTAAAAATGTTACAAGAAATAGGTTCTGTTGAAAGAATTCCTGAATTCATTGCACGTGCAAAAGATAAAAATGATTCTTTCCGCCTTATGGGTTTTGGTCATCGAGTC…
	'LOAD01000043.1'	GCCTATAAATATAGCATTGGACAAGCATTTGTTTATCCACGTAATGATCTTAGTTACGCTGCAAATTTTCTCCGTATGTGTTTTTCTGTTCCTTGTGAAGAATATAAAATTAATCCGGTGCTAACTCGAGCTATGGATAGAATCTTTACTCTTCATGCAGATCATGAACAAAATGCTTCGACATCCACTGTACGTCTTGCAGGTTCATCAGGTGCTAATCCATTTGCATGTATTGCAGCAGGTGTTGCATGCCTTTGGGGACCAGCTCATGGTGGAGCTAATGAAGCATGCCTAAAAATGTTACAAGAAATAGGTTCTGTTGAAAGAATTCCTGAATTCATTGCACGTGCAAAAGATAAAAATGATTCTTTCCGCCTTATGGGTTTTGGTCATCGAGTC…
	'LOAE01000010.1'	GCCTATAAATATAGCATTGGACAAGCATTTGTTTATCCACGTAATGATCTTAGTTACGCTGCAAATTTTCTCCGTATGTGTTTTTCTGTTCCTTGTGAAGAATATAAAATTAATCCGGTGCTGACTCGAGCTATGGATAGAATCTTTACTCTTCATGCAGATCATGAACAAAATGCTTCGACATCCACTGTACGTCTTGCAGGTTCATCAGGTGCTAATCCATTTGCATGTATTGCAGCAGGTGTTGCATGCCTTTGGGGACCAGCTCATGGTGGAGCTAATGAAGCATGCCTAAAAATGTTACAAGAAATAGGTTCTGTTGAAAGAATTCCTGAATTCATTGCACGTGCAAAAGATAAAAATGATTCTTTCCGCCTTATGGGTTTTGGTCATCGAGTC…
	'LOAF01000015.1'	GCCTATAAATATAGCATTGGACAAGCATTTGTTTATCCACGTAATGATCTTAGTTACGCTGCAAATTTTCTCCGTATGTGTTTTTCTGTTCCTTGTGAAGAATATAAAATTAATCCGGTGCTAACTCGAGCTATGGATAGAATCTTTACTCTTCATGCAGATCATGAACAAAATGCTTCGACATCCACTGTACGTCTTGCAGGTTCATCAGGTGCTAATCCATTTGCATGTATTGCAGCAGGTGTTGCATGCCTTTGGGGACCAGCTCATGGTGGAGCTAATGAAGCATGCCTAAAAATGTTACAAGAAATAGGTTCTGTTGAAAGAATTCCTGAATTCATTGCACGTGCAAAAGATAAAAATGATTCTTTCCGCCTTATGGGTTTTGGTCATCGAGTC…
	'LOAG01000004.1'	GCCTATAAATATAGCATTGGACAAGCATTTGTTTATCCACGTAATGATCTTAGTTACGCTGCAAATTTTCTCCGTATGTGTTTTTCTGTTCCTTGTGAAGAATATAAAATTAATCCGGTGCTAACTCGAGCTATGGATAGAATCTTTACTCTTCATGCAGATCATGAACAAAATGCTTCGACATCCACTGTACGTCTTGCAGGTTCATCAGGTGCTAATCCATTTGCATGTATTGCAGCAGGTGTTGCATGCCTTTGGGGACCAGCTCATGGTGGAGCTAATGAAGCATGCCTAAAAATGTTACAAGAAATAGGTTCTGTTGAAAGAATTCCTGAATTCATTGCACGTGCAAAAGATAAAAATGATTCTTTCCGCCTTATGGGTTTTGGTCATCGAGTC…
	'LOAH01000020.1'	GCCTATAAATATAGCATTGGACAAGCATTTGTTTATCCACGTAATGATCTTAGTTACGCTGCAAATTTTCTCCGTATGTGTTTTTCTGTTCCTTGTGAAGAATATAAAATTAATCCGGTGCTAACTCGAGCTATGGATAGAATCTTTACTCTTCATGCAGATCATGAACAAAATGCTTCGACATCCACTGTACGTCTTGCAGGTTCATCAGGTGCTAATCCATTTGCATGTATTGCAGCAGGTGTTGCATGCCTTTGGGGACCAGCTCATGGTGGAGCTAATGAAGCATGCCTAAAAATGTTACAAGAAATAGGTTCTGTTGAAAGAATTCCTGAATTCATTGCACGTGCAAAAGATAAAAATGATTCTTTCCGCCTTATGGGTTTTGGTCATCGAGTC…
	'LOAI01000003.1'	GCCTATAAATATAGCATTGGACAAGCATTTGTTTATCCACGTAATGATCTTAGTTACGCTGCAAATTTTCTCCGTATGTGTTTTTCTGTTCCTTGTGAAGAATATAAAATTAATCCGGTGCTGACTCGAGCTATGGATAGAATCTTTACTCTTCATGCAGATCATGAACAAAATGCTTCGACATCCACTGTACGTCTTGCAGGTTCATCAGGTGCTAATCCATTTGCATGTATTGCAGCAGGTGTTGCATGCCTTTGGGGACCAGCTCATGGTGGAGCTAATGAAGCATGCCTAAAAATGTTACAAGAAATAGGTTCTGTTGAAAGAATTCCTGAATTCATTGCACGTGCAAAAGATAAAAATGATTCTTTCCGCCTTATGGGTTTTGGTCATCGAGTC…
	'LRIJ02000001.1'	GCCTATAAATATAGCATTGGACAAGCATTTGTTTATCCACGTAATGATCTTAGTTACGCTGCAAATTTTCTCCGTATGTGTTTTTCTGTTCCTTGTGAAGAATATAAAATTAATCCGGTGCTGACTCGAGCTATGGATAGAATCTTTACTCTTCATGCAGATCATGAACAAAATGCTTCGACATCCACTGTACGTCTTGCAGGTTCATCAGGTGCTAATCCATTTGCATGTATTGCAGCAGGTGTTGCATGCCTTTGGGGACCAGCTCATGGTGGAGCTAATGAAGCATGCCTAAAAATGTTACAAGAAATAGGTTCTGTTGAAAGAATTCCTGAATTCATTGCACGTGCAAAAGATAAAAATGATTCTTTCCGCCTTATGGGTTTTGGTCATCGAGTC…
	'LXYS01000003.1'	GCTTATAAATATTCAATCGGCCAACCGTTTGTATACCCGCGCAACGATTTGGGCTATGCGGCCAACTTCCTGCGCATGTGTTTTGCTGTTCCTTGTGAGGAATATAAAGTTAATCCGGTACTGGCACGCGCCATGGACCGCATCTTCATTCTTCATGCCGACCATGAACAGAACGCTTCGACATCGACTGTTCGTCTCGCCGGTTCTTCGGGTGCCAACCCGTTTGCATGTATCGCCGCAGGCGTTGCCTGTCTATGGGGCCCTGCTCATGGCGGTGCGAACGAAGCCTGCTTGAAAATGCTTCAGGAAATCGGTTCTGTTGATAGAATTCCGGAATTTATTGCCCGCGCCAAGGATAAAAATGATCCTTTCCGCCTGATGGGATTCGGGCACCGCGTC…
	'LXYT01000003.1'	GCTTATAAATATTCAATCGGCCAACCGTTTGTATACCCGCGCAACGATTTGGGCTATGCGGCCAACTTCCTGCGCATGTGTTTTGCTGTTCCTTGTGAGGAATATAAAGTTAATCCGGTACTGGCACGCGCCATGGACCGCATCTTCATTCTTCATGCCGACCATGAGCAGAACGCTTCGACATCGACTGTTCGTCTTGCCGGTTCTTCGGGTGCCAACCCGTTTGCATGTATCGCCGCAGGCGTTGCCTGTCTATGGGGGCCTGCTCATGGCGGTGCGAACGAAGCCTGCTTGAAAATGCTTCAGGAAATCGGTTCTGTTGATAGAATTCCGGAATTTATTGCCCGCGCCAAGGATAAAAATGATCCTTTCCGCCTGATGGGATTCGGGCACCGCGTC…
	'LXYU01000004.1'	GCTTATAAATATTCAATCGGCCAACCGTTTGTATACCCGCGCAACGATTTGGGCTATGCGGCCAACTTCCTGCGCATGTGTTTTGCTGTTCCTTGTGAGGAATATAAAGTTAATCCGGTACTGGCACGCGCCATGGACCGCATCTTCATTCTTCATGCCGACCATGAACAGAACGCTTCGACATCGACTGTTCGTCTTGCCGGTTCTTCGGGTGCCAACCCGTTTGCATGTATCGCCGCAGGCGTTGCCTGTTTATGGGGCCCTGCTCATGGCGGTGCGAACGAAGCCTGCCTGAAAATGCTTCAGGAAATCGGTTCGGTTGATAGAATTCCGGAATTTATTGCCCGCGCCAAGGATAAAAATGATCCTTTCCGCCTGATGGGATTCGGGCACCGCGTC…
	MH234314	GCATATAAATATAGCATTGGTCAGGCCTTTGTTTATCCACGTAATGACCTTGGATACACAGAGAATTTTCTTCATATGTGCTTCGCTATCCCTTGTGAAGAATACAAAATAAATCCTGTTCTCGCTAGAGCTATGGATAGAATTTTTACTCTACATGCAGATCATGAACAAAATGCATCTACGTCAACTGTACGTCTTGCAGGATCATCGGGAGCTAATCCGTTTGCATGTATTGCAGCGGGTGTTGCATGCCTCTGGGGACCAAATCATGGTGGTGCTAACGAAGCATGTTTAAAAATGTTACAAGACATAGGATCTATTAAAAATATCCCTGAATTTATTGCACGTGCAAAGGATAAAAATGATCCATTCCGTCTTATGGGATTTGGCCATAGAGTT…
	MH234315	GCTTACAAATACAGCATTGGACAAGCTTTTGTTTATCCACGCAATGATCTTAGTTACGCCACAAACTTTCTTCGCATGTGTTTTTCTGTTCCTTGTGAAGATTACGTAACAAATCCTGTACTCACTCGGGCAATGGATCGAATCTTTATCCTTCATGCAGATCATGAACAAAACGCCTCCACATCTACTGTGCGTCTTGCAGGATCATCAGGTGCTAATCCGTTTGCATGTATTGCTGCAGGTGTCGCTTGCCTTTGGGGACCAGCGCATGGTGGGGCCAACGAAGCATGTCTAAAAATGCTGCAAGAAATAGGCTCTGTTGAAAGAATTCCTGAATTTATTGCGCGTGCAAAAGATAAAAATGATCCCTTCCGCCTAATGGGATTTGGTCATCGTGTC…
	MH234316	GCTTACAAATACAGCATTGGACAAGCTTTTGTTTATCCACGCAACGATCTTAGTTACGCCGCGAACTTTCTTCGCATGTGTTTTTCTGTTCCTTGTGAAGATTACATAACAAATCCTGTACTTACTCGGGCAATGGATCGAATCTTTATCCTTCATGCAGATCATGAACAAAATGCCTCTACATCTACTGTGCGTCTTGCAGGATCATCAGGTGCTAATCCGTTTGCATGTATTGCTGCAGGTGTCGCCTGCCTYTGGGGACCAGCGCATGGTGGAGCCAACGAAGCATGTCTAAAAATGCTGCAAGAAATAGGCTCTGTTGAAAGAATTCCTGAATTTATTGCGCGTGCAAAAGATAAAAATGATCCCTTCCGTCTAATGGGATTTGGTCATCGTGTC…
	MH234317	GCGTATAAATATAGCATCGGACATGCCTTCGTTTACCCACGCAACGATCTCGGATACACTGAGAATTTTCTTCATATGTGTTTTTCTATTCCTTGTGAAGAATACAAAATCAATCCTATTCTTGCTAGAGCTATGGATCGAATCTTTACCCTGCATGCGGATCATGAACAAAATGCTTCGACATCAACTGTACGTCTTGCGGGATCATCGGGAGCTAACCCGTTTGCATGTATAGCAGCAGGAGTTGCATGCCTTTGGGGACCAAACCACGGTGGTGCTAATGAAGCATGCTTAAAAATGCTACAAGAAATAGGCTCTATCGAAAATATCCCTGAGTTTATTACACGTGCAAAAGATAAAAACGATCCATTCCGTCTTATGGGATTTGGTCATAGAGTC…
	MH234318	GCGTATAAATATAGCATCGGACATGCCTTCGTTTACCCACGCAACGATCTCGGCTACACTGAGAATTTTCTTCATATGTGTTTTTCTATTCCTTGTGAAGAATACAAAATCAATCCTATTCTTGCTAGAGCTATGGATCGAATCTTTACCCTGCATGCGGATCATGAACAAAATGCTTCGACATCAACTGTACGTCTTGCGGGATCATCGGGAGCTAACCCGTTTGCATGTATAGCAGCAGGAGTTGCATGCCTTTGGGGACCAAACCACGGTGGTGCTAATGAAGCATGCTTAAAAATGCTACAAGAAATAGGCTCTATCGAAAATATCCCTGAGTTTATTACACGTGCAAAAGATAAAAACGATCCATTCCGTCTTATGGGATTTGGTCATAGAGTC…
	MH234319	GCATATAAATATACTATTGGACAAGCTTTTGTTTACCCACGGAATGATCTTAGTTACACTGAGAATTTTCTTCATATGTGCTTTGCTATCCCTTGTGAAGAATACAAAATCAATCCAGTTCTTGCCAGAGCTATGGATCGAATCTTTACTCTGCATGCAGATCATGAACAAAATGCATCCACATCAACTGTACGTCTTGCAGGATCATCGGGAGCTAATCCGTTTGCATGTATCGCAGCAGGTGTTGCATGCCTTTGGGGACCAAACCACGGTGGCGCTAATGAAGCATGCCTAAAAATGCTACAGGAAATAGGTTCTATTGAAAATATTCCTGATTTTATTGCGCGCGCGAAAGATAAAAATGACCCATTCCGTCTCATGGGATTTGGCCATAGAGTT…
	MH234320	GCATATAAATATAGCATTGGTCAGGCCTTTGTTTATCCACGTAATGACCTTGGATACACAGAGAATTTTCTTCATATGTGCTTCGCTATCCCTTGTGAAGAATACAAAATAAATCCTGTTCTCGCTAGAGCTATGGATAGAATTTTTACTCTACATGCAGATCATGAACAAAATGCATCTACGTCAACTGTACGTCTTGCAGGATCATCGGGAGCTAATCCGTTTGCATGTATTGCAGCGGGTGTTGCATGCCTCTGGGGACCAAATCATGGTGGTGCTAACGAAGCATGTTTAAAAATGTTACAAGACATAGGATCTATTAAAAATATCCCTGAATTTATTGCACGTGCAAAGGATAAAAATGATCCATTCCGTCTTATGGGATTTGGCCATAGAGTT…
	MH234321	GCTTACAAATACAGCATTGGACAAGCTTTTGTTTATCCACGCAATGATCTTAGTTACGCCACAAACTTTCTTCGCATGTGTTTTTCTGTTCCTTGTGAAGATTACGTAACAAATCCTGTACTCACTCGGGCAATGGATCGAATCTTTATCCTTCATGCAGATCATGAACAAAACGCCTCCACATCTACTGTGCGTCTTGCAGGATCATCAGGTGCTAATCCGTTTGCATGTATTGCTGCAGGTGTCGCTTGCCTTTGGGGACCAGCGCATGGTGGGGCCAACGAAGCATGTCTAAAAATGCTGCAAGAAATAGGCTCTGTTGAAAGAATTCCTGAATTTATTGCGCGTGCAAAAGATAAAAATGATCCCTTCCGCCTAATGGGATTTGGTCATCGTGTC…
	MH234322	GCATATAAATATAGCATTGGTCAGGCCTTTGTTTATCCACGTAATGACCTTGGATACACAGAGAATTTTCTTCATATGTGCTTCGCTATCCCTTGTGAAGAATACAAAATAAATCCTGTTCTCGCTAGAGCTATGGATAGAATTTTTACTCTACATGCAGATCATGAACAAAATGCATCTACGTCAACTGTACGTCTTGCAGGATCATCGGGAGCTAATCCGTTTGCATGTATTGCAGCGGGTGTTGCATGCCTCTGGGGACCAAATCATGGTGGTGCTAACGAAGCATGTTTAAAAATGTTACAAGACATAGGATCTATTAAAAATATCCCTGAATTTATTGCACGTGCAAAGGATAAAAATGATCCATTCCGTCTTATGGGATTTGGCCATAGAGTT…
	MH234323	GCTTACAAATACAGCATTGGACAAGCTTTTGTTTATCCACGCAATGATCTTAGTTACGCCACAAACTTTCTTCGCATGTGTTTTTCTGTTCCTTGTGAAGATTACGTAACAAATCCTGTACTCACTCGGGCAATGGATCGAATCTTTATCCTTCATGCAGATCATGAACAAAACGCCTCCACATCTACTGTGCGTCTTGCAGGATCATCAGGTGCTAATCCGTTTGCATGTATTGCTGCAGGTGTCGCTTGCCTTTGGGGACCAGCGCATGGTGGGGCCAACGAAGCATGTCTAAAAATGCTGCAAGAAATAGGCTCTGTTGAAAGAATTCCTGAATTTATTGCGCGTGCAAAAGATAAAAATGATCCCTTCCGCCTAATGGGATTTGGTCATCGTGTC…
	MH234324	GCGTATAAATATAGCATCGGACATGCCTTCGTTTACCCACGCAACGATCTCGGATACACTGAGAATTTTCTTCATATGTGTTTTTCTATTCCTTGTGAAGAATACAAAATCAATCCTATTCTTGCTAGAGCTATGGATCGAATCTTTACCCTGCATGCGGATCATGAACAAAATGCTTCGACATCAACTGTACGTCTTGCGGGATCATCGGGAGCTAACCCGTTTGCATGTATAGCAGCAGGAGTTGCATGCCTTTGGGGACCAAACCACGGTGGTGCTAATGAAGCATGCTTAAAAATGCTACAAGAAATAGGCTCTATCGAAAATATCCCTGAGTTTATTACACGTGCAAAAGATAAAAACGATCCATTCCGTCTTATGGGATTTGGTCATAGAGTC…
	MH234325	GCTTACAAATACAGCATTGGACAAGCTTTTGTTTATCCACGCAATGATCTTAGTTACGCCACAAACTTTCTTCGCATGTGTTTTTCTGTTCCTTGTGAAGATTACGTAACAAATCCTGTACTCACTCGGGCAATGGATCGAATCTTTATCCTTCATGCAGATCATGAACAAAACGCCTCCACATCTACTGTGCGTCTTGCAGGATCATCAGGTGCTAATCCGTTTGCATGTATTGCTGCAGGTGTCGCTTGCCTTTGGGGACCAGCGCATGGTGGGGCCAACGAAGCATGTCTAAAAATGCTGCAAGAAATAGGCTCTGTTGAAAGAATTCCTGAATTTATTGCGCGTGCAAAAGATAAAAATGATCCCTTCCGCCTAATGGGATTTGGTCATCGTGTC…
	MH234326	GCGTATAAATATAGCATCGGACATGCCTTCGTTTACCCACGCAACGATCTCGGCTACACTGAGAATTTTCTTCATATGTGTTTTTCTATTCCTTGTGAAGAATACAAAATCAATCCTATTCTTGCTAGAGCTATGGATCGAATCTTTACCCTGCATGCGGATCATGAACAAAATGCTTCGACATCAACTGTACGTCTTGCGGGATCATCGGGAGCTAACCCGTTTGCATGTATAGCAGCAGGAGTTGCATGCCTTTGGGGACCAAACCACGGTGGTGCTAATGAAGCATGCTTAAAAATGCTACAAGAAATAGGCTCTATCGAAAATATCCCTGAGTTTATTACACGTGCAAAAGATAAAAACGATCCATTCCGTCTTATGGGATTTGGTCATAGAGTC…
	MH234327	GCATATAAATATAGCATTGGACAAGCATTCGTTTACCCACGAAATGATCTCAGTTACGCTGAAAATTTCCTTCACATGTGCTTTTCTGTTCCTTGTGAAGAATACAAAGTCAATCCTGTACTTTCTCGCGCTATGGATCGCATCTTTACTCTCCATGCAGATCATGAACAAAATGCATCCACATCGACTGTACGTCTTGCAGGTTCATCAGGAGCAAATCCATTTGCATGTATCGCAGCTGGTGTCGCATGCCTTTGGGGACCAAATCATGGTGGTGCCAATGAAGCATGCCTAAAGATGCTACAAGAAATAGGTTCTATTGAAAAAATTCCTGAATTTATAGCACGTGCAAAAGATAAAAATGATCCTTTCCGGCTTATGGGTTTTGGCCACCGTGTC…
	MH234328	GCGTATAAATACAGCATTGGGCAAGCATTTGTTTACCCACGTAATGATCTCAGTTATGCTGAAAATTTCCTTCATATGTGTTTTTCTATTCCCTGCGAAGAATATAAAATCAATCCAGTACTTTCCCGAGCTATGGATCGCATTTTTACTCTGCATGCAGATCATGAACAAAATGCATCCACATCAACTGTACGTCTTGCAGGTTCATCAGGAGCTAATCCATTTGCATGCATCGCAGCAGGTGTTGCATGTCTTTGGGGGCCGAATCATGGTGGTGCGAATGAAGCATGTTTAAAAATGTTACAAGAAATAGGTTCTATTAGAAAAATTCCTGAATTTATTGCACGTGCAAAAGATAAAAATGATCCTTTCCGCCTTATGGGTTTTGGCCACCGAGTT…
	MH234329	GCATATAAATATAGTATTGGACAGGCTTTTGTTTACCCACGGAATGATCTTAGTTACACTGAGAATTTTCTTCATATGTGCTTTGCTATCCCTTGCGAAGAATACAAAATCAATCCAGTTCTTGCCAGGGCTATGGATCGAATCTTTACTTTGCATGCAGATCATGAACAAAATGCATCCACATCAACTGTACGTCTTGCAGGATCATCGGGAGCTAATCCGTTTGCATGTATCGCAGCAGGTGTTGCATGCCTTTGGGGACCAAACCATGGTGGTGCTAATGAAGCATGCCTAAAAATGCTACAGGAAATAGGTTCTATTGAAAATATTCCTGATTTTATTGCGCGTGCGAAAGATAAAAATGACCCATTCCGTCTCATGGGATTTGGTCATAGAGTT…
	MH234330	GCATATAAATATAGTATTGGGCAGGCTTTTGTTTACCCACGGAATGATCTTAGTTACACTGAGAATTTTCTTCATATGTGCTTTGCTATCCCTTGCGAAGAATACAAAATCAATCCAGTTCTTGCCAGGGCTATGGATCGAATCTTTACTTTGCATGCAGATCATGAACAAAATGCATCCACATCAACTGTACGTCTTGCAGGATCATCGGGAGCTAATCCGTTTGCATGTATCGCAGCAGGTGTTGCATGCCTTTGGGGACCAAACCATGGTGGTGCTAATGAAGCATGCCTAAAAATGCTACAGGAAATAGGTTCTATTGAAAATATTCCTGATTTTATTGCGCGTGCGAAAGATAAAAATGACCCATTCCGTCTCATGGGATTTGGTCATAGAGTT…
	MH234331	GCGTATAAATACAGCATTGGGCAAGCATTTGTTTACCCACGTAATGATCTCAGTTATGCTGAAAATTTCCTTCATATGTGTTTTTCTATTCCCTGCGAAGAATATAAAATCAATCCAGTACTTTCCCGAGCTATGGATCGCATTTTTACTCTGCATGCAGATCATGAACAAAATGCATCCACATCAACTGTACGTCTTGCAGGTTCATCAGGAGCTAATCCATTTGCATGCATCGCAGCAGGTGTTGCATGTCTTTGGGGGCCGAATCATGGTGGTGCGAATGAAGCATGTTTAAAAATGTTACAAGAAATAGGTTCTATTAGAAAAATTCCTGAATTTATTGCACGTGCAAAAGATAAAAATGATCCTTTCCGCCTTATGGGTTTTGGCCACCGAGTT…
	MH234332	GCGTATAAATACAGCATTGGGCAAGCATTTGTTTACCCACGTAATGATCTCAGTTATGCTGAAAATTTCCTTCATATGTGTTTTTCTATTCCCTGCGAAGAATATAAAATCAATCCAGTACTTTCCCGAGCTATGGATCGCATTTTTACTCTGCATGCAGATCATGAACAAAATGCATCCACATCAACTGTACGTCTTGCAGGTTCATCAGGAGCTAATCCATTTGCATGCATCGCAGCAGGTGTTGCATGTCTTTGGGGGCCGAATCATGGTGGTGCGAATGAAGCATGTTTAAAAATGTTACAAGAAATAGGTTCTATTAGAAAAATTCCTGAATTTATTGCACGTGCAAAAGATAAAAATGATCCTTTCCGCCTTATGGGTTTTGGCCACCGAGTT…
	MH234333	GCGTATAAATACAGCATTGGGCAAGCATTTGTTTACCCACGTAATGATCTCAGTTATGCTGAAAATTTCCTTCATATGTGTTTTTCTATTCCCTGCGAAGAATATAAAATCAATCCAGTACTTTCCCGAGCTATGGATCGCATTTTTACTCTGCATGCAGATCATGAACAAAATGCATCCACATCAACTGTACGTCTTGCAGGTTCATCAGGAGCTAATCCATTTGCATGCATCGCAGCAGGTGTTGCATGTCTTTGGGGGCCGAATCATGGTGGTGCGAATGAAGCATGTTTAAAAATGTTACAAGAAATAGGTTCTATTAGAAAAATTCCTGAATTTATTGCACGTGCAAAAGATAAAAATGATCCTTTCCGCCTTATGGGTTTTGGCCACCGAGTT…
	MH234334	GCGTATAAATATAGCATCGGACATGCCTTTGTTTACCCACGCAACGATCTCGGCTATACTGAGAATTTTCTTCATATGTGCTTTTCTATTCCTTGTGAAGAATACAAAATCAATTCTATTCTTGCTAGAGCTATGGATCGAATCTTTACCCTGCATGCGGATCATGAACAAAATGCATCAACATCAACTGTACGTCTTGCAGGATCATCTGGGGCAAACCCGTTTGCATGTATTGCAGCAGGAGTTGCATGTCTTTGGGGACCAAACCACGGTGGTGCTAATGAAGCATGCTTAAAAATGCTAAAAGAAATAGGCTCTACTGAGAATATTCCTGAATTTATTGCACGTGCAAAGGATAAAAATGATCCATTCCGTCTTATGGGATTTGGTCATAGAGTC…
	MH234335	GCGTATAAATACAGCATTGGGCAAGCATTTGTTTACCCACGTAATGATCTCAGTTATGCTGAAAATTTCCTTCATATGTGTTTTTCTATTCCCTGCGAAGAATATAAAATCAATCCAGTACTTTCCCGAGCTATGGATCGCATTTTTACTCTGCATGCAGATCATGAACAAAATGCATCCACATCAACTGTACGTCTTGCAGGTTCATCAGGAGCTAATCCATTTGCATGCATCGCAGCAGGTGTTGCATGTCTTTGGGGGCCGAATCATGGTGGTGCGAATGAAGCATGTTTAAAAATGTTACAAGAAATAGGTTCTATTAGAAAAATTCCTGAATTTATTGCACGTGCAAAAGATAAAAATGATCCTTTCCGCCTTATGGGTTTTGGCCACCGAGTT…
	MH234336	GCGTATAAATACAGCATTGGGCAAGCATTTGTTTACCCACGTAATGATCTCAGTTATGCTGAAAATTTCCTTCATATGTGTTTTTCTATTCCCTGCGAAGAATATAAAATCAATCCAGTACTTTCCCGAGCTATGGATCGCATTTTTACTCTGCATGCAGATCATGAACAAAATGCATCCACATCAACTGTACGTCTTGCAGGTTCATCAGGAGCTAATCCATTTGCATGCATCGCAGCAGGTGTTGCATGTCTTTGGGGGCCGAATCATGGTGGTGCGAATGAAGCATGTTTAAAAATGTTACAAGAAATAGGTTCTATTAGAAAAATTCCTGAATTTATTGCACGTGCAAAAGATAAAAATGATCCTTTCCGCCTTATGGGTTTTGGCCACCGAGTT…
	MH234337	GCATATAAATATAGCATTGGACAAGCTTTTGTTTACCCACGTAACGATCTCAGTTACGCTGAGAATTTTCTTCATATGTGTTTTGCTATCCCTTGTGAGGAATACAAAATCAATCCAGTTCTTGCCAGAGCTATGGATCGAATCTTTACCCTGCATGCAGATCATGAACAAAACGCATCTACATCAACTGTACGTCTTGCAGGATCATCGGGAGCTAATCCGTTTGCATGTATAGCGGCAGGTGTTGCATGCCTTTGGGGACCAAACCATGGTGGTGCTAATGAAGCATGCTTAAAAATGCTACAAGAAATAGGCTCTATTGAAAATATTTCTGAGTTTGTTGCGCGTGCAAAAGATAAAAATGATCCCTTCCGTCTTATGGGATTTGGTCATAGAGTT…
	MH234338	GCTTACCAATATAGTATCGGACAAGCTTTTGTTTATCCGCGCAATGATCTCAGTTATGCTGCGAACTTTCTGCGTATGTGTTTTGCTGTTCCTTGTGAGGAATACAAAACCAATCCCGTGCTTACCCAAGCCATGGATCGGATCTTTATCCTTCATGCAGATCATGAACAAAATGCTTCTACATCCACTGTACGTCTTGCAGGATCATCCGGCGCTAATCCTTTTGCGTGTATTGCCGCAGGTGTTGCTTGCCTTTGGGGACCAGCACATGGTGGAGCGAATGAAGCATGTCTAAAGATGTTACAAGAAATAGGTTCCGTTGAAAGAATTCCTGAATTTATCGCACGTGCAAAAGATAAAAAGGATCCTTTCCGATTGATGGGATTTGGTCATCGTGTC…
	MH234339	GCTTATAAATATAGTATTGGACAGCCATTTGTTTATCCACGTAATGATCTCAGTTATGCCGCTAATTTTCTGCATATGTGCTTCTCTGTTCCGTGCGAAGAATACAAAGTTAATCCAATCCTTGCTCGCGCTATGGATCGCATTTTTACCCTTCATGCGGATCATGAACAAAATGCATCTACATCAACTGTACGTCTTGCTGGTTCATCAGGAGCAAATCCTTTTGCATGTATTGCAGCGGGTGTTGCATGTCTTTGGGGACCTGCTCATGGTGGTGCAAATGAAGCATGTCTAAAAATGTTAAAAGAAATAGGATCCGTTGATAAAATTCCCGAATTTATCGCACGCGCAAAAGATAAAAATGATCCTTTTCGTCTTATGGGCTTTGGCCATCGAGTT…
	MH234340	GCTTATAAATACAGTATCGGACAAGCTTTTGTTTATCCACGTAATGATCTTAGTTACGCTGAGAATTTCCTTCATATGTGCTTTTCTGTTCCTTGTGAAGAATACAAAACTAATCCCGTACTTACTCGAGCAATGGATCGAATTTTTATCCTTCATGCAGATCATGAACAGAACGCTTCTACATCCACTGTGCGTCTCGCAGGGTCATCAGGGGCTAATCCGTTTGCATGTATTGCAGCAGGTGTTGCTTGTCTTTGGGGACCAGCGCATGGTGGAGCCAATGAAGCATGCCTAAAAATGCTGCAAGAAATAGGTTCTATTAAAAGAATTCCAGAATTTATTGCACGTGCAAAAAATAAAAATGATCCTTTCCGCCTTATGGGGTTTGGTCATCGTGTT…
	MH234341	GCTTACCAATATAGTATCGGACAAGCTTTTGTTTATCCGCGCAATGATCTCAGTTATGCTGCGAACTTTCTGCGTATGTGTTTTGCTGTTCCTTGTGAGGAATACAAAACCAATCCCGTGCTTACCCGAGCCATGGATCGGATCTTTATCCTTCATGCAGATCATGAACAAAATGCTTCTACATCCACTGTACGTCTTGCAGGATCATCCGGCGCTAATCCTTTTGCGTGTATTGCCGCAGGTGTTGCTTGCCTTTGGGGACCAGCACATGGTGGAGCGAATGAAGCATGTTTAAAGATGTTACAAGAAATAGGTTCCGTTGAAAGAATTCCTGAATTTATCGCACGTGCAAAAGATAAAAATGATCCTTTCCGACTGATGGGATTTGGTCATCGTGTC…
	MH234342	GCTTACAAATACAGCATTGGACAGGCCTTTGTTTATCCACGCAATGATCTTAGTTACGCCGCAAACTTTCTTCGCATGTGTTTTTCTGTTCCTTGTGAAGATTACATAACAAATCCTGTACTCACTCGGGCAATGGATCGAATCTTTATCCTTCATGCAGATCATGAACAAAACGCCTCTACATCTACTGTGCGTCTTGCAGGATCATCAGGTGCTAATCCGTTTGCATGTATTGCTGCAGGTGTCGCTTGCCTTTGGGGACCAGCGCATGGTGGGGCCAACGAAGCGTGTCTAAAAATGCTGCAAGAAATAGGCTCTGTTGAAAGAATTCCTGAATTTATTGCGCGTGCAAAAGATAAAAATGATCCCTTCCGCCTAATGGGATTTGGTCATCGTGTC…
	MH234343	GCTTACCAATATAGTATCGGACAAGCTTTTGTTTATCCGCGCAATGATCTCAGTTATGCTGCGAACTTTCTGCGTATGTGTTTTGCTGTTCCTTGTGAGGAATACAAAACCAATCCCGTGCTTACCCAAGCCATGGATCGGATCTTTATCCTTCATGCAGATCATGAACAAAATGCTTCTACATCCACTGTACGTCTTGCAGGATCATCCGGCGCTAATCCTTTTGCGTGTATTGCCGCAGGTGTTGCTTGCCTTTGGGGACCAGCACATGGTGGAGCGAATGAAGCATGTCTAAAGATGTTACAAGAAATAGGTTCCGTTGAAAGAATTCCTGAATTTATCGCACGTGCAAAAGATAAAAAGGATCCTTTCCGATTGATGGGATTTGGTCATCGTGTC…
	MH234344	GCATATAAATATAGCATTGGACAAGCTTTTGTTTACCCACGTAACGATCTCAGTTACGCTGAGAATTTTCTTCATATGTGTTTTGCTATCCCTTGTGAGGAATACAAAATCAATCCAGTTCTTGCCAGAGCTATGGATCGAATCTTTACCCTGCATGCAGATCATGAACAAAACGCATCTACATCAACTGTACGTCTTGCAGGATCATCGGGAGCTAATCCGTTTGCATGTATAGCAGCAGGTGTTGCGTGCCTTTGGGGACCAAACCATGGTGGTGCTAATGAAGCATGCTTAAAAATGCTACAAGAAATAGGCTCTATTGAAAATATTTCTGAGTTTGTTGCGCGTGCAAAAGATAAAAATGATCCCTTCCGTCTTATGGGATTTGGTCATAGAGTT…
	MH234345	GCTTACAAATACAGCATTGGACAGGCCTTTGTTTATCCACGCAATGATCTTAGTTACGCCGCAAACTTTCTTCGCATGTGTTTTTCTGTTCCTTGTGAAGATTACATAACAAATCCTGTACTCACTCGGGCAATGGATCGAATCTTTATCCTTCATGCAGATCATGAACAAAACGCCTCTACATCTACTGTGCGTCTTGCAGGATCATCAGGTGCTAATCCGTTTGCATGTATTGCTGCAGGTGTCGCTTGCCTTTGGGGACCAGCGCATGGTGGGGCCAACGAAGCGTGTCTAAAAATGCTGCAAGAAATAGGCTCTGTTGAAAGAATTCCTGAATTTATTGCGCGTGCAAAAGATAAAAATGATCCCTTCCGCCTAATGGGATTTGGTCATCGTGTC…
	MH234346	GCTTACCAATATAGTATCGGACAAGCTTTTGTTTATCCGCGCAATGATCTCAGTTATGCTGCGAACTTTCTGCGTATGTGTTTTGCTGTTCCTTGTGAGGAATACAAAACCAATCCCGTGCTTACCCGAGCCATGGATCGGATCTTTATCCTTCATGCAGATCATGAACAAAATGCTTCTACATCCACTGTACGTCTTGCAGGATCATCCGGCGCTAATCCTTTTGCGTGTATTGCCGCAGGTGTTGCTTGCCTTTGGGGACCAGCACATGGTGGAGCGAATGAAGCATGTTTAAAGATGTTACAAGAAATAGGTTCCGTTGAAAGAATTCCTGAATTTATCGCACGTGCAAAAGATAAAAATGATCCTTTCCGACTGATGGGATTTGGTCATCGTGTC…
	MH234347	GCTTACAAATACAGCATTGGACAGGCCTTTGTTTATCCACGCAATGATCTTAGTTACGCCGCAAACTTTCTTCGCATGTGTTTTTCTGTTCCTTGTGAAGATTACATAACAAATCCTGTACTCACTCGGGCAATGGATCGAATCTTTATCCTTCATGCAGATCATGAACAAAACGCCTCTACATCTACTGTGCGTCTTGCAGGATCATCAGGTGCTAATCCGTTTGCATGTATTGCTGCAGGTGTCGCTTGCCTTTGGGGACCAGCGCATGGTGGGGCCAACGAAGCGTGTCTAAAAATGCTGCAAGAAATAGGCTCTGTTGAAAGAATTCCTGAATTTATTGCGCGTGCAAAAGATAAAAATGATCCCTTCCGCCTAATGGGATTTGGTCATCGTGTC…
	MH234348	GCATATAAATATAGCATTGGACAAGCTTTTGTTTACCCACGTAACGATCTCAGTTACGCTGAGAATTTTCTTCATATGTGTTTTGCTATCCCTTGTGAGGAATACAAAATCAATCCAGTTCTTGCCAGAGCTATGGATCGAATCTTTACCCTGCATGCAGATCATGAACAAAACGCATCTACATCAACTGTACGTCTTGCAGGATCATCGGGAGCTAATCCGTTTGCATGTATAGCGGCAGGTGTTGCATGCCTTTGGGGACCAAACCATGGTGGTGCTAATGAAGCATGCTTAAAAATGCTACAAGAAATAGGCTCTATTGAAAATATTTCTGAGTTTGTTGCGCGTGCAAAAGATAAAAATGATCCCTTCCGTCTTATGGGATTTGGTCATAGAGTT…
	MH234349	GCATATAAATATAGCATTGGACAAGCTTTTGTTTACCCACGTAACGATCTCAGTTACGCTGAGAATTTTCTTCATATGTGTTTTGCTATCCCTTGTGAGGAATACAAAATAAATCCAGTTCTTGCCAGAGCTATGGATCGAATCTTTACCCTGCATGCAGATCATGAACAAAACGCATCTACATCAACTGTACGTCTTGCAGGATCATCGGGAGCTAATCCGTTTGCATGTATAGCGGCAGGTGTTGCATGCCTTTGGGGACCAAACCATGGTGGTGCTAATGAAGCATGCTTAAAAATGCTACAAGAAATAGGCTCTATTGAAAATATTTCTGAGTTTGTTGCGCGTGCAAAAGATAAAAATGATCCCTTCCGTCTTATGGGATTTGGTCATAGAGTT…
	MH234350	GCATATAAATATAGCATTGGACAAGCTTTTGTTTACCCACGTAACGATCTTAGTTACGCTGAGAATTTTCTTCATATGTGTTTTGCTATCCCTTGTGAGGAATACAAAATAAATCCAGTTCTTGCCAGAGCTATGGATCGAATCTTTACCCTGCATGCAGATCATGAACAAAACGCATCTACATCAACTGTACGTCTTGCAGGATCATCGGGAGCTAATCCGTTTGCATGTATAGCAGCAGGTGTTGCATGCCTTTGGGGACCAAACCATGGTGGTGCTAATGAAGCATGCTTAAAAATGCTACAAGAAATAGGCTCTATTGAAAATATTTCTGAGTTTGTTGCGCGTGCAAAAGATAAAAATGATCCCTTCCGTCTTATGGGATTTGGTCATAGAGTT…
	MH234351	GCATATAAATATAGCATTGGACAAGCTTTTGTTTACCCACGTAACGATCTCAGTTACGCTGAGAATTTTCTTCATATGTGTTTTGCTATCCCTTGTGAGGAATACAAAATAAATCCAGTTCTTGCCAGAGCTATGGATCGAATCTTTACCCTGCATGCAGATCATGAACAAAACGCATCTACATCAACTGTACGTCTTGCAGGATCATCGGGAGCTAATCCGTTTGCATGTATAGCGGCAGGTGTTGCATGCCTTTGGGGACCAAACCATGGTGGTGCTAATGAAGCATGCTTAAAAATGCTACAAGAAATAGGCTCTATTGAAAATATTTCTGAGTTTGTTGCGCGTGCAAAAGATAAAAATGATCCCTTCCGTCTTATGGGATTTGGTCATAGAGTT…
	MH234352	GCTTACCAATATAGTATCGGACAAGCTTTTGTTTATCCGCGCAATGATCTCAGTTATGCTGCGAACTTTCTGCGTATGTGTTTTGCTGTTCCTTGTGAGGAATACAAAACCAATCCCGTGCTTACCCGAGCCATGGATCGGATCTTTATCCTTCATGCAGATCATGAACAAAATGCTTCTACATCCACTGTACGTCTTGCAGGATCATCCGGCGCTAATCCTTTTGCGTGTATTGCCGCAGGTGTTGCTTGCCTTTGGGGACCAGCACATGGTGGAGCGAATGAAGCATGTTTAAAGATGTTACAAGAAATAGGTTCCGTTGAAAGAATTCCTGAATTTATCGCACGTGCAAAAGATAAAAATGATCCTTTCCGACTGATGGGATTTGGTCATCGTGTC…
	MH234353	GCTTACCAATATAGTATCGGACAAGCTTTTGTTTATCCGCGCAATGATCTCAGTTATGCTGCGAACTTTCTGCGTATGTGTTTTGCTGTTCCTTGTGAGGAATACAAAACCAATCCCGTGCTTACCCAAGCCATGGATCGGATCTTTATCCTTCATGCAGATCATGAACAAAATGCTTCTACATCCACTGTACGTCTTGCAGGATCATCCGGCGCTAATCCTTTTGCGTGTATTGCCGCAGGTGTTGCTTGCCTTTGGGGACCAGCACATGGTGGAGCGAATGAAGCATGTCTAAAGATGTTACAAGAAATAGGTTCCGTTGAAAGAATTCCTGAATTTATCGCACGTGCAAAAGATAAAAAGGATCCTTTCCGATTGATGGGATTTGGTCATCGTGTC…
	MH234354	GCTTATCAATATAGTATCGGACAAGCTTTTGTTTATCCGCGCAATGATCTCAATTATGCTGCGAATTTTCTGCGTATGTGTTTTGCTGTTCCTTGTGAGGAATACAAAACCAATCCCGTGCTTACCCGCGCCATGGATCGAATCTTTATCCTTCATGCAGATCATGAACAAAATGCTTCTACATCCACTGTACGTCTTGCAGGATCATCCGGCGCTAATCCTTTTGCGTGTATTGCTGCAGGTGTTGCTTGCCTTTGGGGACCAGCACATGGTGGAGCGAATGAAGCATGTCTAAAGATGTTACAAGAAATAGGTTCCATTGAAAGAATTCCTGAATTTATCGCACGCGCAAAAGATAAAAATGATCCTTTCCGACTGATGGGATTTGGTCACCGTGTC…
	MH234355	GCTTATCAATATAGTATCGGACAAGCTTTTGTTTATCCGCGCAATGATCTCAATTATGCTGCGAATTTTCTGCGTATGTGTTTTGCTGTTCCTTGTGAGGAATACAAAACCAATCCCGTGCTTACCCGCGCCATGGATCGAATCTTTATCCTTCATGCAGATCATGAACAAAATGCTTCTACATCCACTGTACGTCTTGCAGGATCATCCGGCGCTAATCCTTTTGCGTGTATTGCTGCAGGTGTTGCTTGCCTTTGGGGACCAGCACATGGTGGAGCGAATGAAGCATGTCTAAAGATGTTACAAGAAATAGGTTCCATTGAAAGAATTCCTGAATTTATCGCACGCGCAAAAGATAAAAATGATCCTTTCCGACTGATGGGATTTGGTCACCGTGTC…
	MH234356	GCGTATAAATATAGCATTGGACAGGCCTTTGTATATCCACGTAATGATCTTGGCTATACTGAAAACTTTCTTCATATGTGCTTTTCCATTCCTTGCGAAGAATACAAAATTAATCCTATTCTTGCTAGGGCTATGGATAGAATCTTTACTCTCCACGCAGATCATGAACAAAATGCATCAACATCAACTGTACGTCTCGCTGGATCATCAGGAGCTAATCCGTTTGCATGTATCGCAGCAGGTGTTGCATGCCTATGGGGACCGAACCACGGCGGTGCTAATGAAGCATGCTTAAAAATGTTACAAGAAATAGGTTCTATTGAAAATATTCCTGAATTTATCGCACGTGCAAAAGATAAAAATGATCCATTTCGTCTTATGGGATTTGGTCATAGAGTT…
	MH234357	GCTTATCAATATAGTATCGGACAAGCTTTTGTTTATCCGCGCAATGATCTCAATTATGCTGCGAATTTTCTGCGTATGTGTTTTGCTGTTCCTTGTGAGGAATACAAAACCAATCCCGTGCTTACCCGAGCCATGGATCGAATCTTTATCCTTCATGCAGATCATGAACAAAATGCTTCTACATCCACTGTACGTCTTGCAGGATCATCCGGCGCTAATCCTTTTGCGTGTATTGCCGCAGGTGTTGCTTGCCTTTGGGGACCAGCACATGGTGGAGCGAATGAAGCATGTCTAAAGATGTTACAAGAAATAGGTTCCATTGAAAGAATTCCTGAATTTATCGCACGCGCAAAAGATAAAAATGATCCTTTCCGACTGATGGGATTTGGTCACCGTGTC…
	MH234358	GCCTACAAATATAGTGTTGGGCAGCCTTTTGTTTATCCACGTAACGATCTCGATTATGCTGCTAATTTCCTTCATATGTGCTTTTCCGTTCCATGTGAAGAATACAAAGTTAATCCGATCCTTGCTCGCGCTATGGATCGCATTTTTACCCTTCATGCAGATCATGAACAAAATGCGTCTACATCAACTGTGCGTCTTGCTGGCTCATCAGGAGCAAATCCTTTTGCATGTATCGCAGCTGGTGTTGCATGTCTCTGGGGACCTGCTCATGGTGGTGCAAATGAAGCATGTCTAAAAATGTTAGAAGAAATAGAATCCGTTGATAAAATTCCTGAATTTATCACACGCGCAAAAGATAAAGATGATCCTTTCCGTCTTATGGGTTTTGGCCACCGAGTC…
	MH234359	GCGTATAAATATAGCATTGAACAAGCATTTGTTCTTCCTCGTAATGATCTCAGTTATGCTGAAAATTTTCTCCATATGTGCTTTTCTACCCCTGGTGAAGAATACAAAATCAATCCAGTACTTGTCCGCGCTATGGATCGCGTCTTCACCCTTCATGCGGATCATGAGCAAAATGCATCCACCTCAACTGTACGTCTTGCAGGTTCATCAGGAGCTAACCCGTTTGCATGTATAGCAGCAGGTGTTGCATGTCTTTGGGGACCAAGTCATGGAGGTGCCAATGAAGCATGCCTAAAGATGCTACAAGAAATAGCTTCCATTAAAAAAATTCCTGAATTTATTGCGCGTGCAAAAGATAAAAATGATCCTTTCCGCCTTATGGGCTTTGGTCACCGTGTT…
	MH234360	GCTTATAAATATAGCATTGGACAAGCATTCGTTTACCCACGTAATGATCTCAGTTACGCTGAAAATTTCCTCCATATGTGCTTTTCTATCCCTTGCGAAAAATACAAAGTTAATCCTGTACTTTCCCGAGCTATGGATCGCATCTTTACTCTCCATGCCGATCATGAACAAAATGCATCTACATCAACTGTACGTCTTGCAGGTTCATCAGGAGCAAATCCGTTTGCATGTATCGCAGCAGGTGTCGCATGTCTTTGGGGACCGAATCATGGTGGAGCCAATGAAGCATGCCTAAAAATGCTACAAGACATAGGTTCTATTGAGAGAATTCCCGAATTTATTGCACGTGCAAAAAACAGAAATGATCCTTTCCGGCTTATGGGTTTTGGACATCGTGTC…
	MH234361	GCCTATAAATACAGTATCGGCCAAGCTTTTGTTTATCCACGCAATGATCTTAGTTATGCTGCAAATTTCCTCCGTATGTGCTTTTCTGTTCCTTGTGAAGAATATAAAAACAATCCTGTGCTCACTCGAGCAATGGATCGAATCTTTATCCTTCATGCAGATCATGAACAAAACGCTTCGACATCCACTGTGCGTCTTGCAGGATCATCAGGTGCTAATCCGTTTGCATGTATTGCTGCAGGTGTTGCTTGCCTTTGGGGGCCATCGCATGGTGGAGCCAATGAAGCATGCTTAAAAATGCTACAAGAAATAGGCTCCGTTAAGAGAATTCCTGAATTCATTGCACGTGCAAAAGATAAAAACGATCCTTTCCGCCTGATGGGATTTGGTCACCGAGTT…
	MH234362	GCATATAAATATAGTATTGAACAAGCCTTTGTTCTTCCTCGTAATGATCTCAGTTATGCTGAGAATTTTCTTCATATGTGCTTTCCTCCCCCTTGTGAGGAATATAAAATCAATCCAGTTCTTGCCAGAGCTATGGATCGAATCTTTACCCTGCATGCAGATCATGAACAAAATGCATCGACATCAACTGTACGTCTTGCAGGATCGTCGGGAGCTAATCCTTTTGCATGTATCGCAGCAGGTGTTGCATGCCTTTGGGGGCCAAACCACGGTGGCGCTAATGAAGCGTGCCTAAAAATGCTACAGGAAATAGGTTCTATTGAAAATATTCCTGATTTTATTGCGCGTGCGAAAGATAAAAATGATCCCTTCCGTCTCATGGGATTTGGTCATAGAGTT…
	MH234363	GCATATAAATATAGTATTGGACAAGCTTTTGTTTACCCACGTAATAATCTTAGTTATACTGAGAATTTTCTTCATATGTGCTTTTCTATCCCTTGTGAAGAATATAAAATCAATCCAGTTCTTGCCAGAGCTATGGATCGAATCTTTACCCTGCATGCAGATCATGAACAAAATGCATCGACATCGACTGTACGTCTTGCAGGATCGTCGGGAGCTAATCCTTTTGCATGTATCGCAGCAGGTGTTGCGTGCCTTTGGGGGCCAAACCACGGTGGTGCTAATGAAGCGTGCCTAAAAATGCTACAAGAAATAGGTTCTATTGAAAATATTCCTGATTTTATTGCGCGTGCGAAAGATAAAAATGATCCCTTCCGTCTTATGGGATTTGGTCATAGAGTT…
	MH234364	GCATATAAATATAGTATTGGACAAGCTTTTGTTTACCCACGTAATAATCTTAGTTATACTGAGAATTTTCTTCATATGTGCTTTTCTATCCCTTGTGAAGAATATAAAATCAATCCAGTTCTTGCCAGAGCTATGGATCGAATCTTTACCCTGCATGCAGATCATGAACAAAATGCATCGACATCGACTGTACGTCTTGCAGGATCGTCGGGAGCTAATCCTTTTGCATGTATCGCAGCAGGTGTTGCGTGCCTTTGGGGGCCAAACCACGGTGGTGCTAATGAAGCGTGCCTAAAAATGCTACAAGAAATAGGTTCTATTGAAAATATTCCTGATTTTATTGCGCGTGCGAAAGATAAAAATGATCCCTTCCGTCTTATGGGATTTGGTCATAGAGTT…
	MH234365	GCATATAAATATAGTATTGGACAAGCTTTTGTTTACCCACGTAATAATCTTAGTTATACTGAGAATTTTCTTCATATGTGCTTTTCTATCCCTTGTGAAGAATATAAAATCAATCCAGTTCTTGCCAGAGCTATGGATCGAATCTTTACCCTGCATGCAGATCATGAACAAAATGCATCGACATCGACTGTACGTCTTGCAGGATCGTCGGGTGCTAATCCTTTTGCATGTATCGCAGCAGGTGTTGCGTGCCTTTGGGGGCCAAACCACGGTGGTGCTAATGAAGCGTGCCTAAAAATGCTACAAGAAATAGGTTCTATTGAAAATATTCCTGATTTTATTGCGCGTGCGAAAGATAAAAATGATCCCTTCCGTCTCATGGGATTTGGTCATAGAGTT…
	MH234366	GCATATAAATATAGTATTGGACAAGCTTTTGTTTACCCACGTAATAATCTTAGTTATACTGAGAATTTTCTTCATATGTGCTTTTCTATCCCTTGTGAAGAATATAAAATCAATCCAGTTCTTGCCAGAGCTATGGATCGAATCTTTACCCTGCATGCAGATCATGAACAAAATGCATCGACATCGACTGTACGTCTTGCAGGATCGTCGGGAGCTAATCCTTTTGCATGTATCGCAGCAGGTGTTGCGTGCCTTTGGGGGCCAAACCACGGTGGTGCTAATGAAGCGTGCCTAAAAATGCTACAAGAAATAGGTTCTATTGAAAATATTCCTGATTTTATTGCGCGTGCGAAAGATAAAAATGATCCCTTCCGTCTTATGGGATTTGGTCATAGAGTT…
	MH234367	GCATATAAATATAGTATTGGACAAGCTTTTGTTTACCCACGTAATAATCTTAGTTATACTGAGAATTTTCTTCATATGTGCTTTTCTATCCCTTGTGAAGAATATAAAATCAATCCAGTTCTTGCCAGAGCTATGGATCGGATCTTTACCCTGCATGCAGATCATGAACAAAATGCATCGACATCGACTGTACGTCTTGCAGGATCGTCGGGAGCTAATCCTTTTGCATGTATCGCAGCAGGTGTTGCGTGCCTTTGGGGGCCAAACCACGGTGGTGCTAATGAAGCGTGCCTAAAAATGCTACAAGAAATAGGTTCTATTGAAAATATTCCTGATTTTATTGCGCGTGCGAAAGATAAAAATGATCCCTTCCGTCTTATGGGATTTGGTCATAGAGTT…
	MH234368	GCATATAAATATAGTATTGGACAAGCTTTTGTTTACCCACGTAATAATCTTAGTTATACTGAGAATTTTCTTCATATGTGCTTTTCTATCCCTTGTGAAGAATATAAAATCAATCCAGTTCTTGCCAGAGCTATGGATCGAATCTTTACCCTGCATGCAGATCATGAACAAAATGCATCGACATCGACTGTACGTCTTGCAGGATCGTCGGGAGCTAATCCTTTTGCATGTATCGCAGCAGGTGTTGCGTGCCTTTGGGGGCCAAACCACGGTGGTGCTAATGAAGCGTGCCTAAAAATGCTACAAGAAATAGGTTCTATTGAAAATATTCCTGATTTTATTGCGCGTGCGAAAGATAAAAATGATCCCTTCCGTCTTATGGGATTTGGTCATAGAGTT…
	MH234369	GCGTATAAATATAGCATTGGGCAAGCTTTCGTCTACCCACGGAATGATCTTAGTTACACTGAGAATTTTCTTCATATGTGCTTTGCTATCCCTTGTGAGGAATATAAAATCAATCCAGTTCTTGCCAGAGCTATGGATCGAATCTTTACCCTGCATGCAGATCATGAACAAAATGCATCTACATCAACTGTACGTCTTGCGGGATCGTCGGGAGCTAACCCATTTGCGTGCATCGCTGCGGGTGTTGCATGCCTTTGGGGACCAACCCACGGTGGTGCTAATGAAGCATGCTTAAAAATGCTACAAGAAATAGGATCTATTGAGAATATCCCTGAATTTATCGCACGTGCAAAAGATAAAAATGATCCATTTCGTCTTATGGGGTTTGGCCATAGAGTT…
	MH234370	GCATATAAATATAGTATTGGACAAGCTTTTGTTTACCCACGTAATAATCTTAGTTATACTGAGAATTTTCTTCATATGTGCTTTTCTATCCCTTGTGAAGAATATAAAATCAATCCAGTTCTTGCCAGAGCTATGGATCGAATCTTTACCCTGCATGCAGATCATGAACAAAATGCATCGACATCGACTGTACGTCTTGCAGGATCGTCGGGAGCTAATCCTTTTGCATGTATCGCAGCAGGTGTTGCGTGCCTTTGGGGGCCAAACCACGGTGGTGCTAATGAAGCGTGCCTAAAAATGCTACAAGAAATAGGTTCTATTGAAAATATTCCTGATTTTATTGCGCGTGCGAAAGATAAAAATGATCCCTTCCGTCTTATGGGATTTGGTCATAGAGTT…
	MH234371	GCATATAAATATAGTATTGGACAAGCTTTTGTTTACCCACGTAATAATCTTAGTTATACTGAGAATTTTCTTCATATGTGCTTTTCTATCCCTTGTGAAGAATATAAAATCAATCCAGTTCTTGCCAGAGCTATGGATCGAATCTTTACCCTGCATGCAGATCATGAACAAAATGCATCGACATCGACTGTACGTCTTGCAGGATCGTCGGGAGCTAATCCTTTTGCATGTATCGCAGCAGGTGTTGCGTGCCTTTGGGGGCCAAACCACGGTGGTGCTAATGAAGCGTGCCTAAAAATGCTACAAGAAATAGGTTCTATTGAAAATATTCCTGATTTTATTGCGCGTGCGAAAGATAAAAATGATCCCTTCCGTCTTATGGGATTTGGTCATAGAGTT…
	MH234372	GCATATAAATATAGTATTGGACAAGCTTTTGTTTACCCACGTAATAATCTTAGTTATACTGAGAATTTTCTTCATATGTGCTTTTCTATCCCTTGTGAAGAATATAAAATCAATCCAGTTCTTGCCAGAGCTATGGATCGAATCTTTACCCTGCATGCAGATCATGAACAAAATGCATCGACATCGACTGTACGTCTTGCAGGATCGTCGGGAGCTAATCCTTTTGCATGTATCGCAGCAGGTGTTGCGTGCCTTTGGGGGCCAAACCACGGTGGTGCTAATGAAGCGTGCCTAAAAATGCTACAAGAAATAGGTTCTATTGAAAATATTCCTGATTTTATTGCGCGTGCGAAAGATAAAAATGATCCCTTCCGTCTTATGGGATTTGGTCATAGAGTT…
	MH234373	GCATATAAATATAGTATTGGACAAGCTTTTGTTTACCCACGTAATAATCTTAGTTATACTGAGAATTTTCTTCATATGTGCTTTTCTATCCCTTGTGAAGAATATAAAATCAATCCAGTTCTTGCCAGAGCTATGGATCGAATCTTTACCCTGCATGCAGATCATGAACAAAATGCATCGACATCGACTGTACGTCTTGCAGGATCGTCGGGAGCTAATCCTTTTGCATGTATCGCAGCAGGTGTTGCGTGCCTTTGGGGGCCAAACCACGGTGGTGCTAATGAAGCGTGCCTAAAAATGCTACAAGAAATAGGTTCTATTGAAAATATTCCTGATTTTATTGCGCGTGCGAAAGATAAAAATGATCCCTTCCGTCTTATGGGATTTGGTCATAGAGTT…
	MH234374	GCATATAAATATAGTATTGGACAAGCTTTTGTTTATCCACGTAATAATCTTAGTTATACTGAGAATTTTCTTCATATGTGCTTTTCTATCCCTTGTGAAGAATATAAAATCAATCCAGTTCTTGCCAGAGCTATGGATCGAATCTTTACCCTGCATGCAGATCATGAACAAAATGCATCGACATCGACTGTACGTCTTGCAGGATCGTCGGGAGCTAATCCTTTTGCATGTATCGCAGCAGGTGTTGCGTGCCTTTGGGGGCCAAACCACGGAGGWGCTAATGAAGCGTGCCTAAAAATGCTACAAGAAATAGGTTCTATTGAAAATATTCCTGATTTTATTGCGCGTGCGAAAGATAAAAATGATCCCTTCCGTCTTATGGGATTTGGTCATAGAGTT…
	MH234375	GCATATAAATATAGTATTGGACAAGCTTTTGTTTACCCACGTAATAATCTTAGTTATACTGAGAATTTTCTTCATATGTGCTTTTCTATCCCTTGTGAAGAATATAAAATCAATCCAGTTCTTGCCAGAGCTATGGATCGAATCTTTACCCTGCATGCAGATCATGAACAAAATGCATCGACATCGACTGTACGTCTTGCAGGATCGTCGGGAGCTAATCCTTTTGCATGTATCGCAGCAGGTGTTGCGTGCCTTTGGGGGCCAAACCACGGTGGTGCTAATGAAGCGTGCCTAAAAATGCTACAAGAAATAGGTTCTATTGAAAATATTCCTGATTTTATTGCGCGTGCGAAAGATAAAAATGATCCCTTCCGTCTTATGGGATTTGGTCATAGAGTT…
	MH234376	GCTTATAAATATAGTATTGGACAGCCATTTGTTTATCCACGTAATGATCTCAGTTATGCCGCTAATTTCCTGCATATGTGCTTCTCTGTTCCGTGTGAAGAATACAAAGTTAATCCAATCCTTGCTCGCGCTATGGATCGCATTTTTACCCTTCATGCGGATCATGAACAAAATGCATCTACATCAACTGTACGTCTTGCTGGTTCATCAGGAGCAAATCCTTTTGCATGTATTGCAGCAGGTGTTGCGTGTCTTTGGGGGCCTGCTCATGGTGGTGCAAATGAAGCATGTCTAAAAATGTTAAAAGAAATAGGATCCGTTGATAAAATTCCCGAATTTATAGCACGCGCAAAAGATAAAAATGATCCTTTTCGTCTTATGGGCTTTGGCCATCGAGTT…
	MH234377	GCATATAAATATAGTATTGGACAAGCTTTTGTTTACCCACGTAATAATCTTAGTTATACTGAGAATTTTCTTCATATGTGCTTTTCTATCCCTTGTGAAGAATATAAAATCAATCCAGTTCTTGCCAGAGCTATGGATCGAATCTTTACCCTGCATGCAGATCATGAACAAAATGCATCGACATCGACTGTACGTCTTGCAGGATCGTCGGGAGCTAATCCTTTTGCATGTATCGCAGCAGGTGTTGCGTGCCTTTGGGGGCCAAACCACGGTGGTGCTAATGAAGCGTGCCTAAAAATGCTACAAGAAATAGGTTCTATTGAAAATATTCCTGATTTTATTGCGCGTGCGAAAGATAAAAATGATCCCTTCCGTCTTATGGGATTTGGTCATAGAGTT…
	MH234378	GCATATAAATATAGTATTGGACAAGCTTTTGTTTACCCACGTAATAATCTTAGTTATACTGAGAATTTTCTTCATATGTGCTTTTCTATCCCTTGTGAAGAATATAAAATCAATCCAGTTCTTGCCAGAGCTATGGATCGAATCTTTACCCTGCATGCAGATCATGAACAAAATGCATCGACATCGACTGTACGTCTTGCAGGATCGTCGGGAGCTAATCCTTTTGCATGTATCGCAGCAGGTGTTGCGTGCCTTTGGGGGCCAAACCACGGTGGTGCTAATGAAGCGTGCCTAAAAATGCTACAAGAAATAGGTTCTATTGAAAATATTCCTGATTTTATTGCGCGTGCGAAAGATAAAAATGATCCCTTCCGTCTTATGGGATTTGGTCATAGAGTT…
	MH234379	GCGTATAAATACAGCATTGGACAGGCATTTGTTTACCCACGTAATGACCTCAGTTATGCTGAAAATTTCCTTCATATGTGTTTTTCTATTCCCTGCGAAGAATATAAAATCAATCCAGTACTTTCCCGAGCTATGGATCGTATTTTTACTCTGCATGCAGATCATGAACAAAATGCATCCACATCGACGGTACGTCTTGCAGGTTCATCAGGAGCTAATCCATTTGCATGCATTGCAGCGGGTGTTGCGTGTCTTTGGGGGCCGAATCACGGCGGTGCGAATGAAGCATGTCTAAAAATGTTACAAGAAATAGGCTCTATTAGAAAAATTCCTGAATTTATTGCACGTGCAAAAGATAAAAATGATCCTTTCCGCCTTATGGGTTTTGGCCACCGGGTT…
	MH234380	GCTTACAAATACAGCATTGGACAAGCTTTTGTTTATCCACGCAACGATCTTAGTTACGCCGCGAACTTTCTTCGCATGTGTCTTTCTGTTCCTTGTGAAGATTACATAACAAATCCTGTACTTACTCGGGCAATGGATCGAATCTTTATCCTTCATGCAGATCATGAACAAAATGCCTCTACATCTACTGTGCGTCTTGCAGGATCATCAGGTGCTAATCCGTTTGCATGTATTGCTGCAGGTGTCGCCTGCCTCTGGGGACCAGCGCATGGTGGAGCTAACGAAGCATGTCTAAAAATGCTGCAAGAAATAGGCTCTGTTGAAAGAATTCCTGAATTTATTGCGCGTGCAAAAGATAAAAATGATCCCTTCCGTCTAATGGGATTTGGTCATCGTGTC…
	'MUBG01000001.1'	GCTTACAAATATAGCATTGGACAACCTTTCATTTATCCACGTAACGATCTTGGTTATGCTGCAAATTTCCTTCACATGTGCTTCTCTGTTCCTTGTGAAGAATACAAAGTTAATCCAGTTCTTGCGCGAGCTATGGACCGAATCTTTACTCTGCATGCAGATCATGAACAAAACGCCTCCACATCAACTGTACGTCTTGCTGGTTCATCAGGAGCTAATCCGTTTGCTTGTATTGCAGCTGGTGTTGCATGCCTTTGGGGACCAGCTCATGGTGGTGCTAATGAAGCATGCCTAAAAATGTTACAAGAAATAGGTTCTATTGAAAAAATTCCTGAATTTATTGCACGTGCAAAAGACAAAAATGATCCTTTCCGTCTTATGGGCTTTGGTCACCGAGTC…
	'MUYE01000001.1'	GCATATAAATATAGTATTGGGCAACCATTTGTTTATCCGCGTAACGATCTAAGTTACGCTGCAAATTTCCTTCACATGTGCTTTTCCGTTCCTTGCGAAGAATATAAAATTAATCCAGTGCTTGCTCGAGCTATGGACCGAATTTTCACTCTTCATGCAGATCATGAACAAAATGCATCTACATCAACAGTACGTCTTGCTGGTTCATCAGGAGCTAATCCATTTGCGTGTATAGCAGCAGGTGTAGCATGCCTTTGGGGACCAGCGCACGGTGGTGCTAATGAAACGTGTCTAAAAATGCTGCAAGAAATAGGCAATGTTCAAAAAATTCCTGAGTTTATTGCACGTGCAAAAGATAAAAATGATCGTTTCCGTCTTATGGGTTTTGGTCACCGTGTC…
	'MUYW01000048.1'	GCTTATAAATATAGTATAGGGCAAGCCTTTGTTTATCCACGCAATGATCTTAGTTACGCTGCAAATTTTCTCCGTATGTGCTTTTGCGTTCCTTGTGAAGAATACAAAGTCAATCCTGTTCTTACTCGGGCAATGGATCGAATCTTTATCCTGCATGCAGATCATGAACAAAATGCTTCTACATCCACTGTACGCCTTGCTGGATCATCAGGTGCTAATCCGTTTGCATGTATCGCAGCAGGTGTTGCGTGCCTTTGGGGACCAGCGCATGGTGGAGCTAATGAAGCATGCTTAAAGATGCTACAAGAAATAGGTTCCGTTGAGAGAATCCCTGAATTCATTGCACGTGCAAAAGATAAAAATGATCCTTTCCGCCTTATGGGATTTGGTCACAGAGTC…
	'NC_008783.1'	GCATATAAATACAGTATTGGGCAACCTTTTGTTTATCCACGTAATGACCTTAATTACGCTACAAATTTCCTTCATATGTGCTTCTCTGTTCCTTGTGAAGAATACAAAATTAGCCCTGTTATTGCTCGAGCTATGGATCGAATTTTTACTCTTCATGCAGATCATGAACAAAATGCATCTACATCAACAGTACGCCTTGCAGGTTCATCAGGAGCTAATCCGTTTGCATGTATTGCAGCAGGTGTTGCATGCCTTTGGGGGCCAGCTCATGGTGGAGCTAATGAAGCATGTCTAAAAATGCTACAAGAGATAGGCTCTGTTAAAAAAATTCCTCAATTTATTGCGCGTGCAAAAGATAAAAATGATCCTTTTCGTCTTATGGGCTTCGGCCACAGAGTC…
	'NC_020300.1'	GCTTATAAATACAGCATTGGACATGCATTTATCCATCCGCGCGATGATCTCAGTTATGCTGAAAATTTTCTCCATATGTGCTTTTCTACCTCCGGTGAAGAATATAAAATTAACCCGGTTCTTGCCCGAGCTATGGACAGAATCTTCACTCTTCACGCAGATCATGAACAAAATGCGTCCACTTCAACTGTACGCCTTGCAGGTTCATCAGGAGCTAACCCATTCGCGTGTATCGCTGCAGGCGTCGCGTGTCTGTGGGGACCAGCTCATGGTGGTGCTAATGAAGCGTGTTTGAAAATGCTGCAAGAAATAGGCTCTGCTGAAAAAATTCCCGAATTTATCGCGCGCGCGAAAGATAAAGACGACCCATTCCGTCTTATGGGCTTTGGCCATCGAATA…
	'NJGE01000012.1'	GCCTATAAATATAGTATTGGACAAGCATTTGTTTATCCACGCAATGATCTTAGTTATGCAGCAAATTTCCTCCGTATGTGTTTTGCTGTTCCTTGTGAAGAATATAAAACAAACCCTGTTCTTTCTCGAGCAATGGATCAAATCTTTATCCTTCATGCAGATCATGAACAAAATGCCTCTACATCTACGGTACGCCTTGCTGGATCATCGGGTGCTAATCCGTTTGCTTGTATTGCAGCAGGAGTTGCATGCCTTTGGGGACCAGCACATGGTGGAGCCAATGAAGCATGTCTAAAAATGCTGCAAGAAATAGGTTCTATTAAAAGAATTCCTGAGTTTATTGCACGTGCAAAAGATAAAAATGATCCCTTCCGCCTTATGGGCTTTGGTCACCGTGTT…
	'NJPP01000008.1'	GCCTATAAATACAGTATCGGACAACCATTTGTTTATCCACGCAATGATCTTAGTTATGCTGCCAATTTCCTCCGTATGTGCTTTGCTGTTCCTTGTGAAGAATATAAAATAAACCCTGTACTTGCTCGAGCGATGGATCAAATCTTTATCCTTCATGCTGATCATGAACAAAATGCTTCTACATCTACGGTACGTCTTGCTGGATCCTCGGGTGCTAATCCGTTTGCCTGTATTGCTGCAGGTGTTGCATGTCTTTGGGGGCCAGCACATGGGGGTGCCAATGAAGCATGTCTAAAAATGCTACAAGAAATAGGTTCTATTAAAAGAATTCCTGAATTTATTGCACGTGCAAAAGATAAAAATGATCCTTTCCGCCTTATGGGCTTTGGTCACCGTGTC…
	'NZ_CALY02000044.1'	GCCTATAAATACAGTATCGGACAACCATTTGTTTATCCACGCAATGATCTTAGTTATGCTGCAAATTTCCTCCGTATGTGCTTTGCTGTTCCTTGTGAAGAATATAAAACAAACCCTGTACTTGCTCGAGCGATGGATCAAATCTTTATCCTTCATGCTGATCATGAGCAAAATGCTTCTACATCTACGGTACGTCTTGCTGGATCTTCGGGTGCTAATCCGTTTGCATGTATCGCAGCAGGTGTTGCATGCCTTTGGGGGCCAGCACATGGTGGTGCCAATGAAGCATGTCTAAAGATGCTACAAGAAATAGGTTCTATTAAAAGAATTCCTGAATTTATTGCACGCGCAAAAGATAAAAATGATCCTTTCCGCCTTATAGGCTTTGGCCATCGTGTC…
	'NZ_CM001557.1'	GCTTATAAATATAGTATTGGACAAGCATTTGTTTATCCACGAAATGATCTTAGTTATGCTGCAAATTTTCTTCGTATGTGCTTTTGTGTTCCTTGTGAAGAATATAAAACAAATCCTGTTCTTACTCGAGCAATGGACCAAATCTTTATCCTCCATGCAGATCACGAACAAAATGCTTCTACATCCACTGTACGCCTTGCAGGATCATCAGGAGCTAATCCATTTGCATGTATTGCAGCGGGTGTTGCGTGCCTTTGGGGACCAGCGCATGGCGGAGCCAATGAAGCATGCTTAAAAATGCTACAAGAGATAGGTTCTGTTAAAAGAATTCCTGAATTTATTGCACGTGCAAAAGATAAAAATGATCCTTTCCGCCTTATGGGATTTGGTCATCGAGTC…
	'NZ_KE007211.1'	GCTTATAAATATAGTATTGGACAAGCATTTGTTTATCCACGAAATGATCTTAGTTATGCTGCAAATTTTCTTCGTATGTGCTTTTGTGTTCCTTGTGAAGAATATAAAACAAATCCTGTTCTTACTCGAGCAATGGACCAAATCTTTATCCTCCATGCAGATCACGAACAAAATGCTTCTACATCCACTGTACGCCTTGCAGGATCATCAGGAGCTAATCCATTTGCATGTATTGCAGCGGGTGTTGCGTGCCTTTGGGGACCAGCGCATGGCGGAGCCAATGAAGCATGCTTAAAAATGCTACAAGAGATAGGTTCTGTTAAAAGAATTCCTGAATTTATTGCACGTGCAAAAGATAAAAATGATCCTTTCCGCCTTATGGGATTTGGTCATCGAGTC…
	'NZ_KE007216.1'	GCTTATAAATATAGTATTGGACAAGCATTTGTTTATCCACGAAATGATCTTAGTTATGCTGCAAATTTTCTTCGTATGTGCTTTTGTGTTCCTTGTGAAGAATATAAAACAAATCCTGTTCTTACTCGAGCAATGGACCAAATCTTTATCCTCCATGCAGATCACGAACAAAATGCTTCTACATCCACTGTACGCCTTGCAGGATCATCAGGAGCTAATCCATTTGCATGTATTGCAGCGGGTGTTGCGTGCCTTTGGGGACCAGCGCATGGCGGAGCCAATGAAGCATGCTTAAAAATGCTACAAGAGATAGGTTCTGTTAAAAGAATTCCTGAATTTATTGCACGTGCAAAAGATAAAAATGATCCTTTCCGCCTTATGGGATTTGGTCATCGAGTC…
	'NZ_MWVG01000003.1'	GCTTATAAATATAGTATTGGACAACCTTTCGTTTATCCACGTAACGATCTTGGTTATGCTGCAAATTTCCTTCACATGTGTTTTTCCGTTCCTTGTGAAGAATACAAAGTTAATCCAGTTCTTGCGCGAGCCATGGACCGAATCTTTACTCTGCATGCAGATCATGAACAAAACGCATCTACATCAACTGTACGCCTTGCGGGCTCGTCAGGAGCTAACCCGTTTGCGTGTATTGCAGCAGGTGTTGCATGCCTTTGGGGGCCAGCTCATGGTGGTGCCAATGAAGCATGCCTAAAAATGCTGCAAGAAATAGGTTCTACTGAAAAAATTCCTGAATTTATTGAACGTGCAAAAGATAAAAATGATCCTTTCCGTCTTATGGGTTTTGGGCATCGAGTT…
	Os02_NZ_HE997540_Rodent	GCCTACAAATATAGTATCGGGCAAGCATTCGTTTATCCACGTAATGATCTTAGTTACGCTGCAAATTTCCTCCGTATGTGTTTTTCTGTTCCTTGTGAAGAATATAAAATTAATCCGGTGCTTACTCGAGCTATGGACCGAATCTTTACTCTTCATGCAGATCACGAACAAAATGCTTCTACATCTACTGTACGTCTTGCAGGATCATCGGGTGCTAATCCATTTGCATGTATTGCAGCAGGTGTTGCATGTCTTTGGGGACCAGCGCATGGTGGAGCCAATGAAGCATGCCTCAAAATGTTACAAGAAATAGGTTCTGTTGAAAGAATTCCTGAATTCATTGCACGTGCAAAAGATAAAAATGATTCTTTCCGCCTTATGGGTTTTGGTCACCGAGTC…
	R4_2010__NZ_HE997451_Shrew	GTTTATAAATACAGTATTGGACAAGCATTTGTTTATCCAAGAAATGATCTTAGTTACGCTGCAAATTTTCTTCGTATGTGCTTTTGTGTTCCTTGTGAAGAATATAAAAGCAATCCAGTTCTTACTCGAGCAATGGATCGAATCTTTATTCTCCACGCAGATCATGAACAAAATGCTTCTACATCCACTGTACGCCTTGCAGGATCATCAGGTGCTAATCCATTTGCATGTATTGCAGCAGGTGTTGCTTGCCTTTGGGGGCCAGCGCATGGTGGAGCCAATGAAGCATGCTTAAAGATGCTACAAGAAATAGGTTCCGTTAAAAGAATTCCTGAATTCATTGCACGCGCAAAAGATAAAAATGATCCTTTCCGCCTTATGGGATTTGGCCACCGAGTC…
	Z70010_Rodent	GCCTATAAATACAGTATCGGGCAAGCTTTTATTTATCCGCGTAATGATCTTAGTTATGCTGCAAATTTCCTCCGTATGTGCTTTTCTGTTCCTTGTGAAGAATACAAAACCAATCCCGTGCTCACTCGAGCAATGGATCGAATCTTTATTCTTCATGCAGATCATGAACAAAATGCTTCTACATCCACTGTACGTCTTGCAGGCTCTTCGGGTGCTAATCCGTTTGCATGTATTGCTGCAGGTGTTGCCTGCCTTTGGGGGCCTGCACATGGTGGCGCCAATGAAGCATGTCTAAAGATGCTACAAGAAATAGGTTCCGTTGAAAGAATTCCTGAATTTATTGCCCGTGCCAAAGATAAAAATGATCCTTTCCGCCTCATGGGATTTGGTCATCGTGTC…
	Z70011_Rodent	GCCTATAAATACAGTATCGGACAAGCTTTTGTCTATCCGCGTAATGATCTTAGTTACGCTGCGAATTTCCTCCGTATGTGTTTTTCTGTCCCTTGTGAAGAATACAAAACCAATCCCGTGCTTACTCGAGCAATGGATCGAATCTTTATCCTTCATGCAGATCATGAACAAAATGCTTCTACATCCACTGTGCGCCTTGCAGGATCATCAGGCGCTAATCCGTTTGCATGTATTGCTGCAGGTGTTGCTTGTCTTTGGGGACCAGCGCATGGAGGAGCTAATGAAGCATGTCTGAAAATGCTACAAGAAATAGGGTCCGTTAAAAGAATTCCTGAATTTATTGCGCGTGCCAAAGACAGAAATGATCCTTTCCGACTGATGGGATTTGGTCATCGTGTC…
	Z70012_Rodent	GCTTATAAATATAGTATTGGACAAGCATTTGTGTATCCACGAAATGATCTTAGTTATGCTGCAAATTTTCTTCGTATGTGCTTTTCTGTTCCTTGTGAAGAATATAAAACAAATCCTGTTCTTACTCGAGCAATGGACCAAATCTTTATCCTCCATGCAGATCACGAACAAAATGCTTCTACATCCACTGTACGCCTTGCAGGATCATCAGGAGCTAATCCATTTGCATGTATTGCAGCAGGTGTTGCGTGCCTTTCGGGACCAGCGCATGGCGGAGCCAATGAAGCATGCTTAAAAATGCTACAAGAGATAGGTTCTGTTAAAAGAATTCCTGAATTTATTGCACGTGCAAAAGATAAAAATGATCCTTTCCGCCTTATGGGATTTGGTCATCGAGTC…
	'Z70013.1'	GCTTATAAATATAGTATAGGGCAAGCCTTTGTTTATCCACGCAATGATCTTAGTTACGCTGCAAATTTTCTCCGTATGTGCTTTTCCGTTCCTTGTGAAGGATACAATATCAATTCCGTTCTCACTCGGGCAATGGATCGAATCTTTACCCTGCATGCAGATCATGAACAAAATGCCTCTACATCCACTGTACGACTTGCTGGATCATCAGGTGCTAATCCGTTTGCATGTATCGCAGCAGGTGTTGCGTGCCTTTGGGGACCAGCGCATGGTGGAGCTAATGAAGCATGCCTAAAGATGCTACAAGAAATAGGGTCCGTTGAGAGAATCCCTGAATTCATTGCACGTGCAAAAGATAAAAATGATCCTTTCCACCTTATGGGATTTGGTCACAGAGTC…
	Z70019_Rodent	GCCTATAAATACAGTATCGGACAAGCTTTTGTCTATCCGCGTAATGATCTTAGTTACGCTGCGAATTTCCTCCGTATGTGTTTTTCTGTCCCTTGTGAAGAATACAAAACCAATCCCGTGCTTACTCGAGCAATGGATCGAATCTTTATCCTTCATGCAGATCATGAACAAAATGCTTCTACATCCACTGTGCGCCTTGCAGGATCATCAGGCGCTAATCCGTTTGCATGTATTGCTGCAGGTGTTGCTTGTCTTTGGGGACCAGCGCATGGAGGAGCTAATGAAGCATGTCTGAAAATGCTACAAGAAATAGGGTCCGTTAAAAGAATTCCTGAATTTATTGCGCGTGCCAAAGACAGAAATGATCCTTTCCGACTGATGGGATTTGGTCATCGTGTC…
	'Z70021.1'	GCATATAAATATAGTATTGGGCAACCTTTTGTTTATCCACGTAATGACCTTAATTACGCTACAAATTTTCTTCATATGTGCTTCTCTGTTCCTTGTGAAGAACACAAAATTAGCCCTGTTATTGCTCGAGCTATGGATCGAATCTTTACTCTTCATGCAGATCATGAACAAAATGCATCTACGTCAACAGTACGCCTTGCAGGTTCATCAGGAGCTAATCCGTATGCATGTATTGCAGCAGGTGTTGCATGCCTTTGGGGACCAGCTCATGGTGGAGCTAATGAAGCATGTCTAAAAATGCTACAAGAAATAGGTTCTGTTAAAAAAATTCCTGAATTTATTGCGCGTGCAAAAGATAAAAATGATCCTTTTCGTCTTATGGGCTTCGGCCACAGAGTC…
	Z70022_Rodent	GCCTATAAATACAGTATCGGACAAGCTTTTGTCTATCCGCGTAATGATCTTAGTTACGCTGCGAATTTCCTCCGTATGTGTTTTTCTGTCCCTTGTGAAGAATACAAAACCAATCCCGTGCTTACTCGAGCAATGGATCGAATCTTTATCCTTCATGCAGATCATGAACAAAATGCTTCTACATCCACTGTGCGCCTTGCAGGATCATCAGGCGCTAATCCGTTTGCATGTATTGCTGCAGGTGTTGCTTGTCTTTGGGGACCAGCGCATGGAGGAGCTAATGAAGCATGTCTGAAAATGCTACAAGAAATAGGGGACGTTAAAAGAATTCCTGAATTTATTGCGCGTGCCAAAGACAGAAATGATCCTTTCCGACTGATGGGATTTGGTCATCGTGTC…
;
end;
