# Supplementary material for: Global fingerprint of humans on the distribution of Bartonella bacteria in mammals
Source: PLoS Negl Trop Dis. 2018 Nov 15;12(11):e0006865. doi: 10.1371/journal.pntd.0006865 (PMC6237287; doi:10.1371/journal.pntd.0006865)
Supplement: S8 File — (NEX) [file pntd.0006865.s014.nex]

#NEXUS
begin taxa;
	dimensions ntax=450;
	taxlabels
	'JQ254358'
	'JQ254324'
	'JQ254322'
	'JQ254753'
	'JX990277'
	'JX990272'
	'JX990264'
	'JX990211'
	'JX990168'
	'JX990166'
	'JX990165'
	'JQ254351'
	'JQ254691'
	'JQ254650'
	'JQ254354'
	'JQ254338'
	'JQ254328'
	'JQ254762'
	'JQ254665'
	'JQ254332'
	'JX990269'
	'U26258'
	'L35052'
	'KF792109'
	'EU111749'
	'FJ376733'
	'Z70008'
	'EF370420'
	'AB529490'
	'Z70005'
	'KF792104'
	'KF792116'
	'KF792110'
	'KF792101'
	'KF792097'
	'KF792112'
	'KF792113'
	'AB602536'
	'KF792108'
	'KF792100'
	'KF792105'
	'KF792115'
	'KF792120'
	'KF792119'
	'KF792118'
	'KF792122'
	'KF792117'
	'KF792102'
	'KF792111'
	'KF792124'
	'KF792107'
	'KF792098'
	'EF616480'
	'AB602535'
	'AB602531'
	'NR_113287'
	'KF792103'
	'KF792114'
	'FJ577650'
	'KF792099'
	'AB242293'
	'Z70004'
	'NR_074354'
	'HG726043'
	'AB440632'
	'NR_112790'
	'AY515118'
	'KJ361609'
	'AJ003070'
	'L01260'
	'NR_025889'
	'AY993936'
	'EU137371'
	'AB232339.2'
	'AB232332.2'
	'AILV01000014'
	'KJ361604'
	'AB426631'
	'KJ361606'
	'KJ361614'
	'KJ361616'
	'KJ361617'
	'KJ361618'
	'KJ361619'
	'KJ361621'
	'KJ361624'
	'KJ361625'
	'KJ361626'
	'KJ361612'
	'KJ361627'
	'KJ361613'
	'KJ361632'
	'KJ361641'
	'KJ361620'
	'KJ361634'
	'U71322'
	'EU979535'
	'NR_029368'
	'NR_029366'
	'KP027793'
	'HQ284800'
	AMR_OTU_9
	'KU859913'
	'KU859917'
	'KF385090'
	'AF293389'
	'NR_025120'
	'JX416274'
	'HM363785'
	'HM363784'
	'HM363786'
	'KJ944279'
	'KJ944272'
	'AF293390'
	'HM363787'
	'KJ944276'
	'KM215686'
	'LK021127'
	'AJ278187'
	'JN646644'
	'KJ944275'
	'KJ944271'
	'KU859918'
	'NR_025121'
	'AF293391'
	'AF291746'
	'JX006076'
	'KM371095'
	'JX416265'
	'JX416258'
	'AY254309'
	'NR_025736'
	'EF689897'
	'KM371079'
	'KM371080'
	'KM371081'
	'KM371082'
	'KM371084'
	'KM371085'
	'AF199502'
	'GQ422708'
	'KM371087'
	'KM371083'
	'KU859916'
	'KU859914'
	'EF587936'
	'AY724770'
	'KU859915'
	'AB246801.2'
	'AB246807'
	'AY370185'
	'KC478387'
	'KC478388'
	'KC478384'
	'AB246808'
	'JX416262'
	'AF076237'
	'NR_024932'
	'AJ223780'
	'HM636442'
	'M73229'
	'JX416268'
	'NZ_HE997546'
	'AJ223779'
	'AJ223778'
	'AF214556'
	'JN673761'
	'JX416259'
	'HQ444161'
	'AF373845'
	'Brucella_melitensis'
	'AY370187'
	'AY370186'
	'Y15338'
	'GU271509'
	'DQ113411'
	'DQ113409'
	'DQ113412'
	'KP987881'
	'GU257961'
	'DQ113410'
	'KC478385'
	'GU271642'
	'GU271587'
	'R_leguminosarum'
	'DQ113413'
	'EU979532'
	'JX416267'
	'KJ361642'
	'KJ361615'
	'KJ361623'
	'KJ361633'
	'KJ361636'
	'KJ361637'
	'KJ361638'
	'KJ361640'
	'AB611850'
	'KJ361622'
	'KJ361628'
	'KJ361630'
	'KJ361631'
	'KJ361635'
	'KJ361639'
	'KJ361629'
	'KJ361608'
	'KJ361610'
	'KJ361611'
	'AF204274'
	'NR_025051'
	'Z70002'
	'NR_029367'
	'AB602537'
	'EU111753'
	'AB602538'
	'AY515119'
	'NR_115254'
	'KF792121'
	'HM636440'
	'HM636441'
	'NR_133031'
	'HM622139'
	'AB440636'
	'AB602532'
	'M73230'
	'NR_037056'
	'L01259'
	'HM363788'
	'KJ944274'
	'Z70001'
	'Z70006'
	'Z70007'
	'AB602530'
	'NR_113286'
	'AB602529'
	'EU111755'
	'AB529494'
	'KF115062'
	'JX416273'
	'JX416271'
	'JX416276'
	'DQ538394'
	'NR_115816'
	'GU168960'
	'EF587935'
	'EU686688'
	'JX416277'
	'JX416275'
	'KJ944273'
	'X89208'
	'NR_036961'
	'JX416269'
	'JX416278'
	'KJ944278'
	'EF370419'
	'FJ719017'
	'AB602527'
	'EU137475'
	'EU137485'
	'AF070463'
	'DQ825690'
	'EU137359'
	'EU137345'
	'EU137343'
	'EU137351'
	'EU137355'
	'EU137476'
	'EU137471'
	'EU137406'
	'EU137482'
	'EU137484'
	'EU137477'
	'DQ641912'
	'DQ641913'
	'EU137400'
	'AB602528'
	'EU137577'
	'EU137576'
	'EU137587'
	'EU137628'
	'EU137629'
	'EU137597'
	'EU137385'
	'EU137429'
	'EU137599'
	'EU137600'
	'EU137613'
	'EU137356'
	'EU137360'
	'EU137368'
	'EU137397'
	'EU137495'
	'EU137606'
	'EU137598'
	'EU137336'
	'EU137589'
	'EU137431'
	'EU137615'
	'DQ825691'
	'EU137574'
	'EU137627'
	'EU137366'
	'EU137436'
	'EU137583'
	'EU137607'
	'EU137619'
	'EU137501'
	'EU137513'
	'EU137421'
	'EU137496'
	'EU137414'
	'EU137398'
	'EU137353'
	'EU137527'
	'EU137542'
	'EU137575'
	'EU137335'
	'EU137367'
	'EU137487'
	'EU137393'
	'EU137392'
	'EU137423'
	'EU137584'
	'EU137608'
	'EU137520'
	'EU137422'
	'EU137466'
	'EU137494'
	'EU137488'
	'EU137379'
	'EU137346'
	'EU137544'
	'EU137558'
	'EU137549'
	'EU137447'
	'EU137350'
	'EU137443'
	'EU137399'
	'EU137621'
	'EU137420'
	'EU137372'
	'EU137512'
	'EU137526'
	'EU137622'
	'EU137519'
	'EU137605'
	'EU137567'
	'EU137439'
	'EU137638'
	'KJ944277'
	'AY515120'
	'NR_115255'
	'JX416279'
	'JX416272'
	'KP715471'
	'JX416261'
	'EU571939'
	'U64691'
	'Z69039'
	'AJ299444'
	'AB673447'
	'JX416270'
	'EU137630'
	'U28268'
	'JQ314414'
	'AJ250247'
	'KJ361602'
	'KJ361603'
	'KJ361605'
	'AY993935'
	'EU111759'
	'NR_116177'
	'KJ361607'
	'JX416263'
	'EU137338'
	'EU137462'
	'EU137493'
	'EU137391'
	'EU137539'
	'EU137334'
	'EU137349'
	'EU137614'
	'EU137468'
	'EU137481'
	'EU137502'
	'EU137531'
	'EU137384'
	'EU137386'
	'EU137568'
	'EU137582'
	'EU137552'
	'EU137532'
	'EU137412'
	'EU137405'
	'EU137415'
	'EU137373'
	'EU137428'
	'EU137569'
	'EU137522'
	'EU137348'
	'EU137365'
	'EU137380'
	'EU137430'
	'EU137402'
	'EU137467'
	'EU137458'
	'EU137387'
	'EU137444'
	'EU137381'
	'EU137507'
	'EU137508'
	'JX416266'
	'EU137620'
	'EU137437'
	'AY484592'
	'JF500555'
	'JF500556'
	'JF500558'
	'JF500559'
	'KR612337'
	'JF500557'
	'JF500560'
	'JX416264'
	'JX416260'
	'DQ473482'
	'EU137633'
	'EU137337'
	'EF672729'
	'DQ395176'
	'EF672728'
	'HQ444148'
	'DQ113447'
	'EF682086'
	'EU137438'
	'EU137566'
	'EU137445'
	'EF682085'
	'EF682084'
	'KX417295'
	'EU137407'
	'EU137453'
	'AF214558'
	'KM371086'
	'EU137413'
	'NR_102494'
	'JQ246828'
	'LN624000'
	AMR_OTU_679
	AMR_OTU_1612
	AMR_OTU_1802
	AMR_OTU_1885
;
end;
begin characters;
	dimensions nchar=259;
	format datatype=dna missing=? gap=-;
	matrix
	'JQ254358'	TACGAAGGGGGCTAGCG-TTGTTCGGATTTACTGGGCGTAAAGCGCGCGTAGGCGGATATTTAAGTCAGGGGTGAAATCCCGGGGCTCAACCCCGGAACTGCCTTTGATACTGGATA-TCTTGAGTA-TGGAA-GAGGTGAGTGGAATT-CCGAGTGTAG-AGGTGAAA-TTCGT--AGATATTC-GGAGGAACACCAG-TGGCG-AAGGCGGCTCACTGGTCCATTAC-TGACGCTGAGGTGCG-AAAGCGTGGGGA-
	'JQ254324'	TACGAAGGGGGCTAGCG-TTGTTCGGATTTACTGGGCGTAAAGCGCGCGTAGGCGGATATTTAAGTCAGGGGTGAAATCCCGGGGCTCAACCCCGGAACTGCCTTTGATACTGGATA-TCTTGAGTA-TGGAA-GAGGTGAGTGGAATT-CCGAGTGTAG-AGGTGAAA-TTCGT--AGATATTC-GGAGGAACACCAG-TGGCG-AAGGCGGCTCACTGGTCCATTAC-TGACGCTGAGGTGCG-AAAGCGTGGGGA-
	'JQ254322'	TACGAAGGGGGCTAGCG-TTGTTCGGATTTACTGGGCGTAAAGCGCGCGTAGGCGGATATTTAAGTCAGGGGTGAAATCCCGGGGCTCAACCCCGGAACTGCCTTTGATACTGGATA-TCTTGAGTA-TGGAA-GAGGTGAGTGGAATT-CCGAGTGTAG-AGGTGAAA-TTCGT--AGATATTC-GGAGGAACACCAG-TGGCG-AAGGCGGCTCACTGGTCCATTAC-TGACGCTGAGGTGCG-AAAGCGTGGGGA-
	'JQ254753'	TACGAAGGGGGCTAGCG-TTGTTCGGATTTACTGGGCGTAAAGCGCGCGTAGGCGGATATTTAAGTCAGGGGTGAAATCCCGGGGCTCAACCCCGGAACTGCCTTTGATACTGGATA-TCTTGAGTA-TGGAA-GAGGTGAGTGGAATT-CCGAGTGTAG-AGGTGAAA-TTCGT--AGATATTC-GGAGGAACACCAG-TGGCG-AAGGCGGCTCACTGGTCCATTAC-TGACGCTGAGGTGCG-AAAGCGTGGGGA-
	'JX990277'	TACGAAGGGGGCTAGCG-TTGTTCGGATTTACTGGGCGTAAAGCGCGCGTAGGCGGATATTTAAGTCAGGGGTGAAATCCCGGGGCTCAACCCCGGAACTGCCTTTGATACTGGATA-TCTTGAGTA-TGGAA-GAGGTGAGTGGAATT-CCGAGTGTAG-AGGTGAAA-TTCGT--AGATATTC-GGAGGAACACCAG-TGGCG-AAGGCGGCTCACTGGTCCATTAC-TGACGCTGAGGTGCG-AAAGCGTGGGGA-
	'JX990272'	TACGAAGGGGGCTAGCG-TTGTTCGGATTTACTGGGCGTAAAGCGCGCGTAGGCGGATATTTAAGTCAGGGGTGAAATCCCGGGGCTCAACCCCGGAACTGCCTTTGATACTGGATA-TCTTGAGTA-TGGAA-GAGGTGAGTGGAATT-CCGAGTGTAG-AGGTGAAA-TTCGT--AGATATTC-GGAGGAACACCAG-TGGCG-AAGGCGGCTCACTGGTCCATTAC-TGACGCTGAGGTGCG-AAAGCGTGGGGA-
	'JX990264'	TACGAAGGGGGCTAGCG-TTGTTCGGATTTACTGGGCGTAAAGCGCGCGTAGGCGGATATTTAAGTCAGGGGTGAAATCCCGGGGCTCAACCCCGGAACTGCCTTTGATACTGGATA-TCTTGAGTA-TGGAA-GAGGTGAGTGGAATT-CCGAGTGTAG-AGGTGAAA-TTCGT--AGATATTC-GGAGGAACACCAG-TGGCG-AAGGCGGCTCACTGGTCCATTAC-TGACGCTGAGGTGCG-AAAGCGTGGGGA-
	'JX990211'	TACGAAGGGGGCTAGCG-TTGTTCGGATTTACTGGGCGTAAAGCGCGCGTAGGCGGATATTTAAGTCAGGGGTGAAATCCCGGGGCTCAACCCCGGAACTGCCTTTGATACTGGATA-TCTTGAGTA-TGGAA-GAGGTGAGTGGAATT-CCGAGTGTAG-AGGTGAAA-TTCGT--AGATATTC-GGAGGAACACCAG-TGGCG-AAGGCGGCTCACTGGTCCATTAC-TGACGCTGAGGTGCG-AAAGCGTGGGGA-
	'JX990168'	TACGAAGGGGGCTAGCG-TTGTTCGGATTTACTGGGCGTAAAGCGCGCGTAGGCGGATATTTAAGTCAGGGGTGAAATCCCGGGGCTCAACCCCGGAACTGCCTTTGATACTGGATA-TCTTGAGTA-TGGAA-GAGGTGAGTGGAATT-CCGAGTGTAG-AGGTGAAA-TTCGT--AGATATTC-GGAGGAACACCAG-TGGCG-AAGGCGGCTCACTGGTCCATTAC-TGACGCTGAGGTGCG-AAAGCGTGGGGA-
	'JX990166'	TACGAAGGGGGCTAGCG-TTGTTCGGATTTACTGGGCGTAAAGCGCGCGTAGGCGGATATTTAAGTCAGGGGTGAAATCCCGGGGCTCAACCCCGGAACTGCCTTTGATACTGGATA-TCTTGAGTA-TGGAA-GAGGTGAGTGGAATT-CCGAGTGTAG-AGGTGAAA-TTCGT--AGATATTC-GGAGGAACACCAG-TGGCG-AAGGCGGCTCACTGGTCCATTAC-TGACGCTGAGGTGCG-AAAGCGTGGGGA-
	'JX990165'	TACGAAGGGGGCTAGCG-TTGTTCGGATTTACTGGGCGTAAAGCGCGCGTAGGCGGATATTTAAGTCAGGGGTGAAATCCCGGGGCTCAACCCCGGAACTGCCTTTGATACTGGATA-TCTTGAGTA-TGGAA-GAGGTGAGTGGAATT-CCGAGTGTAG-AGGTGAAA-TTCGT--AGATATTC-GGAGGAACACCAG-TGGCG-AAGGCGGCTCACTGGTCCATTAC-TGACGCTGAGGTGCG-AAAGCGTGGGGA-
	'JQ254351'	TACGAAGGGGGCTAGCG-TTGTTCGGATTTACTGGGCGTAAAGCGCGCGTAGGCGGATATTTAAGTCAGGGGTGAAATCCCGGGGCTCAACCCCGGAACTGCCTTTGATACTGGGTA-TCTTGAGTA-TGGAA-GAGGTGAGTGGAATT-CCGAGTGTAG-AGGTGAAA-TTCGT--AGATATTC-GGAGGAACACCAG-TGGCG-AAGGCGGCTCACTGGTCCATTAC-TGACGCTGAGGTGCG-AAAGCGTGGGGA-
	'JQ254691'	TACGAAGGGGGCTAGCG-TTGTTCGGATTTACTGGGCGTAAAGCGCGCGTAGGCGGATATTTAAGTCAGGGGTGAAATCCCGGGGCTCAACCCCGGAACTGCCTTTGATACTGGGTA-TCTTGAGTA-TGGAA-GAGGTGAGTGGAATT-CCGAGTGTAG-AGGTGAAA-TTCGT--AGATATTC-GGAGGAACACCAG-TGGCG-AAGGCGGCTCACTGGTCCATTAC-TGACGCTGAGGTGCG-AAAGCGTGGGGA-
	'JQ254650'	TACGAAGGGGGCTAGCG-TTGTTCGGATTTACTGGGCGTAAAGCGCGCGTAGGCGGATATTTAAGTCAGGGGTGAAATCCCGGGGCTCAACCCCGGAACTGCCTTTGATACTGGGTA-TCTTGAGTA-TGGAA-GAGGTGAGTGGAATT-CCGAGTGTAG-AGGTGAAA-TTCGT--AGATATTC-GGAGGAACACCAG-TGGCG-AAGGCGGCTCACTGGTCCATTAC-TGACGCTGAGGTGCG-AAAGCGTGGGGA-
	'JQ254354'	TACGAAGGGGGCTAGCG-TTGTTCGGATTTACTGGGCGTAAAGCGCGCGTAGGCGGATACTTAAGTCAGGGGTGAAATCCCGGGGCTCAACCCCGGAACTGCCTTTGATACTGGGTA-TCTTGAGTA-TGGAA-GAGGTGAGTGGAATT-CCGAGTGTAG-AGGTGAAA-TTCGT--AGATATTC-GGAGGAACACCAG-TGGCG-AAGGCGGCTCACTGGTCCATTAC-TGACGCTGAGGTGCG-AAAGCGTGGGGA-
	'JQ254338'	TACGAAGGGGGCTAGCG-TTGTTCGGATTTACTGGGCGTAAAGCGCGCGTAGGCGGATACTTAAGTCAGGGGTGAAATCCCGGGGCTCAACCCCGGAACTGCCTTTGATACTGGGTA-TCTTGAGTA-TGGAA-GAGGTGAGTGGAATT-CCGAGTGTAG-AGGTGAAA-TTCGT--AGATATTC-GGAGGAACACCAG-TGGCG-AAGGCGGCTCACTGGTCCATTAC-TGACGCTGAGGTGCG-AAAGCGTGGGGA-
	'JQ254328'	TACGAAGGGGGCTAGCG-TTGTTCGGATTTACTGGGCGTAAAGCGCGCGTAGGCGGATACTTAAGTCAGGGGTGAAATCCCGGGGCTCAACCCCGGAACTGCCTTTGATACTGGGTA-TCTTGAGTA-TGGAA-GAGGTGAGTGGAATT-CCGAGTGTAG-AGGTGAAA-TTCGT--AGATATTC-GGAGGAACACCAG-TGGCG-AAGGCGGCTCACTGGTCCATTAC-TGACGCTGAGGTGCG-AAAGCGTGGGGA-
	'JQ254762'	TACGAAGGGGGCTAGCG-TTGTTCGGATTTACTGGGCGTAAAGCGCGCGTAGGCGGATACTTAAGTCAGGGGTGAAATCCCGGGGCTCAACCCCGGAACTGCCTTTGATACTGGGTA-TCTTGAGTA-TGGAA-GAGGTGAGTGGAATT-CCGAGTGTAG-AGGTGAAA-TTCGT--AGATATTC-GGAGGAACACCAG-TGGCG-AAGGCGGCTCACTGGTCCATTAC-TGACGCTGAGGTGCG-AAAGCGTGGGGA-
	'JQ254665'	TACGAAGGGGGCTAGCG-TTGTTCGGATTTACTGGGCGTAAAGCGCGCGTAGGCGGATACTTAAGTCAGGGGTGAAATCCCGGGGCTCAACCCCGGAACTGCCTTTGATACTGGGTA-TCTTGAGTA-TGGAA-GAGGTGAGTGGAATT-CCGAGTGTAG-AGGTGAAA-TTCGT--AGATATTC-GGAGGAACACCAG-TGGCG-AAGGCGGCTCACTGGTCCATTAC-TGACGCTGAGGTGCG-AAAGCGTGGGGA-
	'JQ254332'	TACGAAGGGGGCTAGCG-TTGTTCGGATTTACTGGGCGTAAAGCGCGCGTAGGCGGATATTTAAGTCAGGGGTGAAATCCCGGGGCTCAACCCCGGAACTGCCTTTGATACTGGATA-TCTTGAGTA-TGGAA-GAGGTGAGTGGAATT-CCGAGTGTAG-AGGTGAAA-TTCGT--AGATATTC-GGAGGAACACCAG-TGGCG-AAGGCGGCTCACTGGTCCA-CAC-TGACGCTGAGGTGCG-AAAGCGTGGGGA-
	'JX990269'	TACGAAGGGGGCTAGCG-TTGTTCGGATTTACTGGGCGTAAAGCGCGCGTAGGCGGATATTTAAGTCAGGGGTGAAATCCCGGGGCTCAACCCCGGAACTGCCTTTGATACTGGGTA-TCTTGAGTA-TGGAA-GAGGTGAGTGGAATT-CCGAGTGTAG-AGGTGAAA-CTCGT--AGATATTC-GGAGGAACACCAG-TGGCG-AAGGCGGCTCACTGGTCCATTAC-TGACGCCGAGGTGCG-AAAGCGTGGGGA-
	'U26258'	TACGAAGGGGGCTAGCG-TTGTTCGGATTTACTGGGCGTAAAGCGCACGTAGGCGGATATTTAAGTCAGAGGTGAAATCCCAGGGCTCAACCCTGGAACTGCCTTTGATACTGGATA-TCTTGAGTG-TGGAA-GAGGTGAGTGGAATT-CCGAGTGTAG-AGGTAAAA-TTCGT--AGATATTC-GGAGGAACACCAG-TGGCG-AAGGCGGCTCACTGGTCCATTAC-TGACGCTGAGGTGCG-AAAGCGTGGGGA-
	'L35052'	TACGAAGGGGGCTAGCG-TTGTTCGGATTTACTGGGCGTAAAGCGCACGTAGGCGGATATTTAAGTCAGAGGTGAAATCCCAGGGCTCAACCCTGGAACTGCCTTTGATACTGGATA-TCTTGAGTG-TGGAA-GAGGTGAGTGGAATT-CCGAGTGTAG-AGGTAAAA-TTCGT--AGATATTC-GGAGGAACACCAG-TGGCG-AAGGCGGCTCACTGGTCCATTAC-TGACGCTGAGGTGCG-AAAGCGTGGGGA-
	'KF792109'	TACGAAGGGGGCTAGCG-TTGTTCGGATTTACTGGGCGTAAAGCGCACGTAGGCGGATATTTAAGTCAGAGGTGAAATCCCAGGGCTCAACCCTGGAACTGCCTTTGATACTGGATA-TCTTGAGTG-TGGAA-GAGGTGAGTGGAATT-CCGAGTGTAG-AGGTAAAA-TTCGT--AGATATTC-GGAGGAACACCAG-TGGCG-AAGGCGGCTCACTGGTCCATTAC-TGACGCTGAGGTGCG-AAAGCGTGGGGA-
	'EU111749'	TACGAAGGGGGCTAGCG-TTGTTCGGATTTACTGGGCGTAAAGCGCACGTAGGCGGATATTTAAGTCAGAGGTGAAATCCCAGGGCTCAACCCTGGAACTGCCTTTGATACTGGATA-TCTTGAGTG-TGGAA-GAGGTGAGTGGAATT-CCGAGTGTAG-AGGTAAAA-TTCGT--AGATATTC-GGAGGAACACCAG-TGGCG-AAGGCGGCTCACTGGTCCATTAC-TGACGCTGAGGTGCG-AAAGCGTGGGGA-
	'FJ376733'	TACGAAGGGGGCTAGCG-TTGTTCGGATTTACTGGGCGTAAAGCGCACGTAGGCGGATATTTAAGTCAGAGGTGAAATCCCAGGGCTCAACCCTGGAACTGCCTTTGATACTGGATA-TCTTGAGTG-TGGAA-GAGGTGAGTGGAATT-CCGAGTGTAG-AGGTAAAA-TTCGT--AGATATTC-GGAGGAACACCAG-TGGCG-AAGGCGGCTCACTGGTCCATTAC-TGACGCTGAGGTGCG-AAAGCGTGGGGA-
	'Z70008'	TACGAAGGGGGCTAGCG-TTGTTCGGATTTACTGGGCGTAAAGCGCACGTAGGCGGATATTTAAGTCAGAGGTGAAATCCCAGGGCTCAACCCTGGAACTGCCTTTGATACTGGATA-TCTTGAGTG-TGGAA-GAGGTGAGTGGAATT-CCGAGTGTAG-AGGTAAAA-TTCGT--AGATATTC-GGAGGAACACCAG-TGGCG-AAGGCGGCTCACTGGTCCATTAC-TGACGCTGAGGTGCG-AAAGCGTGGGGA-
	'EF370420'	TACGAAGGGGGCTAGCG-TTGTTCGGATTTACTGGGCGTAAAGCGCACGTAGGCGGATATTTAAGTCAGAGGTGAAATCCCAGGGCTCAACCCTGGAACTGCCTTTGATACTGGATA-TCTTGAGTG-TGGAA-GAGGTGAGTGGAATT-CCGAGTGTAG-AGGTAAAA-TTCGT--AGATATTC-GGAGGAACACCAG-TGGCG-AAGGCGGCTCACTGGTCCATTAC-TGACGCTGAGGTGCG-AAAGCGTGGGGA-
	'AB529490'	TACGAAGGGGGCTAGCG-TTGTTCGGATTTACTGGGCGTAAAGCGCACGTAGGCGGATATTTAAGTCAGAGGTGAAATCCCAGGGCTCAACCCTGGAACTGCCTTTGATACTGGATA-TCTTGAGTG-TGGAA-GAGGTGAGTGGAATT-CCGAGTGTAG-AGGTAAAA-TTCGT--AGATATTC-GGAGGAACACCAG-TGGCG-AAGGCGGCTCACTGGTCCATTAC-TGACGCTGAGGTGCG-AAAGCGTGGGGA-
	'Z70005'	TACGAAGGGGGCTAGCG-TTGTTCGGATTTACTGGGCGTAAAGCGCACGTAGGCGGATATTTAAGTCAGAGGTGAAATCCCAGGGCTCAACCCTGGAACTGCCTTTGATACTGGATA-TCTTGAGTG-TGGAA-GAGGTGAGTGGAATT-CCGAGTGTAG-AGGTAAAA-TTCGT--AGATATTC-GGAGGAACACCAG-TGGCG-AAGGCGGCTCACTGGTCCATTAC-TGACGCTGAGGTGCG-AAAGCGTGGGGA-
	'KF792104'	TACGAAGGGGGCTAGCG-TTGTTCGGATTTACTGGGCGTAAAGCGCACGTAGGCGGATATTTAAGTCAGAGGTGAAATCCCAGGGCTCAACCCTGGAACTGCCTTTGATACTGGATA-TCTTGAGTG-TGGAA-GAGGTGAGTGGAATT-CCGAGTGTAG-AGGTAAAA-TTCGT--AGATATTC-GGAGGAACACCAG-TGGCG-AAGGCGGCTCACTGGTCCATTAC-TGACGCTGAGGTGCG-AAAGCGTGGGGA-
	'KF792116'	TACGAAGGGGGCTAGCG-TTGTTCGGATTTACTGGGCGTAAAGCGCACGTAGGCGGATATTTAAGTCAGAGGTGAAATCCCAGGGCTCAACCCTGGAACTGCCTTTGATACTGGATA-TCTTGAGTG-TGGAA-GAGGTGAGTGGAATT-CCGAGTGTAG-AGGTAAAA-TTCGT--AGATATTC-GGAGGAACACCAG-TGGCG-AAGGCGGCTCACTGGTCCATTAC-TGACGCTGAGGTGCG-AAAGCGTGGGGA-
	'KF792110'	TACGAAGGGGGCTAGCG-TTGTTCGGATTTACTGGGCGTAAAGCGCACGTAGGCGGATATTTAAGTCAGAGGTGAAATCCCAGGGCTCAACCCTGGAACTGCCTTTGATACTGGATA-TCTTGAGTG-TGGAA-GAGGTGAGTGGAATT-CCGAGTGTAG-AGGTAAAA-TTCGT--AGATATTC-GGAGGAACACCAG-TGGCG-AAGGCGGCTCACTGGTCCATTAC-TGACGCTGAGGTGCG-AAAGCGTGGGGA-
	'KF792101'	TACGAAGGGGGCTAGCG-TTGTTCGGATTTACTGGGCGTAAAGCGCACGTAGGCGGATATTTAAGTCAGAGGTGAAATCCCAGGGCTCAACCCTGGAACTGCCTTTGATACTGGATA-TCTTGAGTG-TGGAA-GAGGTGAGTGGAATT-CCGAGTGTAG-AGGTAAAA-TTCGT--AGATATTC-GGAGGAACACCAG-TGGCG-AAGGCGGCTCACTGGTCCATTAC-TGACGCTGAGGTGCG-AAAGCGTGGGGA-
	'KF792097'	TACGAAGGGGGCTAGCG-TTGTTCGGATTTACTGGGCGTAAAGCGCACGTAGGCGGATATTTAAGTCAGAGGTGAAATCCCAGGGCTCAACCCTGGAACTGCCTTTGATACTGGATA-TCTTGAGTG-TGGAA-GAGGTGAGTGGAATT-CCGAGTGTAG-AGGTAAAA-TTCGT--AGATATTC-GGAGGAACACCAG-TGGCG-AAGGCGGCTCACTGGTCCATTAC-TGACGCTGAGGTGCG-AAAGCGTGGGGA-
	'KF792112'	TACGAAGGGGGCTAGCG-TTGTTCGGATTTACTGGGCGTAAAGCGCACGTAGGCGGATATTTAAGTCAGAGGTGAAATCCCAGGGCTCAACCCTGGAACTGCCTTTGATACTGGATA-TCTTGAGTG-TGGAA-GAGGTGAGTGGAATT-CCGAGTGTAG-AGGTAAAA-TTCGT--AGATATTC-GGAGGAACACCAG-TGGCG-AAGGCGGCTCACTGGTCCATTAC-TGACGCTGAGGTGCG-AAAGCGTGGGGA-
	'KF792113'	TACGAAGGGGGCTAGCG-TTGTTCGGATTTACTGGGCGTAAAGCGCACGTAGGCGGATATTTAAGTCAGAGGTGAAATCCCAGGGCTCAACCCTGGAACTGCCTTTGATACTGGATA-TCTTGAGTG-TGGAA-GAGGTGAGTGGAATT-CCGAGTGTAG-AGGTAAAA-TTCGT--AGATATTC-GGAGGAACACCAG-TGGCG-AAGGCGGCTCACTGGTCCATTAC-TGACGCTGAGGTGCG-AAAGCGTGGGGA-
	'AB602536'	TACGAAGGGGGCTAGCG-TTGTTCGGATTTACTGGGCGTAAAGCGCACGTAGGCGGATATTTAAGTCAGAGGTGAAATCCCAGGGCTCAACCCTGGAACTGCCTTTGATACTGGATA-TCTTGAGTG-TGGAA-GAGGTGAGTGGAATT-CCGAGTGTAG-AGGTAAAA-TTCGT--AGATATTC-GGAGGAACACCAG-TGGCG-AAGGCGGCTCACTGGTCCATTAC-TGACGCTGAGGTGCG-AAAGCGTGGGGA-
	'KF792108'	TACGAAGGGGGCTAGCG-TTGTTCGGATTTACTGGGCGTAAAGCGCACGTAGGCGGATATTTAAGTCAGAGGTGAAATCCCAGGGCTCAACCCTGGAACTGCCTTTGATACTGGATA-TCTTGAGTG-TGGAA-GAGGTGAGTGGAATT-CCGAGTGTAG-AGGTAAAA-TTCGT--AGATATTC-GGAGGAACACCAG-TGGCG-AAGGCGGCTCACTGGTCCATTAC-TGACGCTGAGGTGCG-AAAGCGTGGGGA-
	'KF792100'	TACGAAGGGGGCTAGCG-TTGTTCGGATTTACTGGGCGTAAAGCGCACGTAGGCGGATATTTAAGTCAGAGGTGAAATCCCAGGGCTCAACCCTGGAACTGCCTTTGATACTGGATA-TCTTGAGTG-TGGAA-GAGGTGAGTGGAATT-CCGAGTGTAG-AGGTAAAA-TTCGT--AGATATTC-GGAGGAACACCAG-TGGCG-AAGGCGGCTCACTGGTCCATTAC-TGACGCTGAGGTGCG-AAAGCGTGGGGA-
	'KF792105'	TACGAAGGGGGCTAGCG-TTGTTCGGATTTACTGGGCGTAAAGCGCACGTAGGCGGATATTTAAGTCAGAGGTGAAATCCCAGGGCTCAACCCTGGAACTGCCTTTGATACTGGATA-TCTTGAGTG-TGGAA-GAGGTGAGTGGAATT-CCGAGTGTAG-AGGTAAAA-TTCGT--AGATATTC-GGAGGAACACCAG-TGGCG-AAGGCGGCTCACTGGTCCATTAC-TGACGCTGAGGTGCG-AAAGCGTGGGGA-
	'KF792115'	TACGAAGGGGGCTAGCG-TTGTTCGGATTTACTGGGCGTAAAGCGCACGTAGGCGGATATTTAAGTCAGAGGTGAAATCCCAGGGCTCAACCCTGGAACTGCCTTTGATACTGGATA-TCTTGAGTG-TGGAA-GAGGTGAGTGGAATT-CCGAGTGTAG-AGGTAAAA-TTCGT--AGATATTC-GGAGGAACACCAG-TGGCG-AAGGCGGCTCACTGGTCCATTAC-TGACGCTGAGGTGCG-AAAGCGTGGGGA-
	'KF792120'	TACGAAGGGGGCTAGCG-TTGTTCGGATTTACTGGGCGTAAAGCGCACGTAGGCGGATATTTAAGTCAGAGGTGAAATCCCAGGGCTCAACCCTGGAACTGCCTTTGATACTGGATA-TCTTGAGTG-TGGAA-GAGGTGAGTGGAATT-CCGAGTGTAG-AGGTAAAA-TTCGT--AGATATTC-GGAGGAACACCAG-TGGCG-AAGGCGGCTCACTGGTCCATTAC-TGACGCTGAGGTGCG-AAAGCGTGGGGA-
	'KF792119'	TACGAAGGGGGCTAGCG-TTGTTCGGATTTACTGGGCGTAAAGCGCACGTAGGCGGATATTTAAGTCAGAGGTGAAATCCCAGGGCTCAACCCTGGAACTGCCTTTGATACTGGATA-TCTTGAGTG-TGGAA-GAGGTGAGTGGAATT-CCGAGTGTAG-AGGTAAAA-TTCGT--AGATATTC-GGAGGAACACCAG-TGGCG-AAGGCGGCTCACTGGTCCATTAC-TGACGCTGAGGTGCG-AAAGCGTGGGGA-
	'KF792118'	TACGAAGGGGGCTAGCG-TTGTTCGGATTTACTGGGCGTAAAGCGCACGTAGGCGGATATTTAAGTCAGAGGTGAAATCCCAGGGCTCAACCCTGGAACTGCCTTTGATACTGGATA-TCTTGAGTG-TGGAA-GAGGTGAGTGGAATT-CCGAGTGTAG-AGGTAAAA-TTCGT--AGATATTC-GGAGGAACACCAG-TGGCG-AAGGCGGCTCACTGGTCCATTAC-TGACGCTGAGGTGCG-AAAGCGTGGGGA-
	'KF792122'	TACGAAGGGGGCTAGCG-TTGTTCGGATTTACTGGGCGTAAAGCGCACGTAGGCGGATATTTAAGTCAGAGGTGAAATCCCAGGGCTCAACCCTGGAACTGCCTTTGATACTGGATA-TCTTGAGTG-TGGAA-GAGGTGAGTGGAATT-CCGAGTGTAG-AGGTAAAA-TTCGT--AGATATTC-GGAGGAACACCAG-TGGCG-AAGGCGGCTCACTGGTCCATTAC-TGACGCTGAGGTGCG-AAAGCGTGGGGA-
	'KF792117'	TACGAAGGGGGCTAGCG-TTGTTCGGATTTACTGGGCGTAAAGCGCACGTAGGCGGATATTTAAGTCAGAGGTGAAATCCCAGGGCTCAACCCTGGAACTGCCTTTGATACTGGATA-TCTTGAGTG-TGGAA-GAGGTGAGTGGAATT-CCGAGTGTAG-AGGTAAAA-TTCGT--AGATATTC-GGAGGAACACCAG-TGGCG-AAGGCGGCTCACTGGTCCATTAC-TGACGCTGAGGTGCG-AAAGCGTGGGGA-
	'KF792102'	TACGAAGGGGGCTAGCG-TTGTTCGGATTTACTGGGCGTAAAGCGCACGTAGGCGGATATTTAAGTCAGAGGTGAAATCCCAGGGCTCAACCCTGGAACTGCCTTTGATACTGGATA-TCTTGAGTG-TGGAA-GAGGTGAGTGGAATT-CCGAGTGTAG-AGGTAAAA-TTCGT--AGATATTC-GGAGGAACACCAG-TGGCG-AAGGCGGCTCACTGGTCCATTAC-TGACGCTGAGGTGCG-AAAGCGTGGGGA-
	'KF792111'	TACGAAGGGGGCTAGCG-TTGTTCGGATTTACTGGGCGTAAAGCGCACGTAGGCGGATATTTAAGTCAGAGGTGAAATCCCAGGGCTCAACCCTGGAACTGCCTTTGATACTGGATA-TCTTGAGTG-TGGAA-GAGGTGAGTGGAATT-CCGAGTGTAG-AGGTAAAA-TTCGT--AGATATTC-GGAGGAACACCAG-TGGCG-AAGGCGGCTCACTGGTCCATTAC-TGACGCTGAGGTGCG-AAAGCGTGGGGA-
	'KF792124'	TACGAAGGGGGCTAGCG-TTGTTCGGATTTACTGGGCGTAAAGCGCACGTAGGCGGATATTTAAGTCAGAGGTGAAATCCCAGGGCTCAACCCTGGAACTGCCTTTGATACTGGATA-TCTTGAGTG-TGGAA-GAGGTGAGTGGAATT-CCGAGTGTAG-AGGTAAAA-TTCGT--AGATATTC-GGAGGAACACCAG-TGGCG-AAGGCGGCTCACTGGTCCATTAC-TGACGCTGAGGTGCG-AAAGCGTGGGGA-
	'KF792107'	TACGAAGGGGGCTAGCG-TTGTTCGGATTTACTGGGCGTAAAGCGCACGTAGGCGGATATTTAAGTCAGAGGTGAAATCCCAGGGCTCAACCCTGGAACTGCCTTTGATACTGGATA-TCTTGAGTG-TGGAA-GAGGTGAGTGGAATT-CCGAGTGTAG-AGGTAAAA-TTCGT--AGATATTC-GGAGGAACACCAG-TGGCG-AAGGCGGCTCACTGGTCCATTAC-TGACGCTGAGGTGCG-AAAGCGTGGGGA-
	'KF792098'	TACGAAGGGGGCTAGCG-TTGTTCGGATTTACTGGGCGTAAAGCGCACGTAGGCGGATATTTAAGTCAGAGGTGAAATCCCAGGGCTCAACCCTGGAACTGCCTTTGATACTGGATA-TCTTGAGTG-TGGAA-GAGGTGAGTGGAATT-CCGAGTGTAG-AGGTAAAA-TTCGT--AGATATTC-GGAGGAACACCAG-TGGCG-AAGGCGGCTCACTGGTCCATTAC-TGACGCTGAGGTGCG-AAAGCGTGGGGA-
	'EF616480'	TACGAAGGGGGCTAGCG-TTGTTCGGATTTACTGGGCGTAAAGCGCACGTAGGCGGATATTTAAGTCAGAGGTGAAATCCCAGGGCTCAACCCTGGAACTGCCTTTGATACTGGATA-TCTTGAGTG-TGGAA-GAGGTGAGTGGAATT-CCGAGTGTAG-AGGTAAAA-TTCGT--AGATATTC-GGAGGAACACCAG-TGGCG-AAGGCGGCTCACTGGTCCATTAC-TGACGCTGAGGTGCG-AAAGCGTGGGGA-
	'AB602535'	TACGAAGGGGGCTAGCG-TTGTTCGGATTTACTGGGCGTAAAGCGCACGTAGGCGGATATTTAAGTCAGAGGTGAAATCCCAGGGCTCAACCCTGGAACTGCCTTTGATACTGGATA-TCTTGAGTG-TGGAA-GAGGTGAGTGGAATT-CCGAGTGTAG-AGGTAAAA-TTCGT--AGATATTC-GGAGGAACACCAG-TGGCG-AAGGCGGCTCACTGGTCCATTAC-TGACGCTGAGGTGCG-AAAGCGTGGGGA-
	'AB602531'	TACGAAGGGGGCTAGCG-TTGTTCGGATTTACTGGGCGTAAAGCGCACGTAGGCGGATATTTAAGTCAGAGGTGAAATCCCAGGGCTCAACCCTGGAACTGCCTTTGATACTGGATA-TCTTGAGTG-TGGAA-GAGGTGAGTGGAATT-CCGAGTGTAG-AGGTAAAA-TTCGT--AGATATTC-GGAGGAACACCAG-TGGCG-AAGGCGGCTCACTGGTCCATTAC-TGACGCTGAGGTGCG-AAAGCGTGGGGA-
	'NR_113287'	TACGAAGGGGGCTAGCG-TTGTTCGGATTTACTGGGCGTAAAGCGCACGTAGGCGGATATTTAAGTCAGAGGTGAAATCCCAGGGCTCAACCCTGGAACTGCCTTTGATACTGGATA-TCTTGAGTG-TGGAA-GAGGTGAGTGGAATT-CCGAGTGTAG-AGGTAAAA-TTCGT--AGATATTC-GGAGGAACACCAG-TGGCG-AAGGCGGCTCACTGGTCCATTAC-TGACGCTGAGGTGCG-AAAGCGTGGGGA-
	'KF792103'	TACGAAGGGGGCTAGCG-TTGTTCGGATTTACTGGGCGTAAAGCGCACGTAGGCGGATATTTAAGTCAGAGGTGAAATCCCAGGGCTCAACCCTGGAACTGCCTTTGATACTGGATA-TCTTGAGTG-TGGAA-GAGGTGAGTGGAATT-CCGAGTGTAG-AGGTAAAA-TTCGT--AGATATTC-GGAGGAACACCAG-TGGCG-AAGGCGGCTCACTGGTCCATTAC-TGACGCTGAGGTGCG-AAAGCGTGGGGA-
	'KF792114'	TACGAAGGGGGCTAGCG-TTGTTCGGATTTACTGGGCGTAAAGCGCACGTAGGCGGATATTTAAGTCAGAGGTGAAATCCCAGGGCTCAACCCTGGAACTGCCTTTGATACTGGATA-TCTTGAGTG-TGGAA-GAGGTGAGTGGAATT-CCGAGTGTAG-AGGTAAAA-TTCGT--AGATATTC-GGAGGAACACCAG-TGGCG-AAGGCGGCTCACTGGTCCATTAC-TGACGCTGAGGTGCG-AAAGCGTGGGGA-
	'FJ577650'	TACGAAGGGGGCTAGCG-TTGTTCGGATTTACTGGGCGTAAAGCGCACGTAGGCGGATATTTAAGTCAGAGGTGAAATCCCAGGGCTCAACCCTGGAACTGCCTTTGATACTGGATA-TCTTGAGTG-TGGAA-GAGGTGAGTGGAATT-CCGAGTGTAG-AGGTAAAA-TTCGT--AGATATTC-GGAGGAACACCAG-TGGCG-AAGGCGGCTCACTGGTCCATTAC-TGACGCTGAGGTGCG-AAAGCGTGGGGA-
	'KF792099'	TACGAAGGGGGCTAGCG-TTGTTCGGATTTACTGGGCGTAAAGCGCACGTAGGCGGATATTTAAGTCAGAGGTGAAATCCCAGGGCTCAACCCTGGAACTGCCTTTGATACTGGATA-TCTTGAGTG-TGGAA-GAGGTGAGTGGAATT-CCGAGTGTAG-AGGTAAAA-TTCGT--AGATATTC-GGAGGAACACCAG-TGGCG-AAGGCGGCTCACTGGTCCATTAC-TGACGCTGAGGTGCG-AAAGCGTGGGGA-
	'AB242293'	TACGAAGGGGGCTAGCG-TTGTTCGGATTTACTGGGCGTAAAGCGCACGTAGGCGGATATTTAAGTCAGAGGTGAAATCCCAGGGCTCAACCCTGGAACTGCCTTTGATACTGGATA-TCTTGAGTG-TGGAA-GAGGTGAGTGGAATT-CCGAGTGTAG-AGGTAAAA-TTCGT--AGATATTC-GGAGGAACACCAG-TGGCG-AAGGCGGCTCACTGGTCCATTAC-TGACGCTGAGGTGCG-AAAGCGTGGGGA-
	'Z70004'	TACGAAGGGGGCTAGCG-TTGTTCGGATTTACTGGGCGTAAAGCGCACGTAGGCGGATATTTAAGTCAGAGGTGAAATCCCAGGGCTCAACCCTGGAACTGCCTTTGATACTGGATA-TCTTGAGTG-TGGAA-GAGGTGAGTGGAATT-CCGAGTGTAG-AGGTAAAA-TTCGT--AGATATTC-GGAGGAACACCAG-TGGCG-AAGGCGGCTCACTGGTCCATTAC-TGACGCTGAGGTGCG-AAAGCGTGGGGA-
	'NR_074354'	TACGAAGGGGGCTAGCG-TTGTTCGGATTTACTGGGCGTAAAGCGCACGTAGGCGGATATTTAAGTCAGAGGTGAAATCCCAGGGCTCAACCCTGGAACTGCCTTTGATACTGGATA-TCTTGAGTG-TGGAA-GAGGTGAGTGGAATT-CCGAGTGTAG-AGGTAAAA-TTCGT--AGATATTC-GGAGGAACACCAG-TGGCG-AAGGCGGCTCACTGGTCCATTAC-TGACGCTGAGGTGCG-AAAGCGTGGGGA-
	'HG726043'	TACGAAGGGGGCTAGCG-TTGTTCGGATTTACTGGGCGTAAAGCGCACGTAGGCGGATATTTAAGTCAGAGGTGAAATCCCAGGGCTCAACCCTGGAACTGCCTTTGATACTGGATA-TCTTGAGTG-TGGAA-GAGGTGAGTGGAATT-CCGAGTGTAG-AGGTAAAA-TTCGT--AGATATTC-GGAGGAACACCAG-TGGCG-AAGGCGGCTCACTGGTCCATTAC-TGACGCTGAGGTGCG-AAAGCGTGGGGA-
	'AB440632'	TACGAAGGGGGCTAGCG-TTGTTCGGATTTACTGGGCGTAAAGCGCACGTAGGCGGATATTTAAGTCAGAGGTGAAATCCCAGGGCTCAACCCTGGAACTGCCTTTGATACTGGATA-TCTTGAGTG-TGGAA-GAGGTGAGTGGAATT-CCGAGTGTAG-AGGTAAAA-TTCGT--AGATATTC-GGAGGAACACCAG-TGGCG-AAGGCGGCTCACTGGTCCATTAC-TGACGCTGAGGTGCG-AAAGCGTGGGGA-
	'NR_112790'	TACGAAGGGGGCTAGCG-TTGTTCGGATTTACTGGGCGTAAAGCGCACGTAGGCGGATATTTAAGTCAGAGGTGAAATCCCAGGGCTCAACCCTGGAACTGCCTTTGATACTGGATA-TCTTGAGTG-TGGAA-GAGGTGAGTGGAATT-CCGAGTGTAG-AGGTAAAA-TTCGT--AGATATTC-GGAGGAACACCAG-TGGCG-AAGGCGGCTCACTGGTCCATTAC-TGACGCTGAGGTGCG-AAAGCGTGGGGA-
	'AY515118'	TACGAAGGGGGCTAGCG-TTGTTCGGATTTACTGGGCGTAAAGCGCACGTAGGCGGATATTTAAGTCAGAGGTGAAATCCCAGGGCTCAACCCTGGAACTGCCTTTGATACTGGATA-TCTTGAGTG-TGGAA-GAGGTGAGTGGAATT-CCGAGTGTAG-AGGTAAAA-TTCGT--AGATATTC-GGAGGAACACCAG-TGGCG-AAGGCGGCTCACTGGTCCATTAC-TGACGCTGAGGTGCG-AAAGCGTGGGGA-
	'KJ361609'	TACGAAGGGGGCTAGCG-TTGTTCGGATTTACTGGGCGTAAAGCGCACGTAGGCGGATATTTAAGTCAGAGGTGAAATCCCAGGGCTCAACCCTGGAACTGCCTTTGATACTGGATA-TCTTGAGTG-TGGAA-GAGGTGAGTGGAATT-CCGAGTGTAG-AGGTAAAA-TTCGT--AGATATTC-GGAGGAACACCAG-TGGCG-AAGGCGGCTCACTGGTCCATTAC-TGACGCTGAGGTGCG-AAAGCGTGGGGA-
	'AJ003070'	TACGAAGGGGGCTAGCG-TTGTTCGGATTTACTGGGCGTAAAGCGCACGTAGGCGGATATTTAAGTCAGAGGTGAAATCCCAGGGCTCAACCCTGGAACTGCCTTTGATACTGGATA-TCTTGAGTG-TGGAA-GAGGTGAGTGGAATT-CCGAGTGTAG-AGGTAAAA-TTCGT--AGATATTC-GGAGGAACACCAG-TGGCG-AAGGCGGCTCACTGGTCCATTAC-TGACGCTGAGGTGCG-AAAGCGTGGGGA-
	'L01260'	TACGAAGGGGGCTAGCG-TTGTTCGGATTTACTGGGCGTAAAGCGCACGTAGGCGGATATTTAAGTCAGAGGTGAAATCCCAGGGCTCAACCCTGGAACTGCCTTTGATACTGGATA-TCTTGAGTG-TGGAA-GAGGTGAGTGGAATT-CCGAGTGTAG-AGGTAAAA-TTCGT--AGATATTC-GGAGGAACACCAG-TGGCG-AAGGCGGCTCACTGGTCCATTAC-TGACGCTGAGGTGCG-AAAGCGTGGGGA-
	'NR_025889'	TACGAAGGGGGCTAGCG-TTGTTCGGATTTACTGGGCGTAAAGCGCACGTAGGCGGATATTTAAGTCAGAGGTGAAATCCCAGGGCTCAACCCTGGAACTGCCTTTGATACTGGATA-TCTTGAGTG-TGGAA-GAGGTGAGTGGAATT-CCGAGTGTAG-AGGTAAAA-TTCGT--AGATATTC-GGAGGAACACCAG-TGGCG-AAGGCGGCTCACTGGTCCATTAC-TGACGCTGAGGTGCG-AAAGCGTGGGGA-
	'AY993936'	TACGAAGGGGGCTAGCG-TTGTTCGGATTTACTGGGCGTAAAGCGCACGTAGGCGGATATTTAAGTCAGAGGTGAAATCCCAGGGCTCAACCCTGGAACTGCCTTTGATACTGGATA-TCTTGAGTG-TGGAA-GAGGTGAGTGGAATT-CCGAGTGTAG-AGGTAAAA-TTCGT--AGATATTC-GGAGGAACACCAG-TGGCG-AAGGCGGCTCACTGGTCCATTAC-TGACGCTGAGGTGCG-AAAGCGTGGGGA-
	'EU137371'	TACGAAGGAGGCTAGCG-TTGTTCGGATTTACTGGGCGTAAAGCGCATGTAGGCGGACATTTAAGTCAGAGGTGAAATCCCAGGGCTCAACCCTGGAACTGCCTTTGATACTGGGTG-TCTTGAGTG-TGGAA-GAGGTGAGTGGAATT-CCGAGTGTAG-AGGTAAAA-TTCGT--AGATATTC-GGAGGAACACCAG-TGGCG-AAGGCGGCTCACTGGTCCATTAC-TGACGCTGAGGTGCG-AAAGCGTGGGGA-
	'AB232339.2'	TACGAAGGGGGCTAGCG-TTGTTCGGAATTACTGGGCGTAAAGCGCACGTAGGCGGATTGTTAAGTGAGGGGTGAAATCCCAGGGCTCAACCCTGGAACTGCCTTTCATACTGGCAA-TCTTGAGTA-TGGAA-GAGGTGAGTGGAATT-CCGAGTGTAG-AGGTGAAA-TTCGT--AGATATTC-GGAGGAACACCAG-TGGCG-AAGGCGGCTCACTGGTCCATTAC-TGACGCTGAGGTGCG-AAAGCGTGGGGA-
	'AB232332.2'	TACGAAGGGGGCTAGCG-TTGTTCGGAATTACTGGGCGTAAAGCGCACGTAGGCGGATTGTTAAGTGAGGGGTGAAATCCCAGGGCTCAACCCTGGAACTGCCTTTCATACTGGCAA-TCTTGAGTA-TGGAA-GAGGTGAGTGGAATT-CCGAGTGTAG-AGGTGAAA-TTCGT--AGATATTC-GGAGGAACACCAG-TGGCG-AAGGCGGCTCACTGGTCCATTAC-TGACGCTGAGGTGCG-AAAGCGTGGGGA-
	'AILV01000014'	TACGAAGGGGGCTAGCG-TTGTTCGGATTTACTGGGCGTAAAGCGCACGTAGGCGGATATTTAAGTCAGAGGTGAAATCCCAGGGCTCAACCCTGGAACTGCCTTTGATACTGGATA-TCTTGAGTA-TGGAA-GAGGTGAGTGGAATT-CCGAGTGTAG-AGGTAAAA-TTCGT--AGATATTC-GGAGGAACACCAG-TGGCG-AAGGCGGCTCACTGGTCCATTAC-TGACGCTGAGGTGCG-AAAGCGTGGGGA-
	'KJ361604'	TACGAAGGGGGCTAGCG-TTGTTCGGATTTACTGGGCGTAAAGCGCACGTAGGCGGATATTTAAGTCAGAGGTGAAATCCCAGGGCTCAACCCTGGAACTGCCTTTGATACTGGATA-TCTTGAGTA-TGGAA-GAGGTGAGTGGAATT-CCGAGTGTAG-AGGTAAAA-TTCGT--AGATATTC-GGAGGAACACCAG-TGGCG-AAGGCGGCTCACTGGTCCATTAC-TGACGCTGAGGTGCG-AAAGCGTGGGGA-
	'AB426631'	TACGAAGGGGGCTAGCG-TTGTTCGGATTTACTGGGCGTAAAGCGCACGTAGGCGGATATTTAAGTCAGAGGTGAAATCCCAGGGCTCAACCCTGGAACTGCCTTTGATACTGGATA-TCTTGAGTA-TGGAA-GAGGTGAGTGGAATT-CCGAGTGTAG-AGGTAAAA-TTCGT--AGATATTC-GGAGGAACACCAG-TGGCG-AAGGCGGCTCACTGGTCCATTAC-TGACGCTGAGGTGCG-AAAGCGTGGGGA-
	'KJ361606'	TACGAAGGGGGCTAGCG-TTGTTCGGATTTACTGGGCGTAAAGCGCACGTAGGCGGATATTTAAGTCAGAGGTGAAATCCCAGGGCTCAACCCTGGAACTGCCTTTGATACTGGATA-TCTTGAGTA-TGGAA-GAGGTGAGTGGAATT-CCGAGTGTAG-AGGTAAAA-TTCGT--AGATATTC-GGAGGAACACCAG-TGGCG-AAGGCGGCTCACTGGTCCATTAC-TGACGCTGAGGTGCG-AAAGCGTGGGGA-
	'KJ361614'	TACGAAGGGGGCTAGCG-TTGTTCGGATTTACTGGGCGTAAAGCGCACGTAGGCGGATATTTAAGTCAGAGGTGAAATCCCAGGGCTCAACCCTGGAACTGCCTTTGATACTGGATA-TCTTGAGTA-TGGAA-GAGGTGAGTGGAATT-CCGAGTGTAG-AGGTAAAA-TTCGT--AGATATTC-GGAGGAACACCAG-TGGCG-AAGGCGGCTCACTGGTCCATTAC-TGACGCTGAGGTGCG-AAAGCGTGGGGA-
	'KJ361616'	TACGAAGGGGGCTAGCG-TTGTTCGGATTTACTGGGCGTAAAGCGCACGTAGGCGGATATTTAAGTCAGAGGTGAAATCCCAGGGCTCAACCCTGGAACTGCCTTTGATACTGGATA-TCTTGAGTA-TGGAA-GAGGTGAGTGGAATT-CCGAGTGTAG-AGGTAAAA-TTCGT--AGATATTC-GGAGGAACACCAG-TGGCG-AAGGCGGCTCACTGGTCCATTAC-TGACGCTGAGGTGCG-AAAGCGTGGGGA-
	'KJ361617'	TACGAAGGGGGCTAGCG-TTGTTCGGATTTACTGGGCGTAAAGCGCACGTAGGCGGATATTTAAGTCAGAGGTGAAATCCCAGGGCTCAACCCTGGAACTGCCTTTGATACTGGATA-TCTTGAGTA-TGGAA-GAGGTGAGTGGAATT-CCGAGTGTAG-AGGTAAAA-TTCGT--AGATATTC-GGAGGAACACCAG-TGGCG-AAGGCGGCTCACTGGTCCATTAC-TGACGCTGAGGTGCG-AAAGCGTGGGGA-
	'KJ361618'	TACGAAGGGGGCTAGCG-TTGTTCGGATTTACTGGGCGTAAAGCGCACGTAGGCGGATATTTAAGTCAGAGGTGAAATCCCAGGGCTCAACCCTGGAACTGCCTTTGATACTGGATA-TCTTGAGTA-TGGAA-GAGGTGAGTGGAATT-CCGAGTGTAG-AGGTAAAA-TTCGT--AGATATTC-GGAGGAACACCAG-TGGCG-AAGGCGGCTCACTGGTCCATTAC-TGACGCTGAGGTGCG-AAAGCGTGGGGA-
	'KJ361619'	TACGAAGGGGGCTAGCG-TTGTTCGGATTTACTGGGCGTAAAGCGCACGTAGGCGGATATTTAAGTCAGAGGTGAAATCCCAGGGCTCAACCCTGGAACTGCCTTTGATACTGGATA-TCTTGAGTA-TGGAA-GAGGTGAGTGGAATT-CCGAGTGTAG-AGGTAAAA-TTCGT--AGATATTC-GGAGGAACACCAG-TGGCG-AAGGCGGCTCACTGGTCCATTAC-TGACGCTGAGGTGCG-AAAGCGTGGGGA-
	'KJ361621'	TACGAAGGGGGCTAGCG-TTGTTCGGATTTACTGGGCGTAAAGCGCACGTAGGCGGATATTTAAGTCAGAGGTGAAATCCCAGGGCTCAACCCTGGAACTGCCTTTGATACTGGATA-TCTTGAGTA-TGGAA-GAGGTGAGTGGAATT-CCGAGTGTAG-AGGTAAAA-TTCGT--AGATATTC-GGAGGAACACCAG-TGGCG-AAGGCGGCTCACTGGTCCATTAC-TGACGCTGAGGTGCG-AAAGCGTGGGGA-
	'KJ361624'	TACGAAGGGGGCTAGCG-TTGTTCGGATTTACTGGGCGTAAAGCGCACGTAGGCGGATATTTAAGTCAGAGGTGAAATCCCAGGGCTCAACCCTGGAACTGCCTTTGATACTGGATA-TCTTGAGTA-TGGAA-GAGGTGAGTGGAATT-CCGAGTGTAG-AGGTAAAA-TTCGT--AGATATTC-GGAGGAACACCAG-TGGCG-AAGGCGGCTCACTGGTCCATTAC-TGACGCTGAGGTGCG-AAAGCGTGGGGA-
	'KJ361625'	TACGAAGGGGGCTAGCG-TTGTTCGGATTTACTGGGCGTAAAGCGCACGTAGGCGGATATTTAAGTCAGAGGTGAAATCCCAGGGCTCAACCCTGGAACTGCCTTTGATACTGGATA-TCTTGAGTA-TGGAA-GAGGTGAGTGGAATT-CCGAGTGTAG-AGGTAAAA-TTCGT--AGATATTC-GGAGGAACACCAG-TGGCG-AAGGCGGCTCACTGGTCCATTAC-TGACGCTGAGGTGCG-AAAGCGTGGGGA-
	'KJ361626'	TACGAAGGGGGCTAGCG-TTGTTCGGATTTACTGGGCGTAAAGCGCACGTAGGCGGATATTTAAGTCAGAGGTGAAATCCCAGGGCTCAACCCTGGAACTGCCTTTGATACTGGATA-TCTTGAGTA-TGGAA-GAGGTGAGTGGAATT-CCGAGTGTAG-AGGTAAAA-TTCGT--AGATATTC-GGAGGAACACCAG-TGGCG-AAGGCGGCTCACTGGTCCATTAC-TGACGCTGAGGTGCG-AAAGCGTGGGGA-
	'KJ361612'	TACGAAGGGGGCTAGCG-TTGTTCGGATTTACTGGGCGTAAAGCGCACGTAGGCGGATATTTAAGTCAGAGGTGAAATCCCAGGGCTCAACCCTGGAACTGCCTTTGATACTGGATA-TCTTGAGTA-TGGAA-GAGGTGAGTGGAATT-CCGAGTGTAG-AGGTAAAA-TTCGT--AGATATTC-GGAGGAACACCAG-TGGCG-AAGGCGGCTCACTGGTCCATTAC-TGACGCTGAGGTGCG-AAAGCGTGGGGA-
	'KJ361627'	TACGAAGGGGGCTAGCG-TTGTTCGGATTTACTGGGCGTAAAGCGCACGTAGGCGGATATTTAAGTCAGAGGTGAAATCCCAGGGCTCAACCCTGGAACTGCCTTTGATACTGGATA-TCTTGAGTA-TGGAA-GAGGTGAGTGGAATT-CCGAGTGTAG-AGGTAAAA-TTCGT--AGATATTC-GGAGGAACACCAG-TGGCG-AAGGCGGCTCACTGGTCCATTAC-TGACGCTGAGGTGCG-AAAGCGTGGGGA-
	'KJ361613'	TACGAAGGGGGCTAGCG-TTGTTCGGATTTACTGGGCGTAAAGCGCACGTAGGCGGATATTTAAGTCAGAGGTGAAATCCCAGGGCTCAACCCTGGAACTGCCTTTGATACTGGATA-TCTTGAGTA-TGGAA-GAGGTGAGTGGAATT-CCGAGTGTAG-AGGTAAAA-TTCGT--AGATATTC-GGAGGAACACCAG-TGGCG-AAGGCGGCTCACTGGTCCATTAC-TGACGCTGAGGTGCG-AAAGCGTGGGGA-
	'KJ361632'	TACGAAGGGGGCTAGCG-TTGTTCGGATTTACTGGGCGTAAAGCGCACGTAGGCGGATATTTAAGTCAGAGGTGAAATCCCAGGGCTCAACCCTGGAACTGCCTTTGATACTGGATA-TCTTGAGTA-TGGAA-GAGGTGAGTGGAATT-CCGAGTGTAG-AGGTAAAA-TTCGT--AGATATTC-GGAGGAACACCAG-TGGCG-AAGGCGGCTCACTGGTCCATTAC-TGACGCTGAGGTGCG-AAAGCGTGGGGA-
	'KJ361641'	TACGAAGGGGGCTAGCG-TTGTTCGGATTTACTGGGCGTAAAGCGCACGTAGGCGGATATTTAAGTCAGAGGTGAAATCCCAGGGCTCAACCCTGGAACTGCCTTTGATACTGGATA-TCTTGAGTA-TGGAA-GAGGTGAGTGGAATT-CCGAGTGTAG-AGGTAAAA-TTCGT--AGATATTC-GGAGGAACACCAG-TGGCG-AAGGCGGCTCACTGGTCCATTAC-TGACGCTGAGGTGCG-AAAGCGTGGGGA-
	'KJ361620'	TACGAAGGGGGCTAGCG-TTGTTCGGATTTACTGGGCGTAAAGCGCACGTAGGCGGATATTTAAGTCAGAGGTGAAATCCCAGGGCTCAACCCTGGAACTGCCTTTGATACTGGATA-TCTTGAGTA-TGGAA-GAGGTGAGTGGAATT-CCGAGTGTAG-AGGTAAAA-TTCGT--AGATATTC-GGAGGAACACCAG-TGGCG-AAGGCGGCTCACTGGTCCATTAC-TGACGCTGAGGTGCG-AAAGCGTGGGGA-
	'KJ361634'	TACGAAGGGGGCTAGCG-TTGTTCGGATTTACTGGGCGTAAAGCGCACGTAGGCGGATATTTAAGTCAGAGGTGAAATCCCAGGGCTCAACCCTGGAACTGCCTTTGATACTGGATA-TCTTGAGTA-TGGAA-GAGGTGAGTGGAATT-CCGAGTGTAG-AGGTAAAA-TTCGT--AGATATTC-GGAGGAACACCAG-TGGCG-AAGGCGGCTCACTGGTCCATTAC-TGACGCTGAGGTGCG-AAAGCGTGGGGA-
	'U71322'	TACGAAGGGGGCTAGCG-TTGTTCGGATTTACTGGGCGTAAAGCGCACGTAGGCGGATATTTAAGTCAGAGGTGAAATCCCAGGGCTCAACCCTGGAACTGCCTTTGATACTGGATA-TCTTGAGTA-TGGAA-GAGGTGAGTGGAATT-CCGAGTGTAG-AGGTAAAA-TTCGT--AGATATTC-GGAGGAACACCAG-TGGCG-AAGGCGGCTCACTGGTCCATTAC-TGACGCTGAGGTGCG-AAAGCGTGGGGA-
	'EU979535'	TACGAAGGGGGCTAGCG-TTGTTCGGATTTACTGGGCGTAAAGCGCACGTAGGCGGATATTTAAGTCAGAGGTGAAATCCCAGGGCTCAACCCTGGAACTGCCTTTGATACTGGATA-TCTTGAGTA-TGGAA-GAGGTGAGTGGAATT-CCGAGTGTAG-AGGTAAAA-TTCGT--AGATATTC-GGAGGAACACCAG-TGGCG-AAGGCGGCTCACTGGTCCATTAC-TGACGCTGAGGTGCG-AAAGCGTGGGGA-
	'NR_029368'	TACGAAGGGGGCTAGCG-TTGTTCGGATTTACTGGGCGTAAAGCGCACGTAGGCGGATATTTAAGTCAGAGGTGAAATCCCAGGGCTCAACCCTGGAACTGCCTTTGATACTGGATA-TCTTGAGTA-TGGAA-GAGGTGAGTGGAATT-CCGAGTGTAG-AGGTAAAA-TTCGT--AGATATTC-GGAGGAACACCAG-TGGCG-AAGGCGGCTCACTGGTCCATTAC-TGACGCTGAGGTGCG-AAAGCGTGGGGA-
	'NR_029366'	TACGAAGGGGGCTAGCG-TTGTTCGGATTTACTGGGCGTAAAGCGCACGTAGGCGGATATTTAAGTCAGAGGTGAAATCCCAGGGCTCAACCCTGGAACTGCCTTTGATACTGGATA-TCTTGAGTA-TGGAA-GAGGTGAGTGGAATT-CCGAGTGTAG-AGGTAAAA-TTCGT--AGATATTC-GGAGGAACACCAG-TGGCG-AAGGCGGCTCACTGGTCCATTAC-TGACGCTGAGGTGCG-AAAGCGTGGGGA-
	'KP027793'	TACGAAGGGGGCTAGCG-TTGTTCGGATTTACTGGGCGTAAAGCGCACGTAGGCGGATATTTAAGTCAGAGGTGAAATCCCAGGGCTCAACCCTGGAACTGCCTTTGATACTGGATA-TCTAGAGTA-TGGAA-GAGGTGAGTGGAATT-CCGAGTGTAG-AGGTGAAA-TTCGT--AGATATTC-GGAGGAACACCAG-TGGCG-AAGGCGGCTCACTGGTCCATTAC-TGACGCTGAGGTGCG-AAAGCGTGGGGA-
	'HQ284800'	TACGAAGGGGGCTAGCG-TTGTTCGGATTTACTGGGCGTAAAGCGCACGTAGGCGGATATTTAAGTCAGAGGTGAAATCCCAGGGCTCAACCCTGGAACTGCCTTTGATACTGGATA-TCTAGAGTA-TGGAA-GAGGTGAGTGGAATT-CCGAGTGTAG-AGGTGAAA-TTCGT--AGATATTC-GGAGGAACACCAG-TGGCG-AAGGCGGCTCACTGGTCCATTAC-TGACGCTGAGGTGCG-AAAGCGTGGGGA-
	AMR_OTU_9	TACGAAGGGGGCTAGCG-TTGTTCGGATTTACTGGGCGTAAAGCGCACGTAGGCGGATATTTAAGTCAGAGGTGAAATCCCAGGGCTCAACCCTGGAACTGCCTTTGATACTGGATA-TCTAGAGTA-TGGAA-GAGGTGAGTGGAATT-CCGAGTGTAG-AGGTGAAA-TTCGT--AGATATTC-GGAGGAACACCAG-TGGCG-AAGGCGGCTCACTGGTCCATTAC-TGACGCTGAGGTGCG-AAAGCGTGGGGA-
	'KU859913'	TACGAAGGGGGCTAGCG-TTGTTCGGATTTACTGGGCGTAAAGCGCATGTAGGCGGATATTTAAGTCAGAGGTGAAATCCCAGGGCTCAACCCTGGAACTGCCTTTGATACTGGGTA-TCTTGAGTA-TGGAA-GAGGTGAGTGGAATT-CCGAGTGTAG-AGGTAAAA-TTCGT--AGATATTC-GGAGGAACACCAG-TGGCG-AAGGCGGCTCACTGGTCCATTAC-TGACGCTGAGGTGCG-AAAGCGTGGGGA-
	'KU859917'	TACGAAGGGGGCTAGCG-TTGTTCGGATTTACTGGGCGTAAAGCGCATGTAGGCGGATATTTAAGTCAGAGGTGAAATCCCAGGGCTCAACCCTGGAACTGCCTTTGATACTGGGTA-TCTTGAGTA-TGGAA-GAGGTGAGTGGAATT-CCGAGTGTAG-AGGTAAAA-TTCGT--AGATATTC-GGAGGAACACCAG-TGGCG-AAGGCGGCTCACTGGTCCATTAC-TGACGCTGAGGTGCG-AAAGCGTGGGGA-
	'KF385090'	TACGAAGGGGGCTAGCG-TTGTTCGGATTTACTGGGCGTAAAGCGCATGTAGGCGGATATTTAAGTCAGAGGTGAAATCCCAGGGCTCAACCCTGGAACTGCCTTTGATACTGGGTA-TCTTGAGTA-TGGAA-GAGGTGAGTGGAATT-CCGAGTGTAG-AGGTAAAA-TTCGT--AGATATTC-GGAGGAACACCAG-TGGCG-AAGGCGGCTCACTGGTCCATTAC-TGACGCTGAGGTGCG-AAAGCGTGGGGA-
	'AF293389'	TACGAAGGGGGCTAGCG-TTGTTCGGATTTACTGGGCGTAAAGCGCATGTAGGCGGATATTTAAGTCAGAGGTGAAATCCCAGGGCTCAACCCTGGAACTGCCTTTGATACTGGGTA-TCTTGAGTA-TGGAA-GAGGTGAGTGGAATT-CCGAGTGTAG-AGGTAAAA-TTCGT--AGATATTC-GGAGGAACACCAG-TGGCG-AAGGCGGCTCACTGGTCCATTAC-TGACGCTGAGGTGCG-AAAGCGTGGGGA-
	'NR_025120'	TACGAAGGGGGCTAGCG-TTGTTCGGATTTACTGGGCGTAAAGCGCATGTAGGCGGATATTTAAGTCAGAGGTGAAATCCCAGGGCTCAACCCTGGAACTGCCTTTGATACTGGGTA-TCTTGAGTA-TGGAA-GAGGTGAGTGGAATT-CCGAGTGTAG-AGGTAAAA-TTCGT--AGATATTC-GGAGGAACACCAG-TGGCG-AAGGCGGCTCACTGGTCCATTAC-TGACGCTGAGGTGCG-AAAGCGTGGGGA-
	'JX416274'	TACGAAGGGGGCTAGCG-TTGTTCGGATTTACTGGGCGTAAAGCGCATGTAGGCGGATATTTAAGTCAGAGGTGAAATCCCAGGGCTCAACCCTGGAACTGCCTTTGATACTGGGTA-TCTTGAGTA-TGGAA-GAGGTGAGTGGAATT-CCGAGTGTAG-AGGTAAAA-TTCGT--AGATATTC-GGAGGAACACCAG-TGGCG-AAGGCGGCTCACTGGTCCATTAC-TGACGCTGAGGTGCG-AAAGCGTGGGGA-
	'HM363785'	TACGAAGGGGGCTAGCG-TTGTTCGGATTTACTGGGCGTAAAGCGCATGTAGGCGGATATTTAAGTCAGAGGTGAAATCCCAGGGCTCAACCCTGGAACTGCCTTTGATACTGGGTA-TCTTGAGTA-TGGAA-GAGGTGAGTGGAATT-CCGAGTGTAG-AGGTAAAA-TTCGT--AGATATTC-GGAGGAACACCAG-TGGCG-AAGGCGGCTCACTGGTCCATTAC-TGACGCTGAGGTGCG-AAAGCGTGGGGA-
	'HM363784'	TACGAAGGGGGCTAGCG-TTGTTCGGATTTACTGGGCGTAAAGCGCATGTAGGCGGATATTTAAGTCAGAGGTGAAATCCCAGGGCTCAACCCTGGAACTGCCTTTGATACTGGGTA-TCTTGAGTA-TGGAA-GAGGTGAGTGGAATT-CCGAGTGTAG-AGGTAAAA-TTCGT--AGATATTC-GGAGGAACACCAG-TGGCG-AAGGCGGCTCACTGGTCCATTAC-TGACGCTGAGGTGCG-AAAGCGTGGGGA-
	'HM363786'	TACGAAGGGGGCTAGCG-TTGTTCGGATTTACTGGGCGTAAAGCGCATGTAGGCGGATATTTAAGTCAGAGGTGAAATCCCAGGGCTCAACCCTGGAACTGCCTTTGATACTGGGTA-TCTTGAGTA-TGGAA-GAGGTGAGTGGAATT-CCGAGTGTAG-AGGTAAAA-TTCGT--AGATATTC-GGAGGAACACCAG-TGGCG-AAGGCGGCTCACTGGTCCATTAC-TGACGCTGAGGTGCG-AAAGCGTGGGGA-
	'KJ944279'	TACGAAGGGGGCTAGCG-TTGTTCGGATTTACTGGGCGTAAAGCGCATGTAGGCGGATATTTAAGTCAGAGGTGAAATCCCAGGGCTCAACCCTGGAACTGCCTTTGATACTGGGTA-TCTTGAGTA-TGGAA-GAGGTGAGTGGAATT-CCGAGTGTAG-AGGTAAAA-TTCGT--AGATATTC-GGAGGAACACCAG-TGGCG-AAGGCGGCTCACTGGTCCATTAC-TGACGCTGAGGTGCG-AAAGCGTGGGGA-
	'KJ944272'	TACGAAGGGGGCTAGCG-TTGTTCGGATTTACTGGGCGTAAAGCGCATGTAGGCGGATATTTAAGTCAGAGGTGAAATCCCAGGGCTCAACCCTGGAACTGCCTTTGATACTGGGTA-TCTTGAGTA-TGGAA-GAGGTGAGTGGAATT-CCGAGTGTAG-AGGTAAAA-TTCGT--AGATATTC-GGAGGAACACCAG-TGGCG-AAGGCGGCTCACTGGTCCATTAC-TGACGCTGAGGTGCG-AAAGCGTGGGGA-
	'AF293390'	TACGAAGGGGGCTAGCG-TTGTTCGGATTTACTGGGCGTAAAGCGCATGTAGGCGGATATTTAAGTCAGAGGTGAAATCCCAGGGCTCAACCCTGGAACTGCCTTTGATACTGGGTA-TCTTGAGTA-TGGAA-GAGGTGAGTGGAATT-CCGAGTGTAG-AGGTAAAA-TTCGT--AGATATTC-GGAGGAACACCAG-TGGCG-AAGGCGGCTCACTGGTCCATTAC-TGACGCTGAGGTGCG-AAAGCGTGGGGA-
	'HM363787'	TACGAAGGGGGCTAGCG-TTGTTCGGATTTACTGGGCGTAAAGCGCATGTAGGCGGATATTTAAGTCAGAGGTGAAATCCCAGGGCTCAACCCTGGAACTGCCTTTGATACTGGGTA-TCTTGAGTA-TGGAA-GAGGTGAGTGGAATT-CCGAGTGTAG-AGGTAAAA-TTCGT--AGATATTC-GGAGGAACACCAG-TGGCG-AAGGCGGCTCACTGGTCCATTAC-TGACGCTGAGGTGCG-AAAGCGTGGGGA-
	'KJ944276'	TACGAAGGGGGCTAGCG-TTGTTCGGATTTACTGGGCGTAAAGCGCATGTAGGCGGATATTTAAGTCAGAGGTGAAATCCCAGGGCTCAACCCTGGAACTGCCTTTGATACTGGGTA-TCTTGAGTA-TGGAA-GAGGTGAGTGGAATT-CCGAGTGTAG-AGGTAAAA-TTCGT--AGATATTC-GGAGGAACACCAG-TGGCG-AAGGCGGCTCACTGGTCCATTAC-TGACGCTGAGGTGCG-AAAGCGTGGGGA-
	'KM215686'	TACGAAGGGGGCTAGCG-TTGTTCGGATTTACTGGGCGTAAAGCGCATGTAGGCGGATATTTAAGTCAGAGGTGAAATCCCAGGGCTCAACCCTGGAACTGCCTTTGATACTGGGTA-TCTTGAGTA-TGGAA-GAGGTGAGTGGAATT-CCGAGTGTAG-AGGTAAAA-TTCGT--AGATATTC-GGAGGAACACCAG-TGGCG-AAGGCGGCTCACTGGTCCATTAC-TGACGCTGAGGTGCG-AAAGCGTGGGGA-
	'LK021127'	TACGAAGGGGGCTAGCG-TTGTTCGGATTTACTGGGCGTAAAGCGCATGTAGGCGGATATTTAAGTCAGAGGTGAAATCCCAGGGCTCAACCCTGGAACTGCCTTTGATACTGGGTA-TCTTGAGTA-TGGAA-GAGGTGAGTGGAATT-CCGAGTGTAG-AGGTAAAA-TTCGT--AGATATTC-GGAGGAACACCAG-TGGCG-AAGGCGGCTCACTGGTCCATTAC-TGACGCTGAGGTGCG-AAAGCGTGGGGA-
	'AJ278187'	TACGAAGGGGGCTAGCG-TTGTTCGGATTTACTGGGCGTAAAGCGCATGTAGGCGGATATTTAAGTCAGAGGTGAAATCCCAGGGCTCAACCCTGGAACTGCCTTTGATACTGGGTA-TCTTGAGTA-TGGAA-GAGGTGAGTGGAATT-CCGAGTGTAG-AGGTAAAA-TTCGT--AGATATTC-GGAGGAACACCAG-TGGCG-AAGGCGGCTCACTGGTCCATTAC-TGACGCTGAGGTGCG-AAAGCGTGGGGA-
	'JN646644'	TACGAAGGGGGCTAGCG-TTGTTCGGATTTACTGGGCGTAAAGCGCATGTAGGCGGATATTTAAGTCAGAGGTGAAATCCCAGGGCTCAACCCTGGAACTGCCTTTGATACTGGGTA-TCTTGAGTA-TGGAA-GAGGTGAGTGGAATT-CCGAGTGTAG-AGGTAAAA-TTCGT--AGATATTC-GGAGGAACACCAG-TGGCG-AAGGCGGCTCACTGGTCCATTAC-TGACGCTGAGGTGCG-AAAGCGTGGGGA-
	'KJ944275'	TACGAAGGGGGCTAGCG-TTGTTCGGATTTACTGGGCGTAAAGCGCATGTAGGCGGATATTTAAGTCAGAGGTGAAATCCCAGGGCTCAACCCTGGAACTGCCTTTGATACTGGGTA-TCTTGAGTA-TGGAA-GAGGTGAGTGGAATT-CCGAGTGTAG-AGGTAAAA-TTCGT--AGATATTC-GGAGGAACACCAG-TGGCG-AAGGCGGCTCACTGGTCCATTAC-TGACGCTGAGGTGCG-AAAGCGTGGGGA-
	'KJ944271'	TACGAAGGGGGCTAGCG-TTGTTCGGATTTACTGGGCGTAAAGCGCATGTAGGCGGATATTTAAGTCAGAGGTGAAATCCCAGGGCTCAACCCTGGAACTGCCTTTGATACTGGGTA-TCTTGAGTA-TGGAA-GAGGTGAGTGGAATT-CCGAGTGTAG-AGGTAAAA-TTCGT--AGATATTC-GGAGGAACACCAG-TGGCG-AAGGCGGCTCACTGGTCCATTAC-TGACGCTGAGGTGCG-AAAGCGTGGGGA-
	'KU859918'	TACGAAGGGGGCTAGCG-TTGTTCGGATTTACTGGGCGTAAAGCGCATGTAGGCGGATATTTAAGTCAGAGGTGAAATCCCAGGGCTCAACCCTGGAACTGCCTTTGATACTGGGTA-TCTTGAGTA-TGGAA-GAGGTGAGTGGAATT-CCGAGTGTAG-AGGTAAAA-TTCGT--AGATATTC-GGAGGAACACCAG-TGGCG-AAGGCGGCTCACTGGTCCATTAC-TGACGCTGAGGTGCG-AAAGCGTGGGGA-
	'NR_025121'	TACGAAGGGGGCTAGCG-TTGTTCGGATTTACTGGGCGTAAAGCGCATGTAGGCGGATATTTAAGTCAGAGGTGAAATCCCAGGGCTCAACCCTGGAACTGCCTTTGATACTGGGTA-TCTTGAGTA-TGGAA-GAGGTGAGTGGAATT-CCGAGTGTAG-AGGTAAAA-TTCGT--AGATATTC-GGAGGAACACCAG-TGGCG-AAGGCGGCTCACTGGTCCATTAC-TGACGCTGAGGTGCG-AAAGCGTGGGGA-
	'AF293391'	TACGAAGGGGGCTAGCG-TTGTTCGGATTTACTGGGCGTAAAGCGCATGTAGGCGGATATTTAAGTCAGAGGTGAAATCCCAGGGCTCAACCCTGGAACTGCCTTTGATACTGGGTA-TCTTGAGTA-TGGAA-GAGGTGAGTGGAATT-CCGAGTGTAG-AGGTAAAA-TTCGT--AGATATTC-GGAGGAACACCAG-TGGCG-AAGGCGGCTCACTGGTCCATTAC-TGACGCTGAGGTGCG-AAAGCGTGGGGA-
	'AF291746'	TACGAAGGGGGCTAGCG-TTGTTCGGATTTACTGGGCGTAAAGCGCATGTAGGCGGATATTTAAGTCAGAGGTGAAATCCCAGGGCTCAACCCTGGAACTGCCTTTGATACTGGGTA-TCTTGAGTA-TGGAA-GAGGTGAGTGGAATT-CCGAGTGTAG-AGGTAAAA-TTCGT--AGATATTC-GGAGGAACACCAG-TGGCG-AAGGCGGCTCACTGGTCCATTAC-TGACGCTGAGGTGCG-AAAGCGTGGGGA-
	'JX006076'	TACGAAGGGGGCTAGCG-TTGTTCGGATTTACTGGGCGTAAAGCGCATGTAGGCGGATATTTAAGTCAGAGGTGAAATCCCAGGGCTCAACCCTGGAACTGCCTTTGATACTGGGTA-TCTTGAGTA-TGGAA-GAGGTGAGTGGAATT-CCGAGTGTAG-AGGTAAAA-TTCGT--AGATATTC-GGAGGAACACCAG-TGGCG-AAGGCGGCTCACTGGTCCATTAC-TGACGCTGAGGTGCG-AAAGCGTGGGGA-
	'KM371095'	TACGAAGGGGGCTAGCG-TTGTTCGGATTTACTGGGCGTAAAGCGCATGTAGGCGGATATTTAAGTCAGAGGTGAAATCCCAGGGCTCAACCCTGGAACTGCCTTTGATACTGGGTA-TCTTGAGTA-TGGAA-GAGGTGAGTGGAATT-CCGAGTGTAG-AGGTAAAA-TTCGT--AGATATTC-GGAGGAACACCAG-TGGCG-AAGGCGGCTCACTGGTCCATTAC-TGACGCTGAGGTGCG-AAAGCGTGGGGA-
	'JX416265'	TACGAAGGGGGCTAGCG-TTGTTCGGATTTACTGGGCGTAAAGCGCATGTAGGCGGATATTTAAGTCAGAGGTGAAATCCCAGGGCTCAACCCTGGAACTGCCTTTGATACTGGGTA-TCTTGAGTA-TGGAA-GAGGTGAGTGGAATT-CCGAGTGTAG-AGGTAAAA-TTCGT--AGATATTC-GGAGGAACACCAG-TGGCG-AAGGCGGCTCACTGGTCCATTAC-TGACGCTGAGGTGCG-AAAGCGTGGGGA-
	'JX416258'	TACGAAGGGGGCTAGCG-TTGTTCGGATTTACTGGGCGTAAAGCGCATGTAGGCGGATATTTAAGTCAGAGGTGAAATCCCAGGGCTCAACCCTGGAACTGCCTTTGATACTGGGTA-TCTTGAGTA-TGGAA-GAGGTGAGTGGAATT-CCGAGTGTAG-AGGTAAAA-TTCGT--AGATATTC-GGAGGAACACCAG-TGGCG-AAGGCGGCTCACTGGTCCATTAC-TGACGCTGAGGTGCG-AAAGCGTGGGGA-
	'AY254309'	TACGAAGGGGGCTAGCG-TTGTTCGGATTTACTGGGCGTAAAGCGCATGTAGGCGGATATTTAAGTCAGAGGTGAAATCCCAGGGCTCAACCCTGGAACTGCCTTTGATACTGGGTA-TCTTGAGTA-TGGAA-GAGGTGAGTGGAATT-CCGAGTGTAG-AGGTAAAA-TTCGT--AGATATTC-GGAGGAACACCAG-TGGCG-AAGGCGGCTCACTGGTCCATTAC-TGACGCTGAGGTGCG-AAAGCGTGGGGA-
	'NR_025736'	TACGAAGGGGGCTAGCG-TTGTTCGGATTTACTGGGCGTAAAGCGCATGTAGGCGGATATTTAAGTCAGAGGTGAAATCCCAGGGCTCAACCCTGGAACTGCCTTTGATACTGGGTA-TCTTGAGTA-TGGAA-GAGGTGAGTGGAATT-CCGAGTGTAG-AGGTAAAA-TTCGT--AGATATTC-GGAGGAACACCAG-TGGCG-AAGGCGGCTCACTGGTCCATTAC-TGACGCTGAGGTGCG-AAAGCGTGGGGA-
	'EF689897'	TACGAAGGGGGCTAGCG-TTGTTCGGATTTACTGGGCGTAAAGCGCATGTAGGCGGATATTTAAGTCAGAGGTGAAATCCCAGGGCTCAACCCTGGAACTGCCTTTGATACTGGGTA-TCTTGAGTA-TGGAA-GAGGTGAGTGGAATT-CCGAGTGTAG-AGGTAAAA-TTCGT--AGATATTC-GGAGGAACACCAG-TGGCG-AAGGCGGCTCACTGGTCCATTAC-TGACGCTGAGGTGCG-AAAGCGTGGGGA-
	'KM371079'	TACGAAGGGGGCTAGCG-TTGTTCGGATTTACTGGGCGTAAAGCGCATGTAGGCGGATATTTAAGTCAGAGGTGAAATCCCAGGGCTCAACCCTGGAACTGCCTTTGATACTGGGTA-TCTTGAGTA-TGGAA-GAGGTGAGTGGAATT-CCGAGTGTAG-AGGTAAAA-TTCGT--AGATATTC-GGAGGAACACCAG-TGGCG-AAGGCGGCTCACTGGTCCATTAC-TGACGCTGAGGTGCG-AAAGCGTGGGGA-
	'KM371080'	TACGAAGGGGGCTAGCG-TTGTTCGGATTTACTGGGCGTAAAGCGCATGTAGGCGGATATTTAAGTCAGAGGTGAAATCCCAGGGCTCAACCCTGGAACTGCCTTTGATACTGGGTA-TCTTGAGTA-TGGAA-GAGGTGAGTGGAATT-CCGAGTGTAG-AGGTAAAA-TTCGT--AGATATTC-GGAGGAACACCAG-TGGCG-AAGGCGGCTCACTGGTCCATTAC-TGACGCTGAGGTGCG-AAAGCGTGGGGA-
	'KM371081'	TACGAAGGGGGCTAGCG-TTGTTCGGATTTACTGGGCGTAAAGCGCATGTAGGCGGATATTTAAGTCAGAGGTGAAATCCCAGGGCTCAACCCTGGAACTGCCTTTGATACTGGGTA-TCTTGAGTA-TGGAA-GAGGTGAGTGGAATT-CCGAGTGTAG-AGGTAAAA-TTCGT--AGATATTC-GGAGGAACACCAG-TGGCG-AAGGCGGCTCACTGGTCCATTAC-TGACGCTGAGGTGCG-AAAGCGTGGGGA-
	'KM371082'	TACGAAGGGGGCTAGCG-TTGTTCGGATTTACTGGGCGTAAAGCGCATGTAGGCGGATATTTAAGTCAGAGGTGAAATCCCAGGGCTCAACCCTGGAACTGCCTTTGATACTGGGTA-TCTTGAGTA-TGGAA-GAGGTGAGTGGAATT-CCGAGTGTAG-AGGTAAAA-TTCGT--AGATATTC-GGAGGAACACCAG-TGGCG-AAGGCGGCTCACTGGTCCATTAC-TGACGCTGAGGTGCG-AAAGCGTGGGGA-
	'KM371084'	TACGAAGGGGGCTAGCG-TTGTTCGGATTTACTGGGCGTAAAGCGCATGTAGGCGGATATTTAAGTCAGAGGTGAAATCCCAGGGCTCAACCCTGGAACTGCCTTTGATACTGGGTA-TCTTGAGTA-TGGAA-GAGGTGAGTGGAATT-CCGAGTGTAG-AGGTAAAA-TTCGT--AGATATTC-GGAGGAACACCAG-TGGCG-AAGGCGGCTCACTGGTCCATTAC-TGACGCTGAGGTGCG-AAAGCGTGGGGA-
	'KM371085'	TACGAAGGGGGCTAGCG-TTGTTCGGATTTACTGGGCGTAAAGCGCATGTAGGCGGATATTTAAGTCAGAGGTGAAATCCCAGGGCTCAACCCTGGAACTGCCTTTGATACTGGGTA-TCTTGAGTA-TGGAA-GAGGTGAGTGGAATT-CCGAGTGTAG-AGGTAAAA-TTCGT--AGATATTC-GGAGGAACACCAG-TGGCG-AAGGCGGCTCACTGGTCCATTAC-TGACGCTGAGGTGCG-AAAGCGTGGGGA-
	'AF199502'	TACGAAGGGGGCTAGCG-TTGTTCGGATTTACTGGGCGTAAAGCGCATGTAGGCGGATATTTAAGTCAGAGGTGAAATCCCAGGGCTCAACCCTGGAACTGCCTTTGATACTGGGTA-TCTTGAGTA-TGGAA-GAGGTGAGTGGAATT-CCGAGTGTAG-AGGTAAAA-TTCGT--AGATATTC-GGAGGAACACCAG-TGGCG-AAGGCGGCTCACTGGTCCATTAC-TGACGCTGAGGTGCG-AAAGCGTGGGGA-
	'GQ422708'	TACGAAGGGGGCTAGCG-TTGTTCGGATTTACTGGGCGTAAAGCGCATGTAGGCGGATATTTAAGTCAGAGGTGAAATCCCAGGGCTCAACCCTGGAACTGCCTTTGATACTGGGTA-TCTTGAGTA-TGGAA-GAGGTGAGTGGAATT-CCGAGTGTAG-AGGTAAAA-TTCGT--AGATATTC-GGAGGAACACCAG-TGGCG-AAGGCGGCTCACTGGTCCATTAC-TGACGCTGAGGTGCG-AAAGCGTGGGGA-
	'KM371087'	TACGAAGGGGGCTAGCG-TTGTTCGGATTTACTGGGCGTAAAGCGCATGTAGGCGGATATTTAAGTCAGAGGTGAAATCCCAGGGCTCAACCCTGGAACTGCCTTTGATACTGGGTA-TCTTGAGTA-TGGAA-GAGGTGAGTGGAATT-CCGAGTGTAG-AGGTAAAA-TTCGT--AGATATTC-GGAGGAACACCAG-TGGCG-AAGGCGGCTCACTGGTCCATTAC-TGACGCTGAGGTGCG-AAAGCGTGGGGA-
	'KM371083'	TACGAAGGGGGCTAGCG-TTGTTCGGATTTACTGGGCGTAAAGCGCATGTAGGCGGATATTTAAGTCAGAGGTGAAATCCCAGGGCTCAACCCTGGAACTGCCTTTGATACTGGGTA-TCTTGAGTA-TGGAA-GAGGTGAGTGGAATT-CCGAGTGTAG-AGGTAAAA-TTCGT--AGATATTC-GGAGGAACACCAG-TGGCG-AAGGCGGCTCACTGGTCCATTAC-TGACGCTGAGGTGCG-AAAGCGTGGGGA-
	'KU859916'	TACGAAGGGGGCTAGCG-TTGTTCGGATTTACTGGGCGTAAAGCGCATGTAGGCGGATATTTAAGTCAGAGGTGAAATCCCAGGGCTCAACCCTGGAACTGCCTTTGATACTGGGTA-TCTTGAGTA-TGGAA-GAGGTGAGTGGAATT-CCGAGTGTAG-AGGTAAAA-TTCGT--AGATATTC-GGAGGAACACCAG-TGGCG-AAGGCGGCTCACTGGTCCATTAC-TGACGCTGAGGTGCG-AAAGCGTGGGGA-
	'KU859914'	TACGAAGGGGGCTAGCG-TTGTTCGGATTTACTGGGCGTAAAGCGCATGTAGGCGGATATTTAAGTCAGAGGTGAAATCCCAGGGCTCAACCCTGGAACTGCCTTTGATACTGGGTA-TCTTGAGTA-TGGAA-GAGGTGAGTGGAATT-CCGAGTGTAG-AGGTAAAA-TTCGT--AGATATTC-GGAGGAACACCAG-TGGCG-AAGGCGGCTCACTGGTCCATTAC-TGACGCTGAGGTGCG-AAAGCGTGGGGA-
	'EF587936'	TACGAAGGGGGCTAGCG-TTGTTCGGATTTACTGGGCGTAAAGCGCATGTAGGCGGATATTTAAGTCAGAGGTGAAATCCCAGGGCTCAACCCTGGAACTGCCTTTGATACTGGGTA-TCTTGAGTA-TGGAA-GAGGTGAGTGGAATT-CCGAGTGTAG-AGGTAAAA-TTCGT--AGATATTC-GGAGGAACACCAG-TGGCG-AAGGCGGCTCACTGGTCCATTAC-TGACGCTGAGGTGCG-AAAGCGTGGGGA-
	'AY724770'	TACGAAGGGGGCTAGCG-TTGTTCGGATTTACTGGGCGTAAAGCGCATGTAGGCGGATATTTAAGTCAGAGGTGAAATCCCAGGGCTCAACCCTGGAACTGCCTTTGATACTGGGTA-TCTTGAGTA-TGGAA-GAGGTGAGTGGAATT-CCGAGTGTAG-AGGTAAAA-TTCGT--AGATATTC-GGAGGAACACCAG-TGGCG-AAGGCGGCTCACTGGTCCATTAC-TGACGCTGAGGTGCG-AAAGCGTGGGGA-
	'KU859915'	TACGAAGGGGGCTAGCG-TTGTTCGGATTTACTGGGCGTAAAGCGCATGTAGGCGGATATTTAAGTCAGAGGTGAAATCCCAGGGCTCAACCCTGGAACTGCCTTTGATACTGGGTA-TCTTGAGTA-TGGAA-GAGGTGAGTGGAATT-CCGAGTGTAG-AGGTAAAA-TTCGT--AGATATTC-GGAGGAACACCAG-TGGCG-AAGGCGGCTCACTGGTCCATTAC-TGACGCTGAGGTGCG-AAAGCGTGGGGA-
	'AB246801.2'	TACGAAGGGGGCTAGCG-TTGTTCGGATTTACTGGGCGTAAAGCGCACGTAGGCGGACTTTTAAGTCAGGGGTGAAATCCCGGGGCTCAACCCCGGAACTGCCTTTGATACTGGAAG-TCTTGAGTG-TGGAA-GAGGTGAGTGGAATT-CCGAGTGTAG-AGGTGAAA-TTCGT--AGATATTC-GGAGGAACACCAG-TGGCG-AAGGCGGCTCACTGGTCCATTAC-TGACGCTGAGGTGCG-AAAGCGTGGGGA-
	'AB246807'	TACGAAGGGGGCTAGCG-TTGTTCGGATTTACTGGGCGTAAAGCGCACGTAGGCGGACTTTTAAGTCAGGGGTGAAATCCCGGGGCTCAACCCCGGAACTGCCTTTGATACTGGAAG-TCTTGAGTG-TGGAA-GAGGTGAGTGGAATT-CCGAGTGTAG-AGGTGAAA-TTCGT--AGATATTC-GGAGGAACACCAG-TGGCG-AAGGCGGCTCACTGGTCCATTAC-TGACGCTGAGGTGCG-AAAGCGTGGGGA-
	'AY370185'	TACGAAGGGGGCTAGCG-TTGTTCGGATTTACTGGGCGTAAAGCGCACGTAGGCGGATATTTAAGTCAGAGGTGAAATCCCGGGGCTCAACCCCGGAACTGCCTTTGATACTGGGTA-TCTTGAGTA-TGGAA-GAGGTGAGTGGAATT-CCGAGTGTAG-AGGTGAAA-TTCGT--AGATATTC-GGAGGAACACCAG-TGGCG-AAGGCGGCTCACTGGTCCATTACTTGACGCTGAGGTGCG-AAAGCGTGGGGA-
	'KC478387'	TACGAAGGGGGCTAGCG-TTGTTCGGATTTACTGGGCGTAAAGCGCACGTAGGCGGATATTTAAGTCAGAGGTGAAATCCCGGGGCTCAACCCTGGAACTGCCTTTGATACTGGATG-TCTTGAGTG-CAGAA-GAGGTAAGTGGAATT-CCGAGTGTAG-AGGTGAAA-TTCGT--AGATATTC-GGAGGAACACCAG-TGGCG-AAGGCGACTTACTGGTCTGTTAC-TGACGCTGAGGTGCG-AAAGCGTGGGGA-
	'KC478388'	TACGAAGGGGGCTAGCG-TTGTTCGGATTTACTGGGCGTAAAGCGCACGTAGGCGGATATTTAAGTCAGAGGTGAAATCCCGGGGCTCAACCCTGGAACTGCCTTTGATACTGGATG-TCTTGAGTG-CAGAA-GAGGTAAGTGGAATT-CCGAGTGTAG-AGGTGAAA-TTCGT--AGATATTC-GGAGGAACACCAG-TGGCG-AAGGCGACTTACTGGTCTGTTAC-TGACGCTGAGGTGCG-AAAGCGTGGGGA-
	'KC478384'	TACGAAGGGGGCTAGCG--TGTTCGGATTTACTGGGCGTAAAGCGCACGTAGGCGGATATTTAAGTCAGAGGTGAAATCCCGGGGCTCAACCCTGGAACTGCCTTTGATACTGGATG-TCTTGAGTG-CAGAA-GAGGTAAGTGGAATT-CCGAGTGTAG-AGGTGAAA-TTCGT--AGATATTC-GGAGGAACACCAG-TGGCG-AAGGCGACTTACTGGTCTGTTAC-TGACGCTGAGGTGCG-AAAGCGTGGGGA-
	'AB246808'	TACGATGGGGGCTAGCG-TTGTTCGGATTTACTTGGCGTAAAGCGCACGTAGGCGGACTTTTAAGTCAGGGGTGAAATCCCGGGGCTCAACCCCGGAACTGCCTTTGATACTGGAAG-TCTTGAGTG-TGGAA-GAGGTGAGTGGAATT-CCGAGTGTAG-AGGTGAAA-TTCGT--AGATATTC-GGAGGAACACCAG-TGGCG-AAGGCGGCTCACTGGTCCATTAC-TGACGCTGAGGTGCG-AAAGCGTGGGGA-
	'JX416262'	TACGAAGGGGGCTAGCG-TTGTTCGGATTTACTGGGCGTAAAGCGCATGTAGGCGGATATTTAAGTCAGAGGTGAAATCCCAGGGCTCAACCCTGGAACTGCCTTTGATACTGGGTA-TCTTGAGTG-TGGAA-GAGGTGAGTGGAATT-CCGAGTGTAG-AGGTAAAA-TTCGT--AGATATTC-GGAGGAACACCAG-TGGCG-AAGGCGGCTCACTGGTCCATTAC-TGACGCTGAGGTGCG-AAAGCGTGGGGA-
	'AF076237'	TACGAAGGGGGCTAGCG-TTGTTCGGATTTACTGGGCGTAAAGCGCATGTAGGCGGATATTTAAGTCAGAGGTGAAATCCCAGGGCTCAACCCTGGAACTGCCTTTGATACTGGGTA-TCTTGAGTG-TGGAA-GAGGTGAGTGGAATT-CCGAGTGTAG-AGGTAAAA-TTCGT--AGATATTC-GGAGGAACACCAG-TGGCG-AAGGCGGCTCACTGGTCCATTAC-TGACGCTGAGGTGCG-AAAGCGTGGGGA-
	'NR_024932'	TACGAAGGGGGCTAGCG-TTGTTCGGATTTACTGGGCGTAAAGCGCATGTAGGCGGATATTTAAGTCAGAGGTGAAATCCCAGGGCTCAACCCTGGAACTGCCTTTGATACTGGGTA-TCTTGAGTG-TGGAA-GAGGTGAGTGGAATT-CCGAGTGTAG-AGGTAAAA-TTCGT--AGATATTC-GGAGGAACACCAG-TGGCG-AAGGCGGCTCACTGGTCCATTAC-TGACGCTGAGGTGCG-AAAGCGTGGGGA-
	'AJ223780'	TACGAAGGGGGCTAGCG-TTGTTCGGATTTACTGGGCGTAAAGCGCATGTAGGCGGATATTTAAGTCAGAGGTGAAATCCCAGGGCTCAACCCTGGAACTGCCTTTGATACTGGGTA-TCTTGAGTG-TGGAA-GAGGTGAGTGGAATT-CCGAGTGTAG-AGGTAAAA-TTCGT--AGATATTC-GGAGGAACACCAG-TGGCG-AAGGCGGCTCACTGGTCCATTAC-TGACGCTGAGGTGCG-AAAGCGTGGGGA-
	'HM636442'	TACGAAGGGGGCTAGCG-TTGTTCGGATTTACTGGGCGTAAAGCGCATGTAGGCGGATATTTAAGTCAGAGGTGAAATCCCAGGGCTCAACCCTGGAACTGCCTTTGATACTGGGTA-TCTTGAGTG-TGGAA-GAGGTGAGTGGAATT-CCGAGTGTAG-AGGTAAAA-TTCGT--AGATATTC-GGAGGAACACCAG-TGGCG-AAGGCGGCTCACTGGTCCATTAC-TGACGCTGAGGTGCG-AAAGCGTGGGGA-
	'M73229'	TACGAAGGGGGCTAGCG-TTGTTCGGATTTACTGGGCGTAAAGCGCATGTAGGCGGATATTTAAGTCAGAGGTGAAATCCCAGGGCTCAACCCTGGAACTGCCTTTGATACTGGGTA-TCTTGAGTG-TGGAA-GAGGTGAGTGGAATT-CCGAGTGTAG-AGGTAAAA-TTCGT--AGATATTC-GGAGGAACACCAG-TGGCG-AAGGCGGCTCACTGGTCCATTAC-TGACGCTGAGGTGCG-AAAGCGTGGGGA-
	'JX416268'	TACGAAGGGGGCTAGCG-TTGTTCGGATTTACTGGGCGTAAAGCGCATGTAGGCGGATATTTAAGTCAGAGGTGAAATCCCAGGGCTCAACCCTGGAACTGCCTTTGATACTGGGTA-TCTTGAGTG-TGGAA-GAGGTGAGTGGAATT-CCGAGTGTAG-AGGTAAAA-TTCGT--AGATATTC-GGAGGAACACCAG-TGGCG-AAGGCGGCTCACTGGTCCATTAC-TGACGCTGAGGTGCG-AAAGCGTGGGGA-
	'NZ_HE997546'	TACGAAGGGGGCTAGCG-TTGTTCGGATTTACTGGGCGTAAAGCGCATGTAGGCGGATATTTAAGTCAGAGGTGAAATCCCAGGGCTCAACCCTGGAACTGCCTTTGATACTGGGTA-TCTTGAGTG-TGGAA-GAGGTGAGTGGAATT-CCGAGTGTAG-AGGTAAAA-TTCGT--AGATATTC-GGAGGAACACCAG-TGGCG-AAGGCGGCTCACTGGTCCATTAC-TGACGCTGAGGTGCG-AAAGCGTGGGGA-
	'AJ223779'	TACGAAGGGGGCTAGCG-TTGTTCGGATTTACTGGGCGTAAAGCGCATGTAGGCGGATATTTAAGTCAGAGGTGAAATCCCAGGGCTCAACCCTGGAACTGCCTTTGATACTGGGTA-TCTTGAGTG-TGGAA-GAGGTGAGTGGAATT-CCGAGTGTAG-AGGTAAAA-TTCGT--AGATATTC-GGAGGAACACCAG-TGGCG-AAGGCGGCTCACTGGTCCATTAC-TGACGCTGAGGTGCG-AAAGCGTGGGGA-
	'AJ223778'	TACGAAGGGGGCTAGCG-TTGTTCGGATTTACTGGGCGTAAAGCGCATGTAGGCGGATATTTAAGTCAGAGGTGAAATCCCAGGGCTCAACCCTGGAACTGCCTTTGATACTGGGTA-TCTTGAGTG-TGGAA-GAGGTGAGTGGAATT-CCGAGTGTAG-AGGTAAAA-TTCGT--AGATATTC-GGAGGAACACCAG-TGGCG-AAGGCGGCTCACTGGTCCATTAC-TGACGCTGAGGTGCG-AAAGCGTGGGGA-
	'AF214556'	TACGAAGGGGGCTAGCG-TTGTTCGGATTTACTGGGCGTAAAGCGCATGTAGGCGGATATTTAAGTCAGAGGTGAAATCCCAGGGCTCAACCCTGGAACTGCCTTTGATACTGGGTA-TCTTGAGTG-TGGAA-GAGGTGAGTGGAATT-CCGAGTGTAG-AGGTAAAA-TTCGT--AGATATTC-GGAGGAACACCAG-TGGCG-AAGGCGGCTCACTGGTCCATTAC-TGACGCTGAGGTGCG-AAAGCGTGGGGA-
	'JN673761'	TACGAAGGGGGCTAGCG-TTGTTCGGATTTACTGGGCGTAAAGCGCATGTAGGCGGATATTTAAGTCAGAGGTGAAATCCCAGGGCTCAACCCTGGAACTGCCTTTGATACTGGGTA-TCTTGAGTG-TGGAA-GAGGTGAGTGGAATT-CCGAGTGTAG-AGGTAAAA-TTCGT--AGATATTC-GGAGGAACACCAG-TGGCG-AAGGCGGCTCACTGGTCCATTAC-TGACGCTGAGGTGCG-AAAGCGTGGGGA-
	'JX416259'	TACGAAGGGGGCTAGCG-TTGTTCGGATTTACTGGGCGTAAAGCGCATGTAGGCGGATATTTAAGTCAGAGGTGAAATCCCAGGGCTCAACCCTGGAACTGCCTTTGATACTGGGTA-TCTTGAGTG-TGGAA-GAGGTGAGTGGAATT-CCGAGTGTAG-AGGTAAAA-TTCGT--AGATATTC-GGAGGAACACCAG-TGGCG-AAGGCGGCTCACTGGTCCATTAC-TGACGCTGAGGTGCG-AAAGCGTGGGGA-
	'HQ444161'	TACGAAGGGGGCTAGCG-TTGTTCGGATTTACTGGGCGTAAAGCGCATGTAGGCGGATATTTAAGTCAGAGGTGAAATCCCAGGGCTCAACCCTGGAACTGCCTTTGATACTGGGTA-TCTTGAGTG-TGGAA-GAGGTGAGTGGAATT-CCGAGTGTAG-AGGTAAAA-TTCGT--AGATATTC-GGAGGAACACCAG-TGGCG-AAGGCGGCTCACTGGTCCATTAC-TGACGCTGAGGTGCG-AAAGCGTGGGGA-
	'AF373845'	TACGAAGGGGGCTAGCG-TTGTTCGGATTTACTGGGCGTAAAGCGCATGTAGGCGGATATTTAAGTCAGAGGTGAAATCCCAGGGCTCAACCCTGGAACTGCCTTTGATACTGGGTA-TCTTGAGTG-TGGAA-GAGGTGAGTGGAATT-CCGAGTGTAG-AGGTAAAA-TTCGT--AGATATTC-GGAGGAACACCAG-TGGCG-AAGGCGGCTCACTGGTCCATTAC-TGACGCTGAGGTGCG-AAAGCGTGGGGA-
	'Brucella_melitensis'	TACGAAGGGGGCTAGCG-TTGTTCGGATTTACTGGGCGTAAAGCGCACGTAGGCGGACTTTTAAGTCAGGGGTGAAATCCCGGGGCTCAACCCCGGAACTGCCTTTGATACTGGAAG-TCTTGAGTA-TGGTA-GAGGTGAGTGGAATT-CCGAGTGTAG-AGGTGAAA-TTCGT--AGATATTC-GGAGGAACACCAG-TGGCG-AAGGCGGCTCACTGGACCATTAC-TGACGCTGAGGTGCG-AAAGCGTGGGGA-
	'AY370187'	TACGAAGGGGGCTAGCG-TTGTTCGGATTTACTGGGCGTAAAGCGCACGTAGGCGGATATTTAAGTCAGAGGTGAAATCCCGGGGCTCAACCCCGGAACTGCCTTTGATACTGGGTA-TCTTGAGTA-TGGAA-GAGGTGAGTGGAATT-CCGAGTGTAG-AGGTGAAA-TTCGT--AGATATTC-GGAGGAACACCAG-TGGCG-AAGGCGGCTCACTGGTCCATTAC-TGACGCTGAGGTGCG-AAAGCGTGGGGA-
	'AY370186'	TACGAAGGGGGCTAGCG-TTGTTCGGATTTACTGGGCGTAAAGCGCACGTAGGCGGATATTTAAGTCAGAGGTGAAATCCCGGGGCTCAACCCCGGAACTGCCTTTGATACTGGGTA-TCTTGAGTA-TGGAA-GAGGTGAGTGGAATT-CCGAGTGTAG-AGGTGAAA-TTCGT--AGATATTC-GGAGGAACACCAG-TGGCG-AAGGCGGCTCACTGGTCCATTAC-TGACGCTGAGGTGCG-AAAGCGTGGGGA-
	'Y15338'	TACGAAGGGGGCTAGCG-TTGTTCGGAATTACTGGGCGTAAAGCGCACGTAGGCGGGTCGTTAAGTTAGAGGTGAAATCCCGGAGCTCAACTCCGGAACTGCCTTTGATACTGGCGG-CCTTGAGTT-CGAGA-GAGGTGAGTGGAATT-CCGAGTGTAG-AGGTGAAA-TTCGT--AGATATTC-GGAGGAACACCAG-TGGCG-AGGGCGACTCACTGGCTCGATAC-TGACGCTGAGGTGCG-AAAGCGTGGGGA-
	'GU271509'	TACGAAGGGGGCTAGCG-TTGCTCGGAATCACTGGGCGTAAAGGGCGCGTAGGCGGCCGGCCAAGTCGGGGGTGAAAGCCTGTGGCTCAACCACAGAATTGCCTTCGATACTGTAGA-GCTTGAGAC-CGGAA-GAGGTTAGTGGAACT-GCGAGTGTAG-AGGTGAAA-TTCGT--AGATATTC-GCAAGAACACCAG-TGGCG-AAGGCGGCTGACTGGTCCGGTTC-TGACGCTGAGGCGCG-AAAGCGTGGGGA-
	'DQ113411'	TACGAAGGGGGCTAGCG-TTGTTCGGATTTACTGGGCATAAAGCGCACGTAGGCGGATATTTAAGTCAGAGGTGAAATCCCAGGGCTCAACCTTGGAATTGCCTTTGATACTGGATA-TCTCGAGTG-CAGAA-GAGGTAAGTGGAATT-CCGAGTGTAG-AGGTGAAA-TTCGT--AGATATTC-GGAGGAACACCAG-TGGCG-AAGGCGGCTTACTGGTCTGTTAC-TGACGCTGAGGTGCG-AAAGCGTGGGGA-
	'DQ113409'	TACGAAGGGGGCTAGCG-TTGTTCGGATTTACTGGGCATAAAGCGCACGTAGGCGGATATTTAAGTCAGAGGTGAAATCCCAGGGCTCAACCTTGGAATTGCCTTTGATACTGGATA-TCTCGAGTG-CAGAA-GAGGTAAGTGGAATT-CCGAGTGTAG-AGGTGAAA-TTCGT--AGATATTC-GGAGGAACACCAG-TGGCG-AAGGCGGCTTACTGGTCTGTTAC-TGACGCTGAGGTGCG-AAAGCGTGGGGA-
	'DQ113412'	TACGAAGGGGGCTAGCG-TTGTTCGGATTTACTGGGCATAAAGCGCACGTAGGCGGATATTTAAGTCAGAGGTGAAATCCCAGGGCTCAACCTTGGAATTGCCTTTGATACTGGATA-TCTCGAGTG-CAGAA-GAGGTAAGTGGAATT-CCGAGTGTAG-AGGTGAAA-TTCGT--AGATATTC-GGAGGAACACCAG-TGGCG-AAGGCGGCTTACTGGTCTGTTAC-TGACGCTGAGGTGCG-AAAGCGTGGGGA-
	'KP987881'	TACGAAGGGGGCTAGCG-TTGTTCGGATTTACTGGGCGTAAAGCGCACGTAGGCGGATATTTAAGTCAGAGGTGAAATCCCGGGGCTCAACCCTGGAACTGCCTTTGATACTGGGTA-TCTAGAGTA-CAGAA-GAGGTAAGTGGAATT-CCGAGTGTAG-AGGTGAAA-TTCGT--AGATATTC-GGAGGAACACCAG-TGGCG-AAGGCGGCTTACTGGTCTGTTAC-TGACGCTGAGGTGCG-AAAGCGTGGGGA-
	'GU257961'	TACGAAGGGGGCTAGCG-TTGTTCGGATTTACTGGGCGTAAAGCGCACGTAGGCGGACATTTAAGTCAGGGGTGAAATCCCGGGGCTCAACCCCGGAACTGCCTTTGATACTGGGTG-TCTTGAGTA-TGGAA-GAGGTGAGTGGAATT-CCGAGTGTAG-AGGTGAAA-TTCGT--AGATATTC-GGAGGAACACCAG-TGGCG-AAGGCGGCTCACTGGTCCATTAC-TGACGCTGAGGTGCG-AAAGCGTGGGGA-
	'DQ113410'	TACGAAGGGGGCTAGCG-TTGTTCGGATTTACTGGGCATAAAGCGCACGTAGGCGGATGTTTAAGTCAGAGGTGAAATCCCAGGGCTCAACCTTGGAATTGCCTTTGATACTGGGTA-TCTCGAGTG-CAGAA-GAGGTAAGTGGAATT-CCGAGTGTAG-AGGTGAAA-TTCGT--AGATATTC-GGAGGAACACCAG-TGGCG-AAGGCGGCTTACTGGTCTGTTAC-TGACGCTGAGGTGCG-AAAGCGTGGGGA-
	'KC478385'	TACGAAGGGGGCTAGCG-TTGTTCGGATTTACTGGGCGTAAAGCGCGCGTAGGCGGATAGATAAGTCAGAGGTGAAATCCCGGGGCTCAACCCCGGAAATGCCTTTGATACTGTTTA-TCTTGAGTG-CAGAA-GAGGTAAGTGGAATT-CCGAGTGTAG-AGGTGAAA-TTCGT--AGATATTC-GGAGGAACACCAG-TGGCG-AAGGCGGCTTACTGGTCTGCAAC-TGACGCTGAGGCGCG-AAAGCGTGGGGA-
	'GU271642'	TACGAAGGGGGCTAGCG-TTGTTCGGAATTACTGGGCGTAAAGCGCACGTAGGCGGATTGTTAAGTGAGGGGTGAAATCCCAGGGCTCAACCCTGGAACTGCCTTTCATACTGGCAA-TCTAGAGTC-CAGAA-GAGGTGAGTGGAATT-CCGAGTGTAG-AGGTGAAA-TTCGT--AGATATTC-GGAGGAACACCAG-TGGCG-AAGGCGGCTCACTGGTCTGGAAC-TGACGCTGAGGTGCG-AAAGCGTGGGGA-
	'GU271587'	TACGAAGGGGGCTAGCG-TTGTTCGGAATTACTGGGCGTAAAGCGCACGTAGGCGGATATTTAAGTCAGGGGTGAAATCCCGGGGCTCAACCTCGGAACTGCCTTTGATACTGGGTA-TCTTGAGTA-TGGAA-GAGGTAAGTGGAATT-GCGAGTGTAG-AGGTGAAA-TTCGT--AGATATTC-GCAGGAATACCAG-TGGCG-AAGGCGGCTTACTGGTCCATTAC-TGACGCTGAGGTGCG-AAAGCGTGGGGA-
	'R_leguminosarum'	TACGAAGGGGGCTAGCG-TTGTTCGGAATTACTGGGCGTAAAGCGCACGTAGGCGGATCGATCAGTCAGGGGTGAAATCCCAGGGCTCAACCCTGGAACTGCCTTTGATACTGTCGA-TCTGGAGTA-TGGAA-GAGGTGAGTGGAATT-CCGAGTGTAG-AGGTGAAA-TTCGT--AGATATTC-GGAGGAACACCAG-TGGCG-AAGGCGGCTCACTGGTCCATTAC-TGACGCTGAGGTGCG-AAAGCGTGGGGA-
	'DQ113413'	TACGAAGGGGGCTAGCG-TTGTTCGGATTTACTGGGCGTAAAGCGCGCGTAGGCGGATATTTAAGTCAGGGGTGAAATCCCGGGGCTCAACCCCGGAACTGCCCTTGATACTGGGTA-TCTTGAGTA-CAGAA-GAGGTAAGTGGAATT-CCGAGTGTAG-AGGTGAAA-TTCGT--AGATATTC-GGAGGAACATCAG-TGGCG-AAGGCGGCTTACTGGTCTGTTAC-TGACGCTGAGGTGCG-AAAGCGTGGGGA-
	'EU979532'	TACGAAGGGGGCTAGCG-TTGTTCGGATTTACTGGGCGTAAAGCGCATGTAGGCGGACATTTAAGTCAGAGGTGAAATCCCAGGGCTCAACCCTGGAACTGCCTTTGATACTGGGTG-TCTTGAGTA-TGGAA-GAGGTGAGTGGAATT-CCGAGTGTAG-AGGTAAAA-TTCGT--AGATATTC-GGAGGAACACCAG-TGGCG-AAGGCGGCTCACTGGTCCATTAC-TGACGCTGAGGTGCG-AAAGCGTGGGGA-
	'JX416267'	TACGAAGGGGGCTAGCG-TTGTTCGGATTTACTGGGCGTAAAGCGCATGTAGGCGGACATTTAAGTCAGAGGTGAAATCCCAGGGCTCAACCCTGGAACTGCCTTTGATACTGGGTG-TCTTGAGTA-TGGAA-GAGGTGAGTGGAATT-CCGAGTGTAG-AGGTAAAA-TTCGT--AGATATTC-GGAGGAACACCAG-TGGCG-AAGGCGGCTCACTGGTCCATTAC-TGACGCTGAGGTGCG-AAAGCGTGGGGA-
	'KJ361642'	TACGAAGGGGGCTAGCG-TTGTTCGGATTTACTGGGCGTAAAGCGCATGTAGGCGGACATTTAAGTCAGAGGTGAAATCCCAGGGCTCAACCCTGGAACTGCCTTTGATACTGGGTG-TCTTGAGTA-TGGAA-GAGGTGAGTGGAATT-CCGAGTGTAG-AGGTAAAA-TTCGT--AGATATTC-GGAGGAACACCAG-TGGCG-AAGGCGGCTCACTGGTCCATTAC-TGACGCTGAGGTGCG-AAAGCGTGGGGA-
	'KJ361615'	TACGAAGGGGGCTAGCG-TTGTTCGGATTTACTGGGCGTAAAGCGCATGTAGGCGGACATTTAAGTCAGAGGTGAAATCCCAGGGCTCAACCCTGGAACTGCCTTTGATACTGGGTG-TCTTGAGTA-TGGAA-GAGGTGAGTGGAATT-CCGAGTGTAG-AGGTAAAA-TTCGT--AGATATTC-GGAGGAACACCAG-TGGCG-AAGGCGGCTCACTGGTCCATTAC-TGACGCTGAGGTGCG-AAAGCGTGGGGA-
	'KJ361623'	TACGAAGGGGGCTAGCG-TTGTTCGGATTTACTGGGCGTAAAGCGCATGTAGGCGGACATTTAAGTCAGAGGTGAAATCCCAGGGCTCAACCCTGGAACTGCCTTTGATACTGGGTG-TCTTGAGTA-TGGAA-GAGGTGAGTGGAATT-CCGAGTGTAG-AGGTAAAA-TTCGT--AGATATTC-GGAGGAACACCAG-TGGCG-AAGGCGGCTCACTGGTCCATTAC-TGACGCTGAGGTGCG-AAAGCGTGGGGA-
	'KJ361633'	TACGAAGGGGGCTAGCG-TTGTTCGGATTTACTGGGCGTAAAGCGCATGTAGGCGGACATTTAAGTCAGAGGTGAAATCCCAGGGCTCAACCCTGGAACTGCCTTTGATACTGGGTG-TCTTGAGTA-TGGAA-GAGGTGAGTGGAATT-CCGAGTGTAG-AGGTAAAA-TTCGT--AGATATTC-GGAGGAACACCAG-TGGCG-AAGGCGGCTCACTGGTCCATTAC-TGACGCTGAGGTGCG-AAAGCGTGGGGA-
	'KJ361636'	TACGAAGGGGGCTAGCG-TTGTTCGGATTTACTGGGCGTAAAGCGCATGTAGGCGGACATTTAAGTCAGAGGTGAAATCCCAGGGCTCAACCCTGGAACTGCCTTTGATACTGGGTG-TCTTGAGTA-TGGAA-GAGGTGAGTGGAATT-CCGAGTGTAG-AGGTAAAA-TTCGT--AGATATTC-GGAGGAACACCAG-TGGCG-AAGGCGGCTCACTGGTCCATTAC-TGACGCTGAGGTGCG-AAAGCGTGGGGA-
	'KJ361637'	TACGAAGGGGGCTAGCG-TTGTTCGGATTTACTGGGCGTAAAGCGCATGTAGGCGGACATTTAAGTCAGAGGTGAAATCCCAGGGCTCAACCCTGGAACTGCCTTTGATACTGGGTG-TCTTGAGTA-TGGAA-GAGGTGAGTGGAATT-CCGAGTGTAG-AGGTAAAA-TTCGT--AGATATTC-GGAGGAACACCAG-TGGCG-AAGGCGGCTCACTGGTCCATTAC-TGACGCTGAGGTGCG-AAAGCGTGGGGA-
	'KJ361638'	TACGAAGGGGGCTAGCG-TTGTTCGGATTTACTGGGCGTAAAGCGCATGTAGGCGGACATTTAAGTCAGAGGTGAAATCCCAGGGCTCAACCCTGGAACTGCCTTTGATACTGGGTG-TCTTGAGTA-TGGAA-GAGGTGAGTGGAATT-CCGAGTGTAG-AGGTAAAA-TTCGT--AGATATTC-GGAGGAACACCAG-TGGCG-AAGGCGGCTCACTGGTCCATTAC-TGACGCTGAGGTGCG-AAAGCGTGGGGA-
	'KJ361640'	TACGAAGGGGGCTAGCG-TTGTTCGGATTTACTGGGCGTAAAGCGCATGTAGGCGGACATTTAAGTCAGAGGTGAAATCCCAGGGCTCAACCCTGGAACTGCCTTTGATACTGGGTG-TCTTGAGTA-TGGAA-GAGGTGAGTGGAATT-CCGAGTGTAG-AGGTAAAA-TTCGT--AGATATTC-GGAGGAACACCAG-TGGCG-AAGGCGGCTCACTGGTCCATTAC-TGACGCTGAGGTGCG-AAAGCGTGGGGA-
	'AB611850'	TACGAAGGGGGCTAGCG-TTGTTCGGATTTACTGGGCGTAAAGCGCATGTAGGCGGACATTTAAGTCAGAGGTGAAATCCCAGGGCTCAACCCTGGAACTGCCTTTGATACTGGGTG-TCTTGAGTA-TGGAA-GAGGTGAGTGGAATT-CCGAGTGTAG-AGGTAAAA-TTCGT--AGATATTC-GGAGGAACACCAG-TGGCG-AAGGCGGCTCACTGGTCCATTAC-TGACGCTGAGGTGCG-AAAGCGTGGGGA-
	'KJ361622'	TACGAAGGGGGCTAGCG-TTGTTCGGATTTACTGGGCGTAAAGCGCACGTAGGCGGATATTTAAGTCAGAGGTGAAATCCCAGGGCTCAACCCTGGAACTGCCTTTGATACTGGATA-TCTCGAGTA-TGGAA-GAGGTGAGTGGAATT-CCGAGTGTAG-AGGTAAAA-TTCGT--AGATATTC-GGAGGAACACCAG-TGGCG-AAGGCGGCTCACTGGTCCATTAC-TGACGCTGAGGTGCG-AAAGCGTGGGGA-
	'KJ361628'	TACGAAGGGGGCTAGCG-TTGTTCGGATTTACTGGGCGTAAAGCGCACGTAGGCGGATATTTAAGTCAGAGGTGAAATCCCAGGGCTCAACCCTGGAACTGCCTTTGATACTGGATA-TCTCGAGTA-TGGAA-GAGGTGAGTGGAATT-CCGAGTGTAG-AGGTAAAA-TTCGT--AGATATTC-GGAGGAACACCAG-TGGCG-AAGGCGGCTCACTGGTCCATTAC-TGACGCTGAGGTGCG-AAAGCGTGGGGA-
	'KJ361630'	TACGAAGGGGGCTAGCG-TTGTTCGGATTTACTGGGCGTAAAGCGCACGTAGGCGGATATTTAAGTCAGAGGTGAAATCCCAGGGCTCAACCCTGGAACTGCCTTTGATACTGGATA-TCTCGAGTA-TGGAA-GAGGTGAGTGGAATT-CCGAGTGTAG-AGGTAAAA-TTCGT--AGATATTC-GGAGGAACACCAG-TGGCG-AAGGCGGCTCACTGGTCCATTAC-TGACGCTGAGGTGCG-AAAGCGTGGGGA-
	'KJ361631'	TACGAAGGGGGCTAGCG-TTGTTCGGATTTACTGGGCGTAAAGCGCACGTAGGCGGATATTTAAGTCAGAGGTGAAATCCCAGGGCTCAACCCTGGAACTGCCTTTGATACTGGATA-TCTCGAGTA-TGGAA-GAGGTGAGTGGAATT-CCGAGTGTAG-AGGTAAAA-TTCGT--AGATATTC-GGAGGAACACCAG-TGGCG-AAGGCGGCTCACTGGTCCATTAC-TGACGCTGAGGTGCG-AAAGCGTGGGGA-
	'KJ361635'	TACGAAGGGGGCTAGCG-TTGTTCGGATTTACTGGGCGTAAAGCGCACGTAGGCGGATATTTAAGTCAGAGGTGAAATCCCAGGGCTCAACCCTGGAACTGCCTTTGATACTGGATA-TCTCGAGTA-TGGAA-GAGGTGAGTGGAATT-CCGAGTGTAG-AGGTAAAA-TTCGT--AGATATTC-GGAGGAACACCAG-TGGCG-AAGGCGGCTCACTGGTCCATTAC-TGACGCTGAGGTGCG-AAAGCGTGGGGA-
	'KJ361639'	TACGAAGGGGGCTAGCG-TTGTTCGGATTTACTGGGCGTAAAGCGCACGTAGGCGGATATTTAAGTCAGAGGTGAAATCCCAGGGCTCAACCCTGGAACTGCCTTTGATACTGGATA-TCTCGAGTA-TGGAA-GAGGTGAGTGGAATT-CCGAGTGTAG-AGGTAAAA-TTCGT--AGATATTC-GGAGGAACACCAG-TGGCG-AAGGCGGCTCACTGGTCCATTAC-TGACGCTGAGGTGCG-AAAGCGTGGGGA-
	'KJ361629'	TACGAAGGGGGCTAGCG-TTGTTCGGATTTACTGGGCGTAAAGCGCACGTAGGCGGATATTTAAGTCAGAGGTGAAATCCCAGGGCTCAACCCTGGAACTGCCTTTGATACTGGATA-TCTCGAGTA-TGGAA-GAGGTGAGTGGAATT-CCGAGTGTAG-AGGTAAAA-TTCGT--AGATATTC-GGAGGAACACCAG-TGGCG-AAGGCGGCTCACTGGTCCATTAC-TGACGCTGAGGTGCG-AAAGCGTGGGGA-
	'KJ361608'	TACGAAGGGGGCTAGCG-TTGTTCGGATTTACTGGGCGTAAAGCGCACGTAGGCGGATATTTAAGTCAGAGGTGAAATCCCAGGGCTCAACCCTGGAACTGCCTTTGATACTGGATG-TCTTGAGTA-TGGAA-GAGGTGAGTGGAATT-CCGAGTGTAG-AGGTAAAA-TTCGT--AGATATTC-GGAGGAACACCAG-TGGCG-AAGGCGGCTCACTGGTCCATTAC-TGACGCTGAGGTGCG-AAAGCGTGGGGA-
	'KJ361610'	TACGAAGGGGGCTAGCG-TTGTTCGGATTTACTGGGCGTAAAGCGCACGTAGGCGGATATTTAAGTCAGAGGTGAAATCCCAGGGCTCAACCCTGGAACTGCCTTTGATACTGGATG-TCTTGAGTA-TGGAA-GAGGTGAGTGGAATT-CCGAGTGTAG-AGGTAAAA-TTCGT--AGATATTC-GGAGGAACACCAG-TGGCG-AAGGCGGCTCACTGGTCCATTAC-TGACGCTGAGGTGCG-AAAGCGTGGGGA-
	'KJ361611'	TACGAAGGGGGCTAGCG-TTGTTCGGATTTACTGGGCGTAAAGCGCACGTAGGCGGATATTTAAGTCAGAGGTGAAATCCCAGGGCTCAACCCTGGAACTGCCTTTGATACTGGATG-TCTTGAGTA-TGGAA-GAGGTGAGTGGAATT-CCGAGTGTAG-AGGTAAAA-TTCGT--AGATATTC-GGAGGAACACCAG-TGGCG-AAGGCGGCTCACTGGTCCATTAC-TGACGCTGAGGTGCG-AAAGCGTGGGGA-
	'AF204274'	TACGAAGGGGGCTAGCG-TTGTTCGGATTTACTGGGCGTAAAGCGCACGTAGGCGGATATTTAAGTCAGAGGTGAAATCCCAGGGCTCAACCCTGGAACTGCCTTTGATACTGGATG-TCTTGAGTA-TGGAA-GAGGTGAGTGGAATT-CCGAGTGTAG-AGGTAAAA-TTCGT--AGATATTC-GGAGGAACACCAG-TGGCG-AAGGCGGCTCACTGGTCCATTAC-TGACGCTGAGGTGCG-AAAGCGTGGGGA-
	'NR_025051'	TACGAAGGGGGCTAGCG-TTGTTCGGATTTACTGGGCGTAAAGCGCACGTAGGCGGATATTTAAGTCAGAGGTGAAATCCCAGGGCTCAACCCTGGAACTGCCTTTGATACTGGATG-TCTTGAGTA-TGGAA-GAGGTGAGTGGAATT-CCGAGTGTAG-AGGTAAAA-TTCGT--AGATATTC-GGAGGAACACCAG-TGGCG-AAGGCGGCTCACTGGTCCATTAC-TGACGCTGAGGTGCG-AAAGCGTGGGGA-
	'Z70002'	TACGAAGGGGGCTAGCG-TTGTTCGGATTTACTGGGCGTAAAGCGCACGTAGGCGGATATTTAAGTCAGAGGTGAAATCCCAGGGCTCAACCCTGGAACTGCCTTTGATACTGGATG-TCTTGAGTA-TGGAA-GAGGTGAGTGGAATT-CCGAGTGTAG-AGGTAAAA-TTCGT--AGATATTC-GGAGGAACACCAG-TGGCG-AAGGCGGCTCACTGGTCCATTAC-TGACGCTGAGGTGCG-AAAGCGTGGGGA-
	'NR_029367'	TACGAAGGGGGCTAGCG-TTGTTCGGATTTACTGGGCGTAAAGCGCACGTAGGCGGATATTTAAGTCAGAGGTGAAATCCCAGGGCTCAACCCTGGAACTGCCTTTGATACTGGATG-TCTTGAGTA-TGGAA-GAGGTGAGTGGAATT-CCGAGTGTAG-AGGTAAAA-TTCGT--AGATATTC-GGAGGAACACCAG-TGGCG-AAGGCGGCTCACTGGTCCATTAC-TGACGCTGAGGTGCG-AAAGCGTGGGGA-
	'AB602537'	TACGAAGGGGGCTAGCG-TTGTTCGGATTTACTGGGCGTAAAGCGCACGTAGGCGGATATTTAAGTCAGAGGTGAAATCCCAGGGCTCAACCCTGGAACTGCCTTTGATACTGGGTA-TCTTGAGTG-TGGAA-GAGGTGAGTGGAATT-CCGAGTGTAG-AGGTAAAA-TTCGT--AGATATTC-GGAGGAACACCAG-TGGCG-AAGGCGGCTCACTGGTCCATTAC-TGACGCTGAGGTGCG-AAAGCGTGGGGA-
	'EU111753'	TACGAAGGGGGCTAGCG-TTGTTCGGATTTACTGGGCGTAAAGCGCACGTAGGCGGATATTTAAGTCAGAGGTGAAATCCCAGGGCTCAACCCTGGAACTGCCTTTGATACTGGGTA-TCTTGAGTG-TGGAA-GAGGTGAGTGGAATT-CCGAGTGTAG-AGGTAAAA-TTCGT--AGATATTC-GGAGGAACACCAG-TGGCG-AAGGCGGCTCACTGGTCCATTAC-TGACGCTGAGGTGCG-AAAGCGTGGGGA-
	'AB602538'	TACGAAGGGGGCTAGCG-TTGTTCGGATTTACTGGGCGTAAAGCGCACGTAGGCGGATATTTAAGTCAGAGGTGAAATCCCAGGGCTCAACCCTGGAACTGCCTTTGATACTGGGTA-TCTTGAGTG-TGGAA-GAGGTGAGTGGAATT-CCGAGTGTAG-AGGTAAAA-TTCGT--AGATATTC-GGAGGAACACCAG-TGGCG-AAGGCGGCTCACTGGTCCATTAC-TGACGCTGAGGTGCG-AAAGCGTGGGGA-
	'AY515119'	TACGAAGGGGGCTAGCG-TTGTTCGGATTTACTGGGCGTAAAGCGCACGTAGGCGGATATTTAAGTCAGAGGTGAAATCCCAGGGCTCAACCCTGGAACTGCCTTTGATACTGGGTA-TCTTGAGTG-TGGAA-GAGGTGAGTGGAATT-CCGAGTGTAG-AGGTAAAA-TTCGT--AGATATTC-GGAGGAACACCAG-TGGCG-AAGGCGGCTCACTGGTCCATTAC-TGACGCTGAGGTGCG-AAAGCGTGGGGA-
	'NR_115254'	TACGAAGGGGGCTAGCG-TTGTTCGGATTTACTGGGCGTAAAGCGCACGTAGGCGGATATTTAAGTCAGAGGTGAAATCCCAGGGCTCAACCCTGGAACTGCCTTTGATACTGGGTA-TCTTGAGTG-TGGAA-GAGGTGAGTGGAATT-CCGAGTGTAG-AGGTAAAA-TTCGT--AGATATTC-GGAGGAACACCAG-TGGCG-AAGGCGGCTCACTGGTCCATTAC-TGACGCTGAGGTGCG-AAAGCGTGGGGA-
	'KF792121'	TACGAAGGGGGCTAGCG-TTGTTCGGATTTACTGGGCGTAAAGCGCACGTAGGCGGATATTTAAGTCAGAGGTGAAATCCCAGGGCTCAACCCTGGAACTGCCTTTGATACTGGGTA-TCTTGAGTG-TGGAA-GAGGTGAGTGGAATT-CCGAGTGTAG-AGGTAAAA-TTCGT--AGATATTC-GGAGGAACACCAG-TGGCG-AAGGCGGCTCACTGGTCCATTAC-TGACGCTGAGGTGCG-AAAGCGTGGGGA-
	'HM636440'	TACGAAGGGGGCTAGCG-TTGTTCGGATTTACTGGGCGTAAAGCGCACGTAGGCGGATATTTAAGTCAGAGGTGAAATCCCAGGGCTCAACCCTGGAACTGCCTTTGATACTGGGTA-TCTTGAGTG-TGGAA-GAGGTGAGTGGAATT-CCGAGTGTAG-AGGTAAAA-TTCGT--AGATATTC-GGAGGAACACCAG-TGGCG-AAGGCGGCTCACTGGTCCATTAC-TGACGCTGAGGTGCG-AAAGCGTGGGGA-
	'HM636441'	TACGAAGGGGGCTAGCG-TTGTTCGGATTTACTGGGCGTAAAGCGCACGTAGGCGGATATTTAAGTCAGAGGTGAAATCCCAGGGCTCAACCCTGGAACTGCCTTTGATACTGGGTA-TCTTGAGTG-TGGAA-GAGGTGAGTGGAATT-CCGAGTGTAG-AGGTAAAA-TTCGT--AGATATTC-GGAGGAACACCAG-TGGCG-AAGGCGGCTCACTGGTCCATTAC-TGACGCTGAGGTGCG-AAAGCGTGGGGA-
	'NR_133031'	TACGAAGGGGGCTAGCG-TTGTTCGGATTTACTGGGCGTAAAGCGCACGTAGGCGGATATTTAAGTCAGAGGTGAAATCCCAGGGCTCAACCCTGGAACTGCCTTTGATACTGGGTA-TCTTGAGTG-TGGAA-GAGGTGAGTGGAATT-CCGAGTGTAG-AGGTAAAA-TTCGT--AGATATTC-GGAGGAACACCAG-TGGCG-AAGGCGGCTCACTGGTCCATTAC-TGACGCTGAGGTGCG-AAAGCGTGGGGA-
	'HM622139'	TACGAAGGGGGCTAGCG-TTGTTCGGATTTACTGGGCGTAAAGCGCACGTAGGCGGATATTTAAGTCAGAGGTGAAATCCCAGGGCTCAACCCTGGAACTGCCTTTGATACTGGGTA-TCTTGAGTG-TGGAA-GAGGTGAGTGGAATT-CCGAGTGTAG-AGGTAAAA-TTCGT--AGATATTC-GGAGGAACACCAG-TGGCG-AAGGCGGCTCACTGGTCCATTAC-TGACGCTGAGGTGCG-AAAGCGTGGGGA-
	'AB440636'	TACGAAGGGGGCTAGCG-TTGTTCGGATTTACTGGGCGTAAAGCGCACGTAGGCGGATATTTAAGTCAGAGGTGAAATCCCAGGGCTCAACCCTGGAACTGCCTTTGATACTGGGTA-TCTTGAGTG-TGGAA-GAGGTGAGTGGAATT-CCGAGTGTAG-AGGTAAAA-TTCGT--AGATATTC-GGAGGAACACCAG-TGGCG-AAGGCGGCTCACTGGTCCATTAC-TGACGCTGAGGTGCG-AAAGCGTGGGGA-
	'AB602532'	TACGAAGGGGGCTAGCG-TTGTTCGGATTTACTGGGCGTAAAGCGCACGTAGGCGGATATTTAAGTCAGAGGTGAAATCCCAGGGCTCAACCCTGGAACTGCCTTTGATACTGGGTA-TCTTGAGTG-TGGAA-GAGGTGAGTGGAATT-CCGAGTGTAG-AGGTAAAA-TTCGT--AGATATTC-GGAGGAACACCAG-TGGCG-AAGGCGGCTCACTGGTCCATTAC-TGACGCTGAGGTGCG-AAAGCGTGGGGA-
	'M73230'	TACGAAGGGGGCTAGCG-TTGTTCGGATTTACTGGGCGTAAAGCGCACGTAGGCGGATATTTAAGTCAGAGGTGAAATCCCAGGGCTCAACCCTGGAACTGCCTTTGATACTGGGTA-TCTTGAGTA-TGGAA-GAGGTGAGTGGAATT-CCGAGTGTAG-AGGTAAAA-TTCGT--AGATATTC-GGAGGAACACCAG-TGGCG-AAGGCGGCTCACTGGTCCATTAC-TGACGCTGAGGTGCG-AAAGCGTGGGGA-
	'NR_037056'	TACGAAGGGGGCTAGCG-TTGTTCGGATTTACTGGGCGTAAAGCGCACGTAGGCGGATATTTAAGTCAGAGGTGAAATCCCAGGGCTCAACCCTGGAACTGCCTTTGATACTGGGTA-TCTTGAGTA-TGGAA-GAGGTGAGTGGAATT-CCGAGTGTAG-AGGTAAAA-TTCGT--AGATATTC-GGAGGAACACCAG-TGGCG-AAGGCGGCTCACTGGTCCATTAC-TGACGCTGAGGTGCG-AAAGCGTGGGGA-
	'L01259'	TACGAAGGGGGCTAGCG-TTGTTCGGATTTACTGGGCGTAAAGCGCACGTAGGCGGATATTTAAGTCAGAGGTGAAATCCCAGGGCTCAACCCTGGAACTGCCTTTGATACTGGGTA-TCTTGAGTA-TGGAA-GAGGTGAGTGGAATT-CCGAGTGTAG-AGGTAAAA-TTCGT--AGATATTC-GGAGGAACACCAG-TGGCG-AAGGCGGCTCACTGGTCCATTAC-TGACGCTGAGGTGCG-AAAGCGTGGGGA-
	'HM363788'	TACGAAGGGGGCTAGCG-TTGTTCGGATTTACTGGGCGTAAAGCGCACGTAGGCGGATATTTAAGTCAGAGGTGAAATCCCAGGGCTCAACCCTGGAACTGCCTTTGATACTGGGTA-TCTTGAGTA-TGGAA-GAGGTGAGTGGAATT-CCGAGTGTAG-AGGTAAAA-TTCGT--AGATATTC-GGAGGAACACCAG-TGGCG-AAGGCGGCTCACTGGTCCATTAC-TGACGCTGAGGTGCG-AAAGCGTGGGGA-
	'KJ944274'	TACGAAGGGGGCTAGCG-TTGTTCGGATTTACTGGGCGTAAAGCGCACGTAGGCGGATATTTAAGTCAGAGGTGAAATCCCAGGGCTCAACCCTGGAACTGCCTTTGATACTGGGTA-TCTTGAGTA-TGGAA-GAGGTGAGTGGAATT-CCGAGTGTAG-AGGTAAAA-TTCGT--AGATATTC-GGAGGAACACCAG-TGGCG-AAGGCGGCTCACTGGTCCATTAC-TGACGCTGAGGTGCG-AAAGCGTGGGGA-
	'Z70001'	TACGAAGGGGGCTAGCG-TTGTTCGGATTTACTGGGCGTAAAGCGCACGTAGGCGGATATTTAAGTCAGAGGTGAAATCCCAGGGCTCAACCCTGGAACTGCCTTTGATACTGGGTA-TCTTGAGTA-TGGAA-GAGGTGAGTGGAATT-CCGAGTGTAG-AGGTAAAA-TTCGT--AGATATTC-GGAGGAACACCAG-TGGCG-AAGGCGGCTCACTGGTCCATTAC-TGACGCTGAGGTGCG-AAAGCGTGGGGA-
	'Z70006'	TACGAAGGGGGCTAGCG-TTGTTCGGATTTACTGGGCGTAAAGCGCACGTAGGCGGATATTTAAGTCAGAGGTGAAATCCCAGGGCTCAACCCTGGAACTGCCTTTGATACTGGGTA-TCTTGAGTA-TGGAA-GAGGTGAGTGGAATT-CCGAGTGTAG-AGGTAAAA-TTCGT--AGATATTC-GGAGGAACACCAG-TGGCG-AAGGCGGCTCACTGGTCCATTAC-TGACGCTGAGGTGCG-AAAGCGTGGGGA-
	'Z70007'	TACGAAGGGGGCTAGCG-TTGTTCGGATTTACTGGGCGTAAAGCGCACGTAGGCGGATATTTAAGTCAGAGGTGAAATCCCAGGGCTCAACCCTGGAACTGCCTTTGATACTGGGTA-TCTTGAGTA-TGGAA-GAGGTGAGTGGAATT-CCGAGTGTAG-AGGTAAAA-TTCGT--AGATATTC-GGAGGAACACCAG-TGGCG-AAGGCGGCTCACTGGTCCATTAC-TGACGCTGAGGTGCG-AAAGCGTGGGGA-
	'AB602530'	TACGAAGGGGGCTAGCG-TTGTTCGGATTTACTGGGCGTAAAGCGCACGTAGGCGGATATTTAAGTCAGAGGTGAAATCCCAGGGCTCAACCCTGGAACTGCCTTTGATACTGGATG-TCTTGAGTG-TGGAA-GAGGTGAGTGGAATT-CCGAGTGTAG-AGGTAAAA-TTCGT--AGATATTC-GGAGGAACACCAG-TGGCG-AAGGCGGCTCACTGGTCCATTAC-TGACGCTGAGGTGCG-AAAGCGTGGGGA-
	'NR_113286'	TACGAAGGGGGCTAGCG-TTGTTCGGATTTACTGGGCGTAAAGCGCACGTAGGCGGATATTTAAGTCAGAGGTGAAATCCCAGGGCTCAACCCTGGAACTGCCTTTGATACTGGATG-TCTTGAGTG-TGGAA-GAGGTGAGTGGAATT-CCGAGTGTAG-AGGTAAAA-TTCGT--AGATATTC-GGAGGAACACCAG-TGGCG-AAGGCGGCTCACTGGTCCATTAC-TGACGCTGAGGTGCG-AAAGCGTGGGGA-
	'AB602529'	TACGAAGGGGGCTAGCG-TTGTTCGGATTTACTGGGCGTAAAGCGCACGTAGGCGGATATTTAAGTCAGAGGTGAAATCCCAGGGCTCAACCCTGGAACTGCCTTTGATACTGGATG-TCTTGAGTG-TGGAA-GAGGTGAGTGGAATT-CCGAGTGTAG-AGGTAAAA-TTCGT--AGATATTC-GGAGGAACACCAG-TGGCG-AAGGCGGCTCACTGGTCCATTAC-TGACGCTGAGGTGCG-AAAGCGTGGGGA-
	'EU111755'	TACGAAGGGGGCTAGCG-TTGTTCGGATTTACTGGGCGTAAAGCGCACGTAGGCGGATATTTAAGTCAGAGGTGAAATCCCAGGGCTCAACCCTGGAACTGCCTTTGATACTGGATG-TCTTGAGTG-TGGAA-GAGGTGAGTGGAATT-CCGAGTGTAG-AGGTAAAA-TTCGT--AGATATTC-GGAGGAACACCAG-TGGCG-AAGGCGGCTCACTGGTCCATTAC-TGACGCTGAGGTGCG-AAAGCGTGGGGA-
	'AB529494'	TACGAAGGGGGCTAGCG-TTGTTCGGATTTACTGGGCGTAAAGCGCACGTAGGCGGATATTTAAGTCAGAGGTGAAATCCCAGGGCTCAACCCTGGAACTGCCTTTGATACTGGATG-TCTTGAGTG-TGGAA-GAGGTGAGTGGAATT-CCGAGTGTAG-AGGTAAAA-TTCGT--AGATATTC-GGAGGAACACCAG-TGGCG-AAGGCGGCTCACTGGTCCATTAC-TGACGCTGAGGTGCG-AAAGCGTGGGGA-
	'KF115062'	TACGAAGGGGGCTAGCG-TTGTTCGGATTTACTGGGCGTAAAGCGCACGTAGGCGGAC-TTTAAGTCAGGGGTG-AATCCCGGGGCTCAACCCCGGAACTGCCTTTGATACTGGGAG-TCTTGAGTA-TGGAA-GAGGTGAGTGGAATT-CCGAGTGTAG-AGGTGAAA-TTCGT--AGATATTC-GGAGGAACACCAG-TGGCG-AAGGCGGCTCACTGGTCCATTAC-TGACGCTGAGGTGCG-AAAGTGTGGGGA-
	'JX416273'	TACGAAGGGGGCTAGCG-TTGTTCGGATTTACTGGGCGTAAAGCGCACGTAGGCGGATATTTAAGTCAGAGGTGAAATCCCAGGGCTCAACCCTGGAACTGCCTTTGATACTGGGTA-TCTTGAGTA-TGGAA-GAGGTGAGTGGAATT-CCGAGTCTAG-AGGTAAAA-TTCGT--AGATATTC-GGAGGAACACCAG-TGGCG-AAGGCGGCTCACTGGTCCATTAC-TGACGCTGAGGTGCG-AAAGCGTGGGGA-
	'JX416271'	TACGAAGGGGGCTAGCG-TTGTTCGGATTTACTGGGCGTAAAGCGCATGTAGGCGGATATTTAAGTCAGAGGTGAAATCCCAGGGCTCAACCCTGGAACTGCCTTTGATACTGGATG-TCTTGAGTG-TGGAA-GAGGTGAGTGGAATT-CCGAGTGTAG-AGGTAAAA-TTCGT--AGATATTC-GGAGGAACACCAG-TGGCG-AAGGCGGCTCACTGGTCCATTAC-TGACGCTGAGGTGCG-AAAGCGTGGGGA-
	'JX416276'	TACGAAGGGGGCTAGCG-TTGTTCGGATTTACTGGGCGTAAAGCGCATGTAGGCGGATATTTAAGTCAGAGGTGAAATCCCAGGGCTCAACCCTGGAACTGCCTTTGATACTGGATG-TCTTGAGTG-TGGAA-GAGGTGAGTGGAATT-CCGAGTGTAG-AGGTAAAA-TTCGT--AGATATTC-GGAGGAACACCAG-TGGCG-AAGGCGGCTCACTGGTCCATTAC-TGACGCTGAGGTGCG-AAAGCGTGGGGA-
	'DQ538394'	TACGAAGGGGGCTAGCG-TTGTTCGGATTTACTGGGCGTAAAGCGCATGTAGGCGGATATTTAAGTCAGAGGTGAAATCCCAGGGCTCAACCCTGGAACTGCCTTTGATACTGGATG-TCTTGAGTG-TGGAA-GAGGTGAGTGGAATT-CCGAGTGTAG-AGGTAAAA-TTCGT--AGATATTC-GGAGGAACACCAG-TGGCG-AAGGCGGCTCACTGGTCCATTAC-TGACGCTGAGGTGCG-AAAGCGTGGGGA-
	'NR_115816'	TACGAAGGGGGCTAGCG-TTGTTCGGATTTACTGGGCGTAAAGCGCATGTAGGCGGATATTTAAGTCAGAGGTGAAATCCCAGGGCTCAACCCTGGAACTGCCTTTGATACTGGATG-TCTTGAGTG-TGGAA-GAGGTGAGTGGAATT-CCGAGTGTAG-AGGTAAAA-TTCGT--AGATATTC-GGAGGAACACCAG-TGGCG-AAGGCGGCTCACTGGTCCATTAC-TGACGCTGAGGTGCG-AAAGCGTGGGGA-
	'GU168960'	TACGAAGGGGGCTAGCG-TTGTTCGGATTTACTGGGCGTAAAGCGCATGTAGGCGGATATTTAAGTCAGAGGTGAAATCCCAGGGCTCAACCCTGGAACTGCCTTTGATACTGGATG-TCTTGAGTG-TGGAA-GAGGTGAGTGGAATT-CCGAGTGTAG-AGGTAAAA-TTCGT--AGATATTC-GGAGGAACACCAG-TGGCG-AAGGCGGCTCACTGGTCCATTAC-TGACGCTGAGGTGCG-AAAGCGTGGGGA-
	'EF587935'	TACGAAGGGGGCTAGCG-TTGTTCGGATTTACTGGGCGTAAAGCGCATGTAGGCGGATATTTAAGTCAGAGGTGAAATCCCAGGGCTCAACCCTGGAACTGCCTTTGATACTGGATG-TCTTGAGTG-TGGAA-GAGGTGAGTGGAATT-CCGAGTGTAG-AGGTAAAA-TTCGT--AGATATTC-GGAGGAACACCAG-TGGCG-AAGGCGGCTCACTGGTCCATTAC-TGACGCTGAGGTGCG-AAAGCGTGGGGA-
	'EU686688'	TACGAAGGGGGCTAGCG-TTGTTCGGATTTACTGGGCGTAAAGCGCATGTAGGCGGATATTTAAGTCAGAGGTGAAATCCCAGGGCTCAACCCTGGAACTGCCTTTGATACTGGATG-TCTTGAGTG-TGGAA-GAGGTGAGTGGAATT-CCGAGTGTAG-AGGTAAAA-TTCGT--AGATATTC-GGAGGAACACCAG-TGGCG-AAGGCGGCTCACTGGTCCATTAC-TGACGCTGAGGTGCG-AAAGCGTGGGGA-
	'JX416277'	TACGAAGGGGGCTAGCG-TTGTTCGGATTTACTGGGCGTAAAGCGCACGTAGGCGGATATTTAAGTCAGAGGTGAAATCCCAGGGCTCAACCTTGGAACTGCCTTTGATACTGGATG-TCTTGAGTG-TGGAA-GAGGTGAGTGGAATT-CCGAGTGTAG-AGGTAAAA-TTCGT--AGATATTC-GGAGGAACACCAG-TGGCG-AAGGCGGCTCACTGGTCCATTAC-TGACGCTGAGGTGCG-AAAGCGTGGGGA-
	'JX416275'	TACGAAGGGGGCTAGCG-TTGTTCGGATTTACTGGGCGTAAAGCGCACGTAGGCGGATATTTAAGTCAGAGGTGAAATCCCAGGGCTCAACCTTGGAACTGCCTTTGATACTGGATG-TCTTGAGTG-TGGAA-GAGGTGAGTGGAATT-CCGAGTGTAG-AGGTAAAA-TTCGT--AGATATTC-GGAGGAACACCAG-TGGCG-AAGGCGGCTCACTGGTCCATTAC-TGACGCTGAGGTGCG-AAAGCGTGGGGA-
	'KJ944273'	TACGAAGGGGGCTAGCG-TTGTTCGGATTTACTGGGCGTAAAGCGCATGTAGGCGGATATTTAAGTCAGAGGTGAAATCCCAGGGCTCAACCCTGGAACTGCCTTTGATACTGGATA-TCTTGAGTA-TGGAA-GAGGTGAGTGGAATT-CCGAGTGTAG-AGGTAAAA-TTCGT--AGATATTC-GGAGGAACACCAG-TGGCG-AAGGCGGCTCACTGGTCCATTAC-TGACGCTGAGGTGCG-AAAGCGTGGGGA-
	'X89208'	TACGAAGGGGGCTAGCG-TTGTTCGGATTTACTGGGCGTAAAGCGCATGTAGGCGGATATTTAAGTCAGAGGTGAAATCCCAGGGCTCAACCCTGGAACTGCCTTTGATACTGGATA-TCTTGAGTA-TGGAA-GAGGTGAGTGGAATT-CCGAGTGTAG-AGGTAAAA-TTCGT--AGATATTC-GGAGGAACACCAG-TGGCG-AAGGCGGCTCACTGGTCCATTAC-TGACGCTGAGGTGCG-AAAGCGTGGGGA-
	'NR_036961'	TACGAAGGGGGCTAGCG-TTGTTCGGATTTACTGGGCGTAAAGCGCATGTAGGCGGATATTTAAGTCAGAGGTGAAATCCCAGGGCTCAACCCTGGAACTGCCTTTGATACTGGATA-TCTTGAGTA-TGGAA-GAGGTGAGTGGAATT-CCGAGTGTAG-AGGTAAAA-TTCGT--AGATATTC-GGAGGAACACCAG-TGGCG-AAGGCGGCTCACTGGTCCATTAC-TGACGCTGAGGTGCG-AAAGCGTGGGGA-
	'JX416269'	TACGAAGGGGGCTAGCG-TTGTTCGGATTTACTGGGCGTAAAGCGCATGTAGGCGGATATTTAAGTCAGAGGTGAAATCCCAGGGCTCAACCCTGGAACTGCCTTTGATACTGGATG-TCTTGAGTA-TGGAA-GAGGTGAGTGGAATT-CCGAGTGTAG-AGGTAAAA-TTCGT--AGATATTC-GGAAGAACACCAG-TGGCG-AAGGCGGCTCACTGGTCCATTAC-TGACGCTGAGGTGCG-AAAGCGTGGGGA-
	'JX416278'	TACGAAGGGGGCTAGCG-TTGTTCGGATTTACTGGGCGTAAAGCGCATGTAGGCGGATATTTAAGTCAGAGGTGAAATCCCAGGGCTCAACCCTGGAACTGCCTTTGATACTGGATG-TCTTGAGTA-TGGAA-GAGGTGAGTGGAATT-CCGAGTGTAG-AGGTAAAA-TTCGT--AGATATTC-GGAAGAACACCAG-TGGCG-AAGGCGGCTCACTGGTCCATTAC-TGACGCTGAGGTGCG-AAAGCGTGGGGA-
	'KJ944278'	TACGAAGGGGGCTAGCG-TTGTTCGGATTTACTGGGCGTAAAGCGCATGTAGGCGGGTATTTAAGTCAGAGGTGAAATCCCAGGGCTCAACCCTGGAACTGCCTTTGATACTGGATA-TCTTGAGTA-TGGAA-GAGGTGAGTGGAATT-CCGAGTGTAG-AGGTAAAA-TTCGT--AGATATTC-GGAGGAACACCAG-TGGCG-AAGGCGGCTCACTGGTCCATTAC-TGACGCTGAGGTGCG-AAAGCGTGGGGA-
	'EF370419'	TACGAAGGGGGCTAGCG-TTGTTCGGATTTACTGGGCGTAAAGCGCACGTAGGCGGATATTTAAGTCAGAGGTGAAATCCCAGGGCTCAACCCTGGAACTGCCTTTGATACTGGATG-TCTTGAGTG-TGGAA-GAAGTGAGTGGAATT-CCGAGTGTAG-AGGTAAAA-TTCGT--AGATATTC-GGAGGAACACCAG-TGGCG-AAGGCGGCTCACTGGTCCATTAC-TGACGCTGAGGTGCG-AAAGCGTGGGGA-
	'FJ719017'	TACGAAGGGGGCTAGCG-TTGTTCGGATTTACTGGGCGTAAAGCGCATGTAGGCGGACATTTAAGTCAGAGGTGAAATCCCAGGGCTCAACCCTGGAACTGCCTTTGATACTGGGTG-TCTTGAGTG-TGGAA-GAGGTGAGTGGAATT-CCGAGTGTAG-AGGTAAAA-TTCGT--AGATATTC-GGAGGAACACCAG-TGGCG-AAGGCGGCTCACTGGTCCATTAC-TGACGCTGAGGTGCG-AAAGCGTGGGGA-
	'AB602527'	TACGAAGGGGGCTAGCG-TTGTTCGGATTTACTGGGCGTAAAGCGCATGTAGGCGGACATTTAAGTCAGAGGTGAAATCCCAGGGCTCAACCCTGGAACTGCCTTTGATACTGGGTG-TCTTGAGTG-TGGAA-GAGGTGAGTGGAATT-CCGAGTGTAG-AGGTAAAA-TTCGT--AGATATTC-GGAGGAACACCAG-TGGCG-AAGGCGGCTCACTGGTCCATTAC-TGACGCTGAGGTGCG-AAAGCGTGGGGA-
	'EU137475'	TACGAAGGGGGCTAGCG-TTGTTCGGATTTACTGGGCGTAAAGCGCATGTAGGCGGACATTTAAGTCAGAGGTGAAATCCCAGGGCTCAACCCTGGAACTGCCTTTGATACTGGGTG-TCTTGAGTG-TGGAA-GAGGTGAGTGGAATT-CCGAGTGTAG-AGGTAAAA-TTCGT--AGATATTC-GGAGGAACACCAG-TGGCG-AAGGCGGCTCACTGGTCCATTAC-TGACGCTGAGGTGCG-AAAGCGTGGGGA-
	'EU137485'	TACGAAGGGGGCTAGCG-TTGTTCGGATTTACTGGGCGTAAAGCGCATGTAGGCGGACATTTAAGTCAGAGGTGAAATCCCAGGGCTCAACCCTGGAACTGCCTTTGATACTGGGTG-TCTTGAGTG-TGGAA-GAGGTGAGTGGAATT-CCGAGTGTAG-AGGTAAAA-TTCGT--AGATATTC-GGAGGAACACCAG-TGGCG-AAGGCGGCTCACTGGTCCATTAC-TGACGCTGAGGTGCG-AAAGCGTGGGGA-
	'AF070463'	TACGAAGGGGGCTAGCG-TTGTTCGGATTTACTGGGCGTAAAGCGCATGTAGGCGGACATTTAAGTCAGAGGTGAAATCCCAGGGCTCAACCCTGGAACTGCCTTTGATACTGGGTG-TCTTGAGTG-TGGAA-GAGGTGAGTGGAATT-CCGAGTGTAG-AGGTAAAA-TTCGT--AGATATTC-GGAGGAACACCAG-TGGCG-AAGGCGGCTCACTGGTCCATTAC-TGACGCTGAGGTGCG-AAAGCGTGGGGA-
	'DQ825690'	TACGAAGGGGGCTAGCG-TTGTTCGGATTTACTGGGCGTAAAGCGCATGTAGGCGGACATTTAAGTCAGAGGTGAAATCCCAGGGCTCAACCCTGGAACTGCCTTTGATACTGGGTG-TCTTGAGTG-TGGAA-GAGGTGAGTGGAATT-CCGAGTGTAG-AGGTAAAA-TTCGT--AGATATTC-GGAGGAACACCAG-TGGCG-AAGGCGGCTCACTGGTCCATTAC-TGACGCTGAGGTGCG-AAAGCGTGGGGA-
	'EU137359'	TACGAAGGGGGCTAGCG-TTGTTCGGATTTACTGGGCGTAAAGCGCATGTAGGCGGACATTTAAGTCAGAGGTGAAATCCCAGGGCTCAACCCTGGAACTGCCTTTGATACTGGGTG-TCTTGAGTG-TGGAA-GAGGTGAGTGGAATT-CCGAGTGTAG-AGGTAAAA-TTCGT--AGATATTC-GGAGGAACACCAG-TGGCG-AAGGCGGCTCACTGGTCCATTAC-TGACGCTGAGGTGCG-AAAGCGTGGGGA-
	'EU137345'	TACGAAGGGGGCTAGCG-TTGTTCGGATTTACTGGGCGTAAAGCGCATGTAGGCGGACATTTAAGTCAGAGGTGAAATCCCAGGGCTCAACCCTGGAACTGCCTTTGATACTGGGTG-TCTTGAGTG-TGGAA-GAGGTGAGTGGAATT-CCGAGTGTAG-AGGTAAAA-TTCGT--AGATATTC-GGAGGAACACCAG-TGGCG-AAGGCGGCTCACTGGTCCATTAC-TGACGCTGAGGTGCG-AAAGCGTGGGGA-
	'EU137343'	TACGAAGGGGGCTAGCG-TTGTTCGGATTTACTGGGCGTAAAGCGCATGTAGGCGGACATTTAAGTCAGAGGTGAAATCCCAGGGCTCAACCCTGGAACTGCCTTTGATACTGGGTG-TCTTGAGTG-TGGAA-GAGGTGAGTGGAATT-CCGAGTGTAG-AGGTAAAA-TTCGT--AGATATTC-GGAGGAACACCAG-TGGCG-AAGGCGGCTCACTGGTCCATTAC-TGACGCTGAGGTGCG-AAAGCGTGGGGA-
	'EU137351'	TACGAAGGGGGCTAGCG-TTGTTCGGATTTACTGGGCGTAAAGCGCATGTAGGCGGACATTTAAGTCAGAGGTGAAATCCCAGGGCTCAACCCTGGAACTGCCTTTGATACTGGGTG-TCTTGAGTG-TGGAA-GAGGTGAGTGGAATT-CCGAGTGTAG-AGGTAAAA-TTCGT--AGATATTC-GGAGGAACACCAG-TGGCG-AAGGCGGCTCACTGGTCCATTAC-TGACGCTGAGGTGCG-AAAGCGTGGGGA-
	'EU137355'	TACGAAGGGGGCTAGCG-TTGTTCGGATTTACTGGGCGTAAAGCGCATGTAGGCGGACATTTAAGTCAGAGGTGAAATCCCAGGGCTCAACCCTGGAACTGCCTTTGATACTGGGTG-TCTTGAGTG-TGGAA-GAGGTGAGTGGAATT-CCGAGTGTAG-AGGTAAAA-TTCGT--AGATATTC-GGAGGAACACCAG-TGGCG-AAGGCGGCTCACTGGTCCATTAC-TGACGCTGAGGTGCG-AAAGCGTGGGGA-
	'EU137476'	TACGAAGGGGGCTAGCG-TTGTTCGGATTTACTGGGCGTAAAGCGCATGTAGGCGGACATTTAAGTCAGAGGTGAAATCCCAGGGCTCAACCCTGGAACTGCCTTTGATACTGGGTG-TCTTGAGTG-TGGAA-GAGGTGAGTGGAATT-CCGAGTGTAG-AGGTAAAA-TTCGT--AGATATTC-GGAGGAACACCAG-TGGCG-AAGGCGGCTCACTGGTCCATTAC-TGACGCTGAGGTGCG-AAAGCGTGGGGA-
	'EU137471'	TACGAAGGGGGCTAGCG-TTGTTCGGATTTACTGGGCGTAAAGCGCATGTAGGCGGACATTTAAGTCAGAGGTGAAATCCCAGGGCTCAACCCTGGAACTGCCTTTGATACTGGGTG-TCTTGAGTG-TGGAA-GAGGTGAGTGGAATT-CCGAGTGTAG-AGGTAAAA-TTCGT--AGATATTC-GGAGGAACACCAG-TGGCG-AAGGCGGCTCACTGGTCCATTAC-TGACGCTGAGGTGCG-AAAGCGTGGGGA-
	'EU137406'	TACGAAGGGGGCTAGCG-TTGTTCGGATTTACTGGGCGTAAAGCGCATGTAGGCGGACATTTAAGTCAGAGGTGAAATCCCAGGGCTCAACCCTGGAACTGCCTTTGATACTGGGTG-TCTTGAGTG-TGGAA-GAGGTGAGTGGAATT-CCGAGTGTAG-AGGTAAAA-TTCGT--AGATATTC-GGAGGAACACCAG-TGGCG-AAGGCGGCTCACTGGTCCATTAC-TGACGCTGAGGTGCG-AAAGCGTGGGGA-
	'EU137482'	TACGAAGGGGGCTAGCG-TTGTTCGGATTTACTGGGCGTAAAGCGCATGTAGGCGGACATTTAAGTCAGAGGTGAAATCCCAGGGCTCAACCCTGGAACTGCCTTTGATACTGGGTG-TCTTGAGTG-TGGAA-GAGGTGAGTGGAATT-CCGAGTGTAG-AGGTAAAA-TTCGT--AGATATTC-GGAGGAACACCAG-TGGCG-AAGGCGGCTCACTGGTCCATTAC-TGACGCTGAGGTGCG-AAAGCGTGGGGA-
	'EU137484'	TACGAAGGGGGCTAGCG-TTGTTCGGATTTACTGGGCGTAAAGCGCATGTAGGCGGACATTTAAGTCAGAGGTGAAATCCCAGGGCTCAACCCTGGAACTGCCTTTGATACTGGGTG-TCTTGAGTG-TGGAA-GAGGTGAGTGGAATT-CCGAGTGTAG-AGGTAAAA-TTCGT--AGATATTC-GGAGGAACACCAG-TGGCG-AAGGCGGCTCACTGGTCCATTAC-TGACGCTGAGGTGCG-AAAGCGTGGGGA-
	'EU137477'	TACGAAGGGGGCTAGCG-TTGTTCGGATTTACTGGGCGTAAAGCGCATGTAGGCGGACATTTAAGTCAGAGGTGAAATCCCAGGGCTCAACCCTGGAACTGCCTTTGATACTGGGTG-TCTTGAGTG-TGGAA-GAGGTGAGTGGAATT-CCGAGTGTAG-AGGTAAAA-TTCGT--AGATATTC-GGAGGAACACCAG-TGGCG-AAGGCGGCTCACTGGTCCATTAC-TGACGCTGAGGTGCG-AAAGCGTGGGGA-
	'DQ641912'	TACGAAGGGGGCTAGCG-TTGTTCGGATTTACTGGGCGTAAAGCGCATGTAGGCGGACATTTAAGTCAGAGGTGAAATCCCAGGGCTCAACCCTGGAACTGCCTTTGATACTGGGTG-TCTTGAGTG-TGGAA-GAGGTGAGTGGAATT-CCGAGTGTAG-AGGTAAAA-TTCGT--AGATATTC-GGAGGAACACCAG-TGGCG-AAGGCGGCTCACTGGTCCATTAC-TGACGCTGAGGTGCG-AAAGCGTGGGGA-
	'DQ641913'	TACGAAGGGGGCTAGCG-TTGTTCGGATTTACTGGGCGTAAAGCGCATGTAGGCGGACATTTAAGTCAGAGGTGAAATCCCAGGGCTCAACCCTGGAACTGCCTTTGATACTGGGTG-TCTTGAGTG-TGGAA-GAGGTGAGTGGAATT-CCGAGTGTAG-AGGTAAAA-TTCGT--AGATATTC-GGAGGAACACCAG-TGGCG-AAGGCGGCTCACTGGTCCATTAC-TGACGCTGAGGTGCG-AAAGCGTGGGGA-
	'EU137400'	TACGAAGGGGGCTAGCG-TTGTTCGGATTTACTGGGCGTAAAGCGCATGTAGGCGGACATTTAAGTCAGAGGTGAAATCCCAGGGCTCAACCCTGGAACTGCCTTTGATACTGGGTG-TCTTGAGTG-TGGAA-GAGGTGAGTGGAATT-CCGAGTGTAG-AGGTAAAA-TTCGT--AGATATTC-GGAGGAACACCAG-TGGCG-AAGGCGGCTCACTGGTCCATTAC-TGACGCTGAGGTGCG-AAAGCGTGGGGA-
	'AB602528'	TACGAAGGGGGCTAGCG-TTGTTCGGATTTACTGGGCGTAAAGCGCATGTAGGCGGACATTTAAGTCAGAGGTGAAATCCCAGGGCTCAACCCTGGAACTGCCTTTGATACTGGGTG-TCTTGAGTG-TGGAA-GAGGTGAGTGGAATT-CCGAGTGTAG-AGGTAAAA-TTCGT--AGATATTC-GGAGGAACACCAG-TGGCG-AAGGCGGCTCACTGGTCCATTAC-TGACGCTGAGGTGCG-AAAGCGTGGGGA-
	'EU137577'	TACGAAGGGGGCTAGCG-TTGTTCGGATTTACTGGGCGTAAAGCGCATGTAGGCGGACATTTAAGTCAGAGGTGAAATCCCAGGGCTCAACCCTGGAACTGCCTTTGATACTGGGTG-TCTTGAGTG-TGGAA-GAGGTGAGTGGAATT-CCGAGTGTAG-AGGTAAAA-TTCGT--AGATATTC-GGAGGAACACCAG-TGGCG-AAGGCGGCTCACTGGTCCATTAC-TGACGCTGAGGTGCG-AAAGCGTGGGGA-
	'EU137576'	TACGAAGGGGGCTAGCG-TTGTTCGGATTTACTGGGCGTAAAGCGCATGTAGGCGGACATTTAAGTCAGAGGTGAAATCCCAGGGCTCAACCCTGGAACTGCCTTTGATACTGGGTG-TCTTGAGTG-TGGAA-GAGGTGAGTGGAATT-CCGAGTGTAG-AGGTAAAA-TTCGT--AGATATTC-GGAGGAACACCAG-TGGCG-AAGGCGGCTCACTGGTCCATTAC-TGACGCTGAGGTGCG-AAAGCGTGGGGA-
	'EU137587'	TACGAAGGGGGCTAGCG-TTGTTCGGATTTACTGGGCGTAAAGCGCATGTAGGCGGACATTTAAGTCAGAGGTGAAATCCCAGGGCTCAACCCTGGAACTGCCTTTGATACTGGGTG-TCTTGAGTG-TGGAA-GAGGTGAGTGGAATT-CCGAGTGTAG-AGGTAAAA-TTCGT--AGATATTC-GGAGGAACACCAG-TGGCG-AAGGCGGCTCACTGGTCCATTAC-TGACGCTGAGGTGCG-AAAGCGTGGGGA-
	'EU137628'	TACGAAGGGGGCTAGCG-TTGTTCGGATTTACTGGGCGTAAAGCGCATGTAGGCGGACATTTAAGTCAGAGGTGAAATCCCAGGGCTCAACCCTGGAACTGCCTTTGATACTGGGTG-TCTTGAGTG-TGGAA-GAGGTGAGTGGAATT-CCGAGTGTAG-AGGTAAAA-TTCGT--AGATATTC-GGAGGAACACCAG-TGGCG-AAGGCGGCTCACTGGTCCATTAC-TGACGCTGAGGTGCG-AAAGCGTGGGGA-
	'EU137629'	TACGAAGGGGGCTAGCG-TTGTTCGGATTTACTGGGCGTAAAGCGCATGTAGGCGGACATTTAAGTCAGAGGTGAAATCCCAGGGCTCAACCCTGGAACTGCCTTTGATACTGGGTG-TCTTGAGTG-TGGAA-GAGGTGAGTGGAATT-CCGAGTGTAG-AGGTAAAA-TTCGT--AGATATTC-GGAGGAACACCAG-TGGCG-AAGGCGGCTCACTGGTCCATTAC-TGACGCTGAGGTGCG-AAAGCGTGGGGA-
	'EU137597'	TACGAAGGGGGCTAGCG-TTGTTCGGATTTACTGGGCGTAAAGCGCATGTAGGCGGACATTTAAGTCAGAGGTGAAATCCCAGGGCTCAACCCTGGAACTGCCTTTGATACTGGGTG-TCTTGAGTG-TGGAA-GAGGTGAGTGGAATT-CCGAGTGTAG-AGGTAAAA-TTCGT--AGATATTC-GGAGGAACACCAG-TGGCG-AAGGCGGCTCACTGGTCCATTAC-TGACGCTGAGGTGCG-AAAGCGTGGGGA-
	'EU137385'	TACGAAGGGGGCTAGCG-TTGTTCGGATTTACTGGGCGTAAAGCGCATGTAGGCGGACATTTAAGTCAGAGGTGAAATCCCAGGGCTCAACCCTGGAACTGCCTTTGATACTGGGTG-TCTTGAGTG-TGGAA-GAGGTGAGTGGAATT-CCGAGTGTAG-AGGTAAAA-TTCGT--AGATATTC-GGAGGAACACCAG-TGGCG-AAGGCGGCTCACTGGTCCATTAC-TGACGCTGAGGTGCG-AAAGCGTGGGGA-
	'EU137429'	TACGAAGGGGGCTAGCG-TTGTTCGGATTTACTGGGCGTAAAGCGCATGTAGGCGGACATTTAAGTCAGAGGTGAAATCCCAGGGCTCAACCCTGGAACTGCCTTTGATACTGGGTG-TCTTGAGTG-TGGAA-GAGGTGAGTGGAATT-CCGAGTGTAG-AGGTAAAA-TTCGT--AGATATTC-GGAGGAACACCAG-TGGCG-AAGGCGGCTCACTGGTCCATTAC-TGACGCTGAGGTGCG-AAAGCGTGGGGA-
	'EU137599'	TACGAAGGGGGCTAGCG-TTGTTCGGATTTACTGGGCGTAAAGCGCATGTAGGCGGACATTTAAGTCAGAGGTGAAATCCCAGGGCTCAACCCTGGAACTGCCTTTGATACTGGGTG-TCTTGAGTG-TGGAA-GAGGTGAGTGGAATT-CCGAGTGTAG-AGGTAAAA-TTCGT--AGATATTC-GGAGGAACACCAG-TGGCG-AAGGCGGCTCACTGGTCCATTAC-TGACGCTGAGGTGCG-AAAGCGTGGGGA-
	'EU137600'	TACGAAGGGGGCTAGCG-TTGTTCGGATTTACTGGGCGTAAAGCGCATGTAGGCGGACATTTAAGTCAGAGGTGAAATCCCAGGGCTCAACCCTGGAACTGCCTTTGATACTGGGTG-TCTTGAGTG-TGGAA-GAGGTGAGTGGAATT-CCGAGTGTAG-AGGTAAAA-TTCGT--AGATATTC-GGAGGAACACCAG-TGGCG-AAGGCGGCTCACTGGTCCATTAC-TGACGCTGAGGTGCG-AAAGCGTGGGGA-
	'EU137613'	TACGAAGGGGGCTAGCG-TTGTTCGGATTTACTGGGCGTAAAGCGCATGTAGGCGGACATTTAAGTCAGAGGTGAAATCCCAGGGCTCAACCCTGGAACTGCCTTTGATACTGGGTG-TCTTGAGTG-TGGAA-GAGGTGAGTGGAATT-CCGAGTGTAG-AGGTAAAA-TTCGT--AGATATTC-GGAGGAACACCAG-TGGCG-AAGGCGGCTCACTGGTCCATTAC-TGACGCTGAGGTGCG-AAAGCGTGGGGA-
	'EU137356'	TACGAAGGGGGCTAGCG-TTGTTCGGATTTACTGGGCGTAAAGCGCATGTAGGCGGACATTTAAGTCAGAGGTGAAATCCCAGGGCTCAACCCTGGAACTGCCTTTGATACTGGGTG-TCTTGAGTG-TGGAA-GAGGTGAGTGGAATT-CCGAGTGTAG-AGGTAAAA-TTCGT--AGATATTC-GGAGGAACACCAG-TGGCG-AAGGCGGCTCACTGGTCCATTAC-TGACGCTGAGGTGCG-AAAGCGTGGGGA-
	'EU137360'	TACGAAGGGGGCTAGCG-TTGTTCGGATTTACTGGGCGTAAAGCGCATGTAGGCGGACATTTAAGTCAGAGGTGAAATCCCAGGGCTCAACCCTGGAACTGCCTTTGATACTGGGTG-TCTTGAGTG-TGGAA-GAGGTGAGTGGAATT-CCGAGTGTAG-AGGTAAAA-TTCGT--AGATATTC-GGAGGAACACCAG-TGGCG-AAGGCGGCTCACTGGTCCATTAC-TGACGCTGAGGTGCG-AAAGCGTGGGGA-
	'EU137368'	TACGAAGGGGGCTAGCG-TTGTTCGGATTTACTGGGCGTAAAGCGCATGTAGGCGGACATTTAAGTCAGAGGTGAAATCCCAGGGCTCAACCCTGGAACTGCCTTTGATACTGGGTG-TCTTGAGTG-TGGAA-GAGGTGAGTGGAATT-CCGAGTGTAG-AGGTAAAA-TTCGT--AGATATTC-GGAGGAACACCAG-TGGCG-AAGGCGGCTCACTGGTCCATTAC-TGACGCTGAGGTGCG-AAAGCGTGGGGA-
	'EU137397'	TACGAAGGGGGCTAGCG-TTGTTCGGATTTACTGGGCGTAAAGCGCATGTAGGCGGACATTTAAGTCAGAGGTGAAATCCCAGGGCTCAACCCTGGAACTGCCTTTGATACTGGGTG-TCTTGAGTG-TGGAA-GAGGTGAGTGGAATT-CCGAGTGTAG-AGGTAAAA-TTCGT--AGATATTC-GGAGGAACACCAG-TGGCG-AAGGCGGCTCACTGGTCCATTAC-TGACGCTGAGGTGCG-AAAGCGTGGGGA-
	'EU137495'	TACGAAGGGGGCTAGCG-TTGTTCGGATTTACTGGGCGTAAAGCGCATGTAGGCGGACATTTAAGTCAGAGGTGAAATCCCAGGGCTCAACCCTGGAACTGCCTTTGATACTGGGTG-TCTTGAGTG-TGGAA-GAGGTGAGTGGAATT-CCGAGTGTAG-AGGTAAAA-TTCGT--AGATATTC-GGAGGAACACCAG-TGGCG-AAGGCGGCTCACTGGTCCATTAC-TGACGCTGAGGTGCG-AAAGCGTGGGGA-
	'EU137606'	TACGAAGGGGGCTAGCG-TTGTTCGGATTTACTGGGCGTAAAGCGCATGTAGGCGGACATTTAAGTCAGAGGTGAAATCCCAGGGCTCAACCCTGGAACTGCCTTTGATACTGGGTG-TCTTGAGTG-TGGAA-GAGGTGAGTGGAATT-CCGAGTGTAG-AGGTAAAA-TTCGT--AGATATTC-GGAGGAACACCAG-TGGCG-AAGGCGGCTCACTGGTCCATTAC-TGACGCTGAGGTGCG-AAAGCGTGGGGA-
	'EU137598'	TACGAAGGGGGCTAGCG-TTGTTCGGATTTACTGGGCGTAAAGCGCATGTAGGCGGACATTTAAGTCAGAGGTGAAATCCCAGGGCTCAACCCTGGAACTGCCTTTGATACTGGGTG-TCTTGAGTG-TGGAA-GAGGTGAGTGGAATT-CCGAGTGTAG-AGGTAAAA-TTCGT--AGATATTC-GGAGGAACACCAG-TGGCG-AAGGCGGCTCACTGGTCCATTAC-TGACGCTGAGGTGCG-AAAGCGTGGGGA-
	'EU137336'	TACGAAGGGGGCTAGCG-TTGTTCGGATTTACTGGGCGTAAAGCGCATGTAGGCGGACATTTAAGTCAGAGGTGAAATCCCAGGGCTCAACCCTGGAACTGCCTTTGATACTGGGTG-TCTTGAGTG-TGGAA-GAGGTGAGTGGAATT-CCGAGTGTAG-AGGTAAAA-TTCGT--AGATATTC-GGAGGAACACCAG-TGGCG-AAGGCGGCTCACTGGTCCATTAC-TGACGCTGAGGTGCG-AAAGCGTGGGGA-
	'EU137589'	TACGAAGGGGGCTAGCG-TTGTTCGGATTTACTGGGCGTAAAGCGCATGTAGGCGGACATTTAAGTCAGAGGTGAAATCCCAGGGCTCAACCCTGGAACTGCCTTTGATACTGGGTG-TCTTGAGTG-TGGAA-GAGGTGAGTGGAATT-CCGAGTGTAG-AGGTAAAA-TTCGT--AGATATTC-GGAGGAACACCAG-TGGCG-AAGGCGGCTCACTGGTCCATTAC-TGACGCTGAGGTGCG-AAAGCGTGGGGA-
	'EU137431'	TACGAAGGGGGCTAGCG-TTGTTCGGATTTACTGGGCGTAAAGCGCATGTAGGCGGACATTTAAGTCAGAGGTGAAATCCCAGGGCTCAACCCTGGAACTGCCTTTGATACTGGGTG-TCTTGAGTG-TGGAA-GAGGTGAGTGGAATT-CCGAGTGTAG-AGGTAAAA-TTCGT--AGATATTC-GGAGGAACACCAG-TGGCG-AAGGCGGCTCACTGGTCCATTAC-TGACGCTGAGGTGCG-AAAGCGTGGGGA-
	'EU137615'	TACGAAGGGGGCTAGCG-TTGTTCGGATTTACTGGGCGTAAAGCGCATGTAGGCGGACATTTAAGTCAGAGGTGAAATCCCAGGGCTCAACCCTGGAACTGCCTTTGATACTGGGTG-TCTTGAGTG-TGGAA-GAGGTGAGTGGAATT-CCGAGTGTAG-AGGTAAAA-TTCGT--AGATATTC-GGAGGAACACCAG-TGGCG-AAGGCGGCTCACTGGTCCATTAC-TGACGCTGAGGTGCG-AAAGCGTGGGGA-
	'DQ825691'	TACGAAGGGGGCTAGCG-TTGTTCGGATTTACTGGGCGTAAAGCGCATGTAGGCGGACATTTAAGTCAGAGGTGAAATCCCAGGGCTCAACCCTGGAACTGCCTTTGATACTGGGTG-TCTTGAGTG-TGGAA-GAGGTGAGTGGAATT-CCGAGTGTAG-AGGTAAAA-TTCGT--AGATATTC-GGAGGAACACCAG-TGGCG-AAGGCGGCTCACTGGTCCATTAC-TGACGCTGAGGTGCG-AAAGCGTGGGGA-
	'EU137574'	TACGAAGGGGGCTAGCG-TTGTTCGGATTTACTGGGCGTAAAGCGCATGTAGGCGGACATTTAAGTCAGAGGTGAAATCCCAGGGCTCAACCCTGGAACTGCCTTTGATACTGGGTG-TCTTGAGTG-TGGAA-GAGGTGAGTGGAATT-CCGAGTGTAG-AGGTAAAA-TTCGT--AGATATTC-GGAGGAACACCAG-TGGCG-AAGGCGGCTCACTGGTCCATTAC-TGACGCTGAGGTGCG-AAAGCGTGGGGA-
	'EU137627'	TACGAAGGGGGCTAGCG-TTGTTCGGATTTACTGGGCGTAAAGCGCATGTAGGCGGACATTTAAGTCAGAGGTGAAATCCCAGGGCTCAACCCTGGAACTGCCTTTGATACTGGGTG-TCTTGAGTG-TGGAA-GAGGTGAGTGGAATT-CCGAGTGTAG-AGGTAAAA-TTCGT--AGATATTC-GGAGGAACACCAG-TGGCG-AAGGCGGCTCACTGGTCCATTAC-TGACGCTGAGGTGCG-AAAGCGTGGGGA-
	'EU137366'	TACGAAGGGGGCTAGCG-TTGTTCGGATTTACTGGGCGTAAAGCGCATGTAGGCGGACATTTAAGTCAGAGGTGAAATCCCAGGGCTCAACCCTGGAACTGCCTTTGATACTGGGTG-TCTTGAGTG-TGGAA-GAGGTGAGTGGAATT-CCGAGTGTAG-AGGTAAAA-TTCGT--AGATATTC-GGAGGAACACCAG-TGGCG-AAGGCGGCTCACTGGTCCATTAC-TGACGCTGAGGTGCG-AAAGCGTGGGGA-
	'EU137436'	TACGAAGGGGGCTAGCG-TTGTTCGGATTTACTGGGCGTAAAGCGCATGTAGGCGGACATTTAAGTCAGAGGTGAAATCCCAGGGCTCAACCCTGGAACTGCCTTTGATACTGGGTG-TCTTGAGTG-TGGAA-GAGGTGAGTGGAATT-CCGAGTGTAG-AGGTAAAA-TTCGT--AGATATTC-GGAGGAACACCAG-TGGCG-AAGGCGGCTCACTGGTCCATTAC-TGACGCTGAGGTGCG-AAAGCGTGGGGA-
	'EU137583'	TACGAAGGGGGCTAGCG-TTGTTCGGATTTACTGGGCGTAAAGCGCATGTAGGCGGACATTTAAGTCAGAGGTGAAATCCCAGGGCTCAACCCTGGAACTGCCTTTGATACTGGGTG-TCTTGAGTG-TGGAA-GAGGTGAGTGGAATT-CCGAGTGTAG-AGGTAAAA-TTCGT--AGATATTC-GGAGGAACACCAG-TGGCG-AAGGCGGCTCACTGGTCCATTAC-TGACGCTGAGGTGCG-AAAGCGTGGGGA-
	'EU137607'	TACGAAGGGGGCTAGCG-TTGTTCGGATTTACTGGGCGTAAAGCGCATGTAGGCGGACATTTAAGTCAGAGGTGAAATCCCAGGGCTCAACCCTGGAACTGCCTTTGATACTGGGTG-TCTTGAGTG-TGGAA-GAGGTGAGTGGAATT-CCGAGTGTAG-AGGTAAAA-TTCGT--AGATATTC-GGAGGAACACCAG-TGGCG-AAGGCGGCTCACTGGTCCATTAC-TGACGCTGAGGTGCG-AAAGCGTGGGGA-
	'EU137619'	TACGAAGGGGGCTAGCG-TTGTTCGGATTTACTGGGCGTAAAGCGCATGTAGGCGGACATTTAAGTCAGAGGTGAAATCCCAGGGCTCAACCCTGGAACTGCCTTTGATACTGGGTG-TCTTGAGTG-TGGAA-GAGGTGAGTGGAATT-CCGAGTGTAG-AGGTAAAA-TTCGT--AGATATTC-GGAGGAACACCAG-TGGCG-AAGGCGGCTCACTGGTCCATTAC-TGACGCTGAGGTGCG-AAAGCGTGGGGA-
	'EU137501'	TACGAAGGGGGCTAGCG-TTGTTCGGATTTACTGGGCGTAAAGCGCATGTAGGCGGACATTTAAGTCAGAGGTGAAATCCCAGGGCTCAACCCTGGAACTGCCTTTGATACTGGGTG-TCTTGAGTG-TGGAA-GAGGTGAGTGGAATT-CCGAGTGTAG-AGGTAAAA-TTCGT--AGATATTC-GGAGGAACACCAG-TGGCG-AAGGCGGCTCACTGGTCCATTAC-TGACGCTGAGGTGCG-AAAGCGTGGGGA-
	'EU137513'	TACGAAGGGGGCTAGCG-TTGTTCGGATTTACTGGGCGTAAAGCGCATGTAGGCGGACATTTAAGTCAGAGGTGAAATCCCAGGGCTCAACCCTGGAACTGCCTTTGATACTGGGTG-TCTTGAGTG-TGGAA-GAGGTGAGTGGAATT-CCGAGTGTAG-AGGTAAAA-TTCGT--AGATATTC-GGAGGAACACCAG-TGGCG-AAGGCGGCTCACTGGTCCATTAC-TGACGCTGAGGTGCG-AAAGCGTGGGGA-
	'EU137421'	TACGAAGGGGGCTAGCG-TTGTTCGGATTTACTGGGCGTAAAGCGCATGTAGGCGGACATTTAAGTCAGAGGTGAAATCCCAGGGCTCAACCCTGGAACTGCCTTTGATACTGGGTG-TCTTGAGTG-TGGAA-GAGGTGAGTGGAATT-CCGAGTGTAG-AGGTAAAA-TTCGT--AGATATTC-GGAGGAACACCAG-TGGCG-AAGGCGGCTCACTGGTCCATTAC-TGACGCTGAGGTGCG-AAAGCGTGGGGA-
	'EU137496'	TACGAAGGGGGCTAGCG-TTGTTCGGATTTACTGGGCGTAAAGCGCATGTAGGCGGACATTTAAGTCAGAGGTGAAATCCCAGGGCTCAACCCTGGAACTGCCTTTGATACTGGGTG-TCTTGAGTG-TGGAA-GAGGTGAGTGGAATT-CCGAGTGTAG-AGGTAAAA-TTCGT--AGATATTC-GGAGGAACACCAG-TGGCG-AAGGCGGCTCACTGGTCCATTAC-TGACGCTGAGGTGCG-AAAGCGTGGGGA-
	'EU137414'	TACGAAGGGGGCTAGCG-TTGTTCGGATTTACTGGGCGTAAAGCGCATGTAGGCGGACATTTAAGTCAGAGGTGAAATCCCAGGGCTCAACCCTGGAACTGCCTTTGATACTGGGTG-TCTTGAGTG-TGGAA-GAGGTGAGTGGAATT-CCGAGTGTAG-AGGTAAAA-TTCGT--AGATATTC-GGAGGAACACCAG-TGGCG-AAGGCGGCTCACTGGTCCATTAC-TGACGCTGAGGTGCG-AAAGCGTGGGGA-
	'EU137398'	TACGAAGGGGGCTAGCG-TTGTTCGGATTTACTGGGCGTAAAGCGCATGTAGGCGGACATTTAAGTCAGAGGTGAAATCCCAGGGCTCAACCCTGGAACTGCCTTTGATACTGGGTG-TCTTGAGTG-TGGAA-GAGGTGAGTGGAATT-CCGAGTGTAG-AGGTAAAA-TTCGT--AGATATTC-GGAGGAACACCAG-TGGCG-AAGGCGGCTCACTGGTCCATTAC-TGACGCTGAGGTGCG-AAAGCGTGGGGA-
	'EU137353'	TACGAAGGGGGCTAGCG-TTGTTCGGATTTACTGGGCGTAAAGCGCATGTAGGCGGACATTTAAGTCAGAGGTGAAATCCCAGGGCTCAACCCTGGAACTGCCTTTGATACTGGGTG-TCTTGAGTG-TGGAA-GAGGTGAGTGGAATT-CCGAGTGTAG-AGGTAAAA-TTCGT--AGATATTC-GGAGGAACACCAG-TGGCG-AAGGCGGCTCACTGGTCCATTAC-TGACGCTGAGGTGCG-AAAGCGTGGGGA-
	'EU137527'	TACGAAGGGGGCTAGCG-TTGTTCGGATTTACTGGGCGTAAAGCGCATGTAGGCGGACATTTAAGTCAGAGGTGAAATCCCAGGGCTCAACCCTGGAACTGCCTTTGATACTGGGTG-TCTTGAGTG-TGGAA-GAGGTGAGTGGAATT-CCGAGTGTAG-AGGTAAAA-TTCGT--AGATATTC-GGAGGAACACCAG-TGGCG-AAGGCGGCTCACTGGTCCATTAC-TGACGCTGAGGTGCG-AAAGCGTGGGGA-
	'EU137542'	TACGAAGGGGGCTAGCG-TTGTTCGGATTTACTGGGCGTAAAGCGCATGTAGGCGGACATTTAAGTCAGAGGTGAAATCCCAGGGCTCAACCCTGGAACTGCCTTTGATACTGGGTG-TCTTGAGTG-TGGAA-GAGGTGAGTGGAATT-CCGAGTGTAG-AGGTAAAA-TTCGT--AGATATTC-GGAGGAACACCAG-TGGCG-AAGGCGGCTCACTGGTCCATTAC-TGACGCTGAGGTGCG-AAAGCGTGGGGA-
	'EU137575'	TACGAAGGGGGCTAGCG-TTGTTCGGATTTACTGGGCGTAAAGCGCATGTAGGCGGACATTTAAGTCAGAGGTGAAATCCCAGGGCTCAACCCTGGAACTGCCTTTGATACTGGGTG-TCTTGAGTG-TGGAA-GAGGTGAGTGGAATT-CCGAGTGTAG-AGGTAAAA-TTCGT--AGATATTC-GGAGGAACACCAG-TGGCG-AAGGCGGCTCACTGGTCCATTAC-TGACGCTGAGGTGCG-AAAGCGTGGGGA-
	'EU137335'	TACGAAGGGGGCTAGCG-TTGTTCGGATTTACTGGGCGTAAAGCGCATGTAGGCGGACATTTAAGTCAGAGGTGAAATCCCAGGGCTCAACCCTGGAACTGCCTTTGATACTGGGTG-TCTTGAGTG-TGGAA-GAGGTGAGTGGAATT-CCGAGTGTAG-AGGTAAAA-TTCGT--AGATATTC-GGAGGAACACCAG-TGGCG-AAGGCGGCTCACTGGTCCATTAC-TGACGCTGAGGTGCG-AAAGCGTGGGGA-
	'EU137367'	TACGAAGGGGGCTAGCG-TTGTTCGGATTTACTGGGCGTAAAGCGCATGTAGGCGGACATTTAAGTCAGAGGTGAAATCCCAGGGCTCAACCCTGGAACTGCCTTTGATACTGGGTG-TCTTGAGTG-TGGAA-GAGGTGAGTGGAATT-CCGAGTGTAG-AGGTAAAA-TTCGT--AGATATTC-GGAGGAACACCAG-TGGCG-AAGGCGGCTCACTGGTCCATTAC-TGACGCTGAGGTGCG-AAAGCGTGGGGA-
	'EU137487'	TACGAAGGGGGCTAGCG-TTGTTCGGATTTACTGGGCGTAAAGCGCATGTAGGCGGACATTTAAGTCAGAGGTGAAATCCCAGGGCTCAACCCTGGAACTGCCTTTGATACTGGGTG-TCTTGAGTG-TGGAA-GAGGTGAGTGGAATT-CCGAGTGTAG-AGGTAAAA-TTCGT--AGATATTC-GGAGGAACACCAG-TGGCG-AAGGCGGCTCACTGGTCCATTAC-TGACGCTGAGGTGCG-AAAGCGTGGGGA-
	'EU137393'	TACGAAGGGGGCTAGCG-TTGTTCGGATTTACTGGGCGTAAAGCGCATGTAGGCGGACATTTAAGTCAGAGGTGAAATCCCAGGGCTCAACCCTGGAACTGCCTTTGATACTGGGTG-TCTTGAGTG-TGGAA-GAGGTGAGTGGAATT-CCGAGTGTAG-AGGTAAAA-TTCGT--AGATATTC-GGAGGAACACCAG-TGGCG-AAGGCGGCTCACTGGTCCATTAC-TGACGCTGAGGTGCG-AAAGCGTGGGGA-
	'EU137392'	TACGAAGGGGGCTAGCG-TTGTTCGGATTTACTGGGCGTAAAGCGCATGTAGGCGGACATTTAAGTCAGAGGTGAAATCCCAGGGCTCAACCCTGGAACTGCCTTTGATACTGGGTG-TCTTGAGTG-TGGAA-GAGGTGAGTGGAATT-CCGAGTGTAG-AGGTAAAA-TTCGT--AGATATTC-GGAGGAACACCAG-TGGCG-AAGGCGGCTCACTGGTCCATTAC-TGACGCTGAGGTGCG-AAAGCGTGGGGA-
	'EU137423'	TACGAAGGGGGCTAGCG-TTGTTCGGATTTACTGGGCGTAAAGCGCATGTAGGCGGACATTTAAGTCAGAGGTGAAATCCCAGGGCTCAACCCTGGAACTGCCTTTGATACTGGGTG-TCTTGAGTG-TGGAA-GAGGTGAGTGGAATT-CCGAGTGTAG-AGGTAAAA-TTCGT--AGATATTC-GGAGGAACACCAG-TGGCG-AAGGCGGCTCACTGGTCCATTAC-TGACGCTGAGGTGCG-AAAGCGTGGGGA-
	'EU137584'	TACGAAGGGGGCTAGCG-TTGTTCGGATTTACTGGGCGTAAAGCGCATGTAGGCGGACATTTAAGTCAGAGGTGAAATCCCAGGGCTCAACCCTGGAACTGCCTTTGATACTGGGTG-TCTTGAGTG-TGGAA-GAGGTGAGTGGAATT-CCGAGTGTAG-AGGTAAAA-TTCGT--AGATATTC-GGAGGAACACCAG-TGGCG-AAGGCGGCTCACTGGTCCATTAC-TGACGCTGAGGTGCG-AAAGCGTGGGGA-
	'EU137608'	TACGAAGGGGGCTAGCG-TTGTTCGGATTTACTGGGCGTAAAGCGCATGTAGGCGGACATTTAAGTCAGAGGTGAAATCCCAGGGCTCAACCCTGGAACTGCCTTTGATACTGGGTG-TCTTGAGTG-TGGAA-GAGGTGAGTGGAATT-CCGAGTGTAG-AGGTAAAA-TTCGT--AGATATTC-GGAGGAACACCAG-TGGCG-AAGGCGGCTCACTGGTCCATTAC-TGACGCTGAGGTGCG-AAAGCGTGGGGA-
	'EU137520'	TACGAAGGGGGCTAGCG-TTGTTCGGATTTACTGGGCGTAAAGCGCATGTAGGCGGACATTTAAGTCAGAGGTGAAATCCCAGGGCTCAACCCTGGAACTGCCTTTGATACTGGGTG-TCTTGAGTG-TGGAA-GAGGTGAGTGGAATT-CCGAGTGTAG-AGGTAAAA-TTCGT--AGATATTC-GGAGGAACACCAG-TGGCG-AAGGCGGCTCACTGGTCCATTAC-TGACGCTGAGGTGCG-AAAGCGTGGGGA-
	'EU137422'	TACGAAGGGGGCTAGCG-TTGTTCGGATTTACTGGGCGTAAAGCGCATGTAGGCGGACATTTAAGTCAGAGGTGAAATCCCAGGGCTCAACCCTGGAACTGCCTTTGATACTGGGTG-TCTTGAGTG-TGGAA-GAGGTGAGTGGAATT-CCGAGTGTAG-AGGTAAAA-TTCGT--AGATATTC-GGAGGAACACCAG-TGGCG-AAGGCGGCTCACTGGTCCATTAC-TGACGCTGAGGTGCG-AAAGCGTGGGGA-
	'EU137466'	TACGAAGGGGGCTAGCG-TTGTTCGGATTTACTGGGCGTAAAGCGCATGTAGGCGGACATTTAAGTCAGAGGTGAAATCCCAGGGCTCAACCCTGGAACTGCCTTTGATACTGGGTG-TCTTGAGTG-TGGAA-GAGGTGAGTGGAATT-CCGAGTGTAG-AGGTAAAA-TTCGT--AGATATTC-GGAGGAACACCAG-TGGCG-AAGGCGGCTCACTGGTCCATTAC-TGACGCTGAGGTGCG-AAAGCGTGGGGA-
	'EU137494'	TACGAAGGGGGCTAGCG-TTGTTCGGATTTACTGGGCGTAAAGCGCATGTAGGCGGACATTTAAGTCAGAGGTGAAATCCCAGGGCTCAACCCTGGAACTGCCTTTGATACTGGGTG-TCTTGAGTG-TGGAA-GAGGTGAGTGGAATT-CCGAGTGTAG-AGGTAAAA-TTCGT--AGATATTC-GGAGGAACACCAG-TGGCG-AAGGCGGCTCACTGGTCCATTAC-TGACGCTGAGGTGCG-AAAGCGTGGGGA-
	'EU137488'	TACGAAGGGGGCTAGCG-TTGTTCGGATTTACTGGGCGTAAAGCGCATGTAGGCGGACATTTAAGTCAGAGGTGAAATCCCAGGGCTCAACCCTGGAACTGCCTTTGATACTGGGTG-TCTTGAGTG-TGGAA-GAGGTGAGTGGAATT-CCGAGTGTAG-AGGTAAAA-TTCGT--AGATATTC-GGAGGAACACCAG-TGGCG-AAGGCGGCTCACTGGTCCATTAC-TGACGCTGAGGTGCG-AAAGCGTGGGGA-
	'EU137379'	TACGAAGGGGGCTAGCG-TTGTTCGGATTTACTGGGCGTAAAGCGCATGTAGGCGGACATTTAAGTCAGAGGTGAAATCCCAGGGCTCAACCCTGGAACTGCCTTTGATACTGGGTG-TCTTGAGTG-TGGAA-GAGGTGAGTGGAATT-CCGAGTGTAG-AGGTAAAA-TTCGT--AGATATTC-GGAGGAACACCAG-TGGCG-AAGGCGGCTCACTGGTCCATTAC-TGACGCTGAGGTGCG-AAAGCGTGGGGA-
	'EU137346'	TACGAAGGGGGCTAGCG-TTGTTCGGATTTACTGGGCGTAAAGCGCATGTAGGCGGACATTTAAGTCAGAGGTGAAATCCCAGGGCTCAACCCTGGAACTGCCTTTGATACTGGGTG-TCTTGAGTG-TGGAA-GAGGTGAGTGGAATT-CCGAGTGTAG-AGGTAAAA-TTCGT--AGATATTC-GGAGGAACACCAG-TGGCG-AAGGCGGCTCACTGGTCCATTAC-TGACGCTGAGGTGCG-AAAGCGTGGGGA-
	'EU137544'	TACGAAGGGGGCTAGCG-TTGTTCGGATTTACTGGGCGTAAAGCGCATGTAGGCGGACATTTAAGTCAGAGGTGAAATCCCAGGGCTCAACCCTGGAACTGCCTTTGATACTGGGTG-TCTTGAGTG-TGGAA-GAGGTGAGTGGAATT-CCGAGTGTAG-AGGTAAAA-TTCGT--AGATATTC-GGAGGAACACCAG-TGGCG-AAGGCGGCTCACTGGTCCATTAC-TGACGCTGAGGTGCG-AAAGCGTGGGGA-
	'EU137558'	TACGAAGGGGGCTAGCG-TTGTTCGGATTTACTGGGCGTAAAGCGCATGTAGGCGGACATTTAAGTCAGAGGTGAAATCCCAGGGCTCAACCCTGGAACTGCCTTTGATACTGGGTG-TCTTGAGTG-TGGAA-GAGGTGAGTGGAATT-CCGAGTGTAG-AGGTAAAA-TTCGT--AGATATTC-GGAGGAACACCAG-TGGCG-AAGGCGGCTCACTGGTCCATTAC-TGACGCTGAGGTGCG-AAAGCGTGGGGA-
	'EU137549'	TACGAAGGGGGCTAGCG-TTGTTCGGATTTACTGGGCGTAAAGCGCATGTAGGCGGACATTTAAGTCAGAGGTGAAATCCCAGGGCTCAACCCTGGAACTGCCTTTGATACTGGGTG-TCTTGAGTG-TGGAA-GAGGTGAGTGGAATT-CCGAGTGTAG-AGGTAAAA-TTCGT--AGATATTC-GGAGGAACACCAG-TGGCG-AAGGCGGCTCACTGGTCCATTAC-TGACGCTGAGGTGCG-AAAGCGTGGGGA-
	'EU137447'	TACGAAGGGGGCTAGCG-TTGTTCGGATTTACTGGGCGTAAAGCGCATGTAGGCGGACATTTAAGTCAGAGGTGAAATCCCAGGGCTCAACCCTGGAACTGCCTTTGATACTGGGTG-TCTTGAGTG-TGGAA-GAGGTGAGTGGAATT-CCGAGTGTAG-AGGTAAAA-TTCGT--AGATATTC-GGAGGAACACCAG-TGGCG-AAGGCGGCTCACTGGTCCATTAC-TGACGCTGAGGTGCG-AAAGCGTGGGGA-
	'EU137350'	TACGAAGGGGGCTAGCG-TTGTTCGGATTTACTGGGCGTAAAGCGCATGTAGGCGGACATTTAAGTCAGAGGTGAAATCCCAGGGCTCAACCCTGGAACTGCCTTTGATACTGGGTG-TCTTGAGTG-TGGAA-GAGGTGAGTGGAATT-CCGAGTGTAG-AGGTAAAA-TTCGT--AGATATTC-GGAGGAACACCAG-TGGCG-AAGGCGGCTCACTGGTCCATTAC-TGACGCTGAGGTGCG-AAAGCGTGGGGA-
	'EU137443'	TACGAAGGGGGCTAGCG-TTGTTCGGATTTACTGGGCGTAAAGCGCATGTAGGCGGACATTTAAGTCAGAGGTGAAATCCCAGGGCTCAACCCTGGAACTGCCTTTGATACTGGGTG-TCTTGAGTG-TGGAA-GAGGTGAGTGGAATT-CCGAGTGTAG-AGGTAAAA-TTCGT--AGATATTC-GGAGGAACACCAG-TGGCG-AAGGCGGCTCACTGGTCCATTAC-TGACGCTGAGGTGCG-AAAGCGTGGGGA-
	'EU137399'	TACGAAGGGGGCTAGCG-TTGTTCGGATTTACTGGGCGTAAAGCGCATGTAGGCGGACATTTAAGTCAGAGGTGAAATCCCAGGGCTCAACCCTGGAACTGCCTTTGATACTGGGTG-TCTTGAGTG-TGGAA-GAGGTGAGTGGAATT-CCGAGTGTAG-AGGTAAAA-TTCGT--AGATATTC-GGAGGAACACCAG-TGGCG-AAGGCGGCTCACTGGTCCATTAC-TGACGCTGAGGTGCG-AAAGCGTGGGGA-
	'EU137621'	TACGAAGGGGGCTAGCG-TTGTTCGGATTTACTGGGCGTAAAGCGCATGTAGGCGGACATTTAAGTCAGAGGTGAAATCCCAGGGCTCAACCCTGGAACTGCCTTTGATACTGGGTG-TCTTGAGTG-TGGAA-GAGGTGAGTGGAATT-CCGAGTGTAG-AGGTAAAA-TTCGT--AGATATTC-GGAGGAACACCAG-TGGCG-AAGGCGGCTCACTGGTCCATTAC-TGACGCTGAGGTGCG-AAAGCGTGGGGA-
	'EU137420'	TACGAAGGGGGCTAGCG-TTGTTCGGATTTACTGGGCGTAAAGCGCATGTAGGCGGACATTTAAGTCAGAGGTGAAATCCCAGGGCTCAACCCTGGAACTGCCTTTGATACTGGGTG-TCTTGAGTG-TGGAA-GAGGTGAGTGGAATT-CCGAGTGTAG-AGGTAAAA-TTCGT--AGATATTC-GGAGGAACACCAG-TGGCG-AAGGCGGCTCACTGGTCCATTAC-TGACGCTGAGGTGCG-AAAGCGTGGGGA-
	'EU137372'	TACGAAGGGGGCTAGCG-TTGTTCGGATTTACTGGGCGTAAAGCGCATGTAGGCGGACATTTAAGTCAGAGGTGAAATCCCAGGGCTCAACCCTGGAACTGCCTTTGATACTGGGTG-TCTTGAGTG-TGGAA-GAGGTGAGTGGAATT-CCGAGTGTAG-AGGTAAAA-TTCGT--AGATATTC-GGAGGAACACCAG-TGGCG-AAGGCGGCTCACTGGTCCATTAC-TGACGCTGAGGTGCG-AAAGCGTGGGGA-
	'EU137512'	TACGAAGGGGGCTAGCG-TTGTTCGGATTTACTGGGCGTAAAGCGCATGTAGGCGGACATTTAAGTCAGAGGTGAAATCCCAGGGCTCAACCCTGGAACTGCCTTTGATACTGGGTG-TCTTGAGTG-TGGAA-GAGGTGAGTGGAATT-CCGAGTGTAG-AGGTAAAA-TTCGT--AGATATTC-GGAGGAACACCAG-TGGCG-AAGGCGGCTCACTGGTCCATTAC-TGACGCTGAGGTGCG-AAAGCGTGGGGA-
	'EU137526'	TACGAAGGGGGCTAGCG-TTGTTCGGATTTACTGGGCGTAAAGCGCATGTAGGCGGACATTTAAGTCAGAGGTGAAATCCCAGGGCTCAACCCTGGAACTGCCTTTGATACTGGGTG-TCTTGAGTG-TGGAA-GAGGTGAGTGGAATT-CCGAGTGTAG-AGGTAAAA-TTCGT--AGATATTC-GGAGGAACACCAG-TGGCG-AAGGCGGCTCACTGGTCCATTAC-TGACGCTGAGGTGCG-AAAGCGTGGGGA-
	'EU137622'	TACGAAGGGGGCTAGCG-TTGTTCGGATTTACTGGGCGTAAAGCGCATGTAGGCGGACATTTAAGTCAGAGGTGAAATCCCAGGGCTCAACCCTGGAACTGCCTTTGATACTGGGTG-TCTTGAGTG-TGGAA-GAGGTGAGTGGAATT-CCGAGTGTAG-AGGTAAAA-TTCGT--AGATATTC-GGAGGAACACCAG-TGGCG-AAGGCGGCTCACTGGTCCATTAC-TGACGCTGAGGTGCG-AAAGCGTGGGGA-
	'EU137519'	TACGAAGGGGGCTAGCG-TTGTTCGGATTTACTGGGCGTAAAGCGCATGTAGGCGGACATTTAAGTCAGAGGTGAAATCCCAGGGCTCAACCCTGGAACTGCCTTTGATACTGGGTG-TCTTGAGTG-TGGAA-GAGGTGAGTGGAATT-CCGAGTGTAG-AGGTAAAA-TTCGT--AGATATTC-GGAGGAACACCAG-TGGCG-AAGGCGGCTCACTGGTCCATTAC-TGACGCTGAGGTGCG-AAAGCGTGGGGA-
	'EU137605'	TACGAAGGGGGCTAGCG-TTGTTCGGATTTACTGGGCGTAAAGCGCATGTAGGCGGACATTTAAGTCAGAGGTGAAATCCCAGGGCTCAACCCTGGAACTGCCTTTGATACTGGGTG-TCTTGAGTG-TGGAA-GAGGTGAGTGGAATT-CCGAGTGTAG-AGGTAAAA-TTCGT--AGATATTC-GGAGGAACACCAG-TGGCG-AAGGCGGCTCACTGGTCCATTAC-TGACGCTGAGGTGCG-AAAGCGTGGGGA-
	'EU137567'	TACGAAGGGGGCTAGCG-TTGTTCGGATTTACTGGGCGTAAAGCGCATGTAGGCGGACATTTAAGTCAGAGGTGAAATCCCAGGGCTCAACCCTGGAACTGCCTTTGATACTGGGTG-TCTTGAGTG-TGGAA-GAGGTGAGTGGAATT-CCGAGTGTAG-AGGTAAAA-TTCGT--AGATATTC-GGAGGAACACCAG-TGGCG-AAGGCGGCTCACTGGTCCATTAC-TGACGCTGAGGTGCG-AAAGCGTGGGGA-
	'EU137439'	TACGAAGGGGGCTAGCG-TTGTTCGGATTTACTGGGCGTAAAGCGCATGTAGGCGGACATTTAAGTCAGAGGTGAAATCCCAGGGCTCAACCCTGGAACTGCCTTTGATACTGGGTG-TCTTGAGTG-TGGAA-GAGGTGAGTGGAATT-CCGAGTGTAG-AGGTAAAA-TTCGT--AGATATTC-GGAGGAACACCAG-TGGCG-AAGGCGGCTCACTGGTCCATTAC-TGACGCTGAGGTGCG-AAAGCGTGGGGA-
	'EU137638'	TACGAAGGGGGCTAGCG-TTGTTCGGATTTACTGGGCGTAAAGCGCATGTAGGCGGACATTTAAGTCAGAGGTGAAATCCCAGGGCTCAACCCTGGAACTGCCTTTGATACTGGGTG-TCTTGAGTG-TGGAA-GAGGTGAGTGGAATT-CCGAGTGTAG-AGGTAAAA-TTCGT--AGATATTC-GGAGGAACACCAG-TGGCG-AAGGCGGCTCACTGGTCCATTAC-TGACGCTGAGGTGCG-AAAGCGTGGGGA-
	'KJ944277'	TACGAAGGGGGCTAGCG-TTGTTCGGATTTACTGGGCGTAAAGCGCATGTAGGCGGACATTTAAGTCAGAGGTGAAATCCCAGGGCTCAACCCTGGAACTGCCTTTGATACTGGGTG-TCTTGAGTG-TGGAA-GAGGTGAGTGGAATT-CCGAGTGTAG-AGGTAAAA-TTCGT--AGATATTC-GGAGGAACACCAG-TGGCG-AAGGCGGCTCACTGGTCCATTAC-TGACGCTGAGGTGCG-AAAGCGTGGGGA-
	'AY515120'	TACGAAGGGGGCTAGCG-TTGTTCGGATTTACTGGGCGTAAAGCGCACGTAGGCGGATATTTAAGTCAGAGGTGAAATCCCAGGGCTTAACCCTGGAACTGCCTTTGATACTGGATA-TCTTGAGTG-TGGAA-GAGGTGAGTGGAATT-CCGAGTGTAG-AGGTAAAA-TTCGT--AGATATTC-GGAGGAACACCAG-TGGCG-AAGGCGGCTCACTGGTCCATTAC-TGACGCTGAGGTGCG-AAAGCGTGGGGA-
	'NR_115255'	TACGAAGGGGGCTAGCG-TTGTTCGGATTTACTGGGCGTAAAGCGCACGTAGGCGGATATTTAAGTCAGAGGTGAAATCCCAGGGCTTAACCCTGGAACTGCCTTTGATACTGGATA-TCTTGAGTG-TGGAA-GAGGTGAGTGGAATT-CCGAGTGTAG-AGGTAAAA-TTCGT--AGATATTC-GGAGGAACACCAG-TGGCG-AAGGCGGCTCACTGGTCCATTAC-TGACGCTGAGGTGCG-AAAGCGTGGGGA-
	'JX416279'	TACGAAGGGGGCTAGCG-TTGTTCGGATTTACTGGGCGTAAAGCGCATGTAGGCGGATATTTAAGTCAGAGGTGAAATCCCAGGGCTCAACCCTGGAACTGCCTTTGATACTGGATG-TCTTGAGTA-TGGAA-GAGGTGAGTGGAATT-CCGAGTGTAG-AGGTAAAA-TTCGT--AGATATTC-GGAGGAACACCAG-TGGCG-AAGGCGGCTCACTGGTCCATTAC-TGACGCTGAGGTGCG-AAAGCGTGGGGA-
	'JX416272'	TACGAAGGGGGCTAGCG-TTGTTCGGATTTACTGGGCGTAAAGCGCATGTAGGCGGATATTTAAGTCAGGGGTGAAATCCCAGGGCTCAACCCTGGAACTGCCTTTGATACTGGATG-TCTTGAGTA-TGGAA-GAGGTGAGTGGAATT-CCGAGTGTAG-AGGTAAAA-TTCGT--AGATATTC-GGAAGAACACCAG-TGGCG-AAGGCGGCTCACTGGTCCATTAC-TGACGCTGAGGTGCG-AAAGCGTGGGGA-
	'KP715471'	TACGAAGGGGGCTAGCG-TTGTTCGGATTTACTGGGCGTAAAGCGCATGTAGGCGGATATTTAAGTCAGAGGTGAAATCCCAGGGCTCAACCCTGGAACTGCCTTTGATACTGGATA-TCTTGAGTG-TGGAA-GAGGTGAGTGGAATT-CCGAGTGTAG-AGGTAAAA-TTCGT--AGATATTC-GGAAGAACACCAG-TGGCG-AAGGCGGCTCACTGGTCCATTAC-TGACGCTGAGGTGCG-AAAGCGTGGGGA-
	'JX416261'	TACGAAGGGGGCTAGCG-TTGTTCGGAATTACTGGGCGTAAAGCGCATGTAGGCGGATATTTAAGTCAGGGGTGAAATCCCAGGGCTCAACCCTGGAACTGCCTTTGATACTGGGTA-TCTTGAGTA-TGGAA-GAGGTGAGTGGAATT-CCGAGTGTAG-AGGTAAAA-TTCGT--AGATATTC-GGAGGAACACCAG-TGGCG-AAGGCGGCTCACTGGTCCATTAC-TGACGCTGAGGTGCG-AAAGCGTGGGGA-
	'EU571939'	TACGAAGGGGGCTAGCG-TTGTTCGGATTTACTGGGCGTAAAGCGCATGTAGGCGGATATTTAAGTCAGAGGTGAAATCCCAGGGCTCAACCCTGGAACTGCCTTTGATACTGGATA-TCTTGAGTG-TGGAA-GAGGTGAGTGGAATT-CCGAGTGTAG-AGGTAAAA-TTCGT--AGATATTC-GGAGGAACACCAG-TGGCG-AAGGCGGCTCACTGGTCCATTAC-TGACGCTGAGGTGCG-AAAGCGTGGGGA-
	'U64691'	TACGAAGGGGGCTAGCG-TTGTTCGGATTTACTGGGCGTAAAGCGCATGTAGGCGGATATTTAAGTCAGAGGTGAAATCCCAGGGCTCAACCCTGGAACTGCCTTTGATACTGGATA-TCTTGAGTG-TGGAA-GAGGTGAGTGGAATT-CCGAGTGTAG-AGGTAAAA-TTCGT--AGATATTC-GGAGGAACACCAG-TGGCG-AAGGCGGCTCACTGGTCCATTAC-TGACGCTGAGGTGCG-AAAGCGTGGGGA-
	'Z69039'	TACGAAGGGGGCTAGCG-TTGTTCGGATTTACTGGGCGTAAAGCGCATGTAGGCGGATATTTAAGTCAGAGGTGAAATCCCAGGGCTCAACCCTGGAACTGCCTTTGATACTGGATA-TCTTGAGTG-TGGAA-GAGGTGAGTGGAATT-CCGAGTGTAG-AGGTAAAA-TTCGT--AGATATTC-GGAGGAACACCAG-TGGCG-AAGGCGGCTCACTGGTCCATTAC-TGACGCTGAGGTGCG-AAAGCGTGGGGA-
	'AJ299444'	TACGAAGGGGGCTAGCG-TTGTTCGGATTTACTGGGCGTAAAGCGCATGTAGGCGGATATTTAAGTCAGAGGTGAAATCCCAGGGCTCAACCCTGGAACTGCCTTTGATACTGGATA-TCTTGAGTG-TGGAA-GAGGTGAGTGGAATT-CCGAGTGTAG-AGGTAAAA-TTCGT--AGATATTC-GGAGGAACACCAG-TGGCG-AAGGCGGCTCACTGGTCCATTAC-TGACGCTGAGGTGCG-AAAGCGTGGGGA-
	'AB673447'	TACGAAGGGGGCTAGCG-TTGTTCGGATTTACTGGGCGTAAAGCGCATGTAGGCGGATATTTAAGTCAGAGGTGAAATCCCAGGGCTCAACCCTGGAACTGCCTTTGATACTGGATA-TCTTGAGTG-TGGAA-GAGGTGAGTGGAATT-CCGAGTGTAG-AGGTAAAA-TTCGT--AGATATTC-GGAGGAACACCAG-TGGCG-AAGGCGGCTCACTGGTCCATTAC-TGACGCTGAGGTGCG-AAAGCGTGGGGA-
	'JX416270'	TACGAAGGGGGCTAGCG-TTGTTCGGATTTACTGGGCGTAAAGCGCATGTAGGCGGATATTTAAGTCAGAGGTGAAATCCCAGGGCTCAACCCTGGAACTGCCTTTGATACTGGGTA-TCTTGAGTA-TGGAA-GAGGTGAGTGGAATT-CCGAGTGTAG-AGGTAAAA-TTCGT--AGATATTC-GGAAGAACACCAG-TGGCG-AAGGCGGCTCACTGGTCCATTAC-TGACGCTGAGGTGCG-AAAGCGTGGGGA-
	'EU137630'	TACGAAGGGGGCTAGCG-TTGTTCGGATTTACTGGGCGTAAAGCGCATGTAGGCGGACATTTAAGTCAGAGGTGAAATCCCAGGGCTCAACCCTGGAACTGCCTTTGATACTGGATG-TCTTGAGTG-TGGAA-GAGGTGAGTGGAATT-CCGAGTGTAG-AGGTAAAA-TTCGT--AGATATTC-GGAGGAACACCAG-TGGCG-AAGGCGGCTCACTGGTCCATTAC-TGACGCTGAGGTGCG-AAAGCGTGGGGA-
	'U28268'	TACGAAGGGGGCTAGCG-TTGTTCGGATTTACTGGGCGTAAAGCGCATGTAGGCGGATATTTAAGTCAGAGGTGAAATCCCAGGGCTCAACCCTGGAACTGCCTTTGATACTGGATG-TCTCGAGTG-TGGAA-GAGGTGAGTGGAATT-CCGAGTGTAG-AGGTAAAA-TTCGT--AGATATTC-GGAGGAACACCAG-TGGCG-AAGGCGGCTCACTGGTCCATTAC-TGACGCTGAGGTGCG-AAAGCGTGGGGA-
	'JQ314414'	TACGAAGGGGGCTAGCG-TTGTTCGGATTTACTGGGCGTAAAGCGCATGTAGGCGGATATTTAAGTCAGAGGTGAAATCCCAGGGCTCAACCCTGGAACTGCCTTTGATACTGGATG-TCTCGAGTG-TGGAA-GAGGTGAGTGGAATT-CCGAGTGTAG-AGGTAAAA-TTCGT--AGATATTC-GGAGGAACACCAG-TGGCG-AAGGCGGCTCACTGGTCCATTAC-TGACGCTGAGGTGCG-AAAGCGTGGGGA-
	'AJ250247'	TACGAAGGGGGCTAGCG-TTGTTCGGATTTACTGGGCGTAAAGCGCATGTAGGCGGATATTTAAGTCAGAGGTGAAATCCCAGGGCTCAACCCTGGAACTGCCTTTGATACTGGATG-TCTCGAGTG-TGGAA-GAGGTGAGTGGAATT-CCGAGTGTAG-AGGTAAAA-TTCGT--AGATATTC-GGAGGAACACCAG-TGGCG-AAGGCGGCTCACTGGTCCATTAC-TGACGCTGAGGTGCG-AAAGCGTGGGGA-
	'KJ361602'	TACGAAGGGGGCTAGCG-TTGTTCGGATTTACTGGGCGTAAAGCGCGCGTAGGCGGATATTTAAGTCAGAGGTGAAATCCCAGGGCTCAACCCTGGAACTGCCTTTGATACTGGATA-TCTTGAGTG-TGGAA-GAGGTGAGTGGAATT-CCGAGTGTAG-AGGTAAAA-TTCGT--AGATATTC-GGAGGAACACCAG-TGGCG-AAGGCGGCTCACTGGTCCATTAC-TGACGCTGAGGTGCG-AAAGCGTGGGGA-
	'KJ361603'	TACGAAGGGGGCTAGCG-TTGTTCGGATTTACTGGGCGTAAAGCGCGCGTAGGCGGATATTTAAGTCAGAGGTGAAATCCCAGGGCTCAACCCTGGAACTGCCTTTGATACTGGATA-TCTTGAGTG-TGGAA-GAGGTGAGTGGAATT-CCGAGTGTAG-AGGTAAAA-TTCGT--AGATATTC-GGAGGAACACCAG-TGGCG-AAGGCGGCTCACTGGTCCATTAC-TGACGCTGAGGTGCG-AAAGCGTGGGGA-
	'KJ361605'	TACGAAGGGGGCTAGCG-TTGTTCGGATTTACTGGGCGTAAAGCGCGCGTAGGCGGATATTTAAGTCAGAGGTGAAATCCCAGGGCTCAACCCTGGAACTGCCTTTGATACTGGATA-TCTTGAGTG-TGGAA-GAGGTGAGTGGAATT-CCGAGTGTAG-AGGTAAAA-TTCGT--AGATATTC-GGAGGAACACCAG-TGGCG-AAGGCGGCTCACTGGTCCATTAC-TGACGCTGAGGTGCG-AAAGCGTGGGGA-
	'AY993935'	TACGAAGGGGGCTAGCG-TTGTTCGGATTTACTGGGCGTAAAGCGCGCGTAGGCGGATATTTAAGTCAGAGGTGAAATCCCAGGGCTCAACCCTGGAACTGCCTTTGATACTGGATA-TCTTGAGTG-TGGAA-GAGGTGAGTGGAATT-CCGAGTGTAG-AGGTAAAA-TTCGT--AGATATTC-GGAGGAACACCAG-TGGCG-AAGGCGGCTCACTGGTCCATTAC-TGACGCTGAGGTGCG-AAAGCGTGGGGA-
	'EU111759'	TACGAAGGGGGCTAGCG-TTGTTCGGATTTACTGGGCGTAAAGCGCGCGTAGGCGGATATTTAAGTCAGAGGTGAAATCCCAGGGCTCAACCCTGGAACTGCCTTTGATACTGGATA-TCTTGAGTG-TGGAA-GAGGTGAGTGGAATT-CCGAGTGTAG-AGGTAAAA-TTCGT--AGATATTC-GGAGGAACACCAG-TGGCG-AAGGCGGCTCACTGGTCCATTAC-TGACGCTGAGGTGCG-AAAGCGTGGGGA-
	'NR_116177'	TACGAAGGGGGCTAGCG-TTGTTCGGATTTACTGGGCGTAAAGCGCGCGTAGGCGGATATTTAAGTCAGAGGTGAAATCCCAGGGCTCAACCCTGGAACTGCCTTTGATACTGGATA-TCTTGAGTG-TGGAA-GAGGTGAGTGGAATT-CCGAGTGTAG-AGGTAAAA-TTCGT--AGATATTC-GGAGGAACACCAG-TGGCG-AAGGCGGCTCACTGGTCCATTAC-TGACGCTGAGGTGCG-AAAGCGTGGGGA-
	'KJ361607'	TACGAAGGGGGCTAGCG-TTGTTCGGATTTACTGGGCGTAAAGCGCACGTAGGCGGATATTTAAGTCAGAGGTGAAATCCCAGGGCTCAACCCTGGAACTGCCTTTGATACTGGATA-TCTTGAGTG-TGGAA-GAGGTGAGTGGAATT-CCGAGTGTAG-AGGTAAAA-TTCGT--AGATATTC-GGAGGAACACCAG-TGGCG-AAGGCGGCTCACTGGTTCATTAC-TGACGCTGAGGTGCG-AAAGCGTGGGGA-
	'JX416263'	TACGAAGGGGGCTAGCG-TTGTTCGGATTTACTGGGCGTAAAGCGCACGTAGGCGGATATTTAAGTCAGAGGTGAAATCCCAGGGCTCAACCCTGGAACTGCCTTTGATACTGGATA-TCTTGAGTG-TGGAA-GAGGTGAGTGGAATT-CCGAGTGTAG-AGGTAAAA-TTCGT--AGATATTC-GGAGGAACACCAG-TGGCG-AAGGCGGCTCACTGGTTCATTAC-TGACGCTGAGGTGCG-AAAGCGTGGGGA-
	'EU137338'	TACGAAGGGGGCTAGCG-TTGTTCGGATTTACTGGGCGTAAAGCGCATGTAGGCGGACATTTAAGTCAGAGGTGAAATCCCAGGGCTCAACCCTGGAACTGCCTTTGATACTGGGTG-TCTTGAGTG-TGGAA-GAGGTGAGTGGAATT-CCGAATGTAG-AGGTAAAA-TTCGT--AGATATTC-GGAGGAACACCAG-TGGCG-AAGGCGGCTCACTGGTCCATTAC-TGACGCTGAGGTGCG-AAAGCGTGGGGA-
	'EU137462'	TACGAAGGGGGCTAGCG-TTGTTCGGATTTACTGGGCGTAAAGCGCATGTAGGCGGACATTTAAGTCAGAGGTGAAATCCCAGGGCTCAACCCTGGAACTGCCTTTGATACTGGGTG-TCTTGAGTG-TGGAA-GAGGTGAGTGGAATT-CCGAGTGTAG-AGGTAAAA-TTCGT--AGATATTC-GGAGGAACACCAG-TGGCA-AAGGCGGCTCACTGGTCCATTAC-TGACGCTGAGGTGCG-AAAGCGTGGGGA-
	'EU137493'	TACGAAGGGGGCTAGCG-TTGTTCGGATTTACTGGGCGTAAAGCGCATGTAGGCGGACATTTAAGTCAGAGGTGAAATCCCAGGGCTCAACCCTGGAACTGCCTTTGATACTGGGTG-TCTTGAGTG-TGGAA-GAGGTGAGTGGAATT-CCGAGTGTAG-AGGTAAAA-TTCGT--AGATATTC-GGAGGGACACCAG-TGGCG-AAGGCGGCTCACTGGTCCATTAC-TGACGCTGAGGTGCG-AAAGCGTGGGGA-
	'EU137391'	TACGAAGGGGGCTAGCG-TTGTTCGGATTTACTGGGCGTAAAGCGCATGTAGGCGGACATTTAAGTCAGAGGTGAAATCCCAGGGCTCAACCCTGGAACTGCCTTCGATACTGGGTG-TCTTGAGTG-TGGAA-GAGGTGAGTGGAATT-CCGAGTGTAG-AGGTAAAA-TTCGT--AGATATTC-GGAGGAACACCAG-TGGCG-AAGGCGGCTCACTGGTCCATTAC-TGACGCTGAGGTGCG-AAAGCGTGGGGA-
	'EU137539'	TACGAAGGGGGCTAGCG-TTGTTCGGATTTACTGGGCGTAAAGCGCATGTAGGCGGACATTTAAGTCAGAGGTGAAATCCCAGGGCTCAACCCTGGAACTGCCTTTGATACTGGGTG-TCTTGAGTG-TGGAA-GAGGTGAGTGGAATT-CCGAGTGTAG-AGGTAAAA-TTCGT--AGACATTC-GGAGGAACACCAG-TGGCG-AAGGCGGCTCACTGGTCCATTAC-TGACGCTGAGGTGCG-AAAGCGTGGGGA-
	'EU137334'	TACGAAGGGGGCTAGCG-TTGTTCGGATTTACTGGGCGTAAAGCGCATGTAGGCGGACATTTAAGTCAGAGGTGAAATCCCAGGGCTCAACCCTGGAACTGCCTTTGATACTGGGTG-TCTTGAGTG-TGGAA-GAGGTGAGTGGAATT-CCGAGTGTAG-AGGTAAAA-TTCGT--AGATATTC-GGAGGAACACCAG-TGGCG-AAGGCGGCTCACTGGTCCATTAC-CGACGCTGAGGTGCG-AAAGCGTGGGGA-
	'EU137349'	TACGAAGGGGGCTAGCG-TTGTTCGGATTTACTGGGCGTAAAGCGCATGTAGGCGGACATTTAAGTCAGAGGTGAAATCCCAGGGCTCAACCCTGGAACTGCCTTTGATACTGGGTG-TCTTGAGTG-TGGAA-GAGGTGAGTGGAATT-CCGAGTGTAG-AGGTAAAA-TTCGT--AGATATTC-GGAGGAACACCAG-TGGCG-AAGGCGGCTCACTGGTCCATTAC-TGACGTTGAGGTGCG-AAAGCGTGGGGA-
	'EU137614'	TACGAAGGGGGCTAGCG-TTGTTCGGATTTACTGGGCGTAAAGCGCATGTAGGCGGACATTTAAGTCAGAGGTGAAATCCCAGGGCTCAACCCTGGAACTGCCTTTGATACTGGGTG-TCTTGAGTG-TGGAA-GAGGTGAGTGGAATT-CCGAGTGTAG-AGGTAAAA-TTCGT--AGATATTC-GGAGGAACACCAG-TGGCG-AAGGCGGCTCACTGGTCCATTAC-TGACGCTGAGGTGCA-AAAGCGTGGGGA-
	'EU137468'	TACGAAGGGGGCTAGCG-TTGTTCGGATTTACTGGGCGTAAAGCGCATGTAGGCGGACATTTAAGTCAGAGGCGAAATCCCAGGGCTCAACCCTGGAACTGCCTTTGATACTGGGTG-TCTTGAGTG-TGGAA-GAGGTGAGTGGAATT-CCGAGTGTAG-AGGTAAAA-TTCGT--GGATATTC-GGAGGAACACCAG-TGGCG-AAGGCGGCTCACTGGTCCATTAC-TGACGCTGAGGTGCG-AAAGCGTGGGGA-
	'EU137481'	TACGAAGGGGGCTAGCG-TTGTTCGGATTTACTGGGCGTAAAGCGCATGTAGGCGGACATTTAAGTCAGAGGTGAAATCCCAGGGCTCAACCCTGGAACTGCCTTTGATACTGGGTG-TCTTGAGTG-TGGAA-GAGGTGAGTGGAATT-CCGAGTGTAG-AGGTAAAA-TTCGT--AGATATTC-GGAGGAACACCAG-TGGCG-TAGGCGGCTCACTGGTCCATTAC-TGACGCTGAGGTGCG-AAAGCGTGGGGA-
	'EU137502'	TACGAAGGGGGCTAGCG-TTGTTCGGATTTACTGGGCGTAAAGCGCATGTAGGCGGACATTTAAGTCAGAGGTGAAATCCCAGGGCTCAACCCTGGAACTGCCTTTGATACTGGGTG-TCTTGAGTG-TGGAA-GAGGTGAGTGGAATT-CCGAGTGTAG-AGGTAAAA-TTCGT--AGGTATTC-GGAGGAACACCAG-TGGCG-AAGGCGGCTCACTGGTCCATTAC-TGACGCTGAGGTGCG-AAAGCGTGGGGA-
	'EU137531'	TACGAAGGGGGCTAGCG-TTGTTCGGATTTACTGGGCGTAAAGCGCATGTAGGCGGACATTTAAGTCAGAGGTGAAATCCCAGGGCTCAACCCTGGAACTGCCTTTGATACTGGGTG-TCTTGAGTG-TGGAA-GAGGTGAGTGGAATT-CCGAGTGTAG-AGGTAAAA-TTCGT--AGGTATTC-GGAGGAACACCAG-TGGCG-AAGGCGGCTCACTGGTCCATTAC-TGACGCTGAGGTGCG-AAAGCGTGGGGA-
	'EU137384'	TACGAAGGGGGCTAGCG-TTGTTCGGATTTACTGGGCGTAAAGCGCATGTAGGCGGACATTTAAGTCAGAGGTGGAATCCCAGGGCTCAACCCTGGAACTGCCTTTGATACTGGGTG-TCTTGAGTG-TGGAA-GAGGTGAGTGGAATT-CCGAGTGTAG-AGGTAAAA-TTCGT--AGATATTC-GGAGGAACACCAG-TGGCG-AAGGCGGCTCACTGGTCCATTAC-TGACGCTGAGGTGCG-AAAGCGTGGGGA-
	'EU137386'	TACGAAGGGGGCTAGCG-TTGTTCGGATTTACTGGGCGTAAAGCGCATGTAGGCGGACATTTAAGTCAGAGGTGAAATCCCAGGGCTCAACCCTGGAACTGCCTTTGATACTGGGTG-TCCTGAGTG-TGGAA-GAGGTGAGTGGAATT-CCGAGTGTAG-AGGTAAAA-TTCGT--AGATATTC-GGAGGAACACCAG-TGGCG-AAGGCGGCTCACTGGTCCATTAC-TGACGCTGAGGTGCG-AAAGCGTGGGGA-
	'EU137568'	TACGAAGGGGGCTAGCG-CTGTTCGGATTTACTGGGCGTAAAGCGCATGTAGGCGGACATTTAAGTCAGAGGTGAAATCCCAGGGCTCAACCCTGGAACCGCCTTTGATACTGGGTG-TCTTGAGTG-TGGAA-GAGGTGAGTGGAATT-CCGAGTGTAG-AGGTAAAA-TTCGT--AGATATTC-GGAGGAACACCAG-TGGCG-AAGGCGGCTCACTGGTCCATTAC-TGACGCTGAGGTGCG-AAAGCGTGGGGA-
	'EU137582'	TACGAAGGGGGCTAGCG-TTGTTCGGATTTACTGGGCGTAAAGCGCATGTAGGCGGACATTTAAGTCAGAGGTGAAATCCCAGGGCTCAACCCTGGAACTGCCTTTGATACTGGGTG-TCTTGAGTG-TGGAA-GAGGTGAGTGGAATT-CCGAGTGTAG-AGGTAAAA-TTCGT--AGATATTC-GGAGAAACACCAG-TGGCG-AAGGCGGCTCACTGGTCCATTAC-TGACGCTGAGGTGCG-AAAGCGTGGG-A-
	'EU137552'	TACGAAGGGGGCTAGCG-TTGTTCGGATTTACTGGGCGTAAAGCGCATGTAGGCGGACATTTAAGTCAGAGGTGAGATCCCAGGGCTCAACCCTGGAACTGCCTTTGATACTGGGTG-TCTTGAGTG-TGGAA-GAGGTGAGTGGAATT-CCGAGTGTAG-AGGTAAAA-TTCGT--AGATATTC-GGAGGAACACCAG-TGGCG-AAGGCGGCTCACTGGTCCATTAC-TGACGCTGAGGTGCG-AAAGCGTGGGGA-
	'EU137532'	TACGAAGGGGGCTAGCG-TTGTTCGGATTTACTGGGCGTAAAGCGCATGTAGGCGGACATTTAAGTCAGAGGTGAAATCCCAGGGCTCAACCCTGGAACTGCCTTTGATACTGGGTG-TCTTGAGTG-TGGAA-GAGGTGAGTGGAATT-CCGAGTGTAG-AGGTAAAA-TTCGT--AGATATCC-GGAGGAACACCAG-TGGCG-AAGGCGGCTCACTGGTCCATTAC-TGACGCTGAGGTGCG-AAAGCGTGGGGA-
	'EU137412'	TACGAAGGGGGCTAGCG-TTGTTCGGATTTACTGGGCGTAAAGCGCATGTAGGCGGACATTTAAGTCAGAGGTGAAATCCCAGGGCTCAACCCTGGAACTGCCTTTGATACTGGGTG-TCTTGAGTG-TGGAA-GAGGTGAGTAGAATT-CCGAGTGTAG-AGGTAAAA-TTCGT--AGATATTC-GGAGGAACACCAG-TGGCG-AAGGCGGCTCACTGGTCCATTAC-TGACGCTGAGGTGCG-AAAGCGTGGGGA-
	'EU137405'	TACGAAGGGGGCTAGCG-TTGTTCGGATTTACTGGGCGTAAAGCGCATGTAGGCGGACATTTAAGTCAGAGGTGAAATCCCAGGGCTCAACCCTGGAACTGCCTTTGATACTGGGTG-TCTTGAGTG-TGGAA-GAGGTGAGTGGAATT-CCGAGTGTAG-AGGCAAAA-TTCGT--AGATATTC-GGAGGAACACCAG-TGGCG-AAGGCGGCTCACTGGTCCATTAC-TGACGCTGAGGTGCG-AAAGCGTGGGGA-
	'EU137415'	TACGAAGGGGGCTAGCG-TTGTTCGGATTTACTGGGCGTAAAGCGCATGTAGGCGGACATTTAAGTCAGAGGTGAAATCCCAGGGCTCAACCCTGGAACTGCCTTTGATACTGGGTG-TCTTGAGTG-TGGAA-GAGGTAAGTGGAATT-CCGAGTGTAG-AGGTAAAA-TTCGT--AGATATTC-GGAGGAACACCAG-TGGCG-AAGGCGGCTCACTGGTCCATTAC-TGACGCTGAGGTGCG-AAAGCGTGGGGA-
	'EU137373'	TACGAAGGGGGCTAGCG-TTGTTCGGATTTACTGGGCGTAAAGCGCATGTAGGCGGACATTTAAGTCAGAGGTGAAATCCCAGGGCTCAACCCTGGAACTGCCTTTGATACTGGGTG-TCTTGAGTG-TGGAA-GAGGTGAGTGGAATT-CCGAGTGTAG-AGGTGAAA-TTCGT--AGATATTC-GGAGGAACACCAG-TGGCG-AAGGCGGCTCACTGGTCCATTAC-TGACGCTGAGGTGCG-AAAGCGTGGGGA-
	'EU137428'	TACGAAGGGGGCTAGCG-TTGTTCGGATTTACTGGGCGTAAAGCGCATGTAGGCGGACATTTAAGTCAGAGGTGAAATCCCAGGGCCCAACCCTGGAACTGCCCTTGATACTGGGTG-TCTTGAGTG-TGGAA-GAGGTGAGTGGAATT-CCGAGTGTAG-AGGTAAAA-TTCGT--AGATATTC-GGAGGAACACCAG-TGGCG-AAGGCGGCTCACTGGTCCATTAC-TGACGCTGAGGTGCG-AAAGCGTGGGGA-
	'EU137569'	TACGAAGGGGGCTAGCG-TTGTTCGGATTTACTGGGCGTAAAGCGCATGTAGGCGGACATTTAAGTCAGAGGTGAAATCCCAGGGCTCAACCCTGGAACTGCCTTTGATACTGGGTG-TCTTGAGTG-TGGAA-GAGGTGAGTGGAATT-CCGAGTGTAG-AGGTAAAA-TTCGT--AGATATTC-GGANGAACACCAG-TGGCG-AAGGCGGCTCACTGGTCCATTAC-TGACGCTGAGGTGCG-AAAGCGTGGGGA-
	'EU137522'	TACGAAGGGGGCTAGCG-TTGTTCGGATTTACTGGGCGTAAAGCGCATGTAGGCGGACATTTAAGTCAGAGGTGAAATCCCAGGGCTCAACCCTGGAACTGCTTTTGATACTGGGTG-TCTTGAGTG-TGGAA-GAGGTGAGTGGAATT-CCGAGTGTAG-AGGTAAAA-TTCGT--AGATATTC-GGAGGAACACCAG-TGGCG-AAGGCGGCTCACTGGTCCATTAC-TGACGCTGAGGTGCG-AAAGCGTGGGGA-
	'EU137348'	TACGAAGGGGGCTAGCG-TTGTTCGGATTTACTGGGCGTAAAGCGCATGTAGGCGGACATTTAAGTCAGAGGTGAAATCCCAGGGCTCAACCCTGGAACTGCCTTTGGTACTGGGTG-TCTTGAGTG-TGGAA-GAGGTGAGTGGAATT-CCGAGTGTAG-AGGTAAAA-TTCGT--AGATATTC-GGAGGAACACCAG-TGGCG-AAGGCGGCTCACTGGTCCATTAC-TGACGCTGAGGTGCG-AAAGCGTGGGGA-
	'EU137365'	TACGAAGGGGGCTAGCG-TTGTTCGGATTTACTGGGCGTAAAGCGCATGTAGGCGGACATTTAAGTCAGAGGTGAAATCCCAGGGCTCAACCCTGGAACTGCCTTTGATACTGTGTG-TCTTGAGTG-TGGAA-GAGGTGAGTGGAATT-CCGAGTGTAG-AGGTAAAA-TTCGT--AGATATTC-GGAGGAACACCAG-TGGCG-AAGGCGGCTCACTGGTCCATTAC-TGACGCTGAGGTGCG-AAAGCGTGGGGA-
	'EU137380'	TACGAAGGGGGCTAGCG-TTGTTCGGATTTACAGGGCGTAAAGCGCATGTAGGCGGACATTTAAGTCAGAGGTGAAATCCCAGGGCTCAACCCTGGAACTGCCTTTGATACTGGGTG-TCTTGAGTG-TGGAA-GAGGTGAGTGGAATT-CCGAGTGTAG-AGGTAAAA-TTCGT--AGATATTC-GGAGGAACACCAG-TGGCG-AAGGCGGCTCACTGGTCCATTAC-TAACGCTGAGGTGCG-AAAGCGTGGGGA-
	'EU137430'	TACGAAGGGGGCTAGCG-TTGTTCGGATTTACTGGGCGTAAAGCGCATGTAGGCGGACATTTAAGTCAGAGGTGAAATCCCAGGGCTCAACCCTGGAACTGCCTTTGATACTGGGTG-TCTTGAGTG-TGGAA-GAGGTGAGTGGAATT-CCGAGTGTAG-AGGTAAAA-TTCGT--AGATATTC-GGAGGAACACCAG-TGGCG-AAGGCGGCCCACTGGTCCATTAC-TGACGCTGAGGTGCG-AAAGCGTGGGGA-
	'EU137402'	TACGAAGGGGGCTAGCG-TTGTTCGGATTTACTGGGCGTAAAGCGCATGTAGGCGGACATTTAAGTCAGAGGTGAAATCCCAGGGCTCAACCCTGGAACTGCCTTTGATACTGGGTG-TCTTGAGTG-TGGAA--GAGTGAGTGGAATT-CCGAGTGTAG-AGGTAAAA-TTCGT--AGATATTC-GGAGGAACACCAG-TGGCG-AAGGCGGCTCACTGGTCCATTAC-TGACGCTGAGGTGCG-AAAGCGTGGGGA-
	'EU137467'	TACGAAGGGGGCTAGCG-TTGTTCGGATTTACTGGGCGTAAAGCGCATGTAGGCGGACATTTAAGTCAGAGGTGAAATCCCAGGGCTCAACCCTGGAACTGCCTTTGACACTGGGTG-TCTTGAGTG-TGGAA-GAGGTGAGTGGAATT-CCGAGTGTAG-AGGTAAAA-TTCGT--AGATATTC-GGAGGAACGCCGG-TGGCG-AAGGCGGCTCACTGGTCCATTAC-TGACGCTGAGGTGCG-AAAGCGTGGGGA-
	'EU137458'	TACGAAGGGGGCTAGCG-TTGTTCGGATTTACTGGGCGTAAAGCGCATGTAGGCGGACATTTAAGTCAGAGGTGAAATCCCAGGGCTCAACCCTGGAACTGCCTTTGACACTGGGTG-TCTTGAGTG-TGGAA-GAGGTGAGTGGAATT-CCGAGTGTAG-AGGTAAAA-TTCGT--AGATATTC-GGAGGAACGCCGG-TGGCG-AAGGCGGCTCACTGGTCCATTAC-TGACGCTGAGGTGCG-AAAGCGTGGGGA-
	'EU137387'	TACGAAGGGGGCTAGCG-TTGCTCGGATTTACTGGGCGTAAAGCGCATGTAGGCGGACATTTAAGTCAGAGGTGAAATCCCAGGGCTCAACCCTGGAACTGCCTTTGATACTGGGTG-TCTTGAGTG-TGGAA-GAGGTGAGTGGAATT-CCGAGTGTAG-AGGTAAAA-TTCGT--AGATATTC-GGAGGAACACCAG-TGGCG-AAGGCGGCTCACTGGTCCATTAC-TGACGCTGAGGTGCG-AAAGCGTGGGGA-
	'EU137444'	TACGAAGGGGGCTAGCG-TTGTTCGGATTTACTGGGCGTAAAGCGCATGTAGGCGGACATTTAAGTCAGAGGTGAAATCCCAGGGCTCAACCCTAGAACTGCCTTTGATACTGGGTG-TCTTGAGTG-TGGAA-GAGGTGAGTGGAATT-CCGAGTGTAG-AGGTAAAA-TTCGT--AGATATTC-GGAGGAACACCAG-TAGCG-AAGGCGGCTCACTGGTCCATTAC-TGACGCTGAGGTGCG-AAAGCGTGGGGA-
	'EU137381'	TACGAAGGGGGCTAGCG-TTGTTCGGATTTACTGGGCGTAAAGCGCATGTAGGCGGACATTTAAGTCAGAGGTGAAATCCCAGGGCTCAACCCTGGAACTGCCTTTGATATTGGGTG-TCTTGAGTG-TGGAA-GAGGTGAGTGGAATT-CCGAGTGTAG-AGGTAAAA-TTCGT--AGATATTC-GGAGGAACACCAG-TGGCG-AAGGCGGCTCACTGGTCCATTAC-TGACGCTGAGGTGCG-AAAGCGTGGGGA-
	'EU137507'	TACGAAGGGGGCTAGCG-TTGTTCGGATTTACCGGGCGTAAAGCGCATGTAGGCGGACATTTAAGTCAGAGGTGAAATCCCAGGGCTCAACCCTGGAACTGCCTTTGATACTGGGTG-TCTTGAGTG-TGGAA-GAGGTGAGTGGAATT-CCGAGTGTAG-AGGTAAAG-TTCGT--AGATATTC-GGAGGAACACCAG-TGGCG-AAGGCGGCTCACTGGTCCATTAC-TGACGCTGAGGTGCG-AAAGCGTGGGGA-
	'EU137508'	TACGAAGGGGGCTAGCG-TTGTTCGGATTTACTGGGCGTAAAGCGCATGTAGGCGGACATTTAAGTCAGAGGTGAAATCCCAGGGCTCAACCCTGGAACTGCCTTTGATACTGGGTG-TCTTGAGTG-TGGAA-GAGGTGAGTGGAATT-CCGAGTGTAG-AGGTAAAA-TTCGT--AGATATTC-GGAGGAGCACCAG-TGGCG-AAGGCGGCTCACTGGTCCATTAC-TGACGCTGAGGTGCG-AAAGCGTGGGGA-
	'JX416266'	TACGAAGGGGGCTAGCG-TTGTTCGGAATTACTGGGCGTAAAGCGCATGTAGGCGGATATTTAAGTCAGGGGTGAAATCCCAGGGCTCAACCCTGGAACTGCCTTTGATACTGGGTA-TCTTGAGTA-TGGAA-GAGGCGAGTGGAATT-CCGAGTGTAG-AGGTAAAA-TTCGT--AGATATTC-GGAGGAACACCAG-TGGCG-AAGGCGGCTCACTGGTCCATTAC-TGACGCTGAGGTGCG-AAAGCGTGGGGA-
	'EU137620'	TACGAAGGGGGCTAGCG-TTGTTCGGATTTACTGGGCGTAAAGCGCATGTAGGCGGACATTTAAGTCAGAGGTGAAATCCCAGGGCTCAACCCTGGAACTGCCTTTGATACTGGGTG-TCTTGAGTG-TGGAA-GAGGTGAGTGGAATT-CCGAGTGTAG-AGGTAAAA-TTCGT--AGATATTC-GGAGGAACACCAG-TGGCG-AAGGCGGCTCACTGGTCCATTAC-TGACGCTGAGKTGCG-AAAGCGTGGG-A-
	'EU137437'	TACGAAGGGGGCTAGCG-TTGTTCGGATTTACTGGGCGTAAAGCGCATGTAGGCGGACATTTAAGTCAGAGGTGAAATCCCAGGGCTCAACCCTGGAACTGCCTTTGATACTGGGTG-TCTTGAGTG-TGGAA-GAGGTGAGTGGAATT-CCGAGTGTAG-AGGTAAAA-TTCGT--AGATATTC-GGAGGAACACCAG-TGGCG-AAGGCGGCTCACTGGTCCATTAC-TGACGCTGAGGTGCG-AAAGCGTGGGGG-
	'AY484592'	TACGAAGGGGGCTAGCG-TTGTTCGGATTTACTGGGSGTAAAGCGCATGTAGGCGGATATTTAAGTCAGAGGTGAAATCCCAGGGCTCAACCCTGGAACTGCCTTTGATACTGGATG-TCTCGAGTG-TGGAA-GAGGTGAGTGGAATT-CCGAGTGTAG-AGGTAAAA-TTCGT--AGATATTC-GGAGGAACACCAG-TGGCG-AAGGCGGCTCACTGGTCCATTAC-TGACGCTGAGGTGCG-AAAGCGTGGGGA-
	'JF500555'	TACGAAGGGGGCTAGCG-TTGTTCGGAATTACTGGGCGTAAAGCGCATGTAGGCGGATATTTAAGTCAGAGGTGAAATCCCAGGGCTCAACCCTGGAACTGCCTTTGATACTGGATA-TCTTGAGTA-TGGAA-GAGGTGAGTGGAATT-CCGAGTGTAG-AGGTAAAA-TTCGT--AGATATTC-GGAGGAACACCAG-TGGCG-AAGGCGGCTCACTGGTCCATTAC-TGACGCTGAGGTGCG-AAAGCGTGGGGA-
	'JF500556'	TACGAAGGGGGCTAGCG-TTGTTCGGAATTACTGGGCGTAAAGCGCATGTAGGCGGATATTTAAGTCAGAGGTGAAATCCCAGGGCTCAACCCTGGAACTGCCTTTGATACTGGATA-TCTTGAGTA-TGGAA-GAGGTGAGTGGAATT-CCGAGTGTAG-AGGTAAAA-TTCGT--AGATATTC-GGAGGAACACCAG-TGGCG-AAGGCGGCTCACTGGTCCATTAC-TGACGCTGAGGTGCG-AAAGCGTGGGGA-
	'JF500558'	TACGAAGGGGGCTAGCG-TTGTTCGGAATTACTGGGCGTAAAGCGCATGTAGGCGGATATTTAAGTCAGAGGTGAAATCCCAGGGCTCAACCCTGGAACTGCCTTTGATACTGGATA-TCTTGAGTA-TGGAA-GAGGTGAGTGGAATT-CCGAGTGTAG-AGGTAAAA-TTCGT--AGATATTC-GGAGGAACACCAG-TGGCG-AAGGCGGCTCACTGGTCCATTAC-TGACGCTGAGGTGCG-AAAGCGTGGGGA-
	'JF500559'	TACGAAGGGGGCTAGCG-TTGTTCGGAATTACTGGGCGTAAAGCGCATGTAGGCGGATATTTAAGTCAGAGGTGAAATCCCAGGGCTCAACCCTGGAACTGCCTTTGATACTGGATA-TCTTGAGTA-TGGAA-GAGGTGAGTGGAATT-CCGAGTGTAG-AGGTAAAA-TTCGT--AGATATTC-GGAGGAACACCAG-TGGCG-AAGGCGGCTCACTGGTCCATTAC-TGACGCTGAGGTGCG-AAAGCGTGGGGA-
	'KR612337'	TACGAAGGGGGCTAGCG-TTGTTCGGATTTACTGGGCGTAAAGCGCGCGTAGGCGGATATTTAAGTCAGAGGTGAAATCCCAGGGCTCAACCCTGGAACTGCCTTTGATACTGGATG-TCTTGAGTG-TGGAA-GAGGTGAGTGGAATT-CCGAGTGTAG-AGGTAAAA-TTCGT--AGATATTC-GGAGGAACACCAG-TGGCG-AAGGCGGCTCACTGGTCCATTAC-TGACGCTGAGGTGCG-AAAGCGTGGGGA-
	'JF500557'	TACGAAGGGGGCTAGCG-TTGTTCGGAATTACTGGGCGTAAAGCGCATGTAGGCGGATATTTAAGTCAGAGGTGAAATCCCAGGGCTCAACCCTGGAACTGCCTTTGATACTGGGTA-TCTTGAGTA-TGGAA-GAGGTGAGTGGAATT-CCGAGTGTAG-AGGTAAAA-TTCGT--AGATATTC-GGAGGAACACCAG-TGGCG-AAGGCGGCTCACTGGTCCATTAC-TGACGCTGAGGTGCG-AAAGCGTGGGGA-
	'JF500560'	TACGAAGGGGGCTAGCG-TTGTTCGGAATTACTGGGCGTAAAGCGCATGTAGGCGGATATTTAAGTCAGAGGTGAAATCCCAGGGCTCAACCCTGGAACTGCCTTTGATACTGGGTA-TCTTGAGTA-TGGAA-GAGGTGAGTGGAATT-CCGAGTGTAG-AGGTAAAA-TTCGT--AGATATTC-GGAGGAACACCAG-TGGCG-AAGGCGGCTCACTGGTCCATTAC-TGACGCTGAGGTGCG-AAAGCGTGGGGA-
	'JX416264'	TACGAAGGGGGCTAGCG-TTGTTCGGATTTACTGGGCGTAAAGCGCATGTAGGCGGATATTTAAGTCAGAGGTGAAATCCCAGGGCTCAACCCTGGAACTGCCTTTGGTACTGGATG-TCTTGAGTA-TGGAA-GAGGTGAGTGGAATT-CCGAGTGTAG-AGGTAAAA-TTCGT--AGATATTC-GGAAGAACACCAG-TGGCG-AAGGCGGCTCACTGGTCCATTAC-TGACGCTGAGGTGCG-AAAGCGTGGGGA-
	'JX416260'	TACGAAGGGGGCTAGCG-TTGTTCGGATTTACTGGGCGTAAAGCGCATGTAGGCGGATATTTAAGTCAGAGGTGAAATCCCAGGGCTCAACCCTGGAACTGCCTTTGGTACTGGATG-TCTTGAGTA-TGGAA-GAGGTGAGTGGAATT-CCGAGTGTAG-AGGTAAAA-TTCGT--AGATATTC-GGAAGAACACCAG-TGGCG-AAGGCGGCTCACTGGTCCATTAC-TGACGCTGAGGTGCG-AAAGCGTGGGGA-
	'DQ473482'	TACGAAGGGGGCTAGCG-TTGTTCGGATTTACTGGGCGTAAAGCGCATGTAGGCGGATATTTAAGTCAGAGGTGAAATCCCAGGGCTCAACCCTGGAACTGCCTTTGATACTGGGTA-TCTTGAGTA-TGGAA-GAGGTGAGTGGAATT-CNGAGTGTAG-AGGTAAAA-TTCGT--AGATATTC-GGAGGAACACCAG-TGGCG-AAGGCGGCTCACTGGTCCATTAC-TGACGCTGAGGTGCG-AAAGCATGGGGA-
	'EU137633'	TACGAAGGGGGCTAGCG-TTGTTCGGATTTACTGGGCGTAAAGCGCATGTAGGCGGACATTTAAGTCAGAGGTGAAATCCCAGGGCTCAACCCTGGAACTGCCTTTGATACTGGGTG-TCTTGAGTG-TGGAA-GAGGTGAGTGGAATT-CCGAGTGTAG-AGGTAAAA-TTCGT--AGATATTC-GGAGGAACATCAG-TGGCG-AAGGCGGCTCACTGGTCCATTAC-TGACGCTGAG-TGCG-AAAGCGTGGGGA-
	'EU137337'	TACGAAGGGGGCTAGCG-TTGTTCGGATTTACTGGGCGTAAAGCGCATGTAGGCGGACATTTAAGTCAGAGGTGAAATCCCAGGGCTCAACCCTGGAACTGCCTTTGATACTGGGTG-TCTTGAGTG-TGGAA-GAGGTGAGTGGAATTCCCGAGTGTAG-AGGTAAAAATTCGT--AGATATTC-GGAGGAACACCAG-TGGCG-AAGGCGGCTCACTGGTCCATTAC-TGACGCTGAGGTGCG-AAAGCGTGGGGA-
	'EF672729'	TACGAAGGGGGCTAGCG-TTGTTCGGATTTACTGGGCGTAAAGCGCACGTAGGCGGACATTTAAGTCAGAGGTGAAATCCCAGGGCTCAACCCTGGAACTGCCTTTGATACTGGGTG-TCTTGAGTA-TGGAA-GAGGTGAGTGGAATT-CCGAGTGTAG-AGGTGAAA-TTCGT--AGATATTC-GGAGGAACACCAG-TGGCG-AAGGCGGCTCACTGGTCCATTAC-TGACGCTGAGGTGCG-AAAGCGTGGGGA-
	'DQ395176'	TACGAAGGGGGCTAGCG-TTGTTCGGATTTACTGGGCGTAAAGCGCACGTAGGCGGACATTTAAGTCAGAGGTGAAATCCCAGGGCTCAACCCTGGAACTGCCTTTGATACTGGGTG-TCTTGAGTA-TGGAA-GAGGTGAGTGGAATT-CCGAGTGTAG-AGGTGAAA-TTCGT--AGATATTC-GGAGGAACACCAG-TGGCG-AAGGCGGCTCACTGGTCCATTAC-TGACGCTGAGGTGCG-AAAGCGTGGGGA-
	'EF672728'	TACGAAGGGGGCTAGCG-TTGTTCGGATTTACTGGGCGTAAAGCGCACGTAGGCGGACATTTAAGTCAGAGGTGAAATCCCAGGGCTCAACCCTGGAACTGCCTTTGATACTGGGTG-TCTTGAGTA-TGGAA-GAGGTGAGTGGAATT-CCGAGTGTAG-AGGTGAAA-TTCGT--AGATATTC-GGAGGAACACCAG-TGGCG-AAGGCGGCTCACTGGTCCATTAC-TGACGCTGAGGTGCG-AAAGCGTGGGGA-
	'HQ444148'	TACGAAGGGGGCTAGCG-TTGTTCGGATTTACTGGGCGTAAAGCGCATGTAGGCGGATATTTAAGTTAGAGGTGAAATCCCAGGGCTCAACCCTGGAACTGCCTTTGATACTGGATG-TCTCGAGTG-TGGAA-GAGGTGAGTGGAATT-CCGAGTGTAG-AGGTAAAA-TTCGT--AGATATTC-GGAGGAACACCAG-TGGCG-AAGGCGGCTCACTGGTCCATTAC-TGACGCTGAGGTGCG-AAAGCGTGGGGA-
	'DQ113447'	TACGAAGGGGGCTAGCG-TTGTTCGGATTTACTGGGCGTAAAGGGCGCGTAGGCGGATAATTAAGTCAGAGGTGAAATCCCAGGGCTCAACCTTGGAACTGCCTTTGATACTGGTTA-TCTTGAGTA-TGGGA-GAGGTGAGTGGAATT-CCGAGTGTAG-AGGTGAAA-TTCGT--AGATATTC-GGAGGAACACCAG-TGGCG-AAGGCGGCTCACTGGTCCATTAC-TGACGCTGAGGCGCG-AAAGCGTGGGGA-
	'EF682086'	TACGAAGGGGGCTAGCG-TTGTTCGGATTTACTGGGCGTAAAGCGCATGTAGGCGGATATTTAAGTCAGAGGTGAAATCCCAGGGCTCAACCCTGGAACTGCCTTTGATACTGGATG-TCTTGAGTG-TGGAA-GAGGTGAGTGGAATT-CCGAGTGTAG-AGGTAAAA-TTCGTGTAGATATTC-GGAGGAACACCAG-TGGCG-AAGGCGGCTCACTGGTCCATTAC-TGACGCTGAGGTGCG-AAAGCGTGGGGA-
	'EU137438'	TACGAAGGGGGCTAGCG-TTGTTCGGATTTACTGGGCGTAAAGCGCATGTAGGCGGACATTTAAGTCAGAGGTGAAATCCCAGGGCTCAACCCTGGAACTGCCTTTGATACTGGGTG-TCTTGAGTG-TGGAA-GAGGTGAGTGGAATT-CCGAGTGTAG-AGGTAAAA-TTCGT--AGATATTC-NGAGGAACACCAG-TGGCG-AAGGCGGCTCACTGGTCCATTAC-TGACNCTGAGGTGCG-AAAGCGTGNGGA-
	'EU137566'	TACGAAGGGGGCTAGCG-TTGTTCGGATTTACTGGGCGTAAAGCGCATGTAGGCGGACATTTAANTCAGAGGTGAAATCCCAGGGCTCAACCCTGGAACTGCCTTTGATACTGGGTG-TCTTGAGTG-TGGAA-GAGGTGAGTGGAATT-CCGAGTGTAG-AGGTAAAA-TTCGT--AGATATTC-GGAGGAACACCAG-TGGCG-AAGGCGGCTCACTGGTCCATTAC-TGACGCTGAGKTGCG-AAAGCGTGGGGA-
	'EU137445'	TACGAAGGGGGCTAGCG-TTGTTCGGATTTACTGGGCGTAAAGCGCATGTAGGCGGACATTTAAGTCAGAGGTGAAATCCCAGGGCTCAACCCTGGAACTGCCTTTGATACTGGGTGTTCTTGAGTGTTGGAAAGAGGTGAGTGGAATT-CCGAGTGTAGAAGGTAAAA-TTCGT--AGATATTC-GGAGGAAACCCAG-TGGCGAAGGGCGGCTCACTGGTCCATTAC-TGACGCTGAGGTGCG-AAAGCGTGGGGA-
	'EF682085'	TACGAAGGGGGCTAGCG-TTGTTCGGATTTACTGGGCGTAAAGCGCATGTAGGCGGATATTTAAGTCAGAGGTGAAATCCCAGGGCTCAACCCTGGAACTGCCTTTGATACTGGATG-TCTTGAGTG-TGGAA-GAGGTGAGTGGAATT-CCGAGTGTAG-AGGTAAAA-TTCGT--AGATATTC-GGAGGAACACCAK-TGGCG-AAGGCGGCTCACTGGTCCATTAC-TGACGCTGAGGTGCG-AAAGCGTGGGGA-
	'EF682084'	TACGAAGGGGGCTAGCGCTTGTTCGGATTTACTGGGCGTAAAGCGCATGTAGGCGGATATTTAAGTCAGAGGTGAAATCCCAGGGCTCAACCCTGGAACTGCCTTTGATACTGGATG-TCTTGAGTG-TGGAA-GAGGTGAGTGGAATT-CCGAGTGTAG-AGGTAAAATTTCGT--AGATATTC-GGAGGAACACCAG-TGGCG-AAGGCGGCTCACTGGTCCATTAC-TGACGCTGAGGTGCG-AAAGCGTGGGGA-
	'KX417295'	TACGAAGGGGGCTAGCG-TTGTTCGGATTTACTGGGCGTAAAGCGCACGTAGGCGGACTTTTAAGTCAGGGGTGAAATCCCGGGGCTCAACCCCGGAACTGCCTTTGATACTGGAAG-TCTTGAGTA-TGGAA-GAGGTGAGTGGAATT-CCGAGTGTAG-AGGTGAAA-TTCGT--AGATATTC-GGAGGAACACCAG-TGGCG-AAGGCGGCTCACTGGTCCATTAC-TGACGCTGAGGTGCG-AAAGCGTGGGGA-
	'EU137407'	TACGAAGGGGGCTAGCG-TTGTTCGGATTTACTGGGCGTAAAGCGCATGTAGGCGGACATTTAAGTCAGAGGTGAAATCCCAGGGCTCAACCCTGGAACTGCCTTTGATACTGGGTG-TCTTGAGTG-TGGAA-GAGGTGAGTGGAATT-CCGAGTGTAG-AGGTAAAA-TTCGT--AGATATTC-GGAGGAACACCAG-TGGCG-AAGGCGGCTCACTGGTCCATTACTGAACGCTGAGGTGCGAAAAGCGTGGGGA-
	'EU137453'	TACGAAGGGGGCTAGCG-TTGTTCGGATTTACTGGGCGTAAAGCGCATGTAGGCGGACATTTAAGTCAGAGGTGAAATCCCAGGGCTCAACCCTGGAACTGCCTTTGATACTGGGTG-TCTTGAGTG-TGGAA-GAGGTGAGTGGAATT-CCGAGTGTAG-AGGTAAAATTTCGT--AGATATTCGGGAGGAACACCAGNTGGCGAAAGGCGGCTCACTGGTCCATTAC-TGACGCTGAGGTGCGAAAAGCGTGGGGA-
	'AF214558'	TACGAAGGGGGCTAGCG-TTGTTCGGATTTACTGGGCGTAAAGCGCACGTAG-CGGATATTTAAGTCAGAGGTGAAATCCCAGGGCTCAACCCTGGAACTGCCTTTGATACTGGATA-TCTTGAGTG-TGGAA-GAGGTGAGTGGAATT-CCGAGTGTAG-AGGTAAAA-TTCGT--AGATATTC-GGAGGAACACCAG-TGGCG-AAGGCGGCTCACTGGTCCATTAC-TGACGCTGAGGTGCG-AAAGCGTGGGGA-
	'KM371086'	TACGAAGGGGGCTAGCG-TTGTTCGGATTTACTGGGCGTAAAGCGCATGTAGGCGGATATTTAAGTCAGAGGTGAAATCCCAGGGCTCAACCCTGGAACTGCCTTTGATACTGGGTA-TCTTGAGTA-TGGAA-GAGGTGAGTGGAATT-CCGAGTGTAG-AGGTAAAA-TTCGT--AGATATTC-GGAGGAACACCAG-TGGCG-AAGGCGGCTCACTGGTCCATTAC-TGACGGTGAGGTGCG-AAAGCGTGGGGA-
	'EU137413'	TACGAAGGGGGCTAGCG-TTGTTCGGATTTACTGGGCGTAAAGCGCATGTAGGCGGACATTTAAGTCAGAGGTGAAATCCCAGGGCTCAACCCTGGAACTGCCTTTGATACTGGGTG-TCTTGAGTG-TGGAA-GAGGTGAGTGGAATT-CCGAGTGTAG-AGGTAAAA-TTCGT--AGATATTC-GGGGGAACACCAG-TGGCG-AAGGCGGCTCACTGGTCCATTAC-TGACGCTGAGGTGTG-AAAGCGTGGGGA-
	'NR_102494'	TACGAAGGGGGCTAGCG-TTGTTCGGATTTACTGGGCGTAAAGCGCATGTAGGCGGATATTTAAGTCAGAGGTGAAATCCCAGGGCTCAACCCTGGAACTGCCTTTGATACTGGATG-TCTTGAGTG-TGGAAGGAGGTGAGTGGAATT-CCGAGTGTAG-AGGTAAAA-TTCGT--AGATATTC-GGAGGAACACCAG-TGGCG-AAGGCGGCTCACTGGTCCATTAC-TGACGCTGAGGTGCG-AAAGCGTGGGGA-
	'JQ246828'	TACGAAGGGGGCTAGCG-TTGTTCGGAATTACTGGGCGTAAAGCGCACGTAGGCGGATTGTTAAGTGAGGGGTGAAATCCCAGGGCTCAACCCTGGAACTGCCTCTCATACTGGCAA-TCTTGAGTA-TGGAA-GAGGTGAGTGGAATT-CCGAGTGTAG-AGGTGAAA-TTCGT--AGATATTC-GGAGGAACACCAG-TGGCG-AAGGCGGCTCACTGGTCCATTAC-TGACGCTGAGGTGCG-AAAGCGTGGGGA-
	'LN624000'	TACGAAGGGGGCTAGCG-TTGTTCGGATTTACTGGGCGTAAAGCGCGTGTAGGCGGATATTTAAGTCAGAGGTGAAATCCCAGGGCTCAACCCTGGAACTGCCTTTGATACTGGATG-TCTTGAGTG-TGGAA-GAGGTGAGTGGAATT-CCGAGTGTAG-AGGTAAAA-TTCGT--AGATATTC-GGAGGAACACCAG-TGGCG-AAGGCGGCTCACTGGTCCATTAC-TGACGCTGAGGTGCG-AAAGCGTGGGGA-
	AMR_OTU_679	TACGAAGGGGGCTAGCG-TTGTTCGGATTTACTGGGCGTAAAGCGCACGTAGGCGGATATTTAAGTCAGAGGTGAAATCCCAGGGCTCAACCCTGGAACTGCCTTTGATACTGGGTA-TCTAGAGTA-TGGAA-GAGGTAAGTGGAATT-GCGAGTGTAG-AGGTGAAA-TTCGT--AGATATTC-GTGGGAACACCAG-TGGCG-AAGGCGGCTTACTGGTCCATTAC-TGACGCTGAGGCTCG-AAAGCGTGGGGA-
	AMR_OTU_1612	TACGAAGGGGGCTAGCG-TTGTTCGGATTTACCGGGCGTAAAGCGCACGTAGGCGGACATTTAAGTCAGAGGTGAAATCCCAGGGCTCAGCCCTGGAACTGCCTTTGATACTGGGTG-TCTTGAGTA-TGGAA-GAGGTGAGTGGAATT-CCGAGTGTAG-AGGCGAAA-TTCGT--AGATATTC-GGAGGAACACCAG-TGGCG-AAGGCGGCTCACTGGTCCATTAC-TGACGCTGAGGTACG-AAAGCGTGGGGA-
	AMR_OTU_1802	TACGGAGGATGCAAGCG-TTGTTCGGATTTACTGGGCGTAAAGCGCACGTAGGCGGACATTTAAGTCAGAGGTGAAATCCCAGGGCTCAACCCTGTAACTGCCTTTGATACTGGGTG-TCTTGAGTA-TGGAA-GAGGTGAGTGGAATT-CCGAGTGTAG-AGGTGAAA-TTCGT--AGATATTT-GGAGGAACACCAG-TGGCG-AAGGCGGCTCACTGGTCCATTAC-TGACGCTGAGGTGCG-AAAGCGTGGGGA-
	AMR_OTU_1885	TACGAAGGGGGCTAGCG-TTGTTCGGAATTACTGGGCGTAAAGCGCGCGTAGGCGGATAAATTAGTTAGAGGTGAAATCCTAGGGCTCAACCTTGGAACTGCCTTTAATACTGTTTA-TCTAGAGCA-TGAAA-GAGGTGAGTGGAATT-CCGAGTGTAG-AGGT-AAA-TTCGT--AGATATTC-GGAGGAACATCAG-TGGCG-AAGGCGGCTCACTGGTTCATAGC-TGACGCTGAGGTGCG-AAAGCGTGGGGA-
;
end;
