# Supplementary material for: Global fingerprint of humans on the distribution of Bartonella bacteria in mammals
Source: PLoS Negl Trop Dis. 2018 Nov 15;12(11):e0006865. doi: 10.1371/journal.pntd.0006865 (PMC6237287; doi:10.1371/journal.pntd.0006865)
Supplement: S9 File — (TREES) [file pntd.0006865.s015.trees]

#NEXUS
Begin taxa;
	Dimensions ntax=1064;
		Taxlabels
			1_1C__FN645496.1
			AB242280.1
			AB242282.1
			AB242284.1
			AB242287.1
			AB242289.1
			AB259955.1
			AB259956.1
			AB259957.1
			AB261693.1
			AB290280.1
			AB290281.1
			AB290282.1
			AB290283.1
			AB290284.1
			AB290285.1
			AB290286.1
			AB290287.1
			AB290288.1
			AB290289.1
			AB290290.1
			AB290291.1
			AB290292.1
			AB290293.1
			AB290294.1
			AB290295.1
			AB290297.1
			AB426654.1
			AB426655.1
			AB426656.1
			AB444954.1
			AB444955.1
			AB444956.1
			AB444957.1
			AB444958.1
			AB444959.1
			AB444960.1
			AB444961.1
			AB444962.1
			AB444963.1
			AB444964.1
			AB444965.1
			AB444966.1
			AB444967.1
			AB444968.1
			AB444969.1
			AB444970.1
			AB444971.1
			AB444972.1
			AB444973.1
			AB444974.1
			AB444976.1
			AB444980.1
			AB444981.1
			AB444982.1
			AB444983.1
			AB444984.1
			AB444985.1
			AB444987.1
			AB444988.1
			AB444989.1
			AB444990.1
			AB444991.1
			AB444992.1
			AB444993.1
			AB444994.1
			AB444995.1
			AB444996.1
			AB444997.1
			AB444999.1
			AB445000.1
			AB445001.1
			AB445002.1
			AB445003.1
			AB445004.1
			AB445005.1
			AB445006.1
			AB529465.1
			AB529466.1
			AB529467.1
			AB529468.1
			AB529469.1
			AB529471.1
			AB529472.1
			AB529473.1
			AB529474.1
			AB529475.1
			AB529500.1
			AB602553.1
			AB611852.1
			AB674231.1
			AB674237.1
			AB674240.1
			AB674241.1
			AB703124.1
			AB703125.1
			AB703126.1
			AB703127.1
			AB703128.1
			AB703130.1
			AB703131.1
			AB779515.1
			AB779516.1
			AB779518.1
			AB779519.1
			AB779520.1
			AB779521.1
			AB779523.1
			AB779524.1
			AB779525.1
			AB779526.1
			AB779528.1
			AF050108.1
			AF071187.1
			AF071188.1
			AF071189.1
			AF071190.1
			AF075162.1
			AF075163.1
			AF075165.1
			AF075166.1
			AF082321.1
			AF082322.1
			AF082323.1
			AF086636.1
			AF086637.1
			AF110309.1
			AF110310.1
			AF110311.1
			AF110312.1
			AF110313.1
			AF128838.1
			AF148482.1
			AF148483.1
			AF148485.1
			AF148486.1
			AF148487.1
			AF148488.1
			AF148490.1
			AF148491.1
			AF148492.1
			AF148493.1
			AF191502.1
			AF214557.1
			AF293392.1
			AF329679.1
			AF342929.1
			AF363238.1
			AF391271.1
			AF391273.1
			AF391274.1
			AF391275.1
			AF391276.1
			AF391277.1
			AF391278.1
			AF391279.1
			AF391281.1
			AF391282.1
			AF391790.1
			AF391791.1
			AF439751.1
			AF440273.1
			AF440274.1
			AF440275.1
			AF440731.1
			AF440732.1
			AF440733.1
			AF449760.1
			AF449761.1
			AF451159.1
			AF451160.1
			AF451161.1
			AF451162.1
			AF451163.1
			AF478356.1
			AF478357.1
			AF489537.1
			AF489538.1
			AF489539.1
			AGWB01000003.1
			AGWC01000004.1
			AJ278183.1
			AJ278184.1
			AJ278185.1
			AJ439406.1
			AJ564632.1
			AJ564633.1
			AJ564634.1
			AJ564635.1
			AJ583111.1
			AJ583112.1
			AJ583113.1
			AJ583115.1
			AJ583116.1
			AJ583117.1
			AJ583118.1
			AJ583119.1
			AJ583120.1
			AJ583121.1
			AJ583122.1
			AJ583123.1
			AJ583125.1
			AJ583127.1
			AJ583129.1
			AJ583130.1
			AJ583131.1
			AJ583132.1
			AJ583133.1
			AJ583134.1
			AJ583135.1
			AJ583136.1
			AJ871611.1
			AJ871612.1
			AJ871613.1
			AJ871614.1
			AJ871615.1
			AM294993.1
			AMQK01000007.1
			AY064534.1
			AY064536.1
			AY071858.1
			AY071859.1
			AY071861.1
			AY254216.1
			AY254308.1
			AY264493.1
			AY269279.1
			AY269417.1
			AY269418.1
			AY269419.1
			AY269420.1
			AY277891.1
			AY277892.1
			AY277893.1
			AY435102.1
			AY435103.1
			AY435104.1
			AY435108.1
			AY435111.1
			AY435113.1
			AY435121.1
			AY454540.1
			AY515125.1
			AY517723.1
			AY584853.1
			AY587977.1
			AY587978.1
			AY587979.1
			AY587980.1
			AY587981.1
			AY589561.1
			AY589562.1
			AY589563.1
			AY589564.1
			AY589565.1
			AY589569.1
			AY692475.1
			AY877422.1
			AY902179.1
			AY902190.1
			B._alsatica
			B._ancashensis__KC886736.1_
			B._apis__KT315729.2_
			B._australis__CP003123.1_
			B._birtlesii
			B._callosciuri__AB602551.1_
			B._capreoli__HM167503.1_
			B._doshiae
			B._elizabethae__KT327032.1_
			B._florencae__HM622142.2_
			B._grahamii__KT327033.1_
			B._jaculi__AB444975.1_
			B._koehlerae
			B._massiliensis__HM636446.1_
			B._pachyuromydis__AB602552.1_
			B._queenslandensis__EU111799.1_
			B._queenslandensis__NZ_HE998003.1_
			B._quintana
			B._quintana__AZZV01000001.1_
			B._quintana__JQ314417.1_
			B._quintana__Z70014.1__1
			B._quintana__Z70014.1__2
			B._rattaustraliani
			B._rattimassiliensis__AILY01000008.1_
			B._rochalimae
			B._senegalensis__HM636448.1_
			B._tamiae
			B._taylorii__AIMD01000035.1_
			B._taylorii__Z70013.1_
			B._tribocorum__AM260525.1_
			B._vinsonii_berkhoffii__AGWD01000010.1_
			B_thailendensis
			Brucella_melitensis
			CP015625_B.apis
			CP015820_B.apis
			CP015821.1
			CP019782.1
			DB5_6__AILT01000004.1_
			DQ155392.1
			DQ357608.1
			DQ357609.1
			DQ357610.1
			DQ357611.1
			DQ357612.1
			DQ357613.1
			DQ357614.1
			DQ473483.1
			DQ884377.1
			DQ884378.1
			DQ884380.1
			DQ884381.1
			EF204536.1
			EF605280.1
			EF616644.1
			EF616645.1
			EF616647.1
			EF616648.1
			EF616649.1
			EF616650.1
			EF616651.1
			EF616652.1
			EF616654.1
			EF616655.1
			EF616657.1
			EF616659.1
			EF616660.1
			EF616662.1
			EF616663.1
			EF616665.1
			EF616666.1
			EF616669.1
			EF616671.1
			EF616673.1
			EF616676.1
			EF616678.1
			EF616682.1
			EF616688.1
			EF616695.1
			EF616696.1
			EF616702.1
			EF616703.1
			EF616704.1
			EF616705.1
			EF616706.1
			EF616707.1
			EF616708.1
			EF616711.1
			EF616712.1
			EF616720.1
			EF616721.1
			EF616722.1
			EF616723.1
			EF616727.1
			EF616729.1
			EF616731.1
			EF616734.1
			EF616736.1
			EF616737.1
			EF616739.1
			EF616740.1
			EF616742.1
			EF616743.1
			EF616745.1
			EF616747.1
			EF616748.1
			EF616749.1
			EF616751.1
			EF616754.1
			EF616755.1
			EF616760.1
			EF616761.1
			EF616763.1
			EF616764.1
			EF616766.1
			EF616768.1
			EF616771.1
			EF616773.1
			EF616775.1
			EF616777.1
			EF616778.1
			EF616780.1
			EF616782.1
			EF616784.1
			EF616785.1
			EF616787.1
			EF616788.1
			EF616789.1
			EF616790.1
			EF616791.1
			EF616792.1
			EF616797.1
			EF616798.1
			EF616799.1
			EF616800.1
			EF616801.1
			EF616803.1
			EF616804.1
			EF616806.1
			EF616807.1
			EF616808.1
			EF616809.1
			EF616810.1
			EF616811.1
			EF616812.1
			EF616813.1
			EF616814.1
			EF616815.1
			EF662054.1
			EF682090.1
			EU014267.1
			EU014269.1
			EU014272.1
			EU014273.1
			EU014274.1
			EU014275.1
			EU111794.1
			EU111795.1
			EU111796.1
			EU111800.1
			EU111802.1
			EU167549.1
			EU179228.1
			EU179231.1
			EU549693.1
			EU979531.1
			EU979534.1
			FJ179388.1
			FJ179394.1
			FJ376732.1
			FJ464168.1
			FJ464169.1
			FJ464240.1
			FJ492784.1
			FJ492788.1
			FJ492796.1
			FJ492799.1
			FJ589048.1
			FJ589054.1
			FJ589055.1
			FJ589056.1
			FJ589063.1
			FJ655390.1
			FJ655391.1
			FJ655394.1
			FJ655396.1
			FJ655397.1
			FJ655398.1
			FJ655400.1
			FJ655401.1
			FJ655402.1
			FJ655405.1
			FJ655407.1
			FJ655410.1
			FJ655411.1
			FJ655412.1
			FJ655413.1
			FJ655414.1
			FJ655415.1
			FJ667569.1
			FJ667572.1
			FJ851103.1
			FJ851104.1
			FJ851106.1
			FJ851108.1
			FJ851109.1
			FJ851110.1
			FJ851111.1
			FJ851112.1
			FJ851114.1
			FJ851115.1
			FJ851116.1
			FJ851118.1
			FJ851119.1
			FJ851120.1
			FJ851121.1
			FJ851122.1
			FJ946837.1
			FJ946838.1
			FJ946839.1
			FJ946840.1
			FJ946841.1
			FJ946842.1
			FJ946847.1
			FJ946848.1
			FJ946850.1
			FJ946851.1
			FJ946852.1
			FJ946853.1
			FJ946855.1
			FJ946856.1
			FJ946857.1
			GQ200861.1
			GQ225706.1
			GQ225708.1
			GQ225709.1
			GQ384342.1
			GQ384343.1
			GQ384344.1
			GQ384345.1
			GQ384349.1
			GQ384357.1
			GU056187.1
			GU056189.1
			GU056194.1
			GU056196.1
			GU056198.1
			GU143513.1
			GU143517.1
			GU143521.1
			GU143524.1
			GU143530.1
			GU143533.1
			GU143536.1
			GU143537.1
			GU143545.1
			GU143549.1
			GU168962.1
			GU338942.1
			GU338944.1
			GU338946.1
			GU338947.1
			GU338948.1
			GU338949.1
			GU338951.1
			GU338952.1
			GU338953.1
			GU338954.1
			GU338955.1
			GU338958.1
			GU338959.1
			GU338960.1
			GU338963.1
			GU338964.1
			GU338965.1
			GU338966.1
			GU338967.1
			GU338968.1
			GU338969.1
			GU338970.1
			GU338971.1
			GU338972.1
			GU338973.1
			GU338974.1
			GU338975.1
			GU338976.1
			GU354260.1
			GU354261.1
			GU354262.1
			GU354263.1
			GU354264.1
			GU354265.1
			GU354266.1
			GU354267.1
			GU354268.1
			GU354269.1
			GU354270.1
			GU354271.1
			GU563802.1
			GU583845.1
			GU583846.1
			HM116785.1
			HM363764.1
			HM363765.1
			HM363766.1
			HM363767.1
			HM363768.1
			HM545136.1
			HM545138.1
			HM545139.1
			HM545140.1
			HM545141.1
			HM597187.1
			HM597188.1
			HM597189.1
			HM597190.1
			HM597192.1
			HM597193.1
			HM597194.1
			HM597195.1
			HM597196.1
			HM597197.1
			HM597198.1
			HM597199.1
			HM597200.1
			HM597201.1
			HM597202.1
			HM597203.1
			HM597204.1
			HM597205.1
			HM597206.1
			HM597207.1
			HM771298.1
			JF268318.1
			JF268319.1
			JF268320.1
			JF429523.1
			JF429524.1
			JF429526.1
			JF429527.1
			JF429529.1
			JF429530.1
			JF429531.1
			JF429534.1
			JF429576.1
			JF429578.1
			JF429579.1
			JF429584.1
			JF429585.1
			JF429587.1
			JF429625.1
			JF500508.1
			JF500511.1
			JF500513.1
			JF522365.1
			JF522366.1
			JF522371.1
			JF694768.1
			JF694770.1
			JN172035.1
			JN172036.1
			JN172037.1
			JN172038.1
			JN172040.1
			JN172041.1
			JN172044.1
			JN172048.1
			JN172049.1
			JN172050.1
			JN172051.1
			JN172052.1
			JN172053.1
			JN172054.1
			JN172056.1
			JN172058.1
			JN172059.1
			JN172061.1
			JN172062.1
			JN172064.1
			JN172066.1
			JN172068.1
			JN172071.1
			JN172072.1
			JN228373.1
			JN402991.1
			JN402993.1
			JN402998.1
			JN403001.1
			JN990627.1
			JN990628.1
			JN990629.1
			JN990630.1
			JQ071378.1
			JQ071380.1
			JQ071381.1
			JQ071382.1
			JQ071383.1
			JQ071384.1
			JQ071385.1
			JQ071387.1
			JQ071388.1
			JQ071389.1
			JQ071390.1
			JQ693995.1
			JQ693996.1
			JQ693997.1
			JQ693998.1
			JQ694000.1
			JQ694001.1
			JQ694002.1
			JQ694006.1
			JQ694010.1
			JQ694014.1
			JQ694016.1
			JQ694017.1
			JQ694018.1
			JQ694019.1
			JQ694020.1
			JQ694021.1
			JQ694022.1
			JQ694023.1
			JQ694024.1
			JQ694025.1
			JQ694026.1
			JQ695834.1
			JQ695839.1
			JQ695840.1
			JQ765385.1
			JQ929915.1
			JX026969.1
			JX026970.1
			JX026972.1
			JX026974.1
			JX026978.1
			JX026979.1
			JX026981.1
			JX026996.1
			JX087941.1
			JX087942.1
			JX087943.1
			JX123021.1
			JX158355.1
			JX158357.1
			JX416229.1
			JX416230.1
			JX416233.1
			JX416234.1
			JX416235.1
			JX416236.1
			JX416237.1
			JX416238.1
			JX416239.1
			JX416240.1
			JX416241.1
			JX416242.1
			JX416247.1
			JX416249.1
			JX416251.1
			JX416252.1
			JX416254.1
			JX416255.1
			JX416256.1
			JX416257.1
			JX428744.1
			JX428746.1
			JX428747.1
			JX428748.1
			JX428749.1
			JX428750.1
			JX428761.1
			JX428762.1
			JX428764.1
			JX846173.1
			JX846183.1
			KC763949.1
			KF003115.1
			KF003129.1
			KF003137.1
			KF021602.1
			KF021604.1
			KF199896.1
			KF199898.1
			KF199899.1
			KF246521.2
			KF246524.2
			KF418809.1
			KF418811.1
			KJ170234.1
			KJ170235.1
			KJ175030.1
			KJ522487.1
			KJ530741.1
			KJ530742.1
			KJ530743.1
			KJ530744.1
			KJ530745.1
			KJ719284.1
			KJ719286.1
			KJ719287.1
			KJ719288.1
			KJ719290.1
			KJ719291.1
			KJ719292.1
			KJ719293.1
			KJ719294.1
			KJ719295.1
			KJ719296.1
			KJ719297.1
			KJ719298.1
			KJ816665.1
			KJ816666.1
			KJ816667.1
			KJ816669.1
			KJ816670.1
			KJ816672.1
			KJ816673.1
			KJ816675.1
			KJ816676.1
			KJ816677.1
			KJ816678.1
			KJ816679.1
			KJ816681.1
			KJ816682.1
			KJ816683.1
			KJ816684.1
			KJ816686.1
			KJ816688.1
			KJ816689.1
			KJ816692.1
			KJ909810.1
			KJ950972.1
			KJ950982.1
			KJ950988.1
			KJ950995.1
			KM030511.1
			KM030514.1
			KM030518.1
			KM030522.1
			KM030523.1
			KM030526.1
			KM115550.1
			KM215692.1
			KM215693.1
			KM233484.1
			KM233485.1
			KM233486.1
			KM233488.1
			KM233490.1
			KM233491.1
			KM233492.1
			KM243758.1
			KM243759.1
			KM266588.1
			KM266590.1
			KM266591.1
			KM266592.1
			KM266593.1
			KM266595.1
			KM266597.1
			KM266600.1
			KM266602.1
			KM266603.1
			KM266606.1
			KM266611.1
			KP010150.1
			KP010151.1
			KP010155.1
			KP010157.1
			KP010158.1
			KP010160.1
			KP010161.1
			KP010162.1
			KP010163.1
			KP010191.1
			KP010193.1
			KP100340.1
			KP100341.1
			KP100342.1
			KP100343.1
			KP100344.1
			KP100345.1
			KP100346.1
			KP100347.1
			KP100350.1
			KP100351.1
			KP100352.1
			KP100353.1
			KP100354.1
			KP100355.1
			KP100356.1
			KP100358.1
			KP100359.1
			KP126470.1
			KP126473.1
			KP715473.1
			KP715477.1
			KP857587.1
			KR107234.1
			KR733183.1
			KR822802.1
			KT315730.2
			KT315731.2
			KT324560.1
			KT324563.1
			KT324576.1
			KT324577.1
			KT324581.1
			KT326176.1
			KT326177.1
			KT326178.1
			KT327028.1
			KT445915.1
			KT445919.1
			KT751143.1
			KT751145.1
			KT751147.1
			KT751148.1
			KT751153.1
			KT751154.1
			KT751155.1
			KT751156.1
			KT751157.1
			KT807804.1
			KT807805.1
			KT807806.1
			KT852960.1
			KU292567.1
			KU292568.1
			KU859873.1
			KU859877.1
			KU859878.1
			KX000252.1
			KX086714.1
			KX086715.1
			KX086716.1
			KX086717.1
			KX086718.1
			KX086720.1
			KX086721.1
			KX086724.1
			KX086725.1
			KX086726.1
			KX086729.1
			KX086731.1
			KX086732.1
			KX267681.1
			KX267682.1
			KX270232.1
			KX270234.1
			KX270235.1
			KX270236.1
			KX270237.1
			KX270242.1
			KX270247.1
			KX270250.1
			KX270251.1
			KX270252.1
			KX270254.1
			KX300107.1
			KX300112.1
			KX300117.1
			KX300123.1
			KX300140.1
			KX300145.1
			KX300149.1
			KX300154.1
			KX300158.1
			KX300165.1
			KX300169.1
			KX300179.1
			KX300192.1
			KX300195.1
			KX300200.1
			KX499329.1
			KX499330.1
			KX572889.1
			KX572890.1
			KX578719.1
			KX655808.1
			KX655811.1
			KX655812.1
			KX655813.1
			KX655815.1
			KX655816.1
			KX655818.1
			KX655819.1
			KX655821.1
			KX655822.1
			KX655824.1
			KX655825.1
			KX655828.1
			KX655829.1
			KX655832.1
			KX655833.1
			KX655834.1
			KX655835.1
			KX655836.1
			KX655838.1
			KX655841.1
			KX807171.1
			KX807172.1
			KX807177.1
			KX807181.1
			KX827420.1
			KY041982.1
			KY224151.1
			KY232184.1
			KY232190.1
			KY232194.1
			KY232195.1
			KY232196.1
			KY232204.1
			KY232208.1
			KY232212.1
			KY232218.1
			KY232222.1
			KY304482.1
			KY356754.1
			KY560218.1
			KY629827.1
			KY629828.1
			KY629842.1
			KY629849.1
			KY629851.1
			KY629856.1
			KY629857.1
			KY629876.1
			KY629880.1
			KY629881.1
			KY629883.1
			KY629884.1
			KY629885.1
			KY888210.1
			KY913637.1
			MF443355.1
			MF443356.1
			MF443357.1
			MF443358.1
			MF443361.1
			MF443362.1
			MF443363.1
			MF443364.1
			MF443365.1
			MF443366.1
			MF467757.1
			MF988059.1
			MF988061.1
			MF988063.1
			MF988066.1
			MF988074.1
			MF988075.1
			MF988077.1
			MF988085.1
			MF988087.1
			MG027917.1
			MG027928.1
			MG027954.1
			MG027962.1
			MG027976.1
			MG027977.1
			MG027986.1
			MG027997.1
			MH234314
			MH234315
			MH234316
			MH234317
			MH234318
			MH234319
			MH234327
			MH234328
			MH234329
			MH234330
			MH234334
			MH234337
			MH234338
			MH234339
			MH234340
			MH234341
			MH234342
			MH234344
			MH234346
			MH234348
			MH234349
			MH234350
			MH234351
			MH234355
			MH234356
			MH234357
			MH234358
			MH234359
			MH234360
			MH234361
			MH234365
			MH234369
			MH234374
			Os02__NZ_HE997540_1_
			U84374.1
			U84375.1
			U84376.1
			U84377.1
			U84381.1
			U84383.1
			Z70010.1
			Z70011.1
			Z70022.1
			;
End;
Begin trees;
	Translate
		1 1_1C__FN645496.1,
		2 AB242280.1,
		3 AB242282.1,
		4 AB242284.1,
		5 AB242287.1,
		6 AB242289.1,
		7 AB259955.1,
		8 AB259956.1,
		9 AB259957.1,
		10 AB261693.1,
		11 AB290280.1,
		12 AB290281.1,
		13 AB290282.1,
		14 AB290283.1,
		15 AB290284.1,
		16 AB290285.1,
		17 AB290286.1,
		18 AB290287.1,
		19 AB290288.1,
		20 AB290289.1,
		21 AB290290.1,
		22 AB290291.1,
		23 AB290292.1,
		24 AB290293.1,
		25 AB290294.1,
		26 AB290295.1,
		27 AB290297.1,
		28 AB426654.1,
		29 AB426655.1,
		30 AB426656.1,
		31 AB444954.1,
		32 AB444955.1,
		33 AB444956.1,
		34 AB444957.1,
		35 AB444958.1,
		36 AB444959.1,
		37 AB444960.1,
		38 AB444961.1,
		39 AB444962.1,
		40 AB444963.1,
		41 AB444964.1,
		42 AB444965.1,
		43 AB444966.1,
		44 AB444967.1,
		45 AB444968.1,
		46 AB444969.1,
		47 AB444970.1,
		48 AB444971.1,
		49 AB444972.1,
		50 AB444973.1,
		51 AB444974.1,
		52 AB444976.1,
		53 AB444980.1,
		54 AB444981.1,
		55 AB444982.1,
		56 AB444983.1,
		57 AB444984.1,
		58 AB444985.1,
		59 AB444987.1,
		60 AB444988.1,
		61 AB444989.1,
		62 AB444990.1,
		63 AB444991.1,
		64 AB444992.1,
		65 AB444993.1,
		66 AB444994.1,
		67 AB444995.1,
		68 AB444996.1,
		69 AB444997.1,
		70 AB444999.1,
		71 AB445000.1,
		72 AB445001.1,
		73 AB445002.1,
		74 AB445003.1,
		75 AB445004.1,
		76 AB445005.1,
		77 AB445006.1,
		78 AB529465.1,
		79 AB529466.1,
		80 AB529467.1,
		81 AB529468.1,
		82 AB529469.1,
		83 AB529471.1,
		84 AB529472.1,
		85 AB529473.1,
		86 AB529474.1,
		87 AB529475.1,
		88 AB529500.1,
		89 AB602553.1,
		90 AB611852.1,
		91 AB674231.1,
		92 AB674237.1,
		93 AB674240.1,
		94 AB674241.1,
		95 AB703124.1,
		96 AB703125.1,
		97 AB703126.1,
		98 AB703127.1,
		99 AB703128.1,
		100 AB703130.1,
		101 AB703131.1,
		102 AB779515.1,
		103 AB779516.1,
		104 AB779518.1,
		105 AB779519.1,
		106 AB779520.1,
		107 AB779521.1,
		108 AB779523.1,
		109 AB779524.1,
		110 AB779525.1,
		111 AB779526.1,
		112 AB779528.1,
		113 AF050108.1,
		114 AF071187.1,
		115 AF071188.1,
		116 AF071189.1,
		117 AF071190.1,
		118 AF075162.1,
		119 AF075163.1,
		120 AF075165.1,
		121 AF075166.1,
		122 AF082321.1,
		123 AF082322.1,
		124 AF082323.1,
		125 AF086636.1,
		126 AF086637.1,
		127 AF110309.1,
		128 AF110310.1,
		129 AF110311.1,
		130 AF110312.1,
		131 AF110313.1,
		132 AF128838.1,
		133 AF148482.1,
		134 AF148483.1,
		135 AF148485.1,
		136 AF148486.1,
		137 AF148487.1,
		138 AF148488.1,
		139 AF148490.1,
		140 AF148491.1,
		141 AF148492.1,
		142 AF148493.1,
		143 AF191502.1,
		144 AF214557.1,
		145 AF293392.1,
		146 AF329679.1,
		147 AF342929.1,
		148 AF363238.1,
		149 AF391271.1,
		150 AF391273.1,
		151 AF391274.1,
		152 AF391275.1,
		153 AF391276.1,
		154 AF391277.1,
		155 AF391278.1,
		156 AF391279.1,
		157 AF391281.1,
		158 AF391282.1,
		159 AF391790.1,
		160 AF391791.1,
		161 AF439751.1,
		162 AF440273.1,
		163 AF440274.1,
		164 AF440275.1,
		165 AF440731.1,
		166 AF440732.1,
		167 AF440733.1,
		168 AF449760.1,
		169 AF449761.1,
		170 AF451159.1,
		171 AF451160.1,
		172 AF451161.1,
		173 AF451162.1,
		174 AF451163.1,
		175 AF478356.1,
		176 AF478357.1,
		177 AF489537.1,
		178 AF489538.1,
		179 AF489539.1,
		180 AGWB01000003.1,
		181 AGWC01000004.1,
		182 AJ278183.1,
		183 AJ278184.1,
		184 AJ278185.1,
		185 AJ439406.1,
		186 AJ564632.1,
		187 AJ564633.1,
		188 AJ564634.1,
		189 AJ564635.1,
		190 AJ583111.1,
		191 AJ583112.1,
		192 AJ583113.1,
		193 AJ583115.1,
		194 AJ583116.1,
		195 AJ583117.1,
		196 AJ583118.1,
		197 AJ583119.1,
		198 AJ583120.1,
		199 AJ583121.1,
		200 AJ583122.1,
		201 AJ583123.1,
		202 AJ583125.1,
		203 AJ583127.1,
		204 AJ583129.1,
		205 AJ583130.1,
		206 AJ583131.1,
		207 AJ583132.1,
		208 AJ583133.1,
		209 AJ583134.1,
		210 AJ583135.1,
		211 AJ583136.1,
		212 AJ871611.1,
		213 AJ871612.1,
		214 AJ871613.1,
		215 AJ871614.1,
		216 AJ871615.1,
		217 AM294993.1,
		218 AMQK01000007.1,
		219 AY064534.1,
		220 AY064536.1,
		221 AY071858.1,
		222 AY071859.1,
		223 AY071861.1,
		224 AY254216.1,
		225 AY254308.1,
		226 AY264493.1,
		227 AY269279.1,
		228 AY269417.1,
		229 AY269418.1,
		230 AY269419.1,
		231 AY269420.1,
		232 AY277891.1,
		233 AY277892.1,
		234 AY277893.1,
		235 AY435102.1,
		236 AY435103.1,
		237 AY435104.1,
		238 AY435108.1,
		239 AY435111.1,
		240 AY435113.1,
		241 AY435121.1,
		242 AY454540.1,
		243 AY515125.1,
		244 AY517723.1,
		245 AY584853.1,
		246 AY587977.1,
		247 AY587978.1,
		248 AY587979.1,
		249 AY587980.1,
		250 AY587981.1,
		251 AY589561.1,
		252 AY589562.1,
		253 AY589563.1,
		254 AY589564.1,
		255 AY589565.1,
		256 AY589569.1,
		257 AY692475.1,
		258 AY877422.1,
		259 AY902179.1,
		260 AY902190.1,
		261 B._alsatica,
		262 B._ancashensis__KC886736.1_,
		263 B._apis__KT315729.2_,
		264 B._australis__CP003123.1_,
		265 B._birtlesii,
		266 B._callosciuri__AB602551.1_,
		267 B._capreoli__HM167503.1_,
		268 B._doshiae,
		269 B._elizabethae__KT327032.1_,
		270 B._florencae__HM622142.2_,
		271 B._grahamii__KT327033.1_,
		272 B._jaculi__AB444975.1_,
		273 B._koehlerae,
		274 B._massiliensis__HM636446.1_,
		275 B._pachyuromydis__AB602552.1_,
		276 B._queenslandensis__EU111799.1_,
		277 B._queenslandensis__NZ_HE998003.1_,
		278 B._quintana,
		279 B._quintana__AZZV01000001.1_,
		280 B._quintana__JQ314417.1_,
		281 B._quintana__Z70014.1__1,
		282 B._quintana__Z70014.1__2,
		283 B._rattaustraliani,
		284 B._rattimassiliensis__AILY01000008.1_,
		285 B._rochalimae,
		286 B._senegalensis__HM636448.1_,
		287 B._tamiae,
		288 B._taylorii__AIMD01000035.1_,
		289 B._taylorii__Z70013.1_,
		290 B._tribocorum__AM260525.1_,
		291 B._vinsonii_berkhoffii__AGWD01000010.1_,
		292 B_thailendensis,
		293 Brucella_melitensis,
		294 CP015625_B.apis,
		295 CP015820_B.apis,
		296 CP015821.1,
		297 CP019782.1,
		298 DB5_6__AILT01000004.1_,
		299 DQ155392.1,
		300 DQ357608.1,
		301 DQ357609.1,
		302 DQ357610.1,
		303 DQ357611.1,
		304 DQ357612.1,
		305 DQ357613.1,
		306 DQ357614.1,
		307 DQ473483.1,
		308 DQ884377.1,
		309 DQ884378.1,
		310 DQ884380.1,
		311 DQ884381.1,
		312 EF204536.1,
		313 EF605280.1,
		314 EF616644.1,
		315 EF616645.1,
		316 EF616647.1,
		317 EF616648.1,
		318 EF616649.1,
		319 EF616650.1,
		320 EF616651.1,
		321 EF616652.1,
		322 EF616654.1,
		323 EF616655.1,
		324 EF616657.1,
		325 EF616659.1,
		326 EF616660.1,
		327 EF616662.1,
		328 EF616663.1,
		329 EF616665.1,
		330 EF616666.1,
		331 EF616669.1,
		332 EF616671.1,
		333 EF616673.1,
		334 EF616676.1,
		335 EF616678.1,
		336 EF616682.1,
		337 EF616688.1,
		338 EF616695.1,
		339 EF616696.1,
		340 EF616702.1,
		341 EF616703.1,
		342 EF616704.1,
		343 EF616705.1,
		344 EF616706.1,
		345 EF616707.1,
		346 EF616708.1,
		347 EF616711.1,
		348 EF616712.1,
		349 EF616720.1,
		350 EF616721.1,
		351 EF616722.1,
		352 EF616723.1,
		353 EF616727.1,
		354 EF616729.1,
		355 EF616731.1,
		356 EF616734.1,
		357 EF616736.1,
		358 EF616737.1,
		359 EF616739.1,
		360 EF616740.1,
		361 EF616742.1,
		362 EF616743.1,
		363 EF616745.1,
		364 EF616747.1,
		365 EF616748.1,
		366 EF616749.1,
		367 EF616751.1,
		368 EF616754.1,
		369 EF616755.1,
		370 EF616760.1,
		371 EF616761.1,
		372 EF616763.1,
		373 EF616764.1,
		374 EF616766.1,
		375 EF616768.1,
		376 EF616771.1,
		377 EF616773.1,
		378 EF616775.1,
		379 EF616777.1,
		380 EF616778.1,
		381 EF616780.1,
		382 EF616782.1,
		383 EF616784.1,
		384 EF616785.1,
		385 EF616787.1,
		386 EF616788.1,
		387 EF616789.1,
		388 EF616790.1,
		389 EF616791.1,
		390 EF616792.1,
		391 EF616797.1,
		392 EF616798.1,
		393 EF616799.1,
		394 EF616800.1,
		395 EF616801.1,
		396 EF616803.1,
		397 EF616804.1,
		398 EF616806.1,
		399 EF616807.1,
		400 EF616808.1,
		401 EF616809.1,
		402 EF616810.1,
		403 EF616811.1,
		404 EF616812.1,
		405 EF616813.1,
		406 EF616814.1,
		407 EF616815.1,
		408 EF662054.1,
		409 EF682090.1,
		410 EU014267.1,
		411 EU014269.1,
		412 EU014272.1,
		413 EU014273.1,
		414 EU014274.1,
		415 EU014275.1,
		416 EU111794.1,
		417 EU111795.1,
		418 EU111796.1,
		419 EU111800.1,
		420 EU111802.1,
		421 EU167549.1,
		422 EU179228.1,
		423 EU179231.1,
		424 EU549693.1,
		425 EU979531.1,
		426 EU979534.1,
		427 FJ179388.1,
		428 FJ179394.1,
		429 FJ376732.1,
		430 FJ464168.1,
		431 FJ464169.1,
		432 FJ464240.1,
		433 FJ492784.1,
		434 FJ492788.1,
		435 FJ492796.1,
		436 FJ492799.1,
		437 FJ589048.1,
		438 FJ589054.1,
		439 FJ589055.1,
		440 FJ589056.1,
		441 FJ589063.1,
		442 FJ655390.1,
		443 FJ655391.1,
		444 FJ655394.1,
		445 FJ655396.1,
		446 FJ655397.1,
		447 FJ655398.1,
		448 FJ655400.1,
		449 FJ655401.1,
		450 FJ655402.1,
		451 FJ655405.1,
		452 FJ655407.1,
		453 FJ655410.1,
		454 FJ655411.1,
		455 FJ655412.1,
		456 FJ655413.1,
		457 FJ655414.1,
		458 FJ655415.1,
		459 FJ667569.1,
		460 FJ667572.1,
		461 FJ851103.1,
		462 FJ851104.1,
		463 FJ851106.1,
		464 FJ851108.1,
		465 FJ851109.1,
		466 FJ851110.1,
		467 FJ851111.1,
		468 FJ851112.1,
		469 FJ851114.1,
		470 FJ851115.1,
		471 FJ851116.1,
		472 FJ851118.1,
		473 FJ851119.1,
		474 FJ851120.1,
		475 FJ851121.1,
		476 FJ851122.1,
		477 FJ946837.1,
		478 FJ946838.1,
		479 FJ946839.1,
		480 FJ946840.1,
		481 FJ946841.1,
		482 FJ946842.1,
		483 FJ946847.1,
		484 FJ946848.1,
		485 FJ946850.1,
		486 FJ946851.1,
		487 FJ946852.1,
		488 FJ946853.1,
		489 FJ946855.1,
		490 FJ946856.1,
		491 FJ946857.1,
		492 GQ200861.1,
		493 GQ225706.1,
		494 GQ225708.1,
		495 GQ225709.1,
		496 GQ384342.1,
		497 GQ384343.1,
		498 GQ384344.1,
		499 GQ384345.1,
		500 GQ384349.1,
		501 GQ384357.1,
		502 GU056187.1,
		503 GU056189.1,
		504 GU056194.1,
		505 GU056196.1,
		506 GU056198.1,
		507 GU143513.1,
		508 GU143517.1,
		509 GU143521.1,
		510 GU143524.1,
		511 GU143530.1,
		512 GU143533.1,
		513 GU143536.1,
		514 GU143537.1,
		515 GU143545.1,
		516 GU143549.1,
		517 GU168962.1,
		518 GU338942.1,
		519 GU338944.1,
		520 GU338946.1,
		521 GU338947.1,
		522 GU338948.1,
		523 GU338949.1,
		524 GU338951.1,
		525 GU338952.1,
		526 GU338953.1,
		527 GU338954.1,
		528 GU338955.1,
		529 GU338958.1,
		530 GU338959.1,
		531 GU338960.1,
		532 GU338963.1,
		533 GU338964.1,
		534 GU338965.1,
		535 GU338966.1,
		536 GU338967.1,
		537 GU338968.1,
		538 GU338969.1,
		539 GU338970.1,
		540 GU338971.1,
		541 GU338972.1,
		542 GU338973.1,
		543 GU338974.1,
		544 GU338975.1,
		545 GU338976.1,
		546 GU354260.1,
		547 GU354261.1,
		548 GU354262.1,
		549 GU354263.1,
		550 GU354264.1,
		551 GU354265.1,
		552 GU354266.1,
		553 GU354267.1,
		554 GU354268.1,
		555 GU354269.1,
		556 GU354270.1,
		557 GU354271.1,
		558 GU563802.1,
		559 GU583845.1,
		560 GU583846.1,
		561 HM116785.1,
		562 HM363764.1,
		563 HM363765.1,
		564 HM363766.1,
		565 HM363767.1,
		566 HM363768.1,
		567 HM545136.1,
		568 HM545138.1,
		569 HM545139.1,
		570 HM545140.1,
		571 HM545141.1,
		572 HM597187.1,
		573 HM597188.1,
		574 HM597189.1,
		575 HM597190.1,
		576 HM597192.1,
		577 HM597193.1,
		578 HM597194.1,
		579 HM597195.1,
		580 HM597196.1,
		581 HM597197.1,
		582 HM597198.1,
		583 HM597199.1,
		584 HM597200.1,
		585 HM597201.1,
		586 HM597202.1,
		587 HM597203.1,
		588 HM597204.1,
		589 HM597205.1,
		590 HM597206.1,
		591 HM597207.1,
		592 HM771298.1,
		593 JF268318.1,
		594 JF268319.1,
		595 JF268320.1,
		596 JF429523.1,
		597 JF429524.1,
		598 JF429526.1,
		599 JF429527.1,
		600 JF429529.1,
		601 JF429530.1,
		602 JF429531.1,
		603 JF429534.1,
		604 JF429576.1,
		605 JF429578.1,
		606 JF429579.1,
		607 JF429584.1,
		608 JF429585.1,
		609 JF429587.1,
		610 JF429625.1,
		611 JF500508.1,
		612 JF500511.1,
		613 JF500513.1,
		614 JF522365.1,
		615 JF522366.1,
		616 JF522371.1,
		617 JF694768.1,
		618 JF694770.1,
		619 JN172035.1,
		620 JN172036.1,
		621 JN172037.1,
		622 JN172038.1,
		623 JN172040.1,
		624 JN172041.1,
		625 JN172044.1,
		626 JN172048.1,
		627 JN172049.1,
		628 JN172050.1,
		629 JN172051.1,
		630 JN172052.1,
		631 JN172053.1,
		632 JN172054.1,
		633 JN172056.1,
		634 JN172058.1,
		635 JN172059.1,
		636 JN172061.1,
		637 JN172062.1,
		638 JN172064.1,
		639 JN172066.1,
		640 JN172068.1,
		641 JN172071.1,
		642 JN172072.1,
		643 JN228373.1,
		644 JN402991.1,
		645 JN402993.1,
		646 JN402998.1,
		647 JN403001.1,
		648 JN990627.1,
		649 JN990628.1,
		650 JN990629.1,
		651 JN990630.1,
		652 JQ071378.1,
		653 JQ071380.1,
		654 JQ071381.1,
		655 JQ071382.1,
		656 JQ071383.1,
		657 JQ071384.1,
		658 JQ071385.1,
		659 JQ071387.1,
		660 JQ071388.1,
		661 JQ071389.1,
		662 JQ071390.1,
		663 JQ693995.1,
		664 JQ693996.1,
		665 JQ693997.1,
		666 JQ693998.1,
		667 JQ694000.1,
		668 JQ694001.1,
		669 JQ694002.1,
		670 JQ694006.1,
		671 JQ694010.1,
		672 JQ694014.1,
		673 JQ694016.1,
		674 JQ694017.1,
		675 JQ694018.1,
		676 JQ694019.1,
		677 JQ694020.1,
		678 JQ694021.1,
		679 JQ694022.1,
		680 JQ694023.1,
		681 JQ694024.1,
		682 JQ694025.1,
		683 JQ694026.1,
		684 JQ695834.1,
		685 JQ695839.1,
		686 JQ695840.1,
		687 JQ765385.1,
		688 JQ929915.1,
		689 JX026969.1,
		690 JX026970.1,
		691 JX026972.1,
		692 JX026974.1,
		693 JX026978.1,
		694 JX026979.1,
		695 JX026981.1,
		696 JX026996.1,
		697 JX087941.1,
		698 JX087942.1,
		699 JX087943.1,
		700 JX123021.1,
		701 JX158355.1,
		702 JX158357.1,
		703 JX416229.1,
		704 JX416230.1,
		705 JX416233.1,
		706 JX416234.1,
		707 JX416235.1,
		708 JX416236.1,
		709 JX416237.1,
		710 JX416238.1,
		711 JX416239.1,
		712 JX416240.1,
		713 JX416241.1,
		714 JX416242.1,
		715 JX416247.1,
		716 JX416249.1,
		717 JX416251.1,
		718 JX416252.1,
		719 JX416254.1,
		720 JX416255.1,
		721 JX416256.1,
		722 JX416257.1,
		723 JX428744.1,
		724 JX428746.1,
		725 JX428747.1,
		726 JX428748.1,
		727 JX428749.1,
		728 JX428750.1,
		729 JX428761.1,
		730 JX428762.1,
		731 JX428764.1,
		732 JX846173.1,
		733 JX846183.1,
		734 KC763949.1,
		735 KF003115.1,
		736 KF003129.1,
		737 KF003137.1,
		738 KF021602.1,
		739 KF021604.1,
		740 KF199896.1,
		741 KF199898.1,
		742 KF199899.1,
		743 KF246521.2,
		744 KF246524.2,
		745 KF418809.1,
		746 KF418811.1,
		747 KJ170234.1,
		748 KJ170235.1,
		749 KJ175030.1,
		750 KJ522487.1,
		751 KJ530741.1,
		752 KJ530742.1,
		753 KJ530743.1,
		754 KJ530744.1,
		755 KJ530745.1,
		756 KJ719284.1,
		757 KJ719286.1,
		758 KJ719287.1,
		759 KJ719288.1,
		760 KJ719290.1,
		761 KJ719291.1,
		762 KJ719292.1,
		763 KJ719293.1,
		764 KJ719294.1,
		765 KJ719295.1,
		766 KJ719296.1,
		767 KJ719297.1,
		768 KJ719298.1,
		769 KJ816665.1,
		770 KJ816666.1,
		771 KJ816667.1,
		772 KJ816669.1,
		773 KJ816670.1,
		774 KJ816672.1,
		775 KJ816673.1,
		776 KJ816675.1,
		777 KJ816676.1,
		778 KJ816677.1,
		779 KJ816678.1,
		780 KJ816679.1,
		781 KJ816681.1,
		782 KJ816682.1,
		783 KJ816683.1,
		784 KJ816684.1,
		785 KJ816686.1,
		786 KJ816688.1,
		787 KJ816689.1,
		788 KJ816692.1,
		789 KJ909810.1,
		790 KJ950972.1,
		791 KJ950982.1,
		792 KJ950988.1,
		793 KJ950995.1,
		794 KM030511.1,
		795 KM030514.1,
		796 KM030518.1,
		797 KM030522.1,
		798 KM030523.1,
		799 KM030526.1,
		800 KM115550.1,
		801 KM215692.1,
		802 KM215693.1,
		803 KM233484.1,
		804 KM233485.1,
		805 KM233486.1,
		806 KM233488.1,
		807 KM233490.1,
		808 KM233491.1,
		809 KM233492.1,
		810 KM243758.1,
		811 KM243759.1,
		812 KM266588.1,
		813 KM266590.1,
		814 KM266591.1,
		815 KM266592.1,
		816 KM266593.1,
		817 KM266595.1,
		818 KM266597.1,
		819 KM266600.1,
		820 KM266602.1,
		821 KM266603.1,
		822 KM266606.1,
		823 KM266611.1,
		824 KP010150.1,
		825 KP010151.1,
		826 KP010155.1,
		827 KP010157.1,
		828 KP010158.1,
		829 KP010160.1,
		830 KP010161.1,
		831 KP010162.1,
		832 KP010163.1,
		833 KP010191.1,
		834 KP010193.1,
		835 KP100340.1,
		836 KP100341.1,
		837 KP100342.1,
		838 KP100343.1,
		839 KP100344.1,
		840 KP100345.1,
		841 KP100346.1,
		842 KP100347.1,
		843 KP100350.1,
		844 KP100351.1,
		845 KP100352.1,
		846 KP100353.1,
		847 KP100354.1,
		848 KP100355.1,
		849 KP100356.1,
		850 KP100358.1,
		851 KP100359.1,
		852 KP126470.1,
		853 KP126473.1,
		854 KP715473.1,
		855 KP715477.1,
		856 KP857587.1,
		857 KR107234.1,
		858 KR733183.1,
		859 KR822802.1,
		860 KT315730.2,
		861 KT315731.2,
		862 KT324560.1,
		863 KT324563.1,
		864 KT324576.1,
		865 KT324577.1,
		866 KT324581.1,
		867 KT326176.1,
		868 KT326177.1,
		869 KT326178.1,
		870 KT327028.1,
		871 KT445915.1,
		872 KT445919.1,
		873 KT751143.1,
		874 KT751145.1,
		875 KT751147.1,
		876 KT751148.1,
		877 KT751153.1,
		878 KT751154.1,
		879 KT751155.1,
		880 KT751156.1,
		881 KT751157.1,
		882 KT807804.1,
		883 KT807805.1,
		884 KT807806.1,
		885 KT852960.1,
		886 KU292567.1,
		887 KU292568.1,
		888 KU859873.1,
		889 KU859877.1,
		890 KU859878.1,
		891 KX000252.1,
		892 KX086714.1,
		893 KX086715.1,
		894 KX086716.1,
		895 KX086717.1,
		896 KX086718.1,
		897 KX086720.1,
		898 KX086721.1,
		899 KX086724.1,
		900 KX086725.1,
		901 KX086726.1,
		902 KX086729.1,
		903 KX086731.1,
		904 KX086732.1,
		905 KX267681.1,
		906 KX267682.1,
		907 KX270232.1,
		908 KX270234.1,
		909 KX270235.1,
		910 KX270236.1,
		911 KX270237.1,
		912 KX270242.1,
		913 KX270247.1,
		914 KX270250.1,
		915 KX270251.1,
		916 KX270252.1,
		917 KX270254.1,
		918 KX300107.1,
		919 KX300112.1,
		920 KX300117.1,
		921 KX300123.1,
		922 KX300140.1,
		923 KX300145.1,
		924 KX300149.1,
		925 KX300154.1,
		926 KX300158.1,
		927 KX300165.1,
		928 KX300169.1,
[truncated: 139 more rows]
