# Supplementary material for: Global fingerprint of humans on the distribution of Bartonella bacteria in mammals
Source: PLoS Negl Trop Dis. 2018 Nov 15;12(11):e0006865. doi: 10.1371/journal.pntd.0006865 (PMC6237287; doi:10.1371/journal.pntd.0006865)
Supplement: S10 File — (TREES) [file pntd.0006865.s016.trees]

#NEXUS
Begin taxa;
	Dimensions ntax=677;
		Taxlabels
			1_1C_FN645496_Rattus
			AF143445.1
			AF214557_Rodent
			AGWA01000006.1
			AGWB01000003.1
			AGWC01000004.1
			AJ278183.1
			AJ278184.1
			AJ278185.1
			AJ278186.1
			AJ439406.1
			AJ564632.1
			AJ564633.1
			AJ564634.1
			AJ564635.1
			AJ583111.1
			AJ583112.1
			AJ583113.1
			AJ583114.1
			AJ583115.1
			AJ583116.1
			AJ583117.1
			AJ583118.1
			AJ583119.1
			AJ583120.1
			AJ583121.1
			AJ583122.1
			AJ583123.1
			AJ583124.1
			AJ583125.1
			AJ583126.1
			AJ583127.1
			AJ583128.1
			AJ583129.1
			AJ583130.1
			AJ583131.1
			AJ583132.1
			AJ583133.1
			AJ583134.1
			AJ583135.1
			AJ583136.1
			AMQK01000007.1
			AR15_3_FN645480_Rodent
			AY454537_Rodent
			AY454538_Rodent
			AY454539_Rodent
			AY454540_Rodent
			AY454541_Rodent
			AY515125.1
			AY584852_Rodent
			AY584853_Rodent
			AY584854.1
			AY584855.1
			AY584856.1
			AY584857.1
			AY584859_Rodent
			AY902179_Rattus
			AY902180_Shrew
			AY902181_Rattus
			AY902182_Rattus
			AY902183_Rattus
			AY902184_Rattus
			AY902185_Shrew
			AY902186_Rattus
			AY902187_Rattus
			BX897699.1
			B_alsatica_JH725020_Lagomorpha
			B_ancashensis_CP010401_Human
			B_ancashensis_KC886736_Human
			B_apis_KT315729_2_Hymenoptera
			B_australis_CP003123_1_Marsupialia
			B_bacilliformis_LQWW01000012_Human
			B_bacilliformis_Z70021_Human
			B_birtlesii_NZ_KE007202_Rodent
			B_chomelii_JN646657_Artiodactyla
			B_clarridgeiae_KC331017_Carnivora
			B_clarridgeiae_KJ170236_Carnivora
			B_clarridgeiae_NZ_JADC01000010_Carnivora
			B_coopersplainsensis_EU111803_Rattus
			B_doshiae_AF207827_Rodent
			B_doshiae_AILV01000003_Rodent
			B_doshiae_Z70017_Rodent
			B_elizabethae_AIMF01000013_Human
			B_elizabethae_Z70009_Human
			B_florencae_HM622142_2_Shrew
			B_grahamii_EU014266_Rodent
			B_grahamii_NZ_JACX01000006_Rodent
			B_grahamii_Z70016_Rodent
			B_henselae_KI911812_Human
			B_henselae_L38987_Carnivora
			B_koehlerae_AF176091_Carnivora
			B_koehlerae_AHPL01000007_Carnivora
			B_massiliensis_HM636446_Rodent
			B_melophagi_AIMA01000014_Artiodactyla
			B_phoceensis_AY515126_Rattus
			B_queenslandensis_EU111799_Rattus
			B_queenslandensis_NZ_HE998003_Rattus
			B_quintana_AZZV01000001_Human
			B_quintana_JQ314417_Primates
			B_quintana_Z70014_Human
			B_rattaustraliani_EU111793_Rattus
			B_rattaustraliani_NZ_CALW02000061_Rattus
			B_rattimassiliensis_AILY01000008_Rattus
			B_rochalimae_NZ_KL407337_Human
			B_schoenbuchensis_AJ564632_Artiodactyla
			B_senegalensis_HM636448_Rodent
			B_tamiae_AIMB01000008_Human
			B_taylorii_AIMD01000035_Rodent
			B_taylorii_Z70013_Rodent
			B_tribocorum_AM260525_1_Rattus
			B_vinsonii_Z70015_Rodent
			B_vinsonii_arupensis_AILZ01000030_Rodent
			B_vinsonii_berkhoffii_AGWD01000010_Carnivora
			B_washoensis_AILX01000007_Rodent
			Bartonella_rattimassiliensis_AY515124_Rattus
			Brucella_melitensis_Other
			CARCAS_fly_SJ12_5_125_7_Chiroptera
			CM001844.1
			CP001562.1
			CP003123.1
			CP003124.1
			CP003784.1
			CP015625_B.apis
			CP015820_B.apis
			CP015821.1
			CP019489.1
			CP019780.1
			CP019781.1
			CP019782.1
			CP019783.1
			CP019784.1
			CP019785.1
			CP019786.1
			CP019787.1
			CP019788.1
			CP019789.1
			CP020742.1
			DB5_6_AILT01000004_Shrew
			DQ412671_Rodent
			EF031547_Shrew
			EF031549_Shrew
			EF682090_Rodent
			EU014267.1
			EU014268.1
			EU014269.1
			EU014272.1
			EU014273.1
			EU014274.1
			EU014275.1
			EU014279.1
			EU111794.1
			EU111795.1
			EU111796.1
			EU111797.1
			EU111798.1
			EU111800.1
			EU111801.1
			EU111802.1
			EU979531.1
			EU979534.1
			FJ376732_Human
			FJ411482_Rodent
			FJ851104_Rodent
			FJ851105_Rodent
			FJ851107_Rodent
			FJ851108_Rodent
			FJ851109_Rodent
			FJ851110_Rodent
			FJ851111_Rodent
			FJ851112_Rodent
			FJ851113_Rodent
			FJ851116_Rodent
			FJ851117_Rodent
			FJ851119_Rodent
			FJ851121_Rodent
			FJ851122_Rodent
			FN645454.1
			FN645459.1
			FN645507_extract
			GU143509_Rattus
			GU143510_Rodent
			GU143511_Rattus
			GU143512_Rattus
			GU143513_Shrew
			GU143514_Rattus
			GU143515_Shrew
			GU143516_Rodent
			GU143517_Rattus
			GU143518_Rattus
			GU143519_Rattus
			GU143520_Rattus
			GU143521_Rattus
			GU143522_Rattus
			GU143523_Rattus
			GU143524_Rattus
			GU143525_Rattus
			GU143526_Rattus
			GU143527_Rattus
			GU143528_Rattus
			GU143529_Rattus
			GU143530_Shrew
			GU143532_Shrew
			GU143533_Shrew
			GU143535_Shrew
			GU143536_Shrew
			GU143537_Shrew
			GU143538_Shrew
			GU143539_Shrew
			GU143540_Shrew
			GU143541_Shrew
			GU143542_Shrew
			GU143543_Shrew
			GU143544_Shrew
			GU143546_Rattus
			GU143547_Rattus
			GU143548_Rattus
			HG977196.1
			HM636447.1
			HQ012580.1
			JF429452_Rattus
			JF429471_Rattus
			JF429472_Rattus
			JF429473_Rattus
			JF429475_Rattus
			JF429477_Rattus
			JF429478_Rattus
			JF429481_Rattus
			JF429483_Rattus
			JF429487_Rattus
			JF429495.1
			JF429496.1
			JF429497.1
			JF429498.1
			JF429499.1
			JF429500.1
			JF429501.1
			JF429502.1
			JF429503.1
			JF429504.1
			JF429505.1
			JF429506.1
			JF429507.1
			JF429508.1
			JF429509.1
			JF429510.1
			JF429512.1
			JF429513.1
			JF429514.1
			JF429516.1
			JF429517.1
			JF429518.1
			JF429520.1
			JF429522.1
			JF429524.1
			JF429526.1
			JF429527.1
			JF429528.1
			JF429530.1
			JF429531.1
			JF429532.1
			JF429533.1
			JF429535.1
			JF429536.1
			JF429537.1
			JF429538.1
			JF429539.1
			JF429540.1
			JF429542.1
			JF429543.1
			JF429544.1
			JF429545.1
			JF429546.1
			JF429547.1
			JF429548.1
			JF429549.1
			JF429550.1
			JF429551.1
			JF429552.1
			JF429553.1
			JF429554.1
			JF429555.1
			JF429556.1
			JF429557.1
			JF429559.1
			JF429560.1
			JF429561.1
			JF429562.1
			JF429564.1
			JF429565.1
			JF429566.1
			JF429567.1
			JF429568.1
			JF429569.1
			JF429570.1
			JF429571.1
			JF429572.1
			JF429573.1
			JF429574.1
			JF429576.1
			JF429577.1
			JF429578.1
			JF429579.1
			JF429580.1
			JF429582.1
			JF429583.1
			JF429584.1
			JF429587.1
			JF429588.1
			JF429589.1
			JF429591.1
			JF429592.1
			JF429593.1
			JF429594.1
			JF429595.1
			JF429596.1
			JF429597.1
			JF429598.1
			JF429599.1
			JF429600.1
			JF429601.1
			JF429602.1
			JF429603.1
			JF429604.1
			JF429605.1
			JF429606.1
			JF429607.1
			JF429608.1
			JF429609.1
			JF429610.1
			JF429611.1
			JF429612.1
			JF429613.1
			JF429614.1
			JF429615.1
			JF429616.1
			JF429617.1
			JF429618.1
			JF429619.1
			JF429620.1
			JF429621.1
			JF429622.1
			JF429623.1
			JF429624.1
			JF429625.1
			JN646654.1
			JN646660.1
			JN646662.1
			KB915625.1
			KB915628.1
			KB915632.1
			KC763950_Rattus
			KC763954_Rattus
			KC763955_Rattus
			KC763967_Rattus
			KF021602_Rodent
			KF021603.1
			KF021604_Rodent
			KJ16670
			KJ170234.1
			KJ170235.1
			KJ170238.1
			KJ170239.1
			KJ170241.1
			KJ522487_Artiodactyla
			KJ816665_Chiroptera
			KJ816666_Chiroptera
			KJ816667_Chiroptera
			KJ816669_Chiroptera
			KJ816670_Chiroptera
			KJ816671_Chiroptera
			KJ816672_Chiroptera
			KJ816673_Chiroptera
			KJ816674_Chiroptera
			KJ816675_Chiroptera
			KJ816676_Chiroptera
			KJ816677_Chiroptera
			KJ816678_Chiroptera
			KJ816679_Chiroptera
			KJ816680_Chiroptera
			KJ816681_Chiroptera
			KJ816682_Chiroptera
			KJ816683_Chiroptera
			KJ816684_Chiroptera
			KJ816685_Chiroptera
			KJ816686_Chiroptera
			KJ816687_Chiroptera
			KJ816688_Chiroptera
			KJ816689_Chiroptera
			KJ816690_Chiroptera
			KJ816691_Chiroptera
			KJ816692_Chiroptera
			KL407334.1
			KL407337.1
			KL411701.1
			KL411717.1
			KM030503_Chiroptera
			KM030504_Chiroptera
			KM030505_Chiroptera
			KM030506_Chiroptera
			KM030507_Chiroptera
			KM030508_Chiroptera
			KM030509_Chiroptera
			KM030510_Chiroptera
			KM030511_Chiroptera
			KM030512_Chiroptera
			KM030513_Chiroptera
			KM030514_Chiroptera
			KM030515_Chiroptera
			KM030516_Chiroptera
			KM030517_Chiroptera
			KM030518_Chiroptera
			KM030519_Chiroptera
			KM030520_Chiroptera
			KM030521_Chiroptera
			KM030522_Chiroptera
			KM030523_Chiroptera
			KM030524_Chiroptera
			KM030525_Chiroptera
			KM030526_Chiroptera
			KM215690.1
			KM215691.1
			KM215692.1
			KM215693.1
			KM233484_Rodent
			KM233485_Rodent
			KM233486_Rodent
			KM233487_Rodent
			KM233489_Rattus
			KM233490_Shrew
			KM233491_Rodent
			KM233492_Rodent
			KM371034_Artiodactyla
			KM371089.1
			KP010191_Chiroptera
			KP010192_Chiroptera
			KP010193_Chiroptera
			KP100340_Chiroptera
			KP100341_Chiroptera
			KP100342_Chiroptera
			KP100343_Chiroptera
			KP100344_Chiroptera
			KP100345_Chiroptera
			KP100346_Chiroptera
			KP100347_Chiroptera
			KP100348_Chiroptera
			KP100349_Chiroptera
			KP100350_Chiroptera
			KP100351_Chiroptera
			KP100352_Chiroptera
			KP100353_Chiroptera
			KP100354_Chiroptera
			KP100355_Chiroptera
			KP100356_Chiroptera
			KP100357_Chiroptera
			KP100358_Chiroptera
			KP100359_Chiroptera
			KP100360_Chiroptera
			KP715473_Chiroptera
			KP715477_Chiroptera
			KR733182.1
			KR733183.1
			KR733184.1
			KT315730.2
			KT315731.2
			KT327032.1
			KT327033.1
			KT807804_Carnivora
			KT807805_Carnivora
			KT807806_Carnivora
			KU316228_Rodent
			KU316234_Rodent
			KU316235_Rodent
			KU859873_Artiodactyla
			KU859874_Artiodactyla
			KU859875_Artiodactyla
			KU859877_Artiodactyla
			KU859878_Artiodactyla
			KU859879_Artiodactyla
			KU859880.1
			KU859881.1
			KU859882.1
			KX001761.1
			KX001762.1
			KX024499.1
			KX024500.1
			KX024501.1
			KX024502.1
			KX024503.1
			KX024504.1
			KX024505.1
			KX024506.1
			KX024507.1
			KX024508.1
			KX024509.1
			KX024510.1
			KX024511.1
			KX024512.1
			KX024513.1
			KX024514.1
			KX024515.1
			KX024516.1
			KX024517.1
			KX024518.1
			KX024519.1
			KX024520.1
			KX024521.1
			KX024522.1
			KX024523.1
			KX024524.1
			KX024525.1
			KX024526.1
			KX024527.1
			KX270232.1
			KX270234.1
			KX270235.1
			KX270236.1
			KX270237.1
			KX270238.1
			KX270239.1
			KX270240.1
			KX270241.1
			KX270242.1
			KX270243.1
			KX270244.1
			KX270245.1
			KX270246.1
			KX270247.1
			KX270248.1
			KX270249.1
			KX270250.1
			KX270251.1
			KX270252.1
			KX270253.1
			KX270254.1
			KX578719.1
			KX655808.1
			KX655811.1
			KX655812.1
			KX655813.1
			KX655821.1
			KX655822.1
			KX655823.1
			KX655824.1
			KX655829.1
			KX655834.1
			KX655836.1
			KX655843.1
			KX827420.1
			KY273623.1
			KY304482.1
			KY304483.1
			KY356753.1
			KY356754.1
			KY555066.1
			KY913620.1
			KY913621.1
			KY913622.1
			KY913623.1
			KY913624.1
			KY913625.1
			KY913626.1
			KY913627.1
			KY913628.1
			KY913629.1
			KY913630.1
			KY913631.1
			KY913632.1
			KY913633.1
			KY913634.1
			KY913635.1
			KY913636.1
			KY913637.1
			KY913638.1
			LNZX01000003.1
			LNZY01000070.1
			LNZZ01000002.1
			LOAA01000006.1
			LOAB01000002.1
			LOAC01000001.1
			LOAD01000043.1
			LOAE01000010.1
			LOAF01000015.1
			LOAG01000004.1
			LOAH01000020.1
			LOAI01000003.1
			LRIJ02000001.1
			LXYS01000003.1
			LXYT01000003.1
			LXYU01000004.1
			MH234314
			MH234315
			MH234316
			MH234317
			MH234318
			MH234319
			MH234320
			MH234321
			MH234322
			MH234323
			MH234324
			MH234325
			MH234326
			MH234327
			MH234328
			MH234329
			MH234330
			MH234331
			MH234332
			MH234333
			MH234334
			MH234335
			MH234336
			MH234337
			MH234338
			MH234339
			MH234340
			MH234341
			MH234342
			MH234343
			MH234344
			MH234345
			MH234346
			MH234347
			MH234348
			MH234349
			MH234350
			MH234351
			MH234352
			MH234353
			MH234354
			MH234355
			MH234356
			MH234357
			MH234358
			MH234359
			MH234360
			MH234361
			MH234362
			MH234363
			MH234364
			MH234365
			MH234366
			MH234367
			MH234368
			MH234369
			MH234370
			MH234371
			MH234372
			MH234373
			MH234374
			MH234375
			MH234376
			MH234377
			MH234378
			MH234379
			MH234380
			MUBG01000001.1
			MUYE01000001.1
			MUYW01000048.1
			NC_008783.1
			NC_020300.1
			NJGE01000012.1
			NJPP01000008.1
			NZ_CALY02000044.1
			NZ_CM001557.1
			NZ_KE007211.1
			NZ_KE007216.1
			NZ_MWVG01000003.1
			Os02_NZ_HE997540_Rodent
			R4_2010__NZ_HE997451_Shrew
			Z70010_Rodent
			Z70011_Rodent
			Z70012_Rodent
			Z70013.1
			Z70019_Rodent
			Z70021.1
			Z70022_Rodent
			;
End;
Begin trees;
	Translate
		1 1_1C_FN645496_Rattus,
		2 AF143445.1,
		3 AF214557_Rodent,
		4 AGWA01000006.1,
		5 AGWB01000003.1,
		6 AGWC01000004.1,
		7 AJ278183.1,
		8 AJ278184.1,
		9 AJ278185.1,
		10 AJ278186.1,
		11 AJ439406.1,
		12 AJ564632.1,
		13 AJ564633.1,
		14 AJ564634.1,
		15 AJ564635.1,
		16 AJ583111.1,
		17 AJ583112.1,
		18 AJ583113.1,
		19 AJ583114.1,
		20 AJ583115.1,
		21 AJ583116.1,
		22 AJ583117.1,
		23 AJ583118.1,
		24 AJ583119.1,
		25 AJ583120.1,
		26 AJ583121.1,
		27 AJ583122.1,
		28 AJ583123.1,
		29 AJ583124.1,
		30 AJ583125.1,
		31 AJ583126.1,
		32 AJ583127.1,
		33 AJ583128.1,
		34 AJ583129.1,
		35 AJ583130.1,
		36 AJ583131.1,
		37 AJ583132.1,
		38 AJ583133.1,
		39 AJ583134.1,
		40 AJ583135.1,
		41 AJ583136.1,
		42 AMQK01000007.1,
		43 AR15_3_FN645480_Rodent,
		44 AY454537_Rodent,
		45 AY454538_Rodent,
		46 AY454539_Rodent,
		47 AY454540_Rodent,
		48 AY454541_Rodent,
		49 AY515125.1,
		50 AY584852_Rodent,
		51 AY584853_Rodent,
		52 AY584854.1,
		53 AY584855.1,
		54 AY584856.1,
		55 AY584857.1,
		56 AY584859_Rodent,
		57 AY902179_Rattus,
		58 AY902180_Shrew,
		59 AY902181_Rattus,
		60 AY902182_Rattus,
		61 AY902183_Rattus,
		62 AY902184_Rattus,
		63 AY902185_Shrew,
		64 AY902186_Rattus,
		65 AY902187_Rattus,
		66 BX897699.1,
		67 B_alsatica_JH725020_Lagomorpha,
		68 B_ancashensis_CP010401_Human,
		69 B_ancashensis_KC886736_Human,
		70 B_apis_KT315729_2_Hymenoptera,
		71 B_australis_CP003123_1_Marsupialia,
		72 B_bacilliformis_LQWW01000012_Human,
		73 B_bacilliformis_Z70021_Human,
		74 B_birtlesii_NZ_KE007202_Rodent,
		75 B_chomelii_JN646657_Artiodactyla,
		76 B_clarridgeiae_KC331017_Carnivora,
		77 B_clarridgeiae_KJ170236_Carnivora,
		78 B_clarridgeiae_NZ_JADC01000010_Carnivora,
		79 B_coopersplainsensis_EU111803_Rattus,
		80 B_doshiae_AF207827_Rodent,
		81 B_doshiae_AILV01000003_Rodent,
		82 B_doshiae_Z70017_Rodent,
		83 B_elizabethae_AIMF01000013_Human,
		84 B_elizabethae_Z70009_Human,
		85 B_florencae_HM622142_2_Shrew,
		86 B_grahamii_EU014266_Rodent,
		87 B_grahamii_NZ_JACX01000006_Rodent,
		88 B_grahamii_Z70016_Rodent,
		89 B_henselae_KI911812_Human,
		90 B_henselae_L38987_Carnivora,
		91 B_koehlerae_AF176091_Carnivora,
		92 B_koehlerae_AHPL01000007_Carnivora,
		93 B_massiliensis_HM636446_Rodent,
		94 B_melophagi_AIMA01000014_Artiodactyla,
		95 B_phoceensis_AY515126_Rattus,
		96 B_queenslandensis_EU111799_Rattus,
		97 B_queenslandensis_NZ_HE998003_Rattus,
		98 B_quintana_AZZV01000001_Human,
		99 B_quintana_JQ314417_Primates,
		100 B_quintana_Z70014_Human,
		101 B_rattaustraliani_EU111793_Rattus,
		102 B_rattaustraliani_NZ_CALW02000061_Rattus,
		103 B_rattimassiliensis_AILY01000008_Rattus,
		104 B_rochalimae_NZ_KL407337_Human,
		105 B_schoenbuchensis_AJ564632_Artiodactyla,
		106 B_senegalensis_HM636448_Rodent,
		107 B_tamiae_AIMB01000008_Human,
		108 B_taylorii_AIMD01000035_Rodent,
		109 B_taylorii_Z70013_Rodent,
		110 B_tribocorum_AM260525_1_Rattus,
		111 B_vinsonii_Z70015_Rodent,
		112 B_vinsonii_arupensis_AILZ01000030_Rodent,
		113 B_vinsonii_berkhoffii_AGWD01000010_Carnivora,
		114 B_washoensis_AILX01000007_Rodent,
		115 Bartonella_rattimassiliensis_AY515124_Rattus,
		116 Brucella_melitensis_Other,
		117 CARCAS_fly_SJ12_5_125_7_Chiroptera,
		118 CM001844.1,
		119 CP001562.1,
		120 CP003123.1,
		121 CP003124.1,
		122 CP003784.1,
		123 CP015625_B.apis,
		124 CP015820_B.apis,
		125 CP015821.1,
		126 CP019489.1,
		127 CP019780.1,
		128 CP019781.1,
		129 CP019782.1,
		130 CP019783.1,
		131 CP019784.1,
		132 CP019785.1,
		133 CP019786.1,
		134 CP019787.1,
		135 CP019788.1,
		136 CP019789.1,
		137 CP020742.1,
		138 DB5_6_AILT01000004_Shrew,
		139 DQ412671_Rodent,
		140 EF031547_Shrew,
		141 EF031549_Shrew,
		142 EF682090_Rodent,
		143 EU014267.1,
		144 EU014268.1,
		145 EU014269.1,
		146 EU014272.1,
		147 EU014273.1,
		148 EU014274.1,
		149 EU014275.1,
		150 EU014279.1,
		151 EU111794.1,
		152 EU111795.1,
		153 EU111796.1,
		154 EU111797.1,
		155 EU111798.1,
		156 EU111800.1,
		157 EU111801.1,
		158 EU111802.1,
		159 EU979531.1,
		160 EU979534.1,
		161 FJ376732_Human,
		162 FJ411482_Rodent,
		163 FJ851104_Rodent,
		164 FJ851105_Rodent,
		165 FJ851107_Rodent,
		166 FJ851108_Rodent,
		167 FJ851109_Rodent,
		168 FJ851110_Rodent,
		169 FJ851111_Rodent,
		170 FJ851112_Rodent,
		171 FJ851113_Rodent,
		172 FJ851116_Rodent,
		173 FJ851117_Rodent,
		174 FJ851119_Rodent,
		175 FJ851121_Rodent,
		176 FJ851122_Rodent,
		177 FN645454.1,
		178 FN645459.1,
		179 FN645507_extract,
		180 GU143509_Rattus,
		181 GU143510_Rodent,
		182 GU143511_Rattus,
		183 GU143512_Rattus,
		184 GU143513_Shrew,
		185 GU143514_Rattus,
		186 GU143515_Shrew,
		187 GU143516_Rodent,
		188 GU143517_Rattus,
		189 GU143518_Rattus,
		190 GU143519_Rattus,
		191 GU143520_Rattus,
		192 GU143521_Rattus,
		193 GU143522_Rattus,
		194 GU143523_Rattus,
		195 GU143524_Rattus,
		196 GU143525_Rattus,
		197 GU143526_Rattus,
		198 GU143527_Rattus,
		199 GU143528_Rattus,
		200 GU143529_Rattus,
		201 GU143530_Shrew,
		202 GU143532_Shrew,
		203 GU143533_Shrew,
		204 GU143535_Shrew,
		205 GU143536_Shrew,
		206 GU143537_Shrew,
		207 GU143538_Shrew,
		208 GU143539_Shrew,
		209 GU143540_Shrew,
		210 GU143541_Shrew,
		211 GU143542_Shrew,
		212 GU143543_Shrew,
		213 GU143544_Shrew,
		214 GU143546_Rattus,
		215 GU143547_Rattus,
		216 GU143548_Rattus,
		217 HG977196.1,
		218 HM636447.1,
		219 HQ012580.1,
		220 JF429452_Rattus,
		221 JF429471_Rattus,
		222 JF429472_Rattus,
		223 JF429473_Rattus,
		224 JF429475_Rattus,
		225 JF429477_Rattus,
		226 JF429478_Rattus,
		227 JF429481_Rattus,
		228 JF429483_Rattus,
		229 JF429487_Rattus,
		230 JF429495.1,
		231 JF429496.1,
		232 JF429497.1,
		233 JF429498.1,
		234 JF429499.1,
		235 JF429500.1,
		236 JF429501.1,
		237 JF429502.1,
		238 JF429503.1,
		239 JF429504.1,
		240 JF429505.1,
		241 JF429506.1,
		242 JF429507.1,
		243 JF429508.1,
		244 JF429509.1,
		245 JF429510.1,
		246 JF429512.1,
		247 JF429513.1,
		248 JF429514.1,
		249 JF429516.1,
		250 JF429517.1,
		251 JF429518.1,
		252 JF429520.1,
		253 JF429522.1,
		254 JF429524.1,
		255 JF429526.1,
		256 JF429527.1,
		257 JF429528.1,
		258 JF429530.1,
		259 JF429531.1,
		260 JF429532.1,
		261 JF429533.1,
		262 JF429535.1,
		263 JF429536.1,
		264 JF429537.1,
		265 JF429538.1,
		266 JF429539.1,
		267 JF429540.1,
		268 JF429542.1,
		269 JF429543.1,
		270 JF429544.1,
		271 JF429545.1,
		272 JF429546.1,
		273 JF429547.1,
		274 JF429548.1,
		275 JF429549.1,
		276 JF429550.1,
		277 JF429551.1,
		278 JF429552.1,
		279 JF429553.1,
		280 JF429554.1,
		281 JF429555.1,
		282 JF429556.1,
		283 JF429557.1,
		284 JF429559.1,
		285 JF429560.1,
		286 JF429561.1,
		287 JF429562.1,
		288 JF429564.1,
		289 JF429565.1,
		290 JF429566.1,
		291 JF429567.1,
		292 JF429568.1,
		293 JF429569.1,
		294 JF429570.1,
		295 JF429571.1,
		296 JF429572.1,
		297 JF429573.1,
		298 JF429574.1,
		299 JF429576.1,
		300 JF429577.1,
		301 JF429578.1,
		302 JF429579.1,
		303 JF429580.1,
		304 JF429582.1,
		305 JF429583.1,
		306 JF429584.1,
		307 JF429587.1,
		308 JF429588.1,
		309 JF429589.1,
		310 JF429591.1,
		311 JF429592.1,
		312 JF429593.1,
		313 JF429594.1,
		314 JF429595.1,
		315 JF429596.1,
		316 JF429597.1,
		317 JF429598.1,
		318 JF429599.1,
		319 JF429600.1,
		320 JF429601.1,
		321 JF429602.1,
		322 JF429603.1,
		323 JF429604.1,
		324 JF429605.1,
		325 JF429606.1,
		326 JF429607.1,
		327 JF429608.1,
		328 JF429609.1,
		329 JF429610.1,
		330 JF429611.1,
		331 JF429612.1,
		332 JF429613.1,
		333 JF429614.1,
		334 JF429615.1,
		335 JF429616.1,
		336 JF429617.1,
		337 JF429618.1,
		338 JF429619.1,
		339 JF429620.1,
		340 JF429621.1,
		341 JF429622.1,
		342 JF429623.1,
		343 JF429624.1,
		344 JF429625.1,
		345 JN646654.1,
		346 JN646660.1,
		347 JN646662.1,
		348 KB915625.1,
		349 KB915628.1,
		350 KB915632.1,
		351 KC763950_Rattus,
		352 KC763954_Rattus,
		353 KC763955_Rattus,
		354 KC763967_Rattus,
		355 KF021602_Rodent,
		356 KF021603.1,
		357 KF021604_Rodent,
		358 KJ16670,
		359 KJ170234.1,
		360 KJ170235.1,
		361 KJ170238.1,
		362 KJ170239.1,
		363 KJ170241.1,
		364 KJ522487_Artiodactyla,
		365 KJ816665_Chiroptera,
		366 KJ816666_Chiroptera,
		367 KJ816667_Chiroptera,
		368 KJ816669_Chiroptera,
		369 KJ816670_Chiroptera,
		370 KJ816671_Chiroptera,
		371 KJ816672_Chiroptera,
		372 KJ816673_Chiroptera,
		373 KJ816674_Chiroptera,
		374 KJ816675_Chiroptera,
		375 KJ816676_Chiroptera,
		376 KJ816677_Chiroptera,
		377 KJ816678_Chiroptera,
		378 KJ816679_Chiroptera,
		379 KJ816680_Chiroptera,
		380 KJ816681_Chiroptera,
		381 KJ816682_Chiroptera,
		382 KJ816683_Chiroptera,
		383 KJ816684_Chiroptera,
		384 KJ816685_Chiroptera,
		385 KJ816686_Chiroptera,
		386 KJ816687_Chiroptera,
		387 KJ816688_Chiroptera,
		388 KJ816689_Chiroptera,
		389 KJ816690_Chiroptera,
		390 KJ816691_Chiroptera,
		391 KJ816692_Chiroptera,
		392 KL407334.1,
		393 KL407337.1,
		394 KL411701.1,
		395 KL411717.1,
		396 KM030503_Chiroptera,
		397 KM030504_Chiroptera,
		398 KM030505_Chiroptera,
		399 KM030506_Chiroptera,
		400 KM030507_Chiroptera,
		401 KM030508_Chiroptera,
		402 KM030509_Chiroptera,
		403 KM030510_Chiroptera,
		404 KM030511_Chiroptera,
		405 KM030512_Chiroptera,
		406 KM030513_Chiroptera,
		407 KM030514_Chiroptera,
		408 KM030515_Chiroptera,
		409 KM030516_Chiroptera,
		410 KM030517_Chiroptera,
		411 KM030518_Chiroptera,
		412 KM030519_Chiroptera,
		413 KM030520_Chiroptera,
		414 KM030521_Chiroptera,
		415 KM030522_Chiroptera,
		416 KM030523_Chiroptera,
		417 KM030524_Chiroptera,
		418 KM030525_Chiroptera,
		419 KM030526_Chiroptera,
		420 KM215690.1,
		421 KM215691.1,
		422 KM215692.1,
		423 KM215693.1,
		424 KM233484_Rodent,
		425 KM233485_Rodent,
		426 KM233486_Rodent,
		427 KM233487_Rodent,
		428 KM233489_Rattus,
		429 KM233490_Shrew,
		430 KM233491_Rodent,
		431 KM233492_Rodent,
		432 KM371034_Artiodactyla,
		433 KM371089.1,
		434 KP010191_Chiroptera,
		435 KP010192_Chiroptera,
		436 KP010193_Chiroptera,
		437 KP100340_Chiroptera,
		438 KP100341_Chiroptera,
		439 KP100342_Chiroptera,
		440 KP100343_Chiroptera,
		441 KP100344_Chiroptera,
		442 KP100345_Chiroptera,
		443 KP100346_Chiroptera,
		444 KP100347_Chiroptera,
		445 KP100348_Chiroptera,
		446 KP100349_Chiroptera,
		447 KP100350_Chiroptera,
		448 KP100351_Chiroptera,
		449 KP100352_Chiroptera,
		450 KP100353_Chiroptera,
		451 KP100354_Chiroptera,
		452 KP100355_Chiroptera,
		453 KP100356_Chiroptera,
		454 KP100357_Chiroptera,
		455 KP100358_Chiroptera,
		456 KP100359_Chiroptera,
		457 KP100360_Chiroptera,
		458 KP715473_Chiroptera,
		459 KP715477_Chiroptera,
		460 KR733182.1,
		461 KR733183.1,
		462 KR733184.1,
		463 KT315730.2,
		464 KT315731.2,
		465 KT327032.1,
		466 KT327033.1,
		467 KT807804_Carnivora,
		468 KT807805_Carnivora,
		469 KT807806_Carnivora,
		470 KU316228_Rodent,
		471 KU316234_Rodent,
		472 KU316235_Rodent,
		473 KU859873_Artiodactyla,
		474 KU859874_Artiodactyla,
		475 KU859875_Artiodactyla,
		476 KU859877_Artiodactyla,
		477 KU859878_Artiodactyla,
		478 KU859879_Artiodactyla,
		479 KU859880.1,
		480 KU859881.1,
		481 KU859882.1,
		482 KX001761.1,
		483 KX001762.1,
		484 KX024499.1,
		485 KX024500.1,
		486 KX024501.1,
		487 KX024502.1,
		488 KX024503.1,
		489 KX024504.1,
		490 KX024505.1,
		491 KX024506.1,
		492 KX024507.1,
		493 KX024508.1,
		494 KX024509.1,
		495 KX024510.1,
		496 KX024511.1,
		497 KX024512.1,
		498 KX024513.1,
		499 KX024514.1,
		500 KX024515.1,
		501 KX024516.1,
		502 KX024517.1,
		503 KX024518.1,
		504 KX024519.1,
		505 KX024520.1,
		506 KX024521.1,
		507 KX024522.1,
		508 KX024523.1,
		509 KX024524.1,
		510 KX024525.1,
		511 KX024526.1,
		512 KX024527.1,
		513 KX270232.1,
		514 KX270234.1,
		515 KX270235.1,
		516 KX270236.1,
		517 KX270237.1,
		518 KX270238.1,
		519 KX270239.1,
		520 KX270240.1,
		521 KX270241.1,
		522 KX270242.1,
		523 KX270243.1,
		524 KX270244.1,
		525 KX270245.1,
		526 KX270246.1,
		527 KX270247.1,
		528 KX270248.1,
		529 KX270249.1,
		530 KX270250.1,
		531 KX270251.1,
		532 KX270252.1,
		533 KX270253.1,
		534 KX270254.1,
		535 KX578719.1,
		536 KX655808.1,
		537 KX655811.1,
		538 KX655812.1,
		539 KX655813.1,
		540 KX655821.1,
		541 KX655822.1,
		542 KX655823.1,
		543 KX655824.1,
		544 KX655829.1,
		545 KX655834.1,
		546 KX655836.1,
		547 KX655843.1,
		548 KX827420.1,
		549 KY273623.1,
		550 KY304482.1,
		551 KY304483.1,
		552 KY356753.1,
		553 KY356754.1,
		554 KY555066.1,
		555 KY913620.1,
		556 KY913621.1,
		557 KY913622.1,
		558 KY913623.1,
		559 KY913624.1,
		560 KY913625.1,
		561 KY913626.1,
		562 KY913627.1,
		563 KY913628.1,
		564 KY913629.1,
		565 KY913630.1,
		566 KY913631.1,
		567 KY913632.1,
		568 KY913633.1,
		569 KY913634.1,
		570 KY913635.1,
		571 KY913636.1,
		572 KY913637.1,
		573 KY913638.1,
		574 LNZX01000003.1,
		575 LNZY01000070.1,
		576 LNZZ01000002.1,
		577 LOAA01000006.1,
		578 LOAB01000002.1,
		579 LOAC01000001.1,
		580 LOAD01000043.1,
		581 LOAE01000010.1,
		582 LOAF01000015.1,
		583 LOAG01000004.1,
		584 LOAH01000020.1,
		585 LOAI01000003.1,
		586 LRIJ02000001.1,
		587 LXYS01000003.1,
		588 LXYT01000003.1,
		589 LXYU01000004.1,
		590 MH234314,
		591 MH234315,
		592 MH234316,
		593 MH234317,
		594 MH234318,
		595 MH234319,
		596 MH234320,
		597 MH234321,
		598 MH234322,
		599 MH234323,
		600 MH234324,
		601 MH234325,
		602 MH234326,
		603 MH234327,
		604 MH234328,
		605 MH234329,
		606 MH234330,
		607 MH234331,
		608 MH234332,
		609 MH234333,
		610 MH234334,
		611 MH234335,
		612 MH234336,
		613 MH234337,
		614 MH234338,
		615 MH234339,
		616 MH234340,
		617 MH234341,
		618 MH234342,
		619 MH234343,
		620 MH234344,
		621 MH234345,
		622 MH234346,
		623 MH234347,
		624 MH234348,
		625 MH234349,
		626 MH234350,
		627 MH234351,
		628 MH234352,
		629 MH234353,
		630 MH234354,
		631 MH234355,
		632 MH234356,
		633 MH234357,
		634 MH234358,
		635 MH234359,
		636 MH234360,
		637 MH234361,
		638 MH234362,
		639 MH234363,
		640 MH234364,
		641 MH234365,
		642 MH234366,
		643 MH234367,
		644 MH234368,
		645 MH234369,
		646 MH234370,
		647 MH234371,
		648 MH234372,
		649 MH234373,
		650 MH234374,
		651 MH234375,
		652 MH234376,
		653 MH234377,
		654 MH234378,
		655 MH234379,
		656 MH234380,
		657 MUBG01000001.1,
		658 MUYE01000001.1,
		659 MUYW01000048.1,
		660 NC_008783.1,
		661 NC_020300.1,
		662 NJGE01000012.1,
		663 NJPP01000008.1,
		664 NZ_CALY02000044.1,
		665 NZ_CM001557.1,
		666 NZ_KE007211.1,
		667 NZ_KE007216.1,
		668 NZ_MWVG01000003.1,
		669 Os02_NZ_HE997540_Rodent,
		670 R4_2010__NZ_HE997451_Shrew,
		671 Z70010_Rodent,
		672 Z70011_Rodent,
		673 Z70012_Rodent,
		674 Z70013.1,
		675 Z70019_Rodent,
		676 Z70021.1,
		677 Z70022_Rodent
;
tree TREE1 = (((((((((((((((((1[&height=7.102349023153696E-14,height_95%_HPD={0.0,1.7053025658242404E-13},height_median=5.6843418860808015E-14,height_range={0.0,5.684341886080801E-13},length=0.1849712177158449,length_95%_HPD={6.46332107123726E-6,0.6199993076485555},length_median=0.0981182207932676,length_range={6.46332107123726E-6,4.0567201338438394},rate=0.0037295512731980547,rate_95%_HPD={2.806…
End;
