# Supplementary material for: Global fingerprint of humans on the distribution of Bartonella bacteria in mammals
Source: PLoS Negl Trop Dis. 2018 Nov 15;12(11):e0006865. doi: 10.1371/journal.pntd.0006865 (PMC6237287; doi:10.1371/journal.pntd.0006865)
Supplement: S11 File — (TREES) [file pntd.0006865.s017.trees]

#NEXUS
Begin taxa;
	Dimensions ntax=450;
		Taxlabels
			AB232332.2
			AB232339.2
			AB242293
			AB246801.2
			AB246807
			AB246808
			AB426631
			AB440632
			AB440636
			AB529490
			AB529494
			AB602527
			AB602528
			AB602529
			AB602530
			AB602531
			AB602532
			AB602535
			AB602536
			AB602537
			AB602538
			AB611850
			AB673447
			AF070463
			AF076237
			AF199502
			AF204274
			AF214556
			AF214558
			AF291746
			AF293389
			AF293390
			AF293391
			AF373845
			AILV01000014
			AJ003070
			AJ223778
			AJ223779
			AJ223780
			AJ250247
			AJ278187
			AJ299444
			AMR_OTU_1612
			AMR_OTU_1802
			AMR_OTU_1885
			AMR_OTU_679
			AMR_OTU_9
			AY254309
			AY370185
			AY370186
			AY370187
			AY484592
			AY515118
			AY515119
			AY515120
			AY724770
			AY993935
			AY993936
			Brucella_melitensis
			DQ113409
			DQ113410
			DQ113411
			DQ113412
			DQ113413
			DQ113447
			DQ395176
			DQ473482
			DQ538394
			DQ641912
			DQ641913
			DQ825690
			DQ825691
			EF370419
			EF370420
			EF587935
			EF587936
			EF616480
			EF672728
			EF672729
			EF682084
			EF682085
			EF682086
			EF689897
			EU111749
			EU111753
			EU111755
			EU111759
			EU137334
			EU137335
			EU137336
			EU137337
			EU137338
			EU137343
			EU137345
			EU137346
			EU137348
			EU137349
			EU137350
			EU137351
			EU137353
			EU137355
			EU137356
			EU137359
			EU137360
			EU137365
			EU137366
			EU137367
			EU137368
			EU137371
			EU137372
			EU137373
			EU137379
			EU137380
			EU137381
			EU137384
			EU137385
			EU137386
			EU137387
			EU137391
			EU137392
			EU137393
			EU137397
			EU137398
			EU137399
			EU137400
			EU137402
			EU137405
			EU137406
			EU137407
			EU137412
			EU137413
			EU137414
			EU137415
			EU137420
			EU137421
			EU137422
			EU137423
			EU137428
			EU137429
			EU137430
			EU137431
			EU137436
			EU137437
			EU137438
			EU137439
			EU137443
			EU137444
			EU137445
			EU137447
			EU137453
			EU137458
			EU137462
			EU137466
			EU137467
			EU137468
			EU137471
			EU137475
			EU137476
			EU137477
			EU137481
			EU137482
			EU137484
			EU137485
			EU137487
			EU137488
			EU137493
			EU137494
			EU137495
			EU137496
			EU137501
			EU137502
			EU137507
			EU137508
			EU137512
			EU137513
			EU137519
			EU137520
			EU137522
			EU137526
			EU137527
			EU137531
			EU137532
			EU137539
			EU137542
			EU137544
			EU137549
			EU137552
			EU137558
			EU137566
			EU137567
			EU137568
			EU137569
			EU137574
			EU137575
			EU137576
			EU137577
			EU137582
			EU137583
			EU137584
			EU137587
			EU137589
			EU137597
			EU137598
			EU137599
			EU137600
			EU137605
			EU137606
			EU137607
			EU137608
			EU137613
			EU137614
			EU137615
			EU137619
			EU137620
			EU137621
			EU137622
			EU137627
			EU137628
			EU137629
			EU137630
			EU137633
			EU137638
			EU571939
			EU686688
			EU979532
			EU979535
			FJ376733
			FJ577650
			FJ719017
			GQ422708
			GU168960
			GU257961
			GU271509
			GU271587
			GU271642
			HG726043
			HM363784
			HM363785
			HM363786
			HM363787
			HM363788
			HM622139
			HM636440
			HM636441
			HM636442
			HQ284800
			HQ444148
			HQ444161
			JF500555
			JF500556
			JF500557
			JF500558
			JF500559
			JF500560
			JN646644
			JN673761
			JQ246828
			JQ254322
			JQ254324
			JQ254328
			JQ254332
			JQ254338
			JQ254351
			JQ254354
			JQ254358
			JQ254650
			JQ254665
			JQ254691
			JQ254753
			JQ254762
			JQ314414
			JX006076
			JX416258
			JX416259
			JX416260
			JX416261
			JX416262
			JX416263
			JX416264
			JX416265
			JX416266
			JX416267
			JX416268
			JX416269
			JX416270
			JX416271
			JX416272
			JX416273
			JX416274
			JX416275
			JX416276
			JX416277
			JX416278
			JX416279
			JX990165
			JX990166
			JX990168
			JX990211
			JX990264
			JX990269
			JX990272
			JX990277
			KC478384
			KC478385
			KC478387
			KC478388
			KF115062
			KF385090
			KF792097
			KF792098
			KF792099
			KF792100
			KF792101
			KF792102
			KF792103
			KF792104
			KF792105
			KF792107
			KF792108
			KF792109
			KF792110
			KF792111
			KF792112
			KF792113
			KF792114
			KF792115
			KF792116
			KF792117
			KF792118
			KF792119
			KF792120
			KF792121
			KF792122
			KF792124
			KJ361602
			KJ361603
			KJ361604
			KJ361605
			KJ361606
			KJ361607
			KJ361608
			KJ361609
			KJ361610
			KJ361611
			KJ361612
			KJ361613
			KJ361614
			KJ361615
			KJ361616
			KJ361617
			KJ361618
			KJ361619
			KJ361620
			KJ361621
			KJ361622
			KJ361623
			KJ361624
			KJ361625
			KJ361626
			KJ361627
			KJ361628
			KJ361629
			KJ361630
			KJ361631
			KJ361632
			KJ361633
			KJ361634
			KJ361635
			KJ361636
			KJ361637
			KJ361638
			KJ361639
			KJ361640
			KJ361641
			KJ361642
			KJ944271
			KJ944272
			KJ944273
			KJ944274
			KJ944275
			KJ944276
			KJ944277
			KJ944278
			KJ944279
			KM215686
			KM371079
			KM371080
			KM371081
			KM371082
			KM371083
			KM371084
			KM371085
			KM371086
			KM371087
			KM371095
			KP027793
			KP715471
			KP987881
			KR612337
			KU859913
			KU859914
			KU859915
			KU859916
			KU859917
			KU859918
			KX417295
			L01259
			L01260
			L35052
			LK021127
			LN624000
			M73229
			M73230
			NR_024932
			NR_025051
			NR_025120
			NR_025121
			NR_025736
			NR_025889
			NR_029366
			NR_029367
			NR_029368
			NR_036961
			NR_037056
			NR_074354
			NR_102494
			NR_112790
			NR_113286
			NR_113287
			NR_115254
			NR_115255
			NR_115816
			NR_116177
			NR_133031
			NZ_HE997546
			R_leguminosarum
			U26258
			U28268
			U64691
			U71322
			X89208
			Y15338
			Z69039
			Z70001
			Z70002
			Z70004
			Z70005
			Z70006
			Z70007
			Z70008
			;
End;
Begin trees;
	Translate
		1 AB232332.2,
		2 AB232339.2,
		3 AB242293,
		4 AB246801.2,
		5 AB246807,
		6 AB246808,
		7 AB426631,
		8 AB440632,
		9 AB440636,
		10 AB529490,
		11 AB529494,
		12 AB602527,
		13 AB602528,
		14 AB602529,
		15 AB602530,
		16 AB602531,
		17 AB602532,
		18 AB602535,
		19 AB602536,
		20 AB602537,
		21 AB602538,
		22 AB611850,
		23 AB673447,
		24 AF070463,
		25 AF076237,
		26 AF199502,
		27 AF204274,
		28 AF214556,
		29 AF214558,
		30 AF291746,
		31 AF293389,
		32 AF293390,
		33 AF293391,
		34 AF373845,
		35 AILV01000014,
		36 AJ003070,
		37 AJ223778,
		38 AJ223779,
		39 AJ223780,
		40 AJ250247,
		41 AJ278187,
		42 AJ299444,
		43 AMR_OTU_1612,
		44 AMR_OTU_1802,
		45 AMR_OTU_1885,
		46 AMR_OTU_679,
		47 AMR_OTU_9,
		48 AY254309,
		49 AY370185,
		50 AY370186,
		51 AY370187,
		52 AY484592,
		53 AY515118,
		54 AY515119,
		55 AY515120,
		56 AY724770,
		57 AY993935,
		58 AY993936,
		59 Brucella_melitensis,
		60 DQ113409,
		61 DQ113410,
		62 DQ113411,
		63 DQ113412,
		64 DQ113413,
		65 DQ113447,
		66 DQ395176,
		67 DQ473482,
		68 DQ538394,
		69 DQ641912,
		70 DQ641913,
		71 DQ825690,
		72 DQ825691,
		73 EF370419,
		74 EF370420,
		75 EF587935,
		76 EF587936,
		77 EF616480,
		78 EF672728,
		79 EF672729,
		80 EF682084,
		81 EF682085,
		82 EF682086,
		83 EF689897,
		84 EU111749,
		85 EU111753,
		86 EU111755,
		87 EU111759,
		88 EU137334,
		89 EU137335,
		90 EU137336,
		91 EU137337,
		92 EU137338,
		93 EU137343,
		94 EU137345,
		95 EU137346,
		96 EU137348,
		97 EU137349,
		98 EU137350,
		99 EU137351,
		100 EU137353,
		101 EU137355,
		102 EU137356,
		103 EU137359,
		104 EU137360,
		105 EU137365,
		106 EU137366,
		107 EU137367,
		108 EU137368,
		109 EU137371,
		110 EU137372,
		111 EU137373,
		112 EU137379,
		113 EU137380,
		114 EU137381,
		115 EU137384,
		116 EU137385,
		117 EU137386,
		118 EU137387,
		119 EU137391,
		120 EU137392,
		121 EU137393,
		122 EU137397,
		123 EU137398,
		124 EU137399,
		125 EU137400,
		126 EU137402,
		127 EU137405,
		128 EU137406,
		129 EU137407,
		130 EU137412,
		131 EU137413,
		132 EU137414,
		133 EU137415,
		134 EU137420,
		135 EU137421,
		136 EU137422,
		137 EU137423,
		138 EU137428,
		139 EU137429,
		140 EU137430,
		141 EU137431,
		142 EU137436,
		143 EU137437,
		144 EU137438,
		145 EU137439,
		146 EU137443,
		147 EU137444,
		148 EU137445,
		149 EU137447,
		150 EU137453,
		151 EU137458,
		152 EU137462,
		153 EU137466,
		154 EU137467,
		155 EU137468,
		156 EU137471,
		157 EU137475,
		158 EU137476,
		159 EU137477,
		160 EU137481,
		161 EU137482,
		162 EU137484,
		163 EU137485,
		164 EU137487,
		165 EU137488,
		166 EU137493,
		167 EU137494,
		168 EU137495,
		169 EU137496,
		170 EU137501,
		171 EU137502,
		172 EU137507,
		173 EU137508,
		174 EU137512,
		175 EU137513,
		176 EU137519,
		177 EU137520,
		178 EU137522,
		179 EU137526,
		180 EU137527,
		181 EU137531,
		182 EU137532,
		183 EU137539,
		184 EU137542,
		185 EU137544,
		186 EU137549,
		187 EU137552,
		188 EU137558,
		189 EU137566,
		190 EU137567,
		191 EU137568,
		192 EU137569,
		193 EU137574,
		194 EU137575,
		195 EU137576,
		196 EU137577,
		197 EU137582,
		198 EU137583,
		199 EU137584,
		200 EU137587,
		201 EU137589,
		202 EU137597,
		203 EU137598,
		204 EU137599,
		205 EU137600,
		206 EU137605,
		207 EU137606,
		208 EU137607,
		209 EU137608,
		210 EU137613,
		211 EU137614,
		212 EU137615,
		213 EU137619,
		214 EU137620,
		215 EU137621,
		216 EU137622,
		217 EU137627,
		218 EU137628,
		219 EU137629,
		220 EU137630,
		221 EU137633,
		222 EU137638,
		223 EU571939,
		224 EU686688,
		225 EU979532,
		226 EU979535,
		227 FJ376733,
		228 FJ577650,
		229 FJ719017,
		230 GQ422708,
		231 GU168960,
		232 GU257961,
		233 GU271509,
		234 GU271587,
		235 GU271642,
		236 HG726043,
		237 HM363784,
		238 HM363785,
		239 HM363786,
		240 HM363787,
		241 HM363788,
		242 HM622139,
		243 HM636440,
		244 HM636441,
		245 HM636442,
		246 HQ284800,
		247 HQ444148,
		248 HQ444161,
		249 JF500555,
		250 JF500556,
		251 JF500557,
		252 JF500558,
		253 JF500559,
		254 JF500560,
		255 JN646644,
		256 JN673761,
		257 JQ246828,
		258 JQ254322,
		259 JQ254324,
		260 JQ254328,
		261 JQ254332,
		262 JQ254338,
		263 JQ254351,
		264 JQ254354,
		265 JQ254358,
		266 JQ254650,
		267 JQ254665,
		268 JQ254691,
		269 JQ254753,
		270 JQ254762,
		271 JQ314414,
		272 JX006076,
		273 JX416258,
		274 JX416259,
		275 JX416260,
		276 JX416261,
		277 JX416262,
		278 JX416263,
		279 JX416264,
		280 JX416265,
		281 JX416266,
		282 JX416267,
		283 JX416268,
		284 JX416269,
		285 JX416270,
		286 JX416271,
		287 JX416272,
		288 JX416273,
		289 JX416274,
		290 JX416275,
		291 JX416276,
		292 JX416277,
		293 JX416278,
		294 JX416279,
		295 JX990165,
		296 JX990166,
		297 JX990168,
		298 JX990211,
		299 JX990264,
		300 JX990269,
		301 JX990272,
		302 JX990277,
		303 KC478384,
		304 KC478385,
		305 KC478387,
		306 KC478388,
		307 KF115062,
		308 KF385090,
		309 KF792097,
		310 KF792098,
		311 KF792099,
		312 KF792100,
		313 KF792101,
		314 KF792102,
		315 KF792103,
		316 KF792104,
		317 KF792105,
		318 KF792107,
		319 KF792108,
		320 KF792109,
		321 KF792110,
		322 KF792111,
		323 KF792112,
		324 KF792113,
		325 KF792114,
		326 KF792115,
		327 KF792116,
		328 KF792117,
		329 KF792118,
		330 KF792119,
		331 KF792120,
		332 KF792121,
		333 KF792122,
		334 KF792124,
		335 KJ361602,
		336 KJ361603,
		337 KJ361604,
		338 KJ361605,
		339 KJ361606,
		340 KJ361607,
		341 KJ361608,
		342 KJ361609,
		343 KJ361610,
		344 KJ361611,
		345 KJ361612,
		346 KJ361613,
		347 KJ361614,
		348 KJ361615,
		349 KJ361616,
		350 KJ361617,
		351 KJ361618,
		352 KJ361619,
		353 KJ361620,
		354 KJ361621,
		355 KJ361622,
		356 KJ361623,
		357 KJ361624,
		358 KJ361625,
		359 KJ361626,
		360 KJ361627,
		361 KJ361628,
		362 KJ361629,
		363 KJ361630,
		364 KJ361631,
		365 KJ361632,
		366 KJ361633,
		367 KJ361634,
		368 KJ361635,
		369 KJ361636,
		370 KJ361637,
		371 KJ361638,
		372 KJ361639,
		373 KJ361640,
		374 KJ361641,
		375 KJ361642,
		376 KJ944271,
		377 KJ944272,
		378 KJ944273,
		379 KJ944274,
		380 KJ944275,
		381 KJ944276,
		382 KJ944277,
		383 KJ944278,
		384 KJ944279,
		385 KM215686,
		386 KM371079,
		387 KM371080,
		388 KM371081,
		389 KM371082,
		390 KM371083,
		391 KM371084,
		392 KM371085,
		393 KM371086,
		394 KM371087,
		395 KM371095,
		396 KP027793,
		397 KP715471,
		398 KP987881,
		399 KR612337,
		400 KU859913,
		401 KU859914,
		402 KU859915,
		403 KU859916,
		404 KU859917,
		405 KU859918,
		406 KX417295,
		407 L01259,
		408 L01260,
		409 L35052,
		410 LK021127,
		411 LN624000,
		412 M73229,
		413 M73230,
		414 NR_024932,
		415 NR_025051,
		416 NR_025120,
		417 NR_025121,
		418 NR_025736,
		419 NR_025889,
		420 NR_029366,
		421 NR_029367,
		422 NR_029368,
		423 NR_036961,
		424 NR_037056,
		425 NR_074354,
		426 NR_102494,
		427 NR_112790,
		428 NR_113286,
		429 NR_113287,
		430 NR_115254,
		431 NR_115255,
		432 NR_115816,
		433 NR_116177,
		434 NR_133031,
		435 NZ_HE997546,
		436 R_leguminosarum,
		437 U26258,
		438 U28268,
		439 U64691,
		440 U71322,
		441 X89208,
		442 Y15338,
		443 Z69039,
		444 Z70001,
		445 Z70002,
		446 Z70004,
		447 Z70005,
		448 Z70006,
		449 Z70007,
		450 Z70008
;
tree TREE1 = (((((((1[&height=3.0643055793815594E-17,height_95%_HPD={1.3877787807814457E-17,5.551115123125783E-17},height_median=2.7755575615628914E-17,height_range={0.0,1.1102230246251565E-16},length=8.662637304910171E-4,length_95%_HPD={5.618963144771172E-8,0.0029997862214223986},length_median=4.731000771807242E-4,length_range={5.618963144771172E-8,0.017693434513840797}]:0.0010718674439619547,2[…
End;
