# Supplementary material for: Global fingerprint of humans on the distribution of Bartonella bacteria in mammals
Source: PLoS Negl Trop Dis. 2018 Nov 15;12(11):e0006865. doi: 10.1371/journal.pntd.0006865 (PMC6237287; doi:10.1371/journal.pntd.0006865)
Supplement: S12 File — (R) [file pntd.0006865.s018.R]

## Evolution of hosts and geography of Bartonella
## Hannah Frank, Stanford University
## hkfrank@stanford.edu
## June 22, 2018
## Thanks to Luke Mahler upon whose code some of the model summary code is based.
## https://mahlerlab.com/teaching/

## Load required packages --
require(geiger)
require(phytools)
require(caper)
require(qpcR)
require(ips)

## Read in tree -- 
BeastTest <-read.beast(file ="/Users/hannahfrank/Documents/Bartonella Ecology/Manuscript/PLoS NTD/Revision/June_2018/277bp/277bp_strict_MCC.trees")

# Collapse nodes with less than 0.70 posterior support
BeastTestCollapsed <-collapseUnsupportedEdges(BeastTest, "posterior", 0.7 )
TesttreeSmall <-BeastTestCollapsed

# Resolve polytomies randomly
TesttreeSmall <-multi2di(TesttreeSmall, random = T)

## Read in metadata ---
Metadata<-read.csv(file="/Users/hannahfrank/Documents/Bartonella Ecology/Manuscript/PLoS NTD/Revision/June_2018/277bp/277bp_metadata_curated.csv")
row.names(Metadata)<-Metadata$Label

## check that tree and metadata match and drop metadata records that I don't need
Check <-name.check(TesttreeSmall, Metadata)
MetadataSmall <-Metadata

## looks good!

# Using the order assignment
xtabs(~EctoHost, data=MetadataSmall)
EctoSimp<-as.character(MetadataSmall$EctoHost)
names(EctoSimp)<-as.character(MetadataSmall$Label)

## certain orders are very rare in our dataset, so I will get rid of any taxon with fewer than 10 representatives
## along with the category "other_ecto" for which we do not know the host order

EctoSimp[EctoSimp=="Dasyuriomorpha"]<-"NA"
EctoSimp[EctoSimp=="Diprodontia"]<-"NA"
EctoSimp[EctoSimp=="Hymenoptera"]<-"NA"
EctoSimp[EctoSimp=="Lagomorpha"]<-"NA"
EctoSimp[EctoSimp=="Other_ecto"]<-"NA"
EctoSimp[EctoSimp=="SM"]<-"NA"

EctoSimp2 <-EctoSimp[!is.na(EctoSimp)] # now it's only 1048 taxa
# will also drop the basal taxa of mammalian ectoparasites and Brucella
Basal_tips <-c("KP010157.1", "KT324560.1", "KP126473.1", "KP126470.1",
               "GU056187.1", "KM115550.1", "EF662054.1", "KX000252.1","GU583845.1", "Brucella_melitensis")

Check <- name.check(TesttreeSmall, EctoSimp2)
TesttreeSmallEcto <-drop.tip(TesttreeSmall, Basal_tips)
TesttreeSmallEcto <-drop.tip(TesttreeSmallEcto, Check$tree_not_data)

Check2 <-name.check(TesttreeSmallEcto, EctoSimp2)
EctoSimp3<-EctoSimp2[!names(EctoSimp2)%in%Check2$data_not_tree]

Check3 <-name.check(TesttreeSmallEcto, EctoSimp3) ## Ok now we're good to go

## Modeling evolution of host order ---

EctoSimpLambda<-fitDiscrete(TesttreeSmallEcto, EctoSimp3, transform="lambda", niter=300)
EctoSimpWN<-fitDiscrete(TesttreeSmallEcto, EctoSimp3, transform="white")
EctoSimpNone <-fitDiscrete(TesttreeSmallEcto, EctoSimp3, transform="none")
EctoSimpEB <-fitDiscrete(TesttreeSmallEcto, EctoSimp3, transform="EB")


# Summarize results

model<-matrix(,4,4,dimnames = list(c("Lambda", "White Noise", "None", "Early Burst"),c("log likelihood", "AICc", "Delta AICc", "AICc Weights")))
model

# Fill matrix with results

model[,1]<-c(EctoSimpLambda$opt$lnL, EctoSimpWN$opt$lnL, EctoSimpNone$opt$lnL, EctoSimpEB$opt$lnL)
model[,2]<-c(EctoSimpLambda$opt$aicc, EctoSimpWN$opt$aicc, EctoSimpNone$opt$aicc, EctoSimpEB$opt$aicc)

aic.all<-as.matrix(model[,2])

# Then, calculate delta AICc scores and AICc weights.
require(qpcR)
scor.wts<-akaike.weights(aic.all)

# Finally, add these to our table:

model[,3]<-scor.wts$deltaAIC
model[,4]<-scor.wts$weights

# 

model # Almost exclusively a lambda model is favored
EctoSimpLambda # lambda = 0.960097
EctoSimpEB


## Doing the geography --------

# making a vector of continental geography
LocSimp <-as.character(MetadataSmall$Region)
names(LocSimp)<-MetadataSmall$Label
xtabs(~LocSimp)


#putting the vector in the same order as the tree
LocSimp<-LocSimp[TesttreeSmall$tip.label]
name.check(TesttreeSmall, LocSimp)

# getting rid of values with undefined geography and basal branches
LocSimp2 <-LocSimp[!is.na(LocSimp)]
LocSimp2 <-LocSimp2[LocSimp2!="Unk"]
Drops <-name.check(TesttreeSmall, LocSimp2)
TesttreeSmall2 <-drop.tip(TesttreeSmall,Drops$tree_not_data)
Testtree3 <-drop.tip(TesttreeSmall2, Basal_tips)
Drops2 <-name.check(Testtree3, LocSimp2)
LocSimp2 <-LocSimp2[!names(LocSimp2)%in%Drops2$data_not_tree]

name.check(Testtree3, LocSimp2) ## this is ok

## testing the models:
LocSimpLambda<-fitDiscrete(Testtree3, LocSimp2, transform="lambda") 
LocSimpWN<-fitDiscrete(Testtree3, LocSimp2, transform="white")
LocSimpNone <-fitDiscrete(Testtree3, LocSimp2, transform="none")
LocSimpEB <-fitDiscrete(Testtree3, LocSimp2, transform="EB")


# Making a table of results
model2<-matrix(,4,4,dimnames = list(c("Lambda", "White Noise", "None", "Early Burst"),c("log likelihood", "AICc", "Delta AICc", "AICc Weights")))
model2[,1]<-c(LocSimpLambda$opt$lnL, LocSimpWN$opt$lnL, LocSimpNone$opt$lnL, LocSimpEB$opt$lnL)
model2[,2]<-c(LocSimpLambda$opt$aicc, LocSimpWN$opt$aicc, LocSimpNone$opt$aicc, LocSimpEB$opt$aicc)

aic.all2<-as.matrix(model2[,2])

# Then, calculate delta AICc scores and AICc weights.

scor.wts2<-akaike.weights(aic.all2)


# Finally, add these to our table:

model2[,3]<-scor.wts2$deltaAIC
model2[,4]<-scor.wts2$weights

model2 ## Lambda model is favored 

LocSimpLambda
LocSimpEB
unique(LocSimp)

## Signal in Old World versus New World ---

OWNW <-LocSimp2
unique(LocSimp)
OWNW[OWNW=="North and Central America"]<-"NW"
OWNW[OWNW=="South America"]<-"NW"
OWNW[OWNW=="Africa"]<-"OW"; OWNW[OWNW=="Asia"]<-"OW"; OWNW[OWNW=="Eurasia"]<-"OW"
OWNW[OWNW=="Australia"]<-"OW"


name.check(Testtree3, OWNW)
unique(OWNW) # checking that this transformation worked


## testing the models:
OWNWLambda<-fitDiscrete(Testtree3, OWNW, transform="lambda")
OWNWWN<-fitDiscrete(Testtree3, OWNW, transform="white")
OWNWNone <-fitDiscrete(Testtree3, OWNW, transform="none")
OWNWEB <-fitDiscrete(Testtree3, OWNW, transform="EB")


# making a table of results

model3<-matrix(,4,4,dimnames = list(c("Lambda", "White Noise", "None", "Early Burst"),c("log likelihood", "AICc", "Delta AICc", "AICc Weights")))
model3[,1]<-c(OWNWLambda$opt$lnL, OWNWWN$opt$lnL, OWNWNone$opt$lnL, OWNWEB$opt$lnL)
model3[,2]<-c(OWNWLambda$opt$aicc, OWNWWN$opt$aicc, OWNWNone$opt$aicc, OWNWEB$opt$aicc)

aic.all3<-as.matrix(model3[,2])


# Then, calculate delta AICc scores and AICc weights and add to table of results

scor.wts3<-akaike.weights(aic.all3)
model3[,3]<-scor.wts3$deltaAIC
model3[,4]<-scor.wts3$weights

model3 ## Lambda is favored also for new world/ old world

OWNWLambda
